# Supplementary material for: Microarray analysis of microRNA expression in the developing mammalian brain
Source: Genome Biol. 2004 Aug 31;5(9):R68. doi: 10.1186/gb-2004-5-9-r68 (PMC522875; doi:10.1186/gb-2004-5-9-r68)
Supplement: Additional data file 6 — A file with a summary of the microRNA microarray data [file gb-2004-5-9-r68-s6.xls]

## Sheet: Sheet2
Additional file 6. Summary of microarray data
Oligo ID	Oligo sequence	Small RNA	A	B	C	Oligo length	Tm (NN)	E12.5	E12.5 SEM	E17.5	E17.5 SEM	P4	P4 SEM	P18	P18 SEM	Adult	Adult SEM
EAM101	TCCATCATCAAAACAAATGGAGT	mmu-miR-136	–	–	–	23	67.9332	2566.56	553.787	3099.36	492.72	5478.87	486.307	5422.42	438.183	2195.07	271.826
EAM102	TCCATCATGAAAAGAAATGGAGT	control	–	–	–	23	67.3021	208.031	21.7709	306.012	19.6691	495.477	31.5745	457.283	82.9466	213.949	45.3749
EAM103	TGGCATTCACCGCGTGCCTTA	mmu-miR-124a	+	+	+	21	78.0524	10479	554.228	7301.81	350.482	7185.67	296.315	7921.35	595.773	8544.71	716.939
EAM104	TGGCATTCAGCGGGTGCCTTA	control	–	–	–	21	77.2115	6552.34	677.487	4992.06	223.763	5475.92	272.223	5481.57	467.587	5419.01	332.077
EAM105	TCACAAGTTAGGGTCTCAGGGA	mmu-miR-125b	+	+	+	22	67.8472	4367.2	445.262	6279.29	280.755	4883.98	464.522	3123.82	273.973	3238.26	399.428
EAM106	TCACAAGTAAGGGTGTCAGGGA	control	–	–	–	22	68.5159	2203.47	163.349	3310.72	134.588	2250.21	111.443	1400.7	145.852	1456.08	141.543
EAM107	TGTTCCTGCTGAACTGAGCCA	mmu-miR-24	–	–	–	21	70.4434	748.666	104.655	715.867	87.4765	550.797	92.6892	1061.91	220.15	1887.11	239.057
EAM108	TGTTCCTGGTGAAGTGAGCCA	control	–	–	–	21	70.0876	546.422	57.9165	528.418	71.0615	556.941	54.4261	869.499	107.359	1345.82	139.99
EAM109	AACAACAAAATCACTAGTCTTCCA	mmu-miR-7	+	+	+	24	64.9378	1917.8	181.449	1929.6	162.933	1020.11	131.468	837.799	127.991	665.965	80.6963
EAM110	AACAACAAAATGAGTAGTCTTCCA	control	–	–	–	24	64.9378	793.541	86.8246	701.786	104.98	489.089	49.6549	330.421	45.9081	266.496	31.4262
EAM1100	GCATGCATGCATGCATGCATG	control	–	–	–	21	76.0775	-0.512863	0.108723	-0.0460874	0.0783	-0.343122	0.0660219	-0.0914166	0.0943606	0.304297	0.154313
EAM1101	GTGGTAGCGCAGTGCGTAGAA	control	–	–	–	21	70.5286	0.303478	0.105619	0.446887	0.119833	0.0947712	0.0585633	0.250816	0.0819149	1.21445	0.418686
EAM1102	GGTGATGCCCTGAATGTTGTC	control	–	–	–	21	68.8678	0.215602	0.150216	0.322373	0.131477	0.313805	0.0660172	0.236824	0.0781029	0.195164	0.0560293
EAM1103	TGTCATGGATGACCTTGGCCA	control	–	–	–	21	72.987	0.324552	0.0702338	0.522967	0.109661	0.100858	0.0547965	-0.827705	0.244107	-0.484614	0.12216
EAM1104	CTTTTGACATTGAAGGGAGCT	control	–	–	–	21	65.4713	0.97562	0.388748	0.407869	0.11509	0.363466	0.0803057	0.301073	0.0816507	0.287747	0.0438123
EAM111	TAACTGTACAAACTACTACCTCA	mmu-let-7g	+	+	+	23	56.4129	1585.28	124.855	2631.37	163.819	2519.76	323.985	2208.67	222.518	2944.29	244.027
EAM112	TAACTGTAGAAAGTACTACCTCA	control	–	–	–	23	55.8639	18.5872	3.3764	42.2328	8.54228	37.5332	7.69043	31.6198	8.44185	49.2234	7.79203
EAM113	ACAGGTTAAAGGGTCTCAGGGA	mmu-miR-125a	–	–	–	22	68.6641	1916.08	253.819	2181.16	307.767	2051.57	453.044	1394.36	263.329	2751.54	445.92
EAM114	ACAGGTAAAAGGGTGTCAGGGA	control	–	–	–	22	69.3062	852.357	94.9297	964.963	99.8713	592.048	65.5898	609.478	61.3153	1396.01	109.509
EAM115	CGCCAATATTTACGTGCTGCTA	mmu-miR-16	+	+	+	22	70.247	1273.84	133.961	1571.89	300.68	1398.51	285.957	910.335	185.99	995.424	149.316
EAM116	CGCCAATATTAAGGTGCTGCTA	control	–	–	–	22	69.4785	872.533	115.72	1009.62	136.844	696.333	80.5897	416.946	48.0218	280.981	27.9177
EAM117	TAACCGATTTCAAATGGTGCTA	mmu-miR-29c	–	–	–	22	67.1625	154.442	40.5545	292.779	60.601	949.867	312.608	3313.29	290.136	5406.91	146.374
EAM118	TAACCGATTTGAAAAGGTGCTA	control	–	–	–	22	66.6862	4.7511	0.885753	4.45805	0.566307	2.18789	0.733325	28.4971	8.76939	103.296	31.9102
EAM119	AACACTGATTTCAAATGGTGCTA	mmu-miR-29b	+	+	+	23	66.204	115.851	16.9234	204.133	29.4606	227.121	35.0252	2616.97	203.372	5125.91	373.58
EAM120	AACACTGATTTGAAAAGGTGCTA	control	–	–	–	23	65.7359	18.2739	3.78765	22.5089	3.89717	80.382	10.3157	655.5	80.4249	1225.81	77.3375
EAM121	CACAAGATCGGATCTACGGGT	mmu-miR-99a	+	+	+	21	68.0277	3074.08	472.811	4504.19	497.267	2168.88	238.853	1207.38	131.006	607.103	88.0969
EAM122	CACAAGATGGGATGTACGGGT	control	–	–	–	21	68.5227	775.874	51.0085	1115.3	76.7868	720.253	37.6148	429.624	32.6076	240.077	34.5413
EAM123	AACTATGCAACCTACTACCTCT	mmu-let-7d	–	–	–	22	59.3729	4723.08	330.155	4694.17	353.224	4971.18	500.792	5081.42	529.267	6339.98	327.649
EAM124	AACTATGCAACGTAGTACCTCT	control	–	–	–	22	60.149	500.321	82.6972	1040.69	93.3014	1438.51	116.893	1531.23	131.395	1650.92	153.199
EAM125	CGGCCTGATTCACAACACCAGCT	mmu-miR-138	–	–	–	23	77.2349	643.034	143.566	1169.97	201.299	3453.99	688.276	4646.68	785.767	3313.72	477.112
EAM126	CGGCCTGATTGAGAACACCAGCT	control	–	–	–	23	76.5533	448.204	83.9208	808.897	115.353	1733.32	254.213	2227.47	289.22	1449.95	182.607
EAM127	TCATAGCCCTGTACAATGCTGCT	mmu-miR-103	–	–	–	23	70.8313	1163.81	180.99	1531.26	265.065	1663.36	442.628	1492.54	337.119	931.986	188.706
EAM128	TCATAGCCCTGAAGAATGCTGCT	control	–	–	–	23	72.2934	904.346	155.798	875.612	126.524	651.227	88.5288	900.006	119.169	448.343	84.5417
EAM129	AGGCATTCACCGCGTGCCTTAT	mmu-miR-124a	–	–	–	22	76.833	11594.7	1000.87	8352.07	590.768	10020.2	561.851	9323.48	715.096	10618.3	1171.37
EAM130	AGGCATTCAGCGGGTGCCTTAT	control	–	–	–	22	76.0487	7004.61	938.658	5699.45	450.937	6117.83	553.525	5927.08	421.285	8189.12	788.551
EAM131	ACAGGCCGGGACAAGTGCAATAT	mmu-miR-92	+	+	+	23	75.8572	2733.45	317.47	893.098	110.49	255.549	49.9422	126.759	21.8541	142.197	26.1014
EAM132	ACAGGCCGGGAGAAGAGCAATAT	control	–	–	–	23	74.5778	800.433	64.5338	186.883	39.391	72.946	11.0851	37.814	7.87822	54.2767	6.36741
EAM133	ACACCAATGCCCTAGGGGATGCG	mmu-miR-324-5p	+	+	+	23	80.0163	286.406	40.805	221.987	31.4513	161.72	27.0922	114.388	20.6202	101.652	17.279
EAM134	ACACCAATGGCGTAGGGGATGCG	control	–	–	–	23	80.8002	177.699	21.3698	187.613	26.9132	167.909	34.4641	168.601	28.8341	93.2327	15.0422
EAM135	CAACAAACATTTAATGAGGCC	mmu-miR-421	+	+	+	21	64.3966	-0.557262	0.235245	-1.76625	0.421611	-1.43908	0.249995	2.13585	1.73533	3.40187	1.42606
EAM136	CAACAAAGATTAAATGAGGCC	control	–	–	–	21	63.7831	3.53005	0.395817	2.55398	0.308917	3.26744	0.471819	2.91515	0.457719	5.15451	0.602195
EAM137	CCGACCATGGCTGTAGACTGTTA	mmu-miR-132	+	+	+	23	70.916	16.5685	5.04532	54.6575	14.6864	102.291	32.6792	280.067	59.3773	808.287	146.921
EAM138	CCGACCATGGGTGAAGACTGTTA	control	–	–	–	23	72.7629	14.0421	4.99101	43.0928	10.0649	31.8206	9.73489	193.756	50.1861	438.164	78.7869
EAM139	TAACCCATGGAATTCAGTTCTCA	mmu-miR-146	+	+	+	23	68.1369	419.667	88.0716	662.076	145.65	1703.21	518.636	1612.28	341.449	669.909	162.136
EAM140	TAACCCATGGAAATGAGTTCTCA	control	–	–	–	23	68.1369	1.25163	0.299073	0.888143	0.133748	0.845166	0.0938556	3.12631	0.944054	1.31671	0.400926
EAM141	TAACTATACAATCTACTACCTCA	mmu-let-7f	–	–	–	23	53.6333	3685.7	347.387	3918.51	372.921	4705.64	333.082	3671.1	176.221	4305.72	239.841
EAM142	TAACTATACAATGTAGTACCTCA	control	–	–	–	23	54.16	1.6533	1.47486	4.81412	2.30822	7.05707	3.4366	8.41856	4.27732	12.0624	4.6032
EAM143	TAACCATACAACCTATTACCTCA	smallRNA-9	+	–	–	23	61.2245	4624.46	272.464	6065.45	573.683	5548.96	508.79	5381.24	456.573	5382.22	351.095
EAM144	TAACCATAGAACGTATTACCTCA	control	–	–	–	23	61.415	1.09899	0.22428	2.13452	0.500592	1.94355	0.469453	1.26626	0.379953	1.47922	0.290637
EAM145	AACCATACAACCTACTACCTCA	mmu-let-7c	+	+	+	22	60.3319	7443.68	624.016	7035.65	1002.29	7055.28	882.861	7347.42	925.713	8854.72	641.165
EAM146	AACCATACAAGCTAGTACCTCA	control	–	–	–	22	60.7399	2914.18	332.102	3841.43	333.852	4215.11	458.793	3283.23	258.057	3696.08	171.023
EAM147	AACCACACAACCTACTACCTCA	mmu-let-7b	+	+	+	22	63.0859	6198.04	466.824	7186.65	856.667	5764.85	594.768	7352.99	1059.83	7098.87	417.162
EAM148	AACCACACAAGCTAGTACCTCA	control	–	–	–	22	63.4818	2334.04	237.978	3909.24	307.167	4671.71	587.233	4016.05	371.686	4336.29	208.339
EAM149II	GCATTCACCCGCGTGCCTTA	mir-124b#	+	–	–	20	75.4382	11150.9	1375.78	6018.12	1009.93	7196.24	1151.68	6949.45	1326.95	7285.2	1404.31
EAM150II	TCATACAGCTAGATAACCAAAGA	mmu-miR-9	–	–	–	23	61.3538	4877.72	482.601	6556.16	983.199	5796.14	459.295	2967.11	341.216	2211.1	354.699
EAM151	ACAAGATCGGATCTACGG	mmu-miR-99a	–	–	–	18	58.6156	1886.8	349.54	2625.71	292.127	2289.94	380.034	1520.53	294.52	313.544	41.1246
EAM152	ACTTTCGGTTATCTAGCTTTAT	mmu-miR-9*	+	+	+	22	59.6935	687.88	146.57	651.219	110.607	1279.89	168.116	300.03	45.8914	214.32	40.1774
EAM153	AACTATACAACCTACTACCTCA	mmu-let-7a	+	+	+	22	55.1813	8098.54	741.089	6883.13	447.625	7513.07	445.957	7661.76	535.079	8164.97	730.738
EAM154	AAAGAGACCGGTTCACTGTGA	mmu-miR-128b	–	–	–	21	65.9845	2017.8	395.172	5627.35	631.137	6962.47	253.628	6732.53	523.389	7150.93	570.666
EAM155	TCCATCATCAAAACAAATGGAGT	mmu-miR-136	+	+	+	23	67.9332	2428.62	268.323	3318.96	191.473	3849.14	262.131	4409.44	231.873	2021.98	205.191
EAM156	ACTCACCGAGAGCGTTGAATGTT	smallRNA-12	+	–	–	23	71.9233	4086.44	267.547	3199.75	243.592	2266.93	110.465	1714.26	126.921	1748.85	225.421
EAM157	TGGTGTCAGAAGTGGGATAC	smallRNA-2	+	–	–	20	61.2836	246.596	46.6488	183.685	30.3686	82.0662	13.4983	61.2286	12.7746	35.7952	6.49122
EAM158	TACAGCTAAATAACCAAAGA	smallRNA-13	+	–	–	20	54.9179	290.194	78.6898	341.264	112.231	228.768	59.5615	98.2816	39.63	114.745	34.1048
EAM159	ATGCCCTTTTAACATTGCACTG	mmu-miR-130a	+	+	+	22	68.8824	2204.43	177.561	1392.21	154.187	877.791	111.206	571.81	76.9232	209.041	36.5738
EAM160	AACCTATCCTGAATTACTTGAA	mmu-miR-26b	+	+	+	22	60.1261	1452.03	212.119	2227.84	310.972	2037.39	180.435	2099.7	139.048	1033.11	105.235
EAM161	CTCAATAGACTGTGAGCTCCTT	mmu-miR-28	+	+	+	22	62.3435	109.186	14.7918	115.942	19.6261	144.798	30.7814	128.29	21.3524	142.6	18.4258
EAM162	ATCAAGGTCCGCTGTGAACACG	[mmu-miR-124a-as]	+	+	+	22	73.6675	116.499	25.8974	112.037	22.0716	66.13	12.6383	53.8677	16.6712	46.2498	12.4215
EAM163	TCCATAAAGTAGGAAACACTACA	mmu-miR-142-3p	+	+	+	23	61.1454	195.989	39.3757	288.915	40.3524	249.102	58.2818	197.8	28.5973	49.0862	7.48027
EAM164	GAGTGCTTGCTAGGTGCCAAG	smallRNA-3	+	–	–	21	69.2211	1.55098	0.747686	0.0884899	0.370439	0.948611	0.661465	-0.668146	0.366981	-0.182579	0.129794
EAM165	GGGAGTGAAGACACGGAGCCAGA	mmu-miR-149	–	–	–	23	76.4297	489.746	76.4229	387.184	85.8661	386.769	80.8637	221.972	49.6362	115.112	24.8243
EAM166	GCCTATCCTGGATTACTTGAA	mmu-miR-26a	–	–	–	21	63.159	1215.17	188.868	1977.51	200.683	2120.29	174.401	1818.77	215.696	1896.34	186.901
EAM167	GTTGTGGTCACTTACAATT	smallRNA-4	+	–	–	19	53.1119	0.1773	0.149605	0.18262	0.132149	0.277143	0.0849595	0.215736	0.0872111	0.493193	0.0691787
EAM168	CTATACAACCTCCTACCTCA	mmu-let-7e	+	+	+	20	55.6382	3703.93	535.684	4697.99	249.251	4131.11	249.15	3888.86	225.214	3182.22	262.787
EAM169	AACAGCACAAACTACTACCTCA	mmu-let-7i	–	–	–	22	61.2531	1490.21	160.915	2264.79	169.896	2423.08	186.086	1935.66	143.995	2334.31	140.493
EAM170	TGGCATTCACCGCCGTGCCTTA	smallRNA-11	+	–	–	22	81.1654	14248.4	1981.35	9624.92	713.618	10313.7	1182.81	10918.3	1667.3	10835	1271.05
EAM171	CTACGCGTATTCTTAAGCAATAA	mmu-miR-137	+	+	+	23	64.5175	1447	202.984	2838.35	353.161	2888.46	362.263	2198.61	173.589	980.126	149.548
EAM172	CTCGTACTGAGCAGGATTA	smallRNA-5	+	–	–	19	56.9021	44.0245	4.51104	46.8213	7.9961	12.2768	1.66504	3.15812	0.660714	14.4667	1.71083
EAM173	GTCTCGAAAAGGTAGCGTTC	smallRNA-6	+	–	–	20	63.4106	0.360627	0.141146	0.225396	0.142039	0.0535601	0.123285	0.103062	0.123172	0.619041	0.172499
EAM174	AGAAAACATGCTCCAGGTGA	smallRNA-1	+	–	–	20	64.1893	871.467	197.352	1340.24	391.017	916.424	181.304	583.702	203.808	47.397	15.5575
EAM175	TCGCCCTCTCAACCCAGCTTTT	mmu-miR-320	+	+	+	22	76.2157	1485.96	215.163	699.89	134.92	600.101	174.547	456.512	83.0647	184.892	22.4624
EAM176	TACAGTACTGTGATAGCTGAA	smallRNA-10	+	–	–	21	54.4676	20.2372	2.03066	18.8021	1.38901	26.2526	1.95382	12.3383	1.30106	9.62353	0.797662
EAM177	TTCAGCTATCACAGTACTGTA	mmu-miR-101b	+	+	+	21	54.4676	192.283	46.0138	200.29	30.1739	535.876	154.951	373.051	85.0242	134.726	18.8333
EAM178	TGCCAATATTTCTGTGCTGCTA	mmu-miR-195	–	–	–	22	68.088	1033.87	229.104	1350.11	227.024	896.127	165.813	788.628	107.804	407.697	79.6942
EAM179	ACTATGCAACCTACTACCTCT	mmu-let-7d	+	+	+	21	57.0193	4055.05	310.565	4266.28	260.228	4631.77	420.41	4720.13	316.889	4959.46	189.488
EAM180	AACTATACAATCTACTACCTCA	mmu-let-7f	–	–	–	22	52.669	3352.79	273.672	4133.05	135.176	4959.46	440.117	4070.11	267.009	5438.6	145.64
EAM181	AACTATACAATCTACTACCTCA	mmu-let-7f	+	+	+	22	52.669	3368.48	284.609	3732.78	323.215	3508.91	326.557	2856.42	235.016	3964.26	116.892
EAM182	AACTGTACACACTACTACCTCA	let-7h#	+	–	–	22	55.5096	501.534	33.4017	1100.75	111.93	1427.29	90.785	1236.65	138.59	1493.03	123.365
EAM183	AGCACAAACTACTACCTCA	mmu-let-7i	+	+	+	19	53.4082	712.297	154.285	1057.24	145.575	1355.03	175.753	1278.73	175.361	1255.38	181.993
EAM184	CACAAGTTCGGATCTACGGGTT	mmu-miR-100	+	+	+	22	69.9166	2064.92	179.196	3752.29	358.853	2369.16	159.637	1721.43	151.875	529.092	70.8956
EAM185	TCATAGCCCTGTACAATGCTGCT	mmu-miR-103	+	+	+	23	70.8313	678.693	71.9355	726.399	126.085	930.618	189.378	699.99	87.1232	348.157	37.1417
EAM186	GCTACCTGCACTGTAAGCACTTTT	hsa-miR-106a	+	+	–	24	69.4878	2295.77	374.718	1801.84	258.644	850.274	131.625	309.387	29.3605	72.012	13.2937
EAM187	TGATAGCCCTGTACAATGCTGCT	mmu-miR-107	+	+	+	23	70.8313	653.433	87.6132	626.386	109.464	1589.64	429.93	1156.65	210.227	316.423	74.2084
EAM188	AATGCCCCTAAAAATCCTTAT	mir-108&	+	–	–	21	64.2132	3.16907	0.651307	3.18826	0.751741	3.68682	0.9595	2.72946	0.639132	4.30337	1.26989
EAM189	CACAAATTCGGATCTACAGGGTA	mmu-miR-10a	+	+	+	23	67.9701	169.342	28.212	244.417	25.4175	251.925	72.5875	116.968	13.8237	33.66	3.88773
EAM190	ACAAATTCGGTTCTACAGGGTA	hsa-miR-10b	+	+	–	22	65.2852	18.9166	3.85645	372.639	121.927	115.248	23.5592	55.6377	15.0997	6.8581	1.94526
EAM191	ACAAACACCATTGTCACACTCCA	mmu-miR-122a	+	+	+	23	69.1209	20.589	3.40221	26.6707	3.69407	52.5053	9.9399	34.2999	5.77943	19.2658	3.3914
EAM192	CGCGTACCAAAAGTAATAATG	mmu-miR-126*	+	+	+	21	62.9547	438.135	76.8842	1050.79	139.26	1443.12	186.336	1223.74	141.278	511.467	72.2289
EAM193	CACAGGTTAAAGGGTCTCAGGGA	mmu-miR-125a	+	+	+	23	71.3935	3668.09	159.515	3116.29	211.798	2407.67	139.437	2312.59	157.203	2991.02	251.186
EAM194	AAAAGAGACCGGTTCACTGTGA	mmu-miR-128a	+	+	+	22	67.9445	1766.86	245.751	6427.04	382.037	7554.63	951.032	7463.59	881.998	8526.64	963.154
EAM195	GAAAGAGACCGGTTCACTGTGA	mmu-miR-128b	+	+	+	22	68.1718	1949.85	146.426	4456.14	503.378	5246.51	596.901	4917.88	581.008	6067.3	385.704
EAM196	GCAAGCCCAGACCGAAAAAAG	mmu-miR-129	–	–	–	21	72.8894	0.287664	0.110465	0.143333	0.111039	0.181152	0.0755017	-0.0292286	0.075379	0.134872	0.0739676
EAM197	GCAAGCCCAGACCGCAAAAAG	mmu-miR-129	–	–	–	21	75.8093	22.0608	5.09559	29.0323	4.67168	103.398	18.4988	114.637	18.8274	166.975	30.3241
EAM198	GCCCTTTCATCATTGCACTG	mmu-miR-130b	+	+	+	20	67.7347	679.213	69.0199	456.085	41.8262	135.418	20.4752	32.6685	3.80225	27.1037	6.60305
EAM199	ACGACCATGGCTGTAGACTGTTA	mmu-miR-132	–	–	–	23	68.2496	17.9447	4.16041	44.5463	8.62457	60.6896	8.67261	264.988	45.6724	533.714	83.4583
EAM200	ACAGCTGGTTGAAGGGGACCAA	mmu-miR-133	+	+	+	22	74.5093	4.74561	1.06898	11.0363	2.25442	10.1997	2.3527	23.8503	4.64643	55.0482	12.0781
EAM201	TAGCTGGTTGAAGGGGACCAA	miR-133b%	+	–	–	21	71.0371	4.91941	1.04777	5.42062	0.898243	10.9669	1.6915	27.0442	4.74639	41.4389	9.14353
EAM202	TCCCTCTGGTCAACCAGTCACA	mmu-miR-134	+	+	+	22	71.4084	259.683	46.3226	62.0648	7.17645	136.816	22.7685	36.0132	5.8717	22.9759	4.31888
EAM203	TTCACATAGGAATAAAAAGCCATA	mmu-miR-135	+	+	+	24	65.7279	816.604	104.519	885.645	183.336	530.666	73.4062	263.823	74.7138	159.514	30.9326
EAM204	ATCACATAGGAATAAAAAGCCATA	mmu-miR-135	–	–	–	24	64.8559	1181.33	167.453	1086.37	208.411	759.404	120.748	239.071	59.1857	141.063	28.7952
EAM205	GATTCACAACACCAGCT	mmu-miR-138	+	+	+	17	52.9482	486.933	79.6568	891.143	136.968	1702.36	182.537	3191.57	317.125	1836.89	167.488
EAM206	AGACACGTGCACTGTAGA	mmu-miR-139	+	+	+	18	53.9828	55.0369	12.2981	19.0746	3.01292	55.9964	9.26706	189.394	45.425	313.129	58.1122
EAM207	CTACCATAGGGTAAAACCACT	mmu-miR-140	+	+	+	21	60.0885	112.917	22.6037	78.9656	12.502	142.344	29.1494	124.453	22.1344	57.5201	8.72371
EAM208	CCATCTTTACCAGACAGTGTT	mmu-miR-141	+	+	+	21	60.6974	0.0203633	0.088726	-0.0539545	0.0402881	0.0148718	0.0415462	0.064367	0.0572245	0.102063	0.0492189
EAM209	GTAGTGCTTTCTACTTTATG	mmu-miR-142-5p	+	+	+	20	51.0731	40.7742	8.59019	84.4084	15.8125	9.99223	2.60061	48.1352	11.2219	17.2089	4.2857
EAM210	tgAGCTACAGTGCTTCATCTCA	mmu-miR-143	+	+	+	22	65.0328	110.743	27.5033	125.768	26.4592	252.797	40.1288	255.418	41.3375	210.085	35.5582
EAM211	CTAGTACATCATCTATACTGTA	mmu-miR-144	+	+	+	22	48.2215	42.3697	12.5104	230.515	44.617	55.6499	7.98995	27.1893	4.56222	34.7986	6.62378
EAM212	AAGGGATTCCTGGGAAAACTGGAC	mmu-miR-145	+	+	+	24	75.0975	164.376	34.3036	196.029	32.212	121.73	25.1498	186.715	32.3154	324.836	62.4449
EAM213	AAACCCATGGAATTCAGTTCTCA	mmu-miR-146	–	–	–	23	69.4803	330.923	35.289	516.906	56.6774	1015.51	145.038	1291.62	154.869	498.702	93.5062
EAM214	ACAAAGTTCTGTAGTGCACTGA	mmu-miR-148a	+	+	+	22	61.6023	124.113	21.3767	87.7283	15.0556	97.7161	16.8604	64.7732	13.755	49.3445	10.2996
EAM215	ACAAAGTTCTGTGATGCACTGA	mmu-miR-148b	+	+	+	22	64.548	144.887	24.7271	142.646	18.7313	115.217	15.4385	122.656	28.8354	82.9134	14.8795
EAM216	GGAGTGAAGACACGGAGCCAGA	mmu-miR-149	+	+	+	22	72.8753	834.298	128.024	389.895	43.1469	400.987	69.8901	300.959	72.2721	139	25.128
EAM217	ACACTGGTACAAGGGTTGGGAGA	mmu-miR-150	+	+	+	23	71.4824	11.5185	2.92104	18.4828	2.39164	36.9947	6.98435	210.055	51.9724	119.135	25.4936
EAM218	CCAAGTTCTGTCATGCACTGA	mmu-miR-152	+	+	+	21	65.4856	61.3265	10.5845	35.2671	3.37331	57.2208	12.496	25.1032	4.49335	17.0507	3.06683
EAM219	TCACTTTTGTGACTATGCAA	mmu-miR-153	+	+	+	20	58.2823	374.341	73.4248	279.545	65.2323	247.437	40.0316	147.95	41.0793	139.955	36.6586
EAM220	CGAAGGCAACACGGATAACCTA	mmu-miR-154	+	+	+	22	71.0774	84.2876	44.9532	205.887	63.4535	385.009	63.2066	400.002	90.7333	328.05	79.0259
EAM221	CCCCTATCACAATTAGCATTAA	mmu-miR-155	+	+	+	22	63.9245	16.597	2.49243	4.19876	0.580641	8.72515	1.7338	5.90754	0.914844	1.40926	0.289905
EAM222	CACAAACCATTATGTGCTGCTA	mmu-miR-15a	+	+	+	22	65.8117	941.982	126.49	932.115	159.781	484.621	84.786	276.295	41.2393	202.852	28.9978
EAM223	TGTAAACCATGATGTGCTGCTA	mmu-miR-15b	+	+	+	22	65.9884	1170.93	162.323	1266.37	128.077	414.18	52.0732	246.135	24.9538	250.837	34.9049
EAM224	ACTACCTGCACTGTAAGCACTTTG	mmu-miR-17-5p	+	+	+	24	67.8351	2138.33	185.177	1787.02	197.142	742.184	78.9065	226.472	22.9212	131.219	21.5352
EAM225	TATCTGCACTAGATGCACCTTA	mmu-miR-18	+	+	+	22	62.3726	568.764	90.5035	281.377	55.5221	221.97	30.3694	27.0222	3.38108	3.57804	0.672068
EAM226	ACTCACCGACAGCGTTGAATGTT	mmu-miR-181a	+	+	+	23	72.5852	6316.33	471.032	3108.61	187.946	2126.04	193.867	1769.78	204.921	1459.21	175.215
EAM227	AACCCACCGACAGCAATGAATGTT	mmu-miR-181b	+	+	+	24	75.7697	6484.47	383.068	2798.79	280.978	2081.46	221.771	1613.13	195.976	1137.49	128.1
EAM228	ACTCACCGACAGGTTGAATGTT	mmu-miR-181c	+	+	+	22	67.6	3725.59	443.895	2234.78	149.44	1143.99	181.629	1084.73	148.672	923.959	124.333
EAM229	TGTGAGTTCTACCATTGCCAAA	mmu-miR-182	+	+	+	22	67.4345	34.2023	8.42445	11.8382	2.11798	18.4734	3.64479	53.5328	14.5264	61.7929	14.7982
EAM230	CAGTGAATTCTACCAGTGCCATA	mmu-miR-183	+	+	+	23	66.4734	71.2719	20.2087	30.6784	3.53644	81.7399	23.0711	83.1173	14.8675	91.3054	19.659
EAM231	CGGCTGCAACACAAGACACGA	mmu-miR-187	+	+	+	21	74.1414	37.1791	7.03983	29.9469	3.52634	57.6877	8.82052	136.421	27.5947	47.9621	8.40035
EAM232	GGCTGTCAATTCATAGGTCAG	mmu-miR-192	+	+	+	21	63.7353	8.09711	2.34748	16.6544	3.99893	10.1245	2.51516	8.12773	1.77884	16.7841	3.41966
EAM233	CCCAACAACATGAAACTACCTA	mmu-miR-196	+	+	+	22	63.9696	0.87121	0.141783	0.338608	0.0693211	0.290039	0.0496635	0.342986	0.0503847	0.226173	0.0661153
EAM234	GAACAGGTAGTCTGAACACTGGG	mmu-miR-199a	+	+	+	23	67.1264	181.574	37.551	123.372	23.8993	84.6302	18.4749	35.2504	7.56381	12.3303	2.96531
EAM235	GAACAGATAGTCTAAACACTGGG	hsa-miR-199b	+	+	–	23	62.2334	98.3413	24.1392	41.8477	6.84412	62.313	7.65768	27.0629	3.3554	3.8272	0.76353
EAM236	TCAGTTTTGCATAGATTTGCACA	mmu-miR-19a	+	+	+	23	68.0044	1062.36	192.273	953.532	170.636	442.758	73.02	110.101	16.8339	41.477	10.1526
EAM237	TCAGTTTTGCATGGATTTGCACA	mmu-miR-19b	+	+	+	23	72.9264	1345.43	273.708	1068.48	230.339	631.645	91.3496	147.559	24.2985	34.6509	6.32846
EAM238	ATACATACTTCTTTACATTCCA	mmu-miR-1	+	+	+	22	55.981	35.9764	12.9932	95.8314	18.3702	171.848	54.0141	159.404	22.668	50.1597	10.5723
EAM239	ATACATACTTCTTTACATTCCA	mmu-miR-1	–	–	–	22	55.981	21.5167	5.96557	77.8475	20.6055	136.246	40.7988	189.534	34.6106	44.8473	7.42548
EAM240	CTACCTGCACTATAAGCACTTTA	mmu-miR-20	+	+	+	23	61.7071	2299.98	254.592	831.696	74.0809	446.025	71.4295	107.289	21.7153	54.2555	11.2811
EAM241	CTAGTGGTCCTAAACATTTCAC	mmu-miR-203	+	+	+	22	60.4711	20.2377	4.4543	17.5319	2.44708	21.8109	4.86815	10.6863	2.23627	3.93058	0.542866
EAM242	AGGCATAGGATGACAAAGGGAA	mmu-miR-204	+	+	+	22	69.5642	160.565	38.4723	187.142	32.9861	310.086	56.6431	349.165	64.2156	188.664	40.0794
EAM243	CAGACTCCGGTGGAATGAAGGA	mmu-miR-205	+	+	+	22	72.7134	16.1371	3.53358	4.35952	0.652351	3.86893	0.895317	2.69144	0.255301	1.49739	0.226182
EAM244	TCAACATCAGTCTGATAAGCTA	mmu-miR-21	+	+	+	22	59.3983	317.119	73.8966	211.126	48.4573	250.776	32.0364	183.586	32.2165	140.417	34.639
EAM245	CAGCCGCTGTCACACGCACAG	mmu-miR-210	+	+	+	21	77.0063	331.386	53.7835	193.347	34.626	97.1677	13.0071	49.907	5.74867	44.8609	8.86747
EAM246	AGGCGAAGGATGACAAAGGGAA	hsa-miR-211	+	+	–	22	73.932	78.1361	21.7715	142.558	26.2747	140.059	21.9283	189.278	45.0245	105.713	24.3724
EAM247	GGCCGTGACTGGAGACTGTTA	mmu-miR-212	+	+	+	21	68.9467	4.87758	0.923551	6.39933	1.48076	7.94852	1.30835	49.0473	11.4641	70.3314	17.1126
EAM248	GGTACAATCAACGGTCGATGGT	mmu-miR-213	+	+	+	22	70.271	280.529	63.1562	181.003	38.3727	244.258	67.6702	99.9618	18.5932	33.1012	5.19516
EAM249	CTGCCTGTCTGTGCCTGCTGT	mmu-miR-214	+	+	+	21	72.3972	231.842	39.4706	27.061	2.58386	7.45109	0.574869	5.68368	0.789473	2.4287	0.292216
EAM250	GTCTGTCAATTCATAGGTCAT	hsa-miR-215	+	+	–	21	57.5721	12.8027	2.70538	9.34253	1.05495	14.4975	3.48235	14.5166	2.6784	9.04936	1.39702
EAM251	CACAGTTGCCAGCTGAGATTA	mmu-miR-216	+	+	+	21	65.3663	37.8545	6.96623	16.6364	2.33516	13.2224	1.68496	12.2402	2.56881	3.14848	0.341722
EAM252	ATCCAATCAGTTCCTGATGCAGTA	hsa-miR-217	+	+	–	24	69.6897	14.5017	3.3207	5.11399	0.565292	12.9452	2.17675	10.381	2.23535	0.312725	0.0987286
EAM253	ACATGGTTAGATCAAGCACAA	mmu-miR-218	+	+	+	21	62.0728	156.594	35.7359	201.821	46.429	174.816	31.6004	250.974	61.0301	256.5	56.6876
EAM254	AGAATTGCGTTTGGACAATCA	mmu-miR-219	+	+	+	21	67.252	808.049	131.795	374.532	65.1998	259.85	44.25	1626.73	187.777	378.006	76.3592
EAM255	ACAGTTCTTCAACTGGCAGCTT	mmu-miR-22	+	+	+	22	67.613	187.25	48.4129	187.71	35.5741	489.7	61.085	528.459	112.319	566.964	117.899
EAM256	AAAGTGTCAGATACGGTGTGG	hsa-miR-220	+	+	–	21	63.8775	0.893815	0.158093	0.818022	0.175132	0.4091	0.178373	0.390343	0.0483461	0.497484	0.0794978
EAM257	GAAACCCAGCAGACAATGTAGCT	mmu-miR-221	+	+	+	23	69.5298	167.948	42.7067	165.091	29.9063	548.057	118.052	436.456	57.5467	321.844	65.6437
EAM258	GAGACCCAGTAGCCAGATGTAGCT	mmu-miR-222	+	+	+	24	70.2684	12.1565	1.58025	14.3033	1.18282	63.0065	15.7917	128.026	19.4852	43.2922	8.40977
EAM259	GGGGTATTTGACAAACTGACA	mmu-miR-223	+	+	+	21	63.9885	22.67	4.82347	26.3673	5.01811	27.0429	3.93433	18.711	3.80638	7.16272	1.88663
EAM260	GGAAATCCCTGGCAATGTGAT	mmu-miR-23a	+	+	+	21	70.1634	728.571	185.475	407.245	76.8028	450.977	100.964	742.363	117.077	799.52	118.515
EAM261	GTGGTAATCCCTGGCAATGTGAT	mmu-miR-23b	+	+	+	23	71.79	383.885	67.4876	377.211	64.9259	286.635	49.6512	730.236	178.467	780.142	64.6029
EAM262	CTGTTCCTGCTGAACTGAGCCA	mmu-miR-24	+	+	+	22	71.7649	884.802	169.517	505.284	74.4325	538.214	93.9763	1248.9	236.364	1379.92	246.55
EAM263	AGCCTATCCTGGATTACTTGAA	mmu-miR-26a	+	+	+	22	64.7121	1684.19	121.673	1926.54	151.469	1894.72	83.0226	1903.13	204.221	2120.11	206.029
EAM264	CAGAACTTAGCCACTGTGAA	mmu-miR-27b	+	+	+	20	59.7894	190.943	36.1154	144.187	26.1987	237.078	38.2564	246.712	58.3441	472.745	96.5995
EAM265	AACCGATTTCAGATGGTGCTAG	mmu-miR-29a	–	–	–	22	67.8967	150.978	29.0929	287.659	40.0807	554.935	66.4455	2232.36	213.901	3477.81	188.192
EAM266	AACACTGATTTCAAATGGTGCTA	mmu-miR-29b	–	–	–	23	66.204	103.653	18.3476	95.3645	11.4216	333.061	70.2866	3050.71	267.343	4065.88	504.686
EAM267	AACACTGATTTCAAATGGTGCTA	mmu-miR-29b	–	–	–	23	66.204	72.5541	14.9458	98.0642	14.9539	385.337	71.5071	2762.94	345.333	3533.74	372.036
EAM268	AACCGATTTCAGATGGTGCTAG	mmu-miR-29a	+	+	+	22	67.8967	88.4189	15.9213	129.63	13.2025	318.353	62.7613	1923	222.354	2658.09	385.3
EAM269	GCTGCAAACATCCGACTGAAAG	mmu-miR-30a	–	–	–	22	71.4443	222.978	43.0116	242.036	37.863	214.037	25.4672	303.774	56.5369	146.74	23.4644
EAM270	GCTGAGTGTAGGATGTTTACA	mmu-miR-30b	+	+	+	21	59.1985	889.346	111.961	877.092	122.926	626.865	67.1744	840.102	108.905	781.505	156.79
EAM271	GCTGAGAGTGTAGGATGTTTACA	mmu-miR-30c	+	+	+	23	63.3299	899.535	177.756	1225.93	201.263	988.379	125.472	887.524	103.078	881.825	134.211
EAM272	CTTCCAGTCGGGGATGTTTACA	mmu-miR-30d	+	+	+	22	70.6054	1704.5	259.133	1140.09	144.673	959.55	171.729	1062.59	150.679	1274.76	174.858
EAM273	CAATGCAACTACAATGCAC	mmu-miR-33	+	+	+	19	58.6987	1055.82	126.747	2245.19	338.343	2626.95	96.175	1951.91	255.945	518.692	51.9141
EAM274	CAATGCAACAGCAATGCAC	miR-33b%	+	–	–	19	65.0465	59.608	9.69817	125.384	22.9309	193.19	27.2123	61.6973	9.72219	58.8863	8.17733
EAM275	ACAACCAGCTAAGACACTGCCA	mmu-miR-34a	+	+	+	22	69.0062	319.308	40.7813	289.765	45.5682	320.727	24.1722	258.492	46.0582	404.051	82.3345
EAM276	TCATACAGCTAGATAACCAAAGA	mmu-miR-9	+	+	+	23	61.3538	6167.99	683.569	4628.03	272.501	3281.29	413.831	2797.71	447.085	2336.55	462.242
EAM277	GCAAAAATGTGCTAGTGCCAAA	mmu-miR-96	+	+	+	22	69.954	12.1346	2.86372	10.3217	2.46276	13.9525	2.77012	23.0884	6.04413	41.1205	9.96831
EAM278	AACAATACAACTTACTACCTCA	mmu-miR-98	+	+	+	22	55.8816	318.396	30.7009	514.74	90.3683	653.298	103.081	526.816	74.3436	410.811	71.0344
EAM279	TAACCGATTTCAAATGGTGCTA	mmu-miR-29c	+	+	+	22	67.1625	131.84	30.3553	198.433	41.0282	504.271	49.7041	2582.62	317.794	3963.96	178.64
EAM280	GCTGCAAACATCCGACTGAAAG	mmu-miR-30a	+	+	+	22	71.4443	262.264	51.9518	209.726	30.8147	188.154	37.906	391.673	65.1659	139.078	26.6409
EAM281	atccagtcagttcctgatgcagta	mmu-miR-217	+	+	+	24	70.3	14.7483	3.11385	8.09966	1.30443	18.0772	2.78137	7.74936	1.30497	0.760618	0.157211
EAM282	gaacaggtagtctaaacactggg	mmu-miR-199b	+	+	+	23	64.5173	193.488	47.0574	87.9347	18.0767	62.8149	9.15628	30.9144	6.02738	3.68565	0.852672
EAM283	aggcaaaggatgacaaagggaa	mmu-miR-211	+	+	+	22	72.5	138.375	29.6797	325.107	61.1457	465.965	60.7123	303.602	57.7324	192.771	33.7568
EAM284	AGAAAACATGCTCCAGGTGA	smallRNA-1	–	–	–	20	64.1893	910.913	229.088	793.508	160.261	905.036	269.481	476.73	75.5165	40.9338	6.80499
EAM285	ACTGGAGACACGTGCACTGTAGA	miR-139#	–	–	–	23	68.7776	68.3628	13.5467	56.305	10.8605	54.3266	7.93945	374.615	91.197	376.311	46.1607
EAM286	TTAAATTAACCGCGAATTCGC	smallRNA-7	+	–	–	21	69.4472	4.48595	1.24987	2.96919	0.50333	3.52135	0.666899	1.31838	0.17873	2.41282	0.508043
EAM287	AAGACGGTGCTTACCTGTTCC	smallRNA-8	+	–	–	21	67.6007	13.5102	2.77354	9.66022	1.5128	22.4178	2.92369	8.82346	1.06951	6.39706	0.958325
EAM288	ACACAAATTCGGTTCTACAGGG	mmu-miR-10b	+	+	+	22	67.6842	9.51726	1.41886	184.827	31.4644	106.675	17.0649	48.6173	6.49383	6.28437	0.926004
EAM289	AACAAGCCCAGACCGCAAAAAG	mmu-miR-129	+	+	+	22	74.6018	18.4683	3.50798	23.7156	2.34186	70.5428	15.7776	73.5754	13.3587	95.7923	15.7233
EAM290	ACCCTTATCAGTTCTCCGTCCA	mmu-miR-184	+	+	+	22	69.3552	2.67233	0.517248	1.56969	0.143674	1.90406	0.60826	3.0309	0.930274	2.72218	0.819078
EAM291	GAACTGCCTTTCTCTCCA	mmu-miR-185	+	+	+	18	58.6264	664.351	130.858	493.013	111.277	428.34	67.2854	963.078	123.927	447.163	69.7319
EAM292	AAGCCCAAAAGGAGAATTCTTTG	mmu-miR-186	+	+	+	23	70.5077	178.593	35.5257	101.722	16.4846	102.643	11.6096	101.319	14.6664	59.9177	11.9809
EAM293	ACCCTCCACCATGCAAGGGATG	mmu-miR-188	+	+	+	22	76.7172	26.4988	3.86177	35.5925	7.65293	94.2715	25.2835	21.4415	4.98692	8.52848	1.44654
EAM294	ACTGATGTCAGCTCAGTAGGCAC	mmu-miR-189	+	+	+	23	67.7051	12.0328	2.2481	9.78138	1.81748	20.2422	5.06406	20.117	3.53738	14.5124	3.36322
EAM295	ACCTAATATATCAAACATATCA	mmu-miR-190	+	+	+	22	53.7246	41.4978	9.09802	37.6306	5.96361	63.6621	13.4532	41.2702	5.44111	39.748	7.08414
EAM296	AGCTGCTTTTGGGATTCCGTTG	mmu-miR-191	+	+	+	22	74.5324	2769.9	200.212	2792.48	302.436	2650.53	114.324	2470.79	297.424	2153.61	184.389
EAM297	CTGGGACTTTGTAGGCCAGTT	mmu-miR-193	+	+	+	21	67.6371	397.158	54.3075	562.828	49.2729	388.183	44.6239	512.026	64.6567	294.424	32.8628
EAM298	TCCACATGGAGTTGCTGTTACA	mmu-miR-194	+	+	+	22	67.88	16.409	4.6142	20.2348	4.41251	15.3644	2.58767	28.088	6.23275	11.2233	3.40483
EAM299	GCCAATATTTCTGTGCTGCTA	mmu-miR-195	+	+	+	21	65.1616	768.068	124.771	820.267	125.873	478.972	48.7668	472.266	75.0684	534.401	73.2217
EAM300	GCTGGGTGGAGAAGGTGGTGAA	hsa-miR-197	+	+	–	22	74.8698	3.2112	0.539447	2.13017	0.314936	1.02152	0.179874	1.20952	0.244539	1.79468	0.341931
EAM301	CCTATCTCCCCTCTGGACC	hsa-miR-198	+	+	–	19	64.4576	0.829357	0.318682	0.166437	0.102597	2.97194	0.94676	0.280143	0.0770827	1.06977	0.205677
EAM302	AACAGGTAGTCTGAACACTGGG	mmu-miR-199a	–	–	–	22	64.9834	228.259	35.2912	111.358	15.7651	62.9015	10.001	23.0278	4.72751	12.0879	2.26421
EAM303	AACCAATGTGCAGACTACTGTA	mmu-miR-199a*	+	+	+	22	61.68	202.951	29.9061	111.501	12.4122	76.2828	12.2215	19.6265	2.07433	10.9769	1.54158
EAM304	CATCGTTACCAGACAGTGTTA	mmu-miR-200a	+	+	+	21	59.9018	19.0137	7.01848	60.4269	11.4251	295.365	39.6844	515.805	83.6057	242.861	66.6768
EAM305	GTCATCATTACCAGGCAGTATTA	mmu-miR-200b	+	+	+	23	63.5384	19.1809	3.95021	14.7639	1.7385	97.2885	20.4566	110.891	22.8138	87.839	13.7144
EAM306	AGAACAATGCCTTACTGAGTA	mmu-miR-201	+	+	+	21	58.5667	0.127091	0.241194	0.475773	0.418865	-0.0241435	0.0978594	-0.238593	0.16908	-0.287007	0.179799
EAM307	TCTTCCCATGCGCTATACCTCT	mmu-miR-202	+	+	+	22	69.9254	0.174445	0.0654051	0.338186	0.0904209	0.217869	0.0508058	0.433626	0.0693353	0.153891	0.0471162
EAM308	CCACACACTTCCTTACATTCCA	mmu-miR-206	+	+	+	22	66.6274	59.4254	15.1304	118.901	27.5252	300.427	48.1107	672.63	118.014	310.25	40.3249
EAM309	GAGGGAGGAGAGCCAGGAGAAGC	mmu-miR-207	+	+	+	23	75.9736	3.39744	1.01428	1.19758	0.299793	0.94726	0.243131	0.678331	0.149338	1.60894	0.31352
EAM310	ACAAGCTTTTTGCTCGTCTTAT	mmu-miR-208	+	+	+	22	65.3173	-0.0516773	0.155112	1.33097	0.466368	1.03114	0.497737	0.700023	0.191112	0.439	0.19442
