# Supplementary material for: Microarray analysis of microRNA expression in the developing mammalian brain
Source: Genome Biol. 2004 Aug 31;5(9):R68. doi: 10.1186/gb-2004-5-9-r68 (PMC522875; doi:10.1186/gb-2004-5-9-r68)
Supplement: Additional data file 7 — An Excel file with the primary microarray data corresponding to the E12.5 time point [file gb-2004-5-9-r68-s7.xls]

## Sheet: info
This Excel sheet contains raw microarray data extracted from MolecularWare's DigitalGenome suite.
	4 spots/probe on each array
	4 independent hybridizations (hyb1, hyb2, hyb3, hyb4)

## Sheet: hyb1
Number	Name	Array/Plate	Flagged As	Control Spot	Multi-Set	Multi-Set Row	Multi-Set Column	Set	Set Row	Set Column	Row	Column	Comments	Clone ID	UniGene cluster ID	Gene symbol	Locus ID	Chromosome ID	GenBank accession number	Tissue	Gene map	Gene name	Organism	Sequence	Detection Method (a1_w595)	Detection Status (a1_w595)	X Centroid (pixels) (a1_w595)	Y Centroid (pixels) (a1_w595)	X Spot Deviation (um) (a1_w595)	Y Spot Deviation (um) (a1_w595)	X Set Deviation (um) (a1_w595)	Y Set Deviation (um) (a1_w595)	Major Extent (um) (a1_w595)	Minor Extent (um) (a1_w595)	Compactness (%) (a1_w595)	Threshold (a1_w595)	Spot Confidence (a1_w595)	Confidence Status (a1_w595)	Background Mean Confidence Status (a1_w595)	Background SD Confidence Status (a1_w595)	Signal CV Confidence Status (a1_w595)	Saturated Pixels Confidence Status (a1_w595)	SNR Confidence Status (a1_w595)	Spot Saturation (%) (a1_w595)	Spot Mean Intensity (a1_w595)	Spot Median Intensity (a1_w595)	Spot Standard Deviation (a1_w595)	Spot Number of Pixels (a1_w595)	Spot Total Intensity (a1_w595)
680	TCCATCATCAAAACAAATGGAGT	080703_001s	NORMAL	NO	1	1	1	M	4	1	2	1	None	EAM101	no	r.ch.2	ACTCCATTTGTTTTGATGATGGA	1	rat brain	yes	?	None	None	None	AUTO	DETECTED	163.102	1199.77	0.87989	-7.82671	-13.008	0	152.188	135.756	12.2225	99	100	PASS	PASS	PASS	PASS	PASS	PASS	0	7114.63	7286.5	5423.07	86	611858
694	TCCATCATCAAAACAAATGGAGT	080703_001s	NORMAL	NO	1	1	1	M	4	1	4	1	None	EAM101	no	r.ch.2	ACTCCATTTGTTTTGATGATGGA	1	rat brain	yes	?	None	None	None	AUTO	DETECTED	162.176	1246.06	-13.1257	-5.76404	-13.008	0	153.339	140.085	15.1172	98	100	PASS	PASS	PASS	PASS	PASS	PASS	0	7449.73	7024	6286.73	93	692825
708	TCCATCATCAAAACAAATGGAGT	080703_001s	NORMAL	NO	1	1	1	M	4	1	6	1	None	EAM101	no	r.ch.2	ACTCCATTTGTTTTGATGATGGA	1	rat brain	yes	?	None	None	None	AUTO	DETECTED	162.674	1292.5	-8.60756	0	-13.008	0	160.83	140.979	14.6139	97	100	PASS	PASS	PASS	PASS	PASS	PASS	0	7901.82	8186.5	6836.77	90	711164
722	TCCATCATCAAAACAAATGGAGT	080703_001s	NORMAL	NO	1	1	1	M	4	1	8	1	None	EAM101	no	r.ch.2	ACTCCATTTGTTTTGATGATGGA	1	rat brain	yes	?	None	None	None	AUTO	DETECTED	162.764	1338.86	-9.40031	0	-13.008	0	151.553	140.702	13.0242	97	100	PASS	PASS	PASS	PASS	PASS	PASS	0	8181.52	7049	7458.17	94	769063
232	TCCATCATGAAAAGAAATGGAGT	080703_001s	NORMAL	NO	1	1	1	E	2	1	2	1	None	EAM102	no		EAM101 control	1		synthetic		None	None	None	AUTO	DETECTED	164	497.25	2.93581	-3.19126	26.016	-143.088	117.072	104.064	8.16695	75	100	PASS	PASS	PASS	PASS	PASS	PASS	0	182.188	202.5	72.4503	48	8745
246	TCCATCATGAAAAGAAATGGAGT	080703_001s	NORMAL	NO	1	1	1	E	2	1	4	1	None	EAM102	no		EAM101 control	1		synthetic		None	None	None	AUTO	DETECTED	164.086	543.786	2.09085	2.14842	26.016	-143.088	117.694	104.9	11.2574	78	100	PASS	PASS	PASS	PASS	PASS	PASS	0	187.922	193	65.7361	51	9584
260	TCCATCATGAAAAGAAATGGAGT	080703_001s	NORMAL	NO	1	1	1	E	2	1	6	1	None	EAM102	no		EAM101 control	1		synthetic		None	None	None	AUTO	DETECTED	164.147	590	0.929114	3.30678	26.016	-143.088	117.072	117.072	20.6758	76	100	PASS	PASS	PASS	PASS	PASS	PASS	0	193.754	196	87.5143	65	12594
274	TCCATCATGAAAAGAAATGGAGT	080703_001s	NORMAL	NO	1	1	1	E	2	1	8	1	None	EAM102	no		EAM101 control	1		synthetic		None	None	None	AUTO	DETECTED	164.172	636.485	-0.710978	7.98788	26.016	-143.088	119.22	107.718	16.2391	76	100	PASS	PASS	PASS	PASS	PASS	PASS	0	204.857	209.5	85.6306	56	11472
684	TGGCATTCACCGCGTGCCTTA	080703_001s	NORMAL	NO	1	1	1	M	4	1	2	5	None	EAM103	no	N1_H09-5	TAAGGCACGCGGTGAATGCCA	2	rat brain	yes	N1_H09-5	None	None	None	AUTO	DETECTED	255.602	1197.85	4.12514	-28.8837	-13.008	0	158.055	143.633	19.9932	123	100	PASS	PASS	PASS	PASS	PASS	PASS	0	12435	9808.5	11293.3	98	1218629
698	TGGCATTCACCGCGTGCCTTA	080703_001s	NORMAL	NO	1	1	1	M	4	1	4	5	None	EAM103	no	N1_H09-5	TAAGGCACGCGGTGAATGCCA	2	rat brain	yes	N1_H09-5	None	None	None	AUTO	DETECTED	254.86	1244.62	-7.47996	-20.5568	-13.008	0	154.225	138.569	10.635	118	100	PASS	PASS	PASS	PASS	PASS	PASS	0	12858.7	12880	9681.93	88	1131563
712	TGGCATTCACCGCGTGCCTTA	080703_001s	NORMAL	NO	1	1	1	M	4	1	6	5	None	EAM103	no	N1_H09-5	TAAGGCACGCGGTGAATGCCA	2	rat brain	yes	N1_H09-5	None	None	None	AUTO	DETECTED	256	1291.5	5.38454	-10.7008	-13.008	0	143.088	130.08	7.02702	126	100	PASS	PASS	PASS	PASS	PASS	PASS	0	15805	15490.5	11451.2	78	1232793
726	TGGCATTCACCGCGTGCCTTA	080703_001s	NORMAL	NO	1	1	1	M	4	1	8	5	None	EAM103	no	N1_H09-5	TAAGGCACGCGGTGAATGCCA	2	rat brain	yes	N1_H09-5	None	None	None	AUTO	DETECTED	255.764	1338.05	0.360848	-5.23528	-13.008	0	162.882	145.455	13.4104	111	100	PASS	PASS	PASS	PASS	PASS	PASS	0	12507.6	10768.5	11125.4	98	1225746
236	TGGCATTCAGCGGGTGCCTTA	080703_001s	NORMAL	NO	1	1	1	E	2	1	2	5	None	EAM104	no		EAM103 control	2		synthetic		None	None	None	AUTO	DETECTED	256.595	495.319	7.4214	-24.3892	26.016	-143.088	151.445	145.424	13.495	81	100	PASS	PASS	PASS	PASS	PASS	PASS	0	2621.92	2065	2337.37	97	254326
250	TGGCATTCAGCGGGTGCCTTA	080703_001s	NORMAL	NO	1	1	1	E	2	1	4	5	None	EAM104	no		EAM103 control	2		synthetic		None	None	None	AUTO	DETECTED	256.852	541.94	8.79652	-17.9463	26.016	-143.088	143.083	117.494	14.0396	88	100	PASS	PASS	PASS	PASS	PASS	PASS	0	4193.61	4403	2464.32	66	276778
264	TGGCATTCAGCGGGTGCCTTA	080703_001s	NORMAL	NO	1	1	1	E	2	1	6	5	None	EAM104	no		EAM103 control	2		synthetic		None	None	None	AUTO	DETECTED	256.857	588.119	6.90851	-17.2413	26.016	-143.088	150.4	124.032	37.6062	97	100	PASS	PASS	PASS	PASS	PASS	PASS	0	4169.81	4741	2643.04	69	287717
278	TGGCATTCAGCGGGTGCCTTA	080703_001s	NORMAL	NO	1	1	1	E	2	1	8	5	None	EAM104	no		EAM103 control	2		synthetic		None	None	None	AUTO	DETECTED	257.092	635.526	8.00456	0	26.016	-143.088	117.584	104.751	10.293	98	100	PASS	PASS	PASS	PASS	PASS	PASS	0	4640.63	4689.5	2116.14	52	241313
674	TCACAAGTTAGGGTCTCAGGGA	080703_001s	NORMAL	NO	1	1	1	M	4	1	1	2	None	EAM105	mir-125b-1 14.07	r.ch.1	TCCCTGAGACCCTAACTTGTGA	3	rat brain	yes	lin-4 like	None	None	None	AUTO	DETECTED	184.93	1175.49	-14.2005	-22.6989	-13.008	0	145.051	132.053	11.3736	87	100	PASS	PASS	PASS	PASS	PASS	PASS	0	3544.31	3029.5	2147.22	80	283545
688	TCACAAGTTAGGGTCTCAGGGA	080703_001s	NORMAL	NO	1	1	1	M	4	1	3	2	None	EAM105	mir-125b-1 14.07	r.ch.1	TCCCTGAGACCCTAACTTGTGA	3	rat brain	yes	lin-4 like	None	None	None	AUTO	DETECTED	185.081	1222.4	-14.1955	-12.4348	-13.008	0	145.057	131.539	13.495	89	100	PASS	PASS	PASS	PASS	PASS	PASS	0	3025.24	2808	1646.97	80	242019
702	TCACAAGTTAGGGTCTCAGGGA	080703_001s	NORMAL	NO	1	1	1	M	4	1	5	2	None	EAM105	mir-125b-1 14.07	r.ch.1	TCCCTGAGACCCTAACTTGTGA	3	rat brain	yes	lin-4 like	None	None	None	AUTO	DETECTED	185.121	1268.82	-15.6338	-8.71752	-13.008	0	144.417	120.852	16.4408	101	100	PASS	PASS	PASS	PASS	PASS	PASS	0	4735.58	4364	2439.84	67	317284
716	TCACAAGTTAGGGTCTCAGGGA	080703_001s	NORMAL	NO	1	1	1	M	4	1	7	2	None	EAM105	mir-125b-1 14.07	r.ch.1	TCCCTGAGACCCTAACTTGTGA	3	rat brain	yes	lin-4 like	None	None	None	AUTO	DETECTED	185.5	1315.87	-12.6642	3.32346	-13.008	0	156.096	143.088	11.1519	93	100	PASS	PASS	PASS	PASS	PASS	PASS	0	5715.94	5156	4216.07	96	548730
226	TCACAAGTAAGGGTGTCAGGGA	080703_001s	NORMAL	NO	1	1	1	E	2	1	1	2	None	EAM106	no		EAM105 control	3		synthetic		None	None	None	AUTO	DETECTED	186.841	472.852	1.03193	-19.5787	26.016	-143.088	129.856	129.856	17.9273	87	100	PASS	PASS	PASS	PASS	PASS	PASS	0	1608.54	1685	992.288	79	127075
240	TCACAAGTAAGGGTGTCAGGGA	080703_001s	NORMAL	NO	1	1	1	E	2	1	3	2	None	EAM106	no		EAM105 control	3		synthetic		None	None	None	AUTO	DETECTED	186.779	519.802	-1.73239	-8.84931	26.016	-143.088	132.637	125.459	11.4036	83	100	PASS	PASS	PASS	PASS	PASS	PASS	0	1672	1731	972.376	73	122056
254	TCACAAGTAAGGGTGTCAGGGA	080703_001s	NORMAL	NO	1	1	1	E	2	1	5	2	None	EAM106	no		EAM105 control	3		synthetic		None	None	None	AUTO	DETECTED	187.109	566.272	0.595459	-4.37146	26.016	-143.088	137.552	132.652	16.4892	79	100	PASS	PASS	PASS	PASS	PASS	PASS	0	1761.61	1644	1221.08	81	142690
268	TCACAAGTAAGGGTGTCAGGGA	080703_001s	NORMAL	NO	1	1	1	E	2	1	7	2	None	EAM106	no		EAM105 control	3		synthetic		None	None	None	AUTO	DETECTED	187.393	612.94	2.33202	2.69862	26.016	-143.088	128.349	127.868	14.056	81	100	PASS	PASS	PASS	PASS	PASS	PASS	0	1893.1	1577	1195.75	73	138196
792	TGTTCCTGCTGAACTGAGCCA	080703_001s	NORMAL	NO	1	1	1	O	4	3	2	1	None	EAM107	mir-24-1 13.49	mir-24	TGGCTCAGTTCAGCAGGAACA	4		yes		None	None	None	AUTO	DETECTED	861.429	1199.3	-6.28408	2.4263	78.048	13.008	143.23	117.215	22.0894	83	100	PASS	PASS	PASS	PASS	PASS	PASS	0	812.047	862	310.157	64	51971
806	TGTTCCTGCTGAACTGAGCCA	080703_001s	NORMAL	NO	1	1	1	O	4	3	4	1	None	EAM107	mir-24-1 13.49	mir-24	TGGCTCAGTTCAGCAGGAACA	4		yes		None	None	None	AUTO	DETECTED	861.973	1246.13	-1.17901	11.5471	78.048	13.008	149.945	124.324	23.1464	83	100	PASS	PASS	PASS	PASS	PASS	PASS	0	899.101	885	454.986	69	62038
820	TGTTCCTGCTGAACTGAGCCA	080703_001s	NORMAL	NO	1	1	1	O	4	3	6	1	None	EAM107	mir-24-1 13.49	mir-24	TGGCTCAGTTCAGCAGGAACA	4		yes		None	None	None	AUTO	DETECTED	861.885	1292.44	-4.28175	13.9449	78.048	13.008	119.228	106.799	11.3792	87	100	PASS	PASS	PASS	PASS	PASS	PASS	0	1398.19	1445	443.435	53	74104
834	TGTTCCTGCTGAACTGAGCCA	080703_001s	NORMAL	NO	1	1	1	O	4	3	8	1	None	EAM107	mir-24-1 13.49	mir-24	TGGCTCAGTTCAGCAGGAACA	4		yes		None	None	None	AUTO	DETECTED	862.224	1339.01	-1.82607	19.7279	78.048	13.008	138.119	128.083	17.6852	81	100	PASS	PASS	PASS	PASS	PASS	PASS	0	2123.52	2360	1300.41	73	155017
344	TGTTCCTGGTGAAGTGAGCCA	080703_001s	NORMAL	NO	1	1	1	G	2	3	2	1	None	EAM108	no		EAM107 control	4		synthetic		None	None	None	AUTO	DETECTED	859.904	500.994	3.2782	-3.1341	78.048	-65.04	133.916	129.079	16.6023	78	100	PASS	PASS	PASS	PASS	PASS	PASS	0	803.284	848.5	452.496	74	59443
358	TGTTCCTGGTGAAGTGAGCCA	080703_001s	NORMAL	NO	1	1	1	G	2	3	4	1	None	EAM108	no		EAM107 control	4		synthetic		None	None	None	AUTO	DETECTED	859.725	547.5	0	1.81417	78.048	-65.04	130.08	130.08	16.6023	80	100	PASS	PASS	PASS	PASS	PASS	PASS	0	716.237	651.5	491.157	80	57299
372	TGTTCCTGGTGAAGTGAGCCA	080703_001s	NORMAL	NO	1	1	1	G	2	3	6	1	None	EAM108	no		EAM107 control	4		synthetic		None	None	None	AUTO	DETECTED	859.92	593.989	0	6.54132	78.048	-65.04	140.698	129.938	11.0357	84	100	PASS	PASS	PASS	PASS	PASS	PASS	0	899.987	747	640.952	75	67499
386	TGTTCCTGGTGAAGTGAGCCA	080703_001s	NORMAL	NO	1	1	1	G	2	3	8	1	None	EAM108	no		EAM107 control	4		synthetic		None	None	None	AUTO	DETECTED	860.179	640.226	0	8.00297	78.048	-65.04	134.576	122.731	14.056	77	100	PASS	PASS	PASS	PASS	PASS	PASS	0	1128.04	1048.5	778.419	68	76707
796	AACAACAAAATCACTAGTCTTCCA	080703_001s	NORMAL	NO	1	1	1	O	4	3	2	5	None	EAM109	mir-7-(1,2,3) 17.76,12.30,13.58	mir-7	TGGAAGACTAGTGATTTTGTTGTT	5		yes		None	None	None	AUTO	DETECTED	954.438	1198.12	3.57196	-8.93982	78.048	13.008	144.489	120.239	15.2279	95	100	PASS	PASS	PASS	PASS	PASS	PASS	0	2148.65	2140	461.496	66	141811
810	AACAACAAAATCACTAGTCTTCCA	080703_001s	NORMAL	NO	1	1	1	O	4	3	4	5	None	EAM109	mir-7-(1,2,3) 17.76,12.30,13.58	mir-7	TGGAAGACTAGTGATTTTGTTGTT	5		yes		None	None	None	AUTO	DETECTED	955.037	1244.75	9.40825	-2.40248	78.048	13.008	144.524	120.335	16.4408	98	100	PASS	PASS	PASS	PASS	PASS	PASS	0	2405.25	2550	796.201	67	161152
824	AACAACAAAATCACTAGTCTTCCA	080703_001s	NORMAL	NO	1	1	1	O	4	3	6	5	None	EAM109	mir-7-(1,2,3) 17.76,12.30,13.58	mir-7	TGGAAGACTAGTGATTTTGTTGTT	5		yes		None	None	None	AUTO	DETECTED	955.083	1291.63	8.04267	7.33129	78.048	13.008	148.19	138.724	20.7054	101	100	PASS	PASS	PASS	PASS	PASS	PASS	0	2633.64	3063.5	1353.84	88	231760
838	AACAACAAAATCACTAGTCTTCCA	080703_001s	NORMAL	NO	1	1	1	O	4	3	8	5	None	EAM109	mir-7-(1,2,3) 17.76,12.30,13.58	mir-7	TGGAAGACTAGTGATTTTGTTGTT	5		yes		None	None	None	AUTO	DETECTED	955.26	1338.27	8.39121	14.0767	78.048	13.008	147.852	135.611	12.0633	98	100	PASS	PASS	PASS	PASS	PASS	PASS	0	3759.63	4102	2225.24	83	312049
348	AACAACAAAATGAGTAGTCTTCCA	080703_001s	NORMAL	NO	1	1	1	G	2	3	2	5	None	EAM110	no		EAM109 control	5		synthetic		None	None	None	AUTO	DETECTED	952.59	499.275	8.93665	-21.5767	78.048	-65.04	133.779	122.398	11.3138	77	100	PASS	PASS	PASS	PASS	PASS	PASS	0	551.42	528	255.393	69	38048
362	AACAACAAAATGAGTAGTCTTCCA	080703_001s	NORMAL	NO	1	1	1	G	2	3	4	5	None	EAM110	no		EAM109 control	5		synthetic		None	None	None	AUTO	DETECTED	952.649	545.983	7.75049	-14.002	78.048	-65.04	133.289	121.625	13.8728	78	100	PASS	PASS	PASS	PASS	PASS	PASS	0	509	471	250.921	68	34612
376	AACAACAAAATGAGTAGTCTTCCA	080703_001s	NORMAL	NO	1	1	1	G	2	3	6	5	None	EAM110	no		EAM109 control	5		synthetic		None	None	None	AUTO	DETECTED	953	592.167	10.3515	-13.239	78.048	-65.04	117.072	117.072	12.4664	77	100	PASS	PASS	PASS	PASS	PASS	PASS	0	632.523	611	289.121	65	41114
390	AACAACAAAATGAGTAGTCTTCCA	080703_001s	NORMAL	NO	1	1	1	G	2	3	8	5	None	EAM110	no		EAM109 control	5		synthetic		None	None	None	AUTO	DETECTED	952.929	639.405	7.46229	1.23776	78.048	-65.04	126.865	125.69	14.056	78	100	PASS	PASS	PASS	PASS	PASS	PASS	0	520.944	448	281.927	72	37508
231	GCATGCATGCATGCATGCATG	080703_001s	NORMAL	NO	1	1	1	E	2	1	1	7	None	EAM1100	(-) control					synthetic		None	None	None	AUTO	LOW_SIGNAL	302.075	473.981	0	0	26.016	-143.088	129	129	0	-1	100	PASS	PASS	PASS	PASS	PASS	FAIL	0	70.125	70	1.03376	72	5049
245	GCATGCATGCATGCATGCATG	080703_001s	NORMAL	NO	1	1	1	E	2	1	3	7	None	EAM1100	(-) control					synthetic		None	None	None	AUTO	LOW_SIGNAL	302.225	520.106	0	0	26.016	-143.088	129	129	0	-1	100	PASS	PASS	PASS	PASS	PASS	FAIL	0	70.6027	71	1.35133	73	5154
259	GCATGCATGCATGCATGCATG	080703_001s	NORMAL	NO	1	1	1	E	2	1	5	7	None	EAM1100	(-) control					synthetic		None	None	None	AUTO	LOW_SIGNAL	302.376	566.231	0	0	26.016	-143.088	129	129	0	-1	100	PASS	PASS	PASS	PASS	PASS	FAIL	0	69.0833	69	1.13522	72	4974
273	GCATGCATGCATGCATGCATG	080703_001s	NORMAL	NO	1	1	1	E	2	1	7	7	None	EAM1100	(-) control					synthetic		None	None	None	AUTO	LOW_SIGNAL	302.527	612.356	0	0	26.016	-143.088	129	129	0	-1	100	PASS	PASS	PASS	PASS	PASS	FAIL	0	69.3378	69	1.34752	74	5131
7	GTGGTAGCGCAGTGCGTAGAA	080703_001s	NORMAL	NO	1	1	1	A	1	1	1	7	None	EAM1101	beta-tubulin					cDNA		None	None	None	AUTO	LOW_SIGNAL	296.945	124.042	0	0	-26.016	-195.12	129	129	0	-1	100	PASS	PASS	PASS	FAIL	PASS	FAIL	0	68.9028	69	1.23516	72	4961
21	GTGGTAGCGCAGTGCGTAGAA	080703_001s	NORMAL	NO	1	1	1	A	1	1	3	7	None	EAM1101	beta-tubulin					cDNA		None	None	None	AUTO	LOW_SIGNAL	297.095	170.167	0	0	-26.016	-195.12	129	129	0	-1	100	PASS	PASS	PASS	FAIL	PASS	FAIL	0	69.9444	70	1.54636	72	5036
35	GTGGTAGCGCAGTGCGTAGAA	080703_001s	NORMAL	NO	1	1	1	A	1	1	5	7	None	EAM1101	beta-tubulin					cDNA		None	None	None	AUTO	LOW_SIGNAL	297.246	216.292	0	0	-26.016	-195.12	129	129	0	-1	100	PASS	PASS	PASS	PASS	PASS	FAIL	0	69.8056	70	1.50716	72	5026
49	GTGGTAGCGCAGTGCGTAGAA	080703_001s	NORMAL	NO	1	1	1	A	1	1	7	7	None	EAM1101	beta-tubulin					cDNA		None	None	None	AUTO	LOW_SIGNAL	297.397	262.417	0	0	-26.016	-195.12	129	129	0	-1	100	PASS	PASS	PASS	FAIL	PASS	FAIL	0	70.7	71	1.18383	70	4949
735	GGTGATGCCCTGAATGTTGTC	080703_001s	NORMAL	NO	1	1	1	N	4	2	1	7	None	EAM1102	histone H4					cDNA		None	None	None	AUTO	LOW_SIGNAL	653.274	1171.73	0	0	65.04	-52.032	129	129	0	-1	100	PASS	PASS	PASS	FAIL	PASS	FAIL	0	69.08	69	1.78401	75	5181
749	GGTGATGCCCTGAATGTTGTC	080703_001s	NORMAL	NO	1	1	1	N	4	2	3	7	None	EAM1102	histone H4					cDNA		None	None	None	AUTO	LOW_SIGNAL	653.424	1217.85	0	0	65.04	-52.032	129	129	0	-1	100	PASS	PASS	PASS	PASS	PASS	FAIL	0	68.5333	68	2.23204	75	5140
763	GGTGATGCCCTGAATGTTGTC	080703_001s	NORMAL	NO	1	1	1	N	4	2	5	7	None	EAM1102	histone H4					cDNA		None	None	None	AUTO	LOW_SIGNAL	653.575	1263.98	0	0	65.04	-52.032	129	129	0	-1	100	PASS	PASS	PASS	PASS	PASS	FAIL	0	68.6974	69	1.37618	76	5221
777	GGTGATGCCCTGAATGTTGTC	080703_001s	NORMAL	NO	1	1	1	N	4	2	7	7	None	EAM1102	histone H4					cDNA		None	None	None	AUTO	LOW_SIGNAL	653.726	1310.11	0	0	65.04	-52.032	129	129	0	-1	100	PASS	PASS	PASS	PASS	PASS	FAIL	0	67.2763	67	1.32261	76	5113
511	TGTCATGGATGACCTTGGCCA	080703_001s	NORMAL	NO	1	1	1	J	3	2	1	7	None	EAM1103	glyceraldehyde dehydrogenase					cDNA		None	None	None	AUTO	LOW_SIGNAL	653.144	825.79	0	0	78.048	-52.032	129	129	0	-1	100	PASS	PASS	PASS	FAIL	PASS	FAIL	0	70.12	70	1.57652	75	5259
525	TGTCATGGATGACCTTGGCCA	080703_001s	NORMAL	NO	1	1	1	J	3	2	3	7	None	EAM1103	glyceraldehyde dehydrogenase					cDNA		None	None	None	AUTO	LOW_SIGNAL	653.294	871.915	0	0	78.048	-52.032	129	129	0	-1	100	PASS	PASS	PASS	PASS	PASS	FAIL	0	69.2973	69	1.36221	74	5128
539	TGTCATGGATGACCTTGGCCA	080703_001s	NORMAL	NO	1	1	1	J	3	2	5	7	None	EAM1103	glyceraldehyde dehydrogenase					cDNA		None	None	None	AUTO	LOW_SIGNAL	653.445	918.04	0	0	78.048	-52.032	129	129	0	-1	100	PASS	PASS	PASS	FAIL	PASS	FAIL	0	69.0274	69	1.09256	73	5039
553	TGTCATGGATGACCTTGGCCA	080703_001s	NORMAL	NO	1	1	1	J	3	2	7	7	None	EAM1103	glyceraldehyde dehydrogenase					cDNA		None	None	None	AUTO	LOW_SIGNAL	653.596	964.165	0	0	78.048	-52.032	129	129	0	-1	100	PASS	PASS	PASS	PASS	PASS	FAIL	0	69.8182	70	1.2848	77	5376
287	CTTTTGACATTGAAGGGAGCT	080703_001s	NORMAL	NO	1	1	1	F	2	2	1	7	None	EAM1104	laminin alpha 4					cDNA		None	None	None	AUTO	LOW_SIGNAL	653.014	474.851	0	0	91.056	-117.072	129	129	0	-1	100	PASS	PASS	PASS	PASS	PASS	PASS	0	71.8158	72	1.85983	76	5458
301	CTTTTGACATTGAAGGGAGCT	080703_001s	NORMAL	NO	1	1	1	F	2	2	3	7	None	EAM1104	laminin alpha 4					cDNA		None	None	None	AUTO	LOW_SIGNAL	653.164	520.976	0	0	91.056	-117.072	129	129	0	-1	100	PASS	PASS	PASS	FAIL	PASS	FAIL	0	72.137	72	1.28361	73	5266
315	CTTTTGACATTGAAGGGAGCT	080703_001s	NORMAL	NO	1	1	1	F	2	2	5	7	None	EAM1104	laminin alpha 4					cDNA		None	None	None	AUTO	LOW_SIGNAL	653.315	567.101	0	0	91.056	-117.072	129	129	0	-1	100	PASS	PASS	PASS	FAIL	PASS	FAIL	0	72.726	73	1.43624	73	5309
329	CTTTTGACATTGAAGGGAGCT	080703_001s	NORMAL	NO	1	1	1	F	2	2	7	7	None	EAM1104	laminin alpha 4					cDNA		None	None	None	AUTO	LOW_SIGNAL	653.466	613.226	0	0	91.056	-117.072	129	129	0	-1	100	PASS	PASS	PASS	FAIL	PASS	FAIL	0	73.9861	74	1.35826	72	5327
786	TAACTGTACAAACTACTACCTCA	080703_001s	NORMAL	NO	1	1	1	O	4	3	1	2	None	EAM111	no	r.ch.8	TGAGGTAGTAGTTTGTACAGTTA	6		yes		None	None	None	AUTO	DETECTED	884.141	1175.41	-9.86398	-7.41386	78.048	13.008	149.275	134.939	15.8536	82	100	PASS	PASS	PASS	PASS	PASS	PASS	0	1581.04	1586	726.828	85	134388
800	TAACTGTACAAACTACTACCTCA	080703_001s	NORMAL	NO	1	1	1	O	4	3	3	2	None	EAM111	no	r.ch.8	TGAGGTAGTAGTTTGTACAGTTA	6		yes		None	None	None	AUTO	DETECTED	884.443	1222.34	-7.90373	3.08845	78.048	13.008	155.418	144.695	15.5167	84	100	PASS	PASS	PASS	PASS	PASS	PASS	0	1677.65	1834	982.379	96	161054
814	TAACTGTACAAACTACTACCTCA	080703_001s	NORMAL	NO	1	1	1	O	4	3	5	2	None	EAM111	no	r.ch.8	TGAGGTAGTAGTTTGTACAGTTA	6		yes		None	None	None	AUTO	DETECTED	884.618	1268.86	-7.58932	8.28403	78.048	13.008	144.549	140.048	18.3027	86	100	PASS	PASS	PASS	PASS	PASS	PASS	0	2141.32	2562	1135.71	89	190577
828	TAACTGTACAAACTACTACCTCA	080703_001s	NORMAL	NO	1	1	1	O	4	3	7	2	None	EAM111	no	r.ch.8	TGAGGTAGTAGTTTGTACAGTTA	6		yes		None	None	None	AUTO	DETECTED	884.84	1315.59	-6.65485	16.1504	78.048	13.008	139.656	136.887	14.04	89	100	PASS	PASS	PASS	PASS	PASS	PASS	0	2801.06	3733	1768.2	87	243692
338	TAACTGTAGAAAGTACTACCTCA	080703_001s	NORMAL	NO	1	1	1	G	2	3	1	2	None	EAM112	no		EAM111 control	6		synthetic		None	None	None	AUTO	LOW_SIGNAL	882.64	478.097	0	0	78.048	-65.04	129	129	0	-1	100	PASS	PASS	PASS	PASS	PASS	PASS	0	73.9342	74	2.94544	76	5619
352	TAACTGTAGAAAGTACTACCTCA	080703_001s	NORMAL	NO	1	1	1	G	2	3	3	2	None	EAM112	no		EAM111 control	6		synthetic		None	None	None	AUTO	DETECTED	882.549	523.768	-3.14402	-5.91013	78.048	-65.04	96.0731	85.7281	53.3891	76	100	PASS	PASS	PASS	PASS	PASS	PASS	0	76.9412	77	2.17341	34	2616
366	TAACTGTAGAAAGTACTACCTCA	080703_001s	NORMAL	NO	1	1	1	G	2	3	5	2	None	EAM112	no		EAM111 control	6		synthetic		None	None	None	AUTO	DETECTED	882	570.111	-12.2418	-3.07971	78.048	-65.04	94.0889	89.8243	67.4886	76	100	PASS	PASS	PASS	PASS	PASS	PASS	0	77.0811	78	2.44243	37	2852
380	TAACTGTAGAAAGTACTACCTCA	080703_001s	NORMAL	NO	1	1	1	G	2	3	7	2	None	EAM112	no		EAM111 control	6		synthetic		None	None	None	AUTO	DETECTED	882.88	616.34	-2.75499	-1.73001	78.048	-65.04	103.945	94.1703	39.6985	74	100	PASS	PASS	PASS	PASS	PASS	PASS	0	76.0244	76	1.90378	41	3117
681	ACAGGTTAAAGGGTCTCAGGGA	080703_001s	NORMAL	NO	1	1	1	M	4	1	2	2	None	EAM113	no, but 13/13 from mir-125b-1 14.07	r.ch.11	TCCCTGAGACCCTTTAACCTGT	7		yes	lin-4 like	None	None	None	AUTO	DETECTED	185.846	1199.11	-3.26173	-15.5121	-13.008	0	151.681	133.903	16.0277	87	100	PASS	PASS	PASS	PASS	PASS	PASS	0	3069.38	3431	1575.75	82	251689
695	ACAGGTTAAAGGGTCTCAGGGA	080703_001s	NORMAL	NO	1	1	1	M	4	1	4	2	None	EAM113	no, but 13/13 from mir-125b-1 14.07	r.ch.11	TCCCTGAGACCCTTTAACCTGT	7		yes	lin-4 like	None	None	None	AUTO	DETECTED	186.09	1245.93	-2.04977	-6.41667	-13.008	0	150.888	128.241	10.6188	90	100	PASS	PASS	PASS	PASS	PASS	PASS	0	3708.51	4154	1693.32	71	263304
709	ACAGGTTAAAGGGTCTCAGGGA	080703_001s	NORMAL	NO	1	1	1	M	4	1	6	2	None	EAM113	no, but 13/13 from mir-125b-1 14.07	r.ch.11	TCCCTGAGACCCTTTAACCTGT	7		yes	lin-4 like	None	None	None	AUTO	DETECTED	186.319	1292.61	-1.03014	0	-13.008	0	156.505	131.606	18.4063	91	100	PASS	PASS	PASS	PASS	PASS	PASS	0	3415.44	3708	2100.47	82	280066
723	ACAGGTTAAAGGGTCTCAGGGA	080703_001s	NORMAL	NO	1	1	1	M	4	1	8	2	None	EAM113	no, but 13/13 from mir-125b-1 14.07	r.ch.11	TCCCTGAGACCCTTTAACCTGT	7		yes	lin-4 like	None	None	None	AUTO	DETECTED	186.281	1339.08	-3.48165	5.32737	-13.008	0	141.951	129.966	16.7326	92	100	PASS	PASS	PASS	PASS	PASS	PASS	0	5334.03	5763	2709.08	73	389384
233	ACAGGTAAAAGGGTGTCAGGGA	080703_001s	NORMAL	NO	1	1	1	E	2	1	2	2	None	EAM114	no		EAM113 control	7		synthetic		None	None	None	AUTO	DETECTED	187.26	496.589	5.49688	-10.8147	26.016	-143.088	137.271	119.197	25.4042	92	100	PASS	PASS	PASS	PASS	PASS	PASS	0	1150.26	1436.5	529.137	66	75917
247	ACAGGTAAAAGGGTGTCAGGGA	080703_001s	NORMAL	NO	1	1	1	E	2	1	4	2	None	EAM114	no		EAM113 control	7		synthetic		None	None	None	AUTO	DETECTED	187.884	542.86	11.6571	-8.90648	26.016	-143.088	148.296	121.861	34.406	87	100	PASS	PASS	PASS	PASS	PASS	PASS	0	947.014	843	569.542	69	65344
261	ACAGGTAAAAGGGTGTCAGGGA	080703_001s	NORMAL	NO	1	1	1	E	2	1	6	2	None	EAM114	no		EAM113 control	7		synthetic		None	None	None	AUTO	DETECTED	187.698	589.756	7.2771	1.11073	26.016	-143.088	135.509	122.83	11.4036	78	100	PASS	PASS	PASS	PASS	PASS	PASS	0	1183.69	1313	683.665	70	82858
275	ACAGGTAAAAGGGTGTCAGGGA	080703_001s	NORMAL	NO	1	1	1	E	2	1	8	2	None	EAM114	no		EAM113 control	7		synthetic		None	None	None	AUTO	DETECTED	187.847	636.447	7.25527	8.46822	26.016	-143.088	121.479	110.485	11.7635	87	100	PASS	PASS	PASS	PASS	PASS	PASS	0	1282.74	1278.5	601.523	58	74399
685	CGCCAATATTTACGTGCTGCTA	080703_001s	NORMAL	NO	1	1	1	M	4	1	2	6	None	EAM115	mir-16-(1,2,3) 15.05,11.21,18.04	mir-16	TAGCAGCACGTAAATATTGGCG	8		yes		None	None	None	AUTO	DETECTED	278.347	1198.57	0	-18.5434	-13.008	0	145.244	129.596	14.3503	89	100	PASS	PASS	PASS	PASS	PASS	PASS	0	1707.33	1854	615.44	75	128050
699	CGCCAATATTTACGTGCTGCTA	080703_001s	NORMAL	NO	1	1	1	M	4	1	4	6	None	EAM115	mir-16-(1,2,3) 15.05,11.21,18.04	mir-16	TAGCAGCACGTAAATATTGGCG	8		yes		None	None	None	AUTO	DETECTED	278.417	1244.93	-1.05793	-15.5439	-13.008	0	140.087	127.317	10.1642	88	100	PASS	PASS	PASS	PASS	PASS	PASS	0	1867.01	1943	694.77	73	136292
713	CGCCAATATTTACGTGCTGCTA	080703_001s	NORMAL	NO	1	1	1	M	4	1	6	6	None	EAM115	mir-16-(1,2,3) 15.05,11.21,18.04	mir-16	TAGCAGCACGTAAATATTGGCG	8		yes		None	None	None	AUTO	DETECTED	279.024	1291.41	4.88554	-10.858	-13.008	0	145.818	132.854	12.2225	90	100	PASS	PASS	PASS	PASS	PASS	PASS	0	2229.68	2409	1018.53	82	182834
727	CGCCAATATTTACGTGCTGCTA	080703_001s	NORMAL	NO	1	1	1	M	4	1	8	6	None	EAM115	mir-16-(1,2,3) 15.05,11.21,18.04	mir-16	TAGCAGCACGTAAATATTGGCG	8		yes		None	None	None	AUTO	DETECTED	279.245	1338.43	5.80096	0	-13.008	0	150.771	138.046	12.4243	91	100	PASS	PASS	PASS	PASS	PASS	PASS	0	3300.59	3536	1706.08	87	287151
237	CGCCAATATTAAGGTGCTGCTA	080703_001s	NORMAL	NO	1	1	1	E	2	1	2	6	None	EAM116	no		EAM114 control	8		synthetic		None	None	None	AUTO	DETECTED	279.786	495.98	9.08432	-14.817	26.016	-143.088	146.018	142.508	23.1314	81	100	PASS	PASS	PASS	PASS	PASS	PASS	0	1331.28	1421.5	923.95	94	125140
251	CGCCAATATTAAGGTGCTGCTA	080703_001s	NORMAL	NO	1	1	1	E	2	1	4	6	None	EAM116	no		EAM114 control	8		synthetic		None	None	None	AUTO	DETECTED	280	542.217	9.91201	-13.3526	26.016	-143.088	143.088	130.08	18.0347	81	100	PASS	PASS	PASS	PASS	PASS	PASS	0	1547.67	1839	926.416	76	117623
265	CGCCAATATTAAGGTGCTGCTA	080703_001s	NORMAL	NO	1	1	1	E	2	1	6	6	None	EAM116	no		EAM114 control	8		synthetic		None	None	None	AUTO	DETECTED	280.087	589.033	9.08313	-4.37781	26.016	-143.088	145.174	122.462	12.8	80	100	PASS	PASS	PASS	PASS	PASS	PASS	0	1800.7	1974	969.305	69	124248
279	CGCCAATATTAAGGTGCTGCTA	080703_001s	NORMAL	NO	1	1	1	E	2	1	8	6	None	EAM116	no		EAM114 control	8		synthetic		None	None	None	AUTO	DETECTED	280.06	635.62	6.77275	1.63473	26.016	-143.088	146.723	132.255	15.5892	80	100	PASS	PASS	PASS	PASS	PASS	PASS	0	1743.57	1967	1174.22	81	141229
675	TAACCGATTTCAAATGGTGCTA	080703_001s	NORMAL	NO	1	1	1	M	4	1	1	3	None	EAM117	no, but 17/17 mir-29b-1 18.49,14.78,18.46		TAGCACCATTTGAAATCGGTTA	9		yes	mir-29 like	None	None	None	AUTO	DETECTED	208.645	1176.05	-5.71839	-14.3879	-13.008	0	132.488	121.525	11.5656	90	100	PASS	PASS	PASS	PASS	PASS	PASS	0	461.373	525	179.073	67	30912
689	TAACCGATTTCAAATGGTGCTA	080703_001s	NORMAL	NO	1	1	1	M	4	1	3	3	None	EAM117	no, but 17/17 mir-29b-1 18.49,14.78,18.46		TAGCACCATTTGAAATCGGTTA	9		yes	mir-29 like	None	None	None	AUTO	DETECTED	209.548	1222.48	4.07592	-10.5293	-13.008	0	139.541	119.614	15.4302	88	100	PASS	PASS	PASS	PASS	PASS	PASS	0	504.848	550	196.048	66	33320
703	TAACCGATTTCAAATGGTGCTA	080703_001s	NORMAL	NO	1	1	1	M	4	1	5	3	None	EAM117	no, but 17/17 mir-29b-1 18.49,14.78,18.46		TAGCACCATTTGAAATCGGTTA	9		yes	mir-29 like	None	None	None	AUTO	DETECTED	209.622	1268.89	3.07555	-6.76918	-13.008	0	130.419	117.588	12.9261	88	100	PASS	PASS	PASS	PASS	PASS	PASS	0	568.938	597	265.048	64	36412
717	TAACCGATTTCAAATGGTGCTA	080703_001s	NORMAL	NO	1	1	1	M	4	1	7	3	None	EAM117	no, but 17/17 mir-29b-1 18.49,14.78,18.46		TAGCACCATTTGAAATCGGTTA	9		yes	mir-29 like	None	None	None	AUTO	DETECTED	209.895	1315.65	4.6684	0	-13.008	0	131.439	119.382	12.6998	92	100	PASS	PASS	PASS	PASS	PASS	PASS	0	790.303	892	364.935	66	52160
227	TAACCGATTTGAAAAGGTGCTA	080703_001s	NORMAL	NO	1	1	1	E	2	1	1	3	None	EAM118	no		EAM115 control	9		synthetic		None	None	None	AUTO	LOW_SIGNAL	209.824	474.282	0	0	26.016	-143.088	129	129	0	-1	100	PASS	PASS	PASS	PASS	PASS	FAIL	0	76.4054	77	1.61261	74	5654
241	TAACCGATTTGAAAAGGTGCTA	080703_001s	NORMAL	NO	1	1	1	E	2	1	3	3	None	EAM118	no		EAM115 control	9		synthetic		None	None	None	AUTO	LOW_SIGNAL	209.975	520.407	0	0	26.016	-143.088	129	129	0	-1	100	PASS	PASS	PASS	FAIL	PASS	FAIL	0	72.3699	72	1.42894	73	5283
255	TAACCGATTTGAAAAGGTGCTA	080703_001s	NORMAL	NO	1	1	1	E	2	1	5	3	None	EAM118	no		EAM115 control	9		synthetic		None	None	None	AUTO	LOW_SIGNAL	210.125	566.532	0	0	26.016	-143.088	129	129	0	-1	100	PASS	PASS	PASS	FAIL	PASS	FAIL	0	71.4286	71	1.82403	77	5500
269	TAACCGATTTGAAAAGGTGCTA	080703_001s	NORMAL	NO	1	1	1	E	2	1	7	3	None	EAM118	no		EAM115 control	9		synthetic		None	None	None	AUTO	LOW_SIGNAL	210.276	612.658	0	0	26.016	-143.088	129	129	0	-1	100	PASS	PASS	PASS	FAIL	PASS	FAIL	0	72.3067	72	1.55071	75	5423
793	AACACTGATTTCAAATGGTGCTA	080703_001s	NORMAL	NO	1	1	1	O	4	3	2	2	None	EAM119	no	r.ch.6	TAGCACCATTTGAAATCAGTGTT	10		yes		None	None	None	AUTO	DETECTED	885.018	1199.16	0	1.56884	78.048	13.008	125.067	121.402	11.1433	81	100	PASS	PASS	PASS	PASS	PASS	PASS	0	177.594	177	31.0196	69	12254
807	AACACTGATTTCAAATGGTGCTA	080703_001s	NORMAL	NO	1	1	1	O	4	3	4	2	None	EAM119	no	r.ch.6	TAGCACCATTTGAAATCAGTGTT	10		yes		None	None	None	AUTO	DETECTED	885.274	1245.82	1.92532	8.56032	78.048	13.008	135.379	122.662	14.056	82	100	PASS	PASS	PASS	PASS	PASS	PASS	0	195.014	193	49.0103	69	13456
821	AACACTGATTTCAAATGGTGCTA	080703_001s	NORMAL	NO	1	1	1	O	4	3	6	2	None	EAM119	no	r.ch.6	TAGCACCATTTGAAATCAGTGTT	10		yes		None	None	None	AUTO	DETECTED	885.274	1292.1	0	10.4928	78.048	13.008	138.028	119.873	17.9396	83	100	PASS	PASS	PASS	PASS	PASS	PASS	0	238.788	230.5	58.6139	66	15760
835	AACACTGATTTCAAATGGTGCTA	080703_001s	NORMAL	NO	1	1	1	O	4	3	8	2	None	EAM119	no	r.ch.6	TAGCACCATTTGAAATCAGTGTT	10		yes		None	None	None	AUTO	DETECTED	885.453	1338.96	0	20.0979	78.048	13.008	131.256	117.84	12.7142	82	100	PASS	PASS	PASS	PASS	PASS	PASS	0	494.984	453	179.546	61	30194
345	AACACTGATTTGAAAAGGTGCTA	080703_001s	NORMAL	NO	1	1	1	G	2	3	2	2	None	EAM120	no		EAM116 control	10		synthetic		None	None	None	AUTO	DETECTED	882.951	500.345	3.06463	-10.6008	78.048	-65.04	119.927	112.755	13.8368	75	100	PASS	PASS	PASS	PASS	PASS	PASS	0	92.1017	94	11.9304	59	5434
359	AACACTGATTTGAAAAGGTGCTA	080703_001s	NORMAL	NO	1	1	1	G	2	3	4	2	None	EAM120	no		EAM116 control	10		synthetic		None	None	None	AUTO	DETECTED	883.288	546.742	5.49093	-7.06056	78.048	-65.04	116.095	106.783	11.8335	77	100	PASS	PASS	PASS	PASS	PASS	PASS	0	91.717	93	10.8404	53	4861
373	AACACTGATTTGAAAAGGTGCTA	080703_001s	NORMAL	NO	1	1	1	G	2	3	6	2	None	EAM120	no		EAM116 control	10		synthetic		None	None	None	AUTO	DETECTED	883.306	593.53	3.76648	1.55375	78.048	-65.04	119.924	110.163	16.2391	77	100	PASS	PASS	PASS	PASS	PASS	PASS	0	89.0536	89	10.0515	56	4987
387	AACACTGATTTGAAAAGGTGCTA	080703_001s	NORMAL	NO	1	1	1	G	2	3	8	2	None	EAM120	no		EAM116 control	10		synthetic		None	None	None	AUTO	DETECTED	883.57	640.026	5.24322	6.38253	78.048	-65.04	107.228	101.682	13.0425	75	100	PASS	PASS	PASS	PASS	PASS	PASS	0	87.8478	91.5	8.94916	46	4041
797	CACAAGATCGGATCTACGGGT	080703_001s	NORMAL	NO	1	1	1	O	4	3	2	6	None	EAM121	no	r.ch.12	ACCCGTAGATCCGATCTTGTG	11		yes		None	None	None	AUTO	DETECTED	977.84	1198.39	7.99027	-4.4715	78.048	13.008	145.584	133.575	12.2225	112	100	PASS	PASS	PASS	PASS	PASS	PASS	0	5147.29	5479	2264.05	83	427225
811	CACAAGATCGGATCTACGGGT	080703_001s	NORMAL	NO	1	1	1	O	4	3	4	6	None	EAM121	no	r.ch.12	ACCCGTAGATCCGATCTTGTG	11		yes		None	None	None	AUTO	DETECTED	978.023	1244.55	8.4182	-4.10152	78.048	13.008	146.679	133.709	8.02727	101	100	PASS	PASS	PASS	PASS	PASS	PASS	0	6144.3	6013	2863.12	82	503833
825	CACAAGATCGGATCTACGGGT	080703_001s	NORMAL	NO	1	1	1	O	4	3	6	6	None	EAM121	no	r.ch.12	ACCCGTAGATCCGATCTTGTG	11		yes		None	None	None	AUTO	DETECTED	978.024	1291.41	6.47065	5.53221	78.048	13.008	145.818	132.854	12.2225	110	100	PASS	PASS	PASS	PASS	PASS	PASS	0	7722.77	8323	4475.79	82	633267
839	CACAAGATCGGATCTACGGGT	080703_001s	NORMAL	NO	1	1	1	O	4	3	8	6	None	EAM121	no	r.ch.12	ACCCGTAGATCCGATCTTGTG	11		yes		None	None	None	AUTO	DETECTED	978.153	1338.54	6.18563	18.5783	78.048	13.008	146.857	132.318	17.9481	133	100	PASS	PASS	PASS	PASS	PASS	PASS	0	9955.06	11227	6206.17	82	816315
349	CACAAGATGGGATGTACGGGT	080703_001s	NORMAL	NO	1	1	1	G	2	3	2	6	None	EAM122	no		EAM117 control	11		synthetic		None	None	None	AUTO	DETECTED	976.011	499.598	13.5979	-16.4009	78.048	-65.04	140.114	133.918	16.4892	80	100	PASS	PASS	PASS	PASS	PASS	PASS	0	663.305	768.5	330.174	82	54391
363	CACAAGATGGGATGTACGGGT	080703_001s	NORMAL	NO	1	1	1	G	2	3	4	6	None	EAM122	no		EAM117 control	11		synthetic		None	None	None	AUTO	DETECTED	976.184	546.037	13.8925	-12.3189	78.048	-65.04	144.797	132.669	11.3238	78	100	PASS	PASS	PASS	PASS	PASS	PASS	0	642.938	691	334.109	80	51435
377	CACAAGATGGGATGTACGGGT	080703_001s	NORMAL	NO	1	1	1	G	2	3	6	6	None	EAM122	no		EAM117 control	11		synthetic		None	None	None	AUTO	DETECTED	976.371	592.629	14.3625	-6.24517	78.048	-65.04	140.082	130.812	15.2366	77	100	PASS	PASS	PASS	PASS	PASS	PASS	0	743.148	666	529.311	81	60195
391	CACAAGATGGGATGTACGGGT	080703_001s	NORMAL	NO	1	1	1	G	2	3	8	6	None	EAM122	no		EAM117 control	11		synthetic		None	None	None	AUTO	DETECTED	976.265	639.574	11.0295	4.41989	78.048	-65.04	130.701	128.643	19.9404	78	100	PASS	PASS	PASS	PASS	PASS	PASS	0	699.653	666	419.178	75	52474
787	AACTATGCAACCTACTACCTCT	080703_001s	NORMAL	NO	1	1	1	O	4	3	1	3	None	EAM123	let-7d 14.66	let-7d	AGAGGTAGTAGGTTGCATAGTT	12		yes		None	None	None	AUTO	DETECTED	907.55	1175.29	-5.36945	-8.00138	78.048	13.008	159.819	148.593	17.9804	89	100	PASS	PASS	PASS	PASS	PASS	PASS	0	3999.56	3115.5	3290.28	102	407955
801	AACTATGCAACCTACTACCTCT	080703_001s	NORMAL	NO	1	1	1	O	4	3	3	3	None	EAM123	let-7d 14.66	let-7d	AGAGGTAGTAGGTTGCATAGTT	12		yes		None	None	None	AUTO	DETECTED	907.951	1222.53	-2.10237	6.51829	78.048	13.008	148.321	135.365	15.2558	91	100	PASS	PASS	PASS	PASS	PASS	PASS	0	5065.93	4159	3329.43	84	425538
815	AACTATGCAACCTACTACCTCT	080703_001s	NORMAL	NO	1	1	1	O	4	3	5	3	None	EAM123	let-7d 14.66	let-7d	AGAGGTAGTAGGTTGCATAGTT	12		yes		None	None	None	AUTO	DETECTED	908.049	1268.91	-2.79707	9.84016	78.048	13.008	149.507	145.401	13.3088	95	100	PASS	PASS	PASS	PASS	PASS	PASS	0	5044.71	4698.5	4036.37	98	494382
829	AACTATGCAACCTACTACCTCT	080703_001s	NORMAL	NO	1	1	1	O	4	3	7	3	None	EAM123	let-7d 14.66	let-7d	AGAGGTAGTAGGTTGCATAGTT	12		yes		None	None	None	AUTO	DETECTED	908.415	1315.38	0	14.3672	78.048	13.008	156.619	135.09	15.921	94	100	PASS	PASS	PASS	PASS	PASS	PASS	0	5901.31	4671	4498.31	85	501611
339	AACTATGCAACGTAGTACCTCT	080703_001s	NORMAL	NO	1	1	1	G	2	3	1	3	None	EAM124	no		EAM118 control	12		synthetic		None	None	None	AUTO	DETECTED	906.184	477.418	6.26105	-7.85291	78.048	-65.04	143.648	135.049	17.9482	76	100	PASS	PASS	PASS	PASS	PASS	PASS	0	636.747	729	317.063	83	52850
353	AACTATGCAACGTAGTACCTCT	080703_001s	NORMAL	NO	1	1	1	G	2	3	3	3	None	EAM124	no		EAM118 control	12		synthetic		None	None	None	AUTO	DETECTED	906.239	524	5.0225	-1.91579	78.048	-65.04	130.08	117.072	7.684	77	100	PASS	PASS	PASS	PASS	PASS	PASS	0	719.369	775	228.048	65	46759
367	AACTATGCAACGTAGTACCTCT	080703_001s	NORMAL	NO	1	1	1	G	2	3	5	3	None	EAM124	no		EAM118 control	12		synthetic		None	None	None	AUTO	DETECTED	906.455	570.421	5.87202	1.93643	78.048	-65.04	135.806	128.435	16.6022	78	100	PASS	PASS	PASS	PASS	PASS	PASS	0	709.2	707	230.029	70	49644
381	AACTATGCAACGTAGTACCTCT	080703_001s	NORMAL	NO	1	1	1	G	2	3	7	3	None	EAM124	no		EAM118 control	12		synthetic		None	None	None	AUTO	DETECTED	906.814	616.872	8.58017	6.17054	78.048	-65.04	134.374	123.396	15.1968	77	100	PASS	PASS	PASS	PASS	PASS	PASS	0	687.406	739	362.127	69	47431
682	CGGCCTGATTCACAACACCAGCT	080703_001s	NORMAL	NO	1	1	1	M	4	1	2	3	None	EAM125	no	r.ch.4	AGCTGGTGTTGTGAATCAGGCCG	13		yes		None	None	None	AUTO	DETECTED	208.522	1199.05	-8.29316	-15.2644	-13.008	0	145.434	122.169	8.86734	86	100	PASS	PASS	PASS	PASS	PASS	PASS	0	1455.53	1593.5	611.371	72	104798
696	CGGCCTGATTCACAACACCAGCT	080703_001s	NORMAL	NO	1	1	1	M	4	1	4	3	None	EAM125	no	r.ch.4	AGCTGGTGTTGTGAATCAGGCCG	13		yes		None	None	None	AUTO	DETECTED	208.635	1246.05	-8.785	-3.86969	-13.008	0	138.447	122.848	15.0406	90	100	PASS	PASS	PASS	PASS	PASS	PASS	0	1760.29	1880	753.242	69	121460
710	CGGCCTGATTCACAACACCAGCT	080703_001s	NORMAL	NO	1	1	1	M	4	1	6	3	None	EAM125	no	r.ch.4	AGCTGGTGTTGTGAATCAGGCCG	13		yes		None	None	None	AUTO	DETECTED	209.478	1292.29	0	-2.36754	-13.008	0	138.064	127.228	14.0396	88	100	PASS	PASS	PASS	PASS	PASS	PASS	0	1888.76	1968	631.243	70	132213
724	CGGCCTGATTCACAACACCAGCT	080703_001s	NORMAL	NO	1	1	1	M	4	1	8	3	None	EAM125	no	r.ch.4	AGCTGGTGTTGTGAATCAGGCCG	13		yes		None	None	None	AUTO	DETECTED	208.859	1338.9	-9.79272	3.95067	-13.008	0	145.173	129.448	18.0347	84	100	PASS	PASS	PASS	PASS	PASS	PASS	0	2496.59	2800	1161.46	75	187244
234	CGGCCTGATTGAGAACACCAGCT	080703_001s	NORMAL	NO	1	1	1	E	2	1	2	3	None	EAM126	no		EAM119 control	13		synthetic		None	None	None	AUTO	DETECTED	209.946	496.223	0.601811	-14.5919	26.016	-143.088	133.835	127.941	9.98412	85	100	PASS	PASS	PASS	PASS	PASS	PASS	0	955.192	1015	424.983	73	69729
248	CGGCCTGATTGAGAACACCAGCT	080703_001s	NORMAL	NO	1	1	1	E	2	1	4	3	None	EAM126	no		EAM119 control	13		synthetic		None	None	None	AUTO	DETECTED	210.115	543.372	0.848132	-1.27587	26.016	-143.088	119.909	119.909	13.0211	84	100	PASS	PASS	PASS	PASS	PASS	PASS	0	855.439	862	328.263	66	56459
262	CGGCCTGATTGAGAACACCAGCT	080703_001s	NORMAL	NO	1	1	1	E	2	1	6	3	None	EAM126	no		EAM119 control	13		synthetic		None	None	None	AUTO	DETECTED	210.204	589.154	0	-5.73387	26.016	-143.088	127.165	123.365	12.6998	79	100	PASS	PASS	PASS	PASS	PASS	PASS	0	1012.39	1004	430.441	69	69855
276	CGGCCTGATTGAGAACACCAGCT	080703_001s	NORMAL	NO	1	1	1	E	2	1	8	3	None	EAM126	no		EAM119 control	13		synthetic		None	None	None	AUTO	DETECTED	210.302	636.093	-0.63992	4.84783	26.016	-143.088	127.983	127.982	11.4036	79	100	PASS	PASS	PASS	PASS	PASS	PASS	0	1331.64	1333	669.164	73	97210
686	TCATAGCCCTGTACAATGCTGCT	080703_001s	NORMAL	NO	1	1	1	M	4	1	2	7	None	EAM127	no	AL353194.13	AGCAGCATTGTACAGGGCTATGA	14		yes		None	None	None	AUTO	DETECTED	301.853	1197.6	5.76245	-30.2255	-13.008	0	143.875	130.869	13.3227	87	100	PASS	PASS	PASS	PASS	PASS	PASS	0	2023.67	2188	814.259	79	159870
700	TCATAGCCCTGTACAATGCTGCT	080703_001s	NORMAL	NO	1	1	1	M	4	1	4	7	None	EAM127	no	AL353194.13	AGCAGCATTGTACAGGGCTATGA	14		yes		None	None	None	AUTO	DETECTED	302.322	1244.79	9.90129	-16.3839	-13.008	0	160.737	132.656	26.7713	90	100	PASS	PASS	PASS	PASS	PASS	PASS	0	2014.87	2175.5	1000.05	82	165219
714	TCATAGCCCTGTACAATGCTGCT	080703_001s	NORMAL	NO	1	1	1	M	4	1	6	7	None	EAM127	no	AL353194.13	AGCAGCATTGTACAGGGCTATGA	14		yes		None	None	None	AUTO	DETECTED	301.5	1291.26	-2.74824	-11.8933	-13.008	0	130.08	130.08	11.7361	87	100	PASS	PASS	PASS	PASS	PASS	PASS	0	2744.2	2949	1300.81	80	219536
728	TCATAGCCCTGTACAATGCTGCT	080703_001s	NORMAL	NO	1	1	1	M	4	1	8	7	None	EAM127	no	AL353194.13	AGCAGCATTGTACAGGGCTATGA	14		yes		None	None	None	AUTO	DETECTED	301.76	1338.11	-1.32589	-2.43424	-13.008	0	150.086	132.636	15.5892	89	100	PASS	PASS	PASS	PASS	PASS	PASS	0	3982.27	4327	1789.88	80	318582
238	TCATAGCCCTGAAGAATGCTGCT	080703_001s	NORMAL	NO	1	1	1	E	2	1	2	7	None	EAM128	no		EAM121 control	14		synthetic		None	None	None	AUTO	DETECTED	302.548	495.148	5.17295	-24.6595	26.016	-143.088	147.112	145.078	13.495	81	100	PASS	PASS	PASS	PASS	PASS	PASS	0	1876.7	2126.5	1351.89	100	187670
252	TCATAGCCCTGAAGAATGCTGCT	080703_001s	NORMAL	NO	1	1	1	E	2	1	4	7	None	EAM128	no		EAM121 control	14		synthetic		None	None	None	AUTO	DETECTED	302.941	541.984	8.32849	-15.4105	26.016	-143.088	144.302	120.472	11.5871	83	100	PASS	PASS	PASS	PASS	PASS	PASS	0	2175.59	2258	913.606	69	150116
266	TCATAGCCCTGAAGAATGCTGCT	080703_001s	NORMAL	NO	1	1	1	E	2	1	6	7	None	EAM128	no		EAM121 control	14		synthetic		None	None	None	AUTO	DETECTED	302.879	588.226	5.56278	-13.8861	26.016	-143.088	145	133.394	17.9613	81	100	PASS	PASS	PASS	PASS	PASS	PASS	0	2178.77	2315.5	1283.03	82	178659
280	TCATAGCCCTGAAGAATGCTGCT	080703_001s	NORMAL	NO	1	1	1	E	2	1	8	7	None	EAM128	no		EAM121 control	14		synthetic		None	None	None	AUTO	DETECTED	303.5	635	11.6821	-5.45043	26.016	-143.088	143.088	130.08	15.5892	81	100	PASS	PASS	PASS	PASS	PASS	PASS	0	2369.81	2716	1241.54	78	184845
676	AGGCATTCACCGCGTGCCTTAT	080703_001s	NORMAL	NO	1	1	1	M	4	1	1	4	None	EAM129	no	48.P5.M13F	ATAAGGCACGCGGTGAATGCCT	15		yes		None	None	None	AUTO	DETECTED	231.065	1175.43	-14.0691	-21.5223	-13.008	0	168.851	144.325	22.7177	111	100	PASS	PASS	PASS	PASS	PASS	PASS	0	10254.3	11097	7682.1	98	1004921
690	AGGCATTCACCGCGTGCCTTAT	080703_001s	NORMAL	NO	1	1	1	M	4	1	3	4	None	EAM129	no	48.P5.M13F	ATAAGGCACGCGGTGAATGCCT	15		yes		None	None	None	AUTO	DETECTED	232.013	1222.05	-3.69959	-15.1183	-13.008	0	147.098	144.502	11.3382	108	100	PASS	PASS	PASS	PASS	PASS	PASS	0	9468.2	10449	6634.16	97	918415
704	AGGCATTCACCGCGTGCCTTAT	080703_001s	NORMAL	NO	1	1	1	M	4	1	5	4	None	EAM129	no	48.P5.M13F	ATAAGGCACGCGGTGAATGCCT	15		yes		None	None	None	AUTO	DETECTED	231.951	1268.62	-6.46232	-9.37014	-13.008	0	156.013	147.511	11.9421	113	100	PASS	PASS	PASS	PASS	PASS	PASS	0	10277	9719	8751.27	101	1037975
718	AGGCATTCACCGCGTGCCTTAT	080703_001s	NORMAL	NO	1	1	1	M	4	1	7	4	None	EAM129	no	48.P5.M13F	ATAAGGCACGCGGTGAATGCCT	15		yes		None	None	None	AUTO	DETECTED	232.376	1315.74	-2.8975	3.62992	-13.008	0	160.679	152.054	13.4104	113	100	PASS	PASS	PASS	PASS	PASS	PASS	0	9979.75	8596	8856.91	106	1057854
228	AGGCATTCAGCGGGTGCCTTAT	080703_001s	NORMAL	NO	1	1	1	E	2	1	1	4	None	EAM130	no		EAM123 control	15		synthetic		None	None	None	AUTO	DETECTED	233.121	472.963	3.04716	-16.1762	26.016	-143.088	143.346	130.93	21.6728	85	100	PASS	PASS	PASS	PASS	PASS	PASS	0	3168.61	3558	1735.3	77	243983
242	AGGCATTCAGCGGGTGCCTTAT	080703_001s	NORMAL	NO	1	1	1	E	2	1	3	4	None	EAM130	no		EAM123 control	15		synthetic		None	None	None	AUTO	DETECTED	233.078	519.402	0.532936	-12.0966	26.016	-143.088	144.257	131.95	13.3227	87	100	PASS	PASS	PASS	PASS	PASS	PASS	0	4202.98	4789.5	2677.24	80	336238
256	AGGCATTCAGCGGGTGCCTTAT	080703_001s	NORMAL	NO	1	1	1	E	2	1	5	4	None	EAM130	no		EAM123 control	15		synthetic		None	None	None	AUTO	TOO_SMALL	233.188	566.457	0	0	26.016	-143.088	129	129	0	-1	100	PASS	PASS	PASS	FAIL	PASS	FAIL	0	77.8056	71	35.6575	72	5602
270	AGGCATTCAGCGGGTGCCTTAT	080703_001s	NORMAL	NO	1	1	1	E	2	1	7	4	None	EAM130	no		EAM123 control	15		synthetic		None	None	None	AUTO	DETECTED	233.552	612.365	2.77444	-2.83359	26.016	-143.088	141.29	135.502	11.6355	86	100	PASS	PASS	PASS	PASS	PASS	PASS	0	3033.58	3801	2074.27	85	257854
794	ACAGGCCGGGACAAGTGCAATAT	080703_001s	NORMAL	NO	1	1	1	O	4	3	2	3	None	EAM131	no	r.ch.5	ATATTGCACTTGTCCCGGCCTGT	16		yes		None	None	None	AUTO	DETECTED	908.014	1199.16	0	2.52633	78.048	13.008	163.043	125.968	21.9419	107	100	PASS	PASS	PASS	PASS	PASS	PASS	0	2927.9	2781	995.004	69	202025
808	ACAGGCCGGGACAAGTGCAATAT	080703_001s	NORMAL	NO	1	1	1	O	4	3	4	3	None	EAM131	no	r.ch.5	ATATTGCACTTGTCCCGGCCTGT	16		yes		None	None	None	AUTO	DETECTED	907.919	1245.66	-3.50289	7.46467	78.048	13.008	150.167	135.009	13.4949	93	100	PASS	PASS	PASS	PASS	PASS	PASS	0	3262.35	3313	1475.65	84	274037
822	ACAGGCCGGGACAAGTGCAATAT	080703_001s	NORMAL	NO	1	1	1	O	4	3	6	3	None	EAM131	no	r.ch.5	ATATTGCACTTGTCCCGGCCTGT	16		yes		None	None	None	AUTO	DETECTED	907.811	1291.91	-6.86366	9.00652	78.048	13.008	160.061	126.989	12.4243	94	100	PASS	PASS	PASS	PASS	PASS	PASS	0	4241.06	4186	1567.01	72	305356
836	ACAGGCCGGGACAAGTGCAATAT	080703_001s	NORMAL	NO	1	1	1	O	4	3	8	3	None	EAM131	no	r.ch.5	ATATTGCACTTGTCCCGGCCTGT	16		yes		None	None	None	AUTO	DETECTED	907.99	1338.81	-6.50003	19.142	78.048	13.008	143.13	130.122	15.5892	101	100	PASS	PASS	PASS	PASS	PASS	PASS	0	6622.19	6809	3827.39	77	509909
346	ACAGGCCGGGAGAAGAGCAATAT	080703_001s	NORMAL	NO	1	1	1	G	2	3	2	3	None	EAM132	no		EAM125 control	16		synthetic		None	None	None	AUTO	DETECTED	906.196	500.353	5.44329	-9.51821	78.048	-65.04	145.388	134.541	20.3969	76	100	PASS	PASS	PASS	PASS	PASS	PASS	0	891.747	1076	406.145	83	74015
360	ACAGGCCGGGAGAAGAGCAATAT	080703_001s	NORMAL	NO	1	1	1	G	2	3	4	3	None	EAM132	no		EAM125 control	16		synthetic		None	None	None	AUTO	DETECTED	906.122	547	2.52157	-2.72958	78.048	-65.04	130.08	117.072	10.077	79	100	PASS	PASS	PASS	PASS	PASS	PASS	0	904.646	951	274.619	65	58802
374	ACAGGCCGGGAGAAGAGCAATAT	080703_001s	NORMAL	NO	1	1	1	G	2	3	6	3	None	EAM132	no		EAM125 control	16		synthetic		None	None	None	AUTO	DETECTED	906.343	593.219	3.43064	-1.5085	78.048	-65.04	135.806	128.231	20.4158	79	100	PASS	PASS	PASS	PASS	PASS	PASS	0	1254.31	1318	415.742	72	90310
388	ACAGGCCGGGAGAAGAGCAATAT	080703_001s	NORMAL	NO	1	1	1	G	2	3	8	3	None	EAM132	no		EAM125 control	16		synthetic		None	None	None	AUTO	DETECTED	906.5	640.137	3.51638	8.80565	78.048	-65.04	147.165	138.029	25.5284	78	100	PASS	PASS	PASS	PASS	PASS	PASS	0	1599.46	1909.5	936.44	86	137554
798	ACACCAATGCCCTAGGGGATGCG	080703_001s	NORMAL	NO	1	1	1	O	4	3	2	7	None	EAM133	no	r.ch.9	CGCATCCCCTAGGGCATTGGTGT	17		yes		None	None	None	AUTO	DETECTED	1000.63	1197.89	4.43418	-10.0752	78.048	13.008	135.627	122.677	10.0926	80	100	PASS	PASS	PASS	PASS	PASS	PASS	0	217.529	215.5	36.9236	70	15227
812	ACACCAATGCCCTAGGGGATGCG	080703_001s	NORMAL	NO	1	1	1	O	4	3	4	7	None	EAM133	no	r.ch.9	CGCATCCCCTAGGGCATTGGTGT	17		yes		None	None	None	AUTO	DETECTED	1000.88	1244.86	5.78707	0	78.048	13.008	132.647	125.325	15.1969	85	100	PASS	PASS	PASS	PASS	PASS	PASS	0	253.565	264	58.4454	69	17496
826	ACACCAATGCCCTAGGGGATGCG	080703_001s	NORMAL	NO	1	1	1	O	4	3	6	7	None	EAM133	no	r.ch.9	CGCATCCCCTAGGGCATTGGTGT	17		yes		None	None	None	AUTO	DETECTED	1001	1291.11	5.34008	2.50569	78.048	13.008	117.072	117.072	9.85093	86	100	PASS	PASS	PASS	PASS	PASS	PASS	0	362.954	354	73.5305	65	23592
840	ACACCAATGCCCTAGGGGATGCG	080703_001s	NORMAL	NO	1	1	1	O	4	3	8	7	None	EAM133	no	r.ch.9	CGCATCCCCTAGGGCATTGGTGT	17		yes		None	None	None	AUTO	DETECTED	1001.29	1337.94	7.13757	11.8012	78.048	13.008	137.413	124.626	13.7624	84	100	PASS	PASS	PASS	PASS	PASS	PASS	0	644.113	658	168.574	71	45732
350	ACACCAATGGCGTAGGGGATGCG	080703_001s	NORMAL	NO	1	1	1	G	2	3	2	7	None	EAM134	no		EAM127 control	17		synthetic		None	None	None	AUTO	DETECTED	998.779	499.174	9.76791	-20.9288	78.048	-65.04	135.757	127.48	11.4036	75	100	PASS	PASS	PASS	PASS	PASS	PASS	0	158.794	162	22.7632	73	11592
364	ACACCAATGGCGTAGGGGATGCG	080703_001s	NORMAL	NO	1	1	1	G	2	3	4	7	None	EAM134	no		EAM127 control	17		synthetic		None	None	None	AUTO	DETECTED	999.194	546.147	13.2065	-9.90606	78.048	-65.04	132.571	123.92	16.5521	86	100	PASS	PASS	PASS	PASS	PASS	PASS	0	163.329	165.5	23.3801	70	11433
378	ACACCAATGGCGTAGGGGATGCG	080703_001s	NORMAL	NO	1	1	1	G	2	3	6	7	None	EAM134	no		EAM127 control	17		synthetic		None	None	None	AUTO	DETECTED	999.388	592.612	13.7646	-5.48219	78.048	-65.04	130.557	130.232	16.6023	83	100	PASS	PASS	PASS	PASS	PASS	PASS	0	180.79	189	44.87	81	14644
392	ACACCAATGGCGTAGGGGATGCG	080703_001s	NORMAL	NO	1	1	1	G	2	3	8	7	None	EAM134	no		EAM127 control	17		synthetic		None	None	None	AUTO	DETECTED	999.31	639.095	10.7881	0	78.048	-65.04	131.255	119.614	14.056	76	100	PASS	PASS	PASS	PASS	PASS	PASS	0	359.606	351.5	99.0027	66	23734
788	CAACAAACATTTAATGAGGCC	080703_001s	NORMAL	NO	1	1	1	O	4	3	1	4	None	EAM135	no	r.ch.10	GGCCTCATTAAATGTTTGTTG	18		yes		None	None	None	AUTO	LOW_SIGNAL	931.025	1175.83	0	0	78.048	13.008	129	129	0	-1	100	PASS	PASS	PASS	FAIL	PASS	PASS	0	76.2632	75	12.8772	76	5796
802	CAACAAACATTTAATGAGGCC	080703_001s	NORMAL	NO	1	1	1	O	4	3	3	4	None	EAM135	no	r.ch.10	GGCCTCATTAAATGTTTGTTG	18		yes		None	None	None	AUTO	LOW_SIGNAL	931.176	1221.95	0	0	78.048	13.008	129	129	0	-1	100	PASS	PASS	PASS	PASS	PASS	FAIL	0	74.4595	74.5	2.12738	74	5510
816	CAACAAACATTTAATGAGGCC	080703_001s	NORMAL	NO	1	1	1	O	4	3	5	4	None	EAM135	no	r.ch.10	GGCCTCATTAAATGTTTGTTG	18		yes		None	None	None	AUTO	LOW_SIGNAL	931.326	1268.08	0	0	78.048	13.008	129	129	0	-1	100	PASS	PASS	PASS	PASS	PASS	FAIL	0	76.8082	77	2.27705	73	5607
830	CAACAAACATTTAATGAGGCC	080703_001s	NORMAL	NO	1	1	1	O	4	3	7	4	None	EAM135	no	r.ch.10	GGCCTCATTAAATGTTTGTTG	18		yes		None	None	None	AUTO	LOW_SIGNAL	931.477	1314.2	0	0	78.048	13.008	129	129	0	-1	100	PASS	PASS	PASS	PASS	PASS	FAIL	0	77.1806	77	1.51357	72	5557
340	CAACAAAGATTAAATGAGGCC	080703_001s	NORMAL	NO	1	1	1	G	2	3	1	4	None	EAM136	no		EAM129 control	18		synthetic		None	None	None	AUTO	LOW_SIGNAL	928.765	477.947	0	0	78.048	-65.04	129	129	0	-1	100	PASS	PASS	PASS	PASS	PASS	FAIL	0	71.0779	71	1.44883	77	5473
354	CAACAAAGATTAAATGAGGCC	080703_001s	NORMAL	NO	1	1	1	G	2	3	3	4	None	EAM136	no		EAM129 control	18		synthetic		None	None	None	AUTO	TOO_SMALL	928.916	524.072	0	0	78.048	-65.04	129	129	0	-1	100	PASS	PASS	PASS	FAIL	PASS	PASS	0	75.2778	72	17.3508	72	5420
368	CAACAAAGATTAAATGAGGCC	080703_001s	NORMAL	NO	1	1	1	G	2	3	5	4	None	EAM136	no		EAM129 control	18		synthetic		None	None	None	AUTO	LOW_SIGNAL	929.066	570.197	0	0	78.048	-65.04	129	129	0	-1	100	PASS	PASS	PASS	PASS	PASS	PASS	0	72.2877	72	1.43836	73	5277
382	CAACAAAGATTAAATGAGGCC	080703_001s	NORMAL	NO	1	1	1	G	2	3	7	4	None	EAM136	no		EAM129 control	18		synthetic		None	None	None	AUTO	LOW_SIGNAL	929.217	616.322	0	0	78.048	-65.04	129	129	0	-1	100	PASS	PASS	PASS	PASS	PASS	PASS	0	72.4722	72	1.60081	72	5218
683	CCGACCATGGCTGTAGACTGTTA	080703_001s	NORMAL	NO	1	1	1	M	4	1	2	4	None	EAM137	no	r.ch.3	TAACAGTCTACAGCCATGGTCGG	19		yes		None	None	None	AUTO	DETECTED	232.697	1199.5	6.17967	-8.42376	-13.008	0	130.08	104.064	15.5768	92	100	PASS	PASS	PASS	PASS	PASS	PASS	0	108.731	107	10.8431	52	5654
697	CCGACCATGGCTGTAGACTGTTA	080703_001s	NORMAL	NO	1	1	1	M	4	1	4	4	None	EAM137	no	r.ch.3	TAACAGTCTACAGCCATGGTCGG	19		yes		None	None	None	AUTO	DETECTED	232.069	1245.76	-3.94591	-6.61833	-13.008	0	122.077	109.268	12.2557	91	100	PASS	PASS	PASS	PASS	PASS	PASS	0	117.855	115	11.9155	55	6482
711	CCGACCATGGCTGTAGACTGTTA	080703_001s	NORMAL	NO	1	1	1	M	4	1	6	4	None	EAM137	no	r.ch.3	TAACAGTCTACAGCCATGGTCGG	19		yes		None	None	None	AUTO	DETECTED	232.34	1291.61	-2.3864	-10.2927	-13.008	0	135.22	109.715	13.4409	91	100	PASS	PASS	PASS	PASS	PASS	PASS	0	130.574	126.5	14.8446	54	7051
725	CCGACCATGGCTGTAGACTGTTA	080703_001s	NORMAL	NO	1	1	1	M	4	1	8	4	None	EAM137	no	r.ch.3	TAACAGTCTACAGCCATGGTCGG	19		yes		None	None	None	AUTO	DETECTED	232.769	1338.44	1.23697	0	-13.008	0	134.814	111.381	13.0211	86	100	PASS	PASS	PASS	PASS	PASS	PASS	0	150.965	147	29.1415	58	8756
235	CCGACCATGGGTGAAGACTGTTA	080703_001s	NORMAL	NO	1	1	1	E	2	1	2	4	None	EAM138	no		EAM131 control	19		synthetic		None	None	None	AUTO	DETECTED	233.261	496.515	3.89033	-9.81316	26.016	-143.088	119.652	106.791	16.2391	78	100	PASS	PASS	PASS	PASS	PASS	PASS	0	81.0566	81	4.1714	53	4296
249	CCGACCATGGGTGAAGACTGTTA	080703_001s	NORMAL	NO	1	1	1	E	2	1	4	4	None	EAM138	no		EAM131 control	19		synthetic		None	None	None	AUTO	DETECTED	235.033	542.833	24.9825	-7.30033	26.016	-143.088	91.2288	65.3882	85.6497	80	100	PASS	PASS	PASS	PASS	PASS	PASS	0	83.5714	85	3.34023	21	1755
263	CCGACCATGGGTGAAGACTGTTA	080703_001s	NORMAL	NO	1	1	1	E	2	1	6	4	None	EAM138	no		EAM131 control	19		synthetic		None	None	None	AUTO	DETECTED	233.355	589.484	1.18874	0	26.016	-143.088	110.956	102.735	14.513	80	100	PASS	PASS	PASS	PASS	PASS	PASS	0	88.75	87.5	10.0026	44	3905
277	CCGACCATGGGTGAAGACTGTTA	080703_001s	NORMAL	NO	1	1	1	E	2	1	8	4	None	EAM138	no		EAM131 control	19		synthetic		None	None	None	AUTO	DETECTED	233.754	636.082	4.41771	5.68624	26.016	-143.088	119.913	107.261	20.633	78	100	PASS	PASS	PASS	PASS	PASS	PASS	0	103.189	101	18.8425	53	5469
673	TAACCCATGGAATTCAGTTCTCA	080703_001s	NORMAL	NO	1	1	1	M	4	1	1	1	None	EAM139	no	r.ch.7	TGAGAACTGAATTCCATGGGTTA	20		yes		None	None	None	AUTO	DETECTED	161.671	1175.23	-16.761	-27.1037	-13.008	0	132.116	119.88	12.5787	82	100	PASS	PASS	PASS	PASS	PASS	PASS	0	1127.65	1199.5	314.715	66	74425
687	TAACCCATGGAATTCAGTTCTCA	080703_001s	NORMAL	NO	1	1	1	M	4	1	3	1	None	EAM139	no	r.ch.7	TGAGAACTGAATTCCATGGGTTA	20		yes		None	None	None	AUTO	DETECTED	162.398	1221.77	-9.26058	-21.6366	-13.008	0	134.899	122.091	12.5787	83	100	PASS	PASS	PASS	PASS	PASS	PASS	0	1169.37	1247	409.192	68	79517
701	TAACCCATGGAATTCAGTTCTCA	080703_001s	NORMAL	NO	1	1	1	M	4	1	5	1	None	EAM139	no	r.ch.7	TGAGAACTGAATTCCATGGGTTA	20		yes		None	None	None	AUTO	DETECTED	162.351	1268.28	-11.8338	-16.6459	-13.008	0	133.752	120.834	13.8727	85	100	PASS	PASS	PASS	PASS	PASS	PASS	0	1268.3	1322	387.268	67	84976
715	TAACCCATGGAATTCAGTTCTCA	080703_001s	NORMAL	NO	1	1	1	M	4	1	7	1	None	EAM139	no	r.ch.7	TGAGAACTGAATTCCATGGGTTA	20		yes		None	None	None	AUTO	DETECTED	162.736	1314.94	-8.78044	-9.73377	-13.008	0	139.939	127.643	11.3138	83	100	PASS	PASS	PASS	PASS	PASS	PASS	0	1535.11	1711	669.892	76	116668
225	TAACCCATGGAAATGAGTTCTCA	080703_001s	NORMAL	NO	1	1	1	E	2	1	1	1	None	EAM140	no		EAM133 control	20		synthetic		None	None	None	AUTO	LOW_SIGNAL	163.699	474.433	0	0	26.016	-143.088	129	129	0	-1	100	PASS	PASS	PASS	FAIL	PASS	FAIL	0	69.4133	69	1.27442	75	5206
239	TAACCCATGGAAATGAGTTCTCA	080703_001s	NORMAL	NO	1	1	1	E	2	1	3	1	None	EAM140	no		EAM133 control	20		synthetic		None	None	None	AUTO	LOW_SIGNAL	163.85	520.558	0	0	26.016	-143.088	129	129	0	-1	100	PASS	PASS	PASS	PASS	PASS	FAIL	0	68.5316	68	1.79626	79	5414
253	TAACCCATGGAAATGAGTTCTCA	080703_001s	NORMAL	NO	1	1	1	E	2	1	5	1	None	EAM140	no		EAM133 control	20		synthetic		None	None	None	AUTO	LOW_SIGNAL	164	566.683	0	0	26.016	-143.088	129	129	0	-1	100	PASS	PASS	PASS	PASS	PASS	FAIL	0	71.4342	71.5	1.49965	76	5429
267	TAACCCATGGAAATGAGTTCTCA	080703_001s	NORMAL	NO	1	1	1	E	2	1	7	1	None	EAM140	no		EAM133 control	20		synthetic		None	None	None	AUTO	LOW_SIGNAL	164.151	612.808	0	0	26.016	-143.088	129	129	0	-1	100	PASS	PASS	PASS	PASS	PASS	FAIL	0	71.16	71	1.46158	75	5337
677	TAACTATACAATCTACTACCTCA	080703_001s	NORMAL	NO	1	1	1	M	4	1	1	5	None	EAM141	no	let-7f	TGAGGTAGTAGATTGTATAGTTA	21		yes		None	None	None	AUTO	DETECTED	254.943	1174.91	-3.4614	-27.2815	-13.008	0	144.518	119.551	14.04	93	100	PASS	PASS	PASS	PASS	PASS	PASS	0	3735.54	3632	1742.7	69	257752
691	TAACTATACAATCTACTACCTCA	080703_001s	NORMAL	NO	1	1	1	M	4	1	3	5	None	EAM141	no	let-7f	TGAGGTAGTAGATTGTATAGTTA	21		yes		None	None	None	AUTO	DETECTED	254.566	1221.58	-10.33	-20.2647	-13.008	0	137.022	130.401	14.0396	107	100	PASS	PASS	PASS	PASS	PASS	PASS	0	3456.94	3264	1885.62	79	273098
705	TAACTATACAATCTACTACCTCA	080703_001s	NORMAL	NO	1	1	1	M	4	1	5	5	None	EAM141	no	let-7f	TGAGGTAGTAGATTGTATAGTTA	21		yes		None	None	None	AUTO	DETECTED	254.789	1267.93	-9.38959	-17.2572	-13.008	0	131.646	119.213	10.077	105	100	PASS	PASS	PASS	PASS	PASS	PASS	0	4187.14	4350	1876.74	66	276351
719	TAACTATACAATCTACTACCTCA	080703_001s	NORMAL	NO	1	1	1	M	4	1	7	5	None	EAM141	no	let-7f	TGAGGTAGTAGATTGTATAGTTA	21		yes		None	None	None	AUTO	DETECTED	255.059	1314.98	-7.83406	-5.22098	-13.008	0	144.302	120.472	11.5871	100	100	PASS	PASS	PASS	PASS	PASS	PASS	0	4056.1	4053	1877.05	69	279871
229	TAACTATACAATGTAGTACCTCA	080703_001s	NORMAL	NO	1	1	1	E	2	1	1	5	None	EAM142	no		EAM135 control	21		synthetic		None	None	None	AUTO	LOW_SIGNAL	255.949	474.131	0	0	26.016	-143.088	129	129	0	-1	100	PASS	PASS	PASS	PASS	PASS	FAIL	0	70.3288	70	1.00076	73	5134
243	TAACTATACAATGTAGTACCTCA	080703_001s	NORMAL	NO	1	1	1	E	2	1	3	5	None	EAM142	no		EAM135 control	21		synthetic		None	None	None	AUTO	LOW_SIGNAL	256.1	520.257	0	0	26.016	-143.088	129	129	0	-1	100	PASS	PASS	PASS	PASS	PASS	FAIL	0	71.5069	71	1.52865	73	5220
257	TAACTATACAATGTAGTACCTCA	080703_001s	NORMAL	NO	1	1	1	E	2	1	5	5	None	EAM142	no		EAM135 control	21		synthetic		None	None	None	AUTO	LOW_SIGNAL	256.251	566.382	0	0	26.016	-143.088	129	129	0	-1	100	PASS	PASS	PASS	PASS	PASS	FAIL	0	67.7083	68	1.69038	72	4875
271	TAACTATACAATGTAGTACCTCA	080703_001s	NORMAL	NO	1	1	1	E	2	1	7	5	None	EAM142	no		EAM135 control	21		synthetic		None	None	None	AUTO	LOW_SIGNAL	256.401	612.507	0	0	26.016	-143.088	129	129	0	-1	100	PASS	PASS	PASS	PASS	PASS	FAIL	0	68.5811	69	1.90893	74	5075
795	TAACCATACAACCTATTACCTCA	080703_001s	NORMAL	NO	1	1	1	O	4	3	2	4	None	EAM143	no	let-7c, like	TGAGGTAATAGGTTGTATGGTTA	22		yes		None	None	None	AUTO	DETECTED	931.032	1199.14	0	3.27899	78.048	13.008	156.399	143.859	15.3504	94	100	PASS	PASS	PASS	PASS	PASS	PASS	0	4544.8	3945	3771.89	97	440846
809	TAACCATACAACCTATTACCTCA	080703_001s	NORMAL	NO	1	1	1	O	4	3	4	4	None	EAM143	no	let-7c, like	TGAGGTAATAGGTTGTATGGTTA	22		yes		None	None	None	AUTO	DETECTED	931.065	1245.51	-2.42153	6.45954	78.048	13.008	150.01	137.205	10.3423	99	100	PASS	PASS	PASS	PASS	PASS	PASS	0	6223.7	5709.5	4477.47	86	535238
823	TAACCATACAACCTATTACCTCA	080703_001s	NORMAL	NO	1	1	1	O	4	3	6	4	None	EAM143	no	let-7c, like	TGAGGTAATAGGTTGTATGGTTA	22		yes		None	None	None	AUTO	DETECTED	931.212	1291.74	-2.46996	7.87435	78.048	13.008	156.972	145.42	12.0059	100	100	PASS	PASS	PASS	PASS	PASS	PASS	0	5533.01	4976.5	5210.77	98	542235
837	TAACCATACAACCTATTACCTCA	080703_001s	NORMAL	NO	1	1	1	O	4	3	8	4	None	EAM143	no	let-7c, like	TGAGGTAATAGGTTGTATGGTTA	22		yes		None	None	None	AUTO	DETECTED	931.553	1338.57	0	17.0015	78.048	13.008	157.689	132.865	12.3149	97	100	PASS	PASS	PASS	PASS	PASS	PASS	0	7324.73	6602	5700.34	82	600628
347	TAACCATAGAACGTATTACCTCA	080703_001s	NORMAL	NO	1	1	1	G	2	3	2	4	None	EAM144	no		EAM137 control	22		synthetic		None	None	None	AUTO	LOW_SIGNAL	928.84	501.009	0	0	78.048	-65.04	129	129	0	-1	100	PASS	PASS	PASS	PASS	PASS	FAIL	0	70.8421	71	1.23345	76	5384
361	TAACCATAGAACGTATTACCTCA	080703_001s	NORMAL	NO	1	1	1	G	2	3	4	4	None	EAM144	no		EAM137 control	22		synthetic		None	None	None	AUTO	LOW_SIGNAL	928.991	547.135	0	0	78.048	-65.04	129	129	0	-1	100	PASS	PASS	PASS	PASS	PASS	FAIL	0	71.6986	71	1.41112	73	5234
375	TAACCATAGAACGTATTACCTCA	080703_001s	NORMAL	NO	1	1	1	G	2	3	6	4	None	EAM144	no		EAM137 control	22		synthetic		None	None	None	AUTO	LOW_SIGNAL	929.142	593.26	0	0	78.048	-65.04	129	129	0	-1	100	PASS	PASS	PASS	PASS	PASS	PASS	0	72.3472	72	1.49327	72	5209
389	TAACCATAGAACGTATTACCTCA	080703_001s	NORMAL	NO	1	1	1	G	2	3	8	4	None	EAM144	no		EAM137 control	22		synthetic		None	None	None	AUTO	LOW_SIGNAL	929.292	639.385	0	0	78.048	-65.04	129	129	0	-1	100	PASS	PASS	PASS	PASS	PASS	FAIL	0	72	72	1.49176	72	5184
785	AACCATACAACCTACTACCTCA	080703_001s	NORMAL	NO	1	1	1	O	4	3	1	1	None	EAM145	let-7c 14.50	let-7c	TGAGGTAGTAGGTTGTATGGTT	23		yes		None	None	None	AUTO	DETECTED	861.268	1175.36	-7.40513	-9.02398	78.048	13.008	146.931	144.76	14.3205	90	100	PASS	PASS	PASS	FAIL	PASS	PASS	0	5367.08	3580	5852.26	97	520607
799	AACCATACAACCTACTACCTCA	080703_001s	NORMAL	NO	1	1	1	O	4	3	3	1	None	EAM145	let-7c 14.50	let-7c	TGAGGTAGTAGGTTGTATGGTT	23		yes		None	None	None	AUTO	DETECTED	861.473	1221.54	-6.69137	-8.33325	78.048	13.008	157.978	136.261	13.3088	92	100	PASS	PASS	PASS	PASS	PASS	PASS	0	6622.67	4841	6544.3	88	582795
813	AACCATACAACCTACTACCTCA	080703_001s	NORMAL	NO	1	1	1	O	4	3	5	1	None	EAM145	let-7c 14.50	let-7c	TGAGGTAGTAGGTTGTATGGTT	23		yes		None	None	None	AUTO	DETECTED	861.592	1268.18	-7.11057	0	78.048	13.008	142.627	135.766	12.8763	99	100	PASS	PASS	PASS	FAIL	PASS	PASS	0	7055.13	5207	7019.7	85	599686
827	AACCATACAACCTACTACCTCA	080703_001s	NORMAL	NO	1	1	1	O	4	3	7	1	None	EAM145	let-7c 14.50	let-7c	TGAGGTAGTAGGTTGTATGGTT	23		yes		None	None	None	AUTO	DETECTED	861.625	1314.85	-8.63971	5.45917	78.048	13.008	152.834	140.098	24.6084	96	100	PASS	PASS	PASS	FAIL	PASS	PASS	0	7071.24	5349.5	7215.98	90	636412
337	AACCATACAAGCTAGTACCTCA	080703_001s	NORMAL	NO	1	1	1	G	2	3	1	1	None	EAM146	no		EAM139 control	23		synthetic		None	None	None	AUTO	DETECTED	859.382	476.147	-2.53427	-26.3498	78.048	-65.04	142.481	139.114	18.3028	78	100	PASS	PASS	PASS	PASS	PASS	PASS	0	1493.31	1736	846.109	88	131411
351	AACCATACAAGCTAGTACCTCA	080703_001s	NORMAL	NO	1	1	1	G	2	3	3	1	None	EAM146	no		EAM139 control	23		synthetic		None	None	None	AUTO	DETECTED	859.706	523.051	0	-16.2155	78.048	-65.04	151.409	139.863	11.3736	80	100	PASS	PASS	PASS	PASS	PASS	PASS	0	1228.63	1097	868.861	91	111805
365	AACCATACAAGCTAGTACCTCA	080703_001s	NORMAL	NO	1	1	1	G	2	3	5	1	None	EAM146	no		EAM139 control	23		synthetic		None	None	None	AUTO	DETECTED	859.661	569.296	-2.82486	-14.6658	78.048	-65.04	135.796	135.796	15.2366	80	100	PASS	PASS	PASS	PASS	PASS	PASS	0	1482.01	1740	755.515	85	125971
379	AACCATACAAGCTAGTACCTCA	080703_001s	NORMAL	NO	1	1	1	G	2	3	7	1	None	EAM146	no		EAM139 control	23		synthetic		None	None	None	AUTO	DETECTED	860.076	615.826	0	-9.39476	78.048	-65.04	159.845	127.894	25.6404	84	100	PASS	PASS	PASS	PASS	PASS	PASS	0	1572.87	1828.5	875.512	74	116392
789	AACCACACAACCTACTACCTCA	080703_001s	NORMAL	NO	1	1	1	O	4	3	1	5	None	EAM147	let-7b 16.62	let-7b	TGAGGTAGTAGGTTGTGTGGTT	24		yes		None	None	None	AUTO	DETECTED	954.148	1174.82	0	-12.0426	78.048	13.008	143.79	137.52	27.0308	96	100	PASS	PASS	PASS	FAIL	PASS	PASS	0	4715.76	3221	4850.58	91	429134
803	AACCACACAACCTACTACCTCA	080703_001s	NORMAL	NO	1	1	1	O	4	3	3	5	None	EAM147	let-7b 16.62	let-7b	TGAGGTAGTAGGTTGTGTGGTT	24		yes		None	None	None	AUTO	DETECTED	954.24	1221.43	0	-5.74975	78.048	13.008	143.997	131.31	14.5863	94	100	PASS	PASS	PASS	PASS	PASS	PASS	0	5766.59	4293	5045.35	81	467094
817	AACCACACAACCTACTACCTCA	080703_001s	NORMAL	NO	1	1	1	O	4	3	5	5	None	EAM147	let-7b 16.62	let-7b	TGAGGTAGTAGGTTGTGTGGTT	24		yes		None	None	None	AUTO	DETECTED	954.255	1268.06	-1.74589	0	78.048	13.008	143.586	143.208	20.7915	103	100	PASS	PASS	PASS	FAIL	PASS	PASS	0	8059.09	5064	11497.6	95	765614
831	AACCACACAACCTACTACCTCA	080703_001s	NORMAL	NO	1	1	1	O	4	3	7	5	None	EAM147	let-7b 16.62	let-7b	TGAGGTAGTAGGTTGTGTGGTT	24		yes		None	None	None	AUTO	DETECTED	954.518	1314.42	0	3.79029	78.048	13.008	151.679	147.498	13.7082	93	100	PASS	PASS	PASS	FAIL	PASS	PASS	0	5008.06	3989	5752.78	101	505814
341	AACCACACAAGCTAGTACCTCA	080703_001s	NORMAL	NO	1	1	1	G	2	3	1	5	None	EAM148			EAM147 control	24		synthetic		None	None	None	AUTO	DETECTED	952.163	476.381	4.36829	-19.3846	78.048	-65.04	145.394	137.907	14.4447	79	100	PASS	PASS	PASS	PASS	PASS	PASS	0	1517.81	1404	1060.48	87	132049
355	AACCACACAAGCTAGTACCTCA	080703_001s	NORMAL	NO	1	1	1	G	2	3	3	5	None	EAM148			EAM147 control	24		synthetic		None	None	None	AUTO	DETECTED	952.073	522.655	0	-17.447	78.048	-65.04	143.456	131.823	15.6988	78	100	PASS	PASS	PASS	PASS	PASS	PASS	0	1814.94	1440	1236.68	79	143380
369	AACCACACAAGCTAGTACCTCA	080703_001s	NORMAL	NO	1	1	1	G	2	3	5	5	None	EAM148			EAM147 control	24		synthetic		None	None	None	AUTO	DETECTED	952.285	569.038	2.03012	-14.1029	78.048	-65.04	135.515	124.215	10.0926	80	100	PASS	PASS	PASS	PASS	PASS	PASS	0	1899.39	1483.5	1103.82	70	132957
383	AACCACACAAGCTAGTACCTCA	080703_001s	NORMAL	NO	1	1	1	G	2	3	7	5	None	EAM148			EAM147 control	24		synthetic		None	None	None	AUTO	DETECTED	952.423	615.852	1.86657	-5.14397	78.048	-65.04	130.957	130.653	17.7693	79	100	PASS	PASS	PASS	PASS	PASS	PASS	0	1542.81	1721	1033.86	79	121882
456	GCATTCACCCGCGTGCCTTA	080703_001s	NORMAL	NO	1	1	1	I	3	1	2	1	None	EAM149II	no			25		yes		None	None	None	AUTO	DETECTED	163.08	848.752	2.28339	-8.87631	0	-65.04	157.258	148.247	10.7613	93	100	PASS	PASS	PASS	PASS	PASS	PASS	0	5833.85	4511.5	5140.55	102	595053
470	GCATTCACCCGCGTGCCTTA	080703_001s	NORMAL	NO	1	1	1	I	3	1	4	1	None	EAM149II	no			25		yes		None	None	None	AUTO	DETECTED	163.065	895.352	0	-2.70259	0	-65.04	150.224	139.834	13.7082	102	100	PASS	PASS	PASS	PASS	PASS	PASS	0	7107	6934.5	5692.82	92	653844
484	GCATTCACCCGCGTGCCTTA	080703_001s	NORMAL	NO	1	1	1	I	3	1	6	1	None	EAM149II	no			25		yes		None	None	None	AUTO	DETECTED	163.158	941.329	-0.617888	-4.6287	0	-65.04	162.583	150.751	12.6547	98	100	PASS	PASS	PASS	PASS	PASS	PASS	0	6989.22	4808	6704.4	103	719890
498	GCATTCACCCGCGTGCCTTA	080703_001s	NORMAL	NO	1	1	1	I	3	1	8	1	None	EAM149II	no			25		yes		None	None	None	AUTO	DETECTED	163.212	987.815	-1.88086	0	0	-65.04	149.772	139.822	12.0059	101	100	PASS	PASS	PASS	PASS	PASS	PASS	0	7638.21	6053	6896.37	93	710354
8	TCATACAGCTAGATAACCAAAGA	080703_001s	NORMAL	NO	1	1	1	A	1	1	2	1	None	EAM150II	no, but 12/12 mir-131-(1,2,3) 13.92,11.91,16.62			26		yes		None	None	None	AUTO	DETECTED	158.154	146.689	-6.38372	-11.2814	-26.016	-195.12	157.121	144.38	11.1224	97	100	PASS	PASS	PASS	PASS	PASS	PASS	0	7726.03	8970	5872.6	97	749425
22	TCATACAGCTAGATAACCAAAGA	080703_001s	NORMAL	NO	1	1	1	A	1	1	4	1	None	EAM150II	no, but 12/12 mir-131-(1,2,3) 13.92,11.91,16.62			26		yes		None	None	None	AUTO	DETECTED	158.526	193.328	-3.5005	-4.6031	-26.016	-195.12	160.893	145.029	18.2987	101	100	PASS	PASS	PASS	PASS	PASS	PASS	0	7309.55	8230	5604.7	97	709026
36	TCATACAGCTAGATAACCAAAGA	080703_001s	NORMAL	NO	1	1	1	A	1	1	6	1	None	EAM150II	no, but 12/12 mir-131-(1,2,3) 13.92,11.91,16.62			26		yes		None	None	None	AUTO	DETECTED	158.665	239.726	-3.64758	-1.04821	-26.016	-195.12	158.197	147.126	19.3274	98	100	PASS	PASS	PASS	PASS	PASS	PASS	0	7106.45	7971	6155.38	99	703539
50	TCATACAGCTAGATAACCAAAGA	080703_001s	NORMAL	NO	1	1	1	A	1	1	8	1	None	EAM150II	no, but 12/12 mir-131-(1,2,3) 13.92,11.91,16.62			26		yes		None	None	None	AUTO	DETECTED	159.13	286.343	0.433494	5.34246	-26.016	-195.12	148.296	142.141	15.1172	99	100	PASS	PASS	PASS	PASS	PASS	PASS	0	6857.64	7240	5954.27	95	651476
460	ACAAGATCGGATCTACGG	080703_001s	NORMAL	NO	1	1	1	I	3	1	2	5	None	EAM151	no			28		yes		None	None	None	AUTO	DETECTED	255.293	847.095	1.7959	-26.517	0	-65.04	154.363	145.037	21.5928	89	100	PASS	PASS	PASS	PASS	PASS	PASS	0	4274.88	3720	3598.51	97	414663
474	ACAAGATCGGATCTACGG	080703_001s	NORMAL	NO	1	1	1	I	3	1	4	5	None	EAM151	no			28		yes		None	None	None	AUTO	DETECTED	255.626	893.889	4.17456	-17.8058	0	-65.04	143.167	130.691	7.77487	96	100	PASS	PASS	PASS	PASS	PASS	PASS	0	5652.32	5820	3884.16	79	446533
488	ACAAGATCGGATCTACGG	080703_001s	NORMAL	NO	1	1	1	I	3	1	6	5	None	EAM151	no			28		yes		None	None	None	AUTO	DETECTED	255.767	940.062	4.04039	-17.1921	0	-65.04	144.105	143.321	18.4063	92	100	PASS	PASS	PASS	PASS	PASS	PASS	0	5051.11	4176	4549.44	95	479855
502	ACAAGATCGGATCTACGG	080703_001s	NORMAL	NO	1	1	1	I	3	1	8	5	None	EAM151	no			28		yes		None	None	None	AUTO	DETECTED	256.041	987.142	5.65289	-4.76764	0	-65.04	147.401	146.91	17.4669	92	100	PASS	PASS	PASS	PASS	PASS	PASS	0	4881.72	4169	4387.88	99	483290
12	ACTTTCGGTTATCTAGCTTTAT	080703_001s	NORMAL	NO	1	1	1	A	1	1	2	5	None	EAM152	no			3		yes		None	None	None	AUTO	DETECTED	251.102	145.481	2.69544	-23.0806	-26.016	-195.12	146.404	134.839	12.2225	83	100	PASS	PASS	PASS	PASS	PASS	PASS	0	1649.87	1836	819.01	84	138589
26	ACTTTCGGTTATCTAGCTTTAT	080703_001s	NORMAL	NO	1	1	1	A	1	1	4	5	None	EAM152	no			3		yes		None	None	None	AUTO	DETECTED	250.685	191.087	-4.69083	-29.8295	-26.016	-195.12	130.859	118.051	11.2893	86	100	PASS	PASS	PASS	PASS	PASS	PASS	0	1730.72	1816	637.061	65	112497
40	ACTTTCGGTTATCTAGCTTTAT	080703_001s	NORMAL	NO	1	1	1	A	1	1	6	5	None	EAM152	no			3		yes		None	None	None	AUTO	DETECTED	251	238	-2.55035	-19.5815	-26.016	-195.12	143.088	117.072	8.10001	81	100	PASS	PASS	PASS	PASS	PASS	PASS	0	1601.9	1639	626.384	69	110531
54	ACTTTCGGTTATCTAGCTTTAT	080703_001s	NORMAL	NO	1	1	1	A	1	1	8	5	None	EAM152	no			3		yes		None	None	None	AUTO	DETECTED	251.279	284.942	-0.881875	-8.95531	-26.016	-195.12	147.663	126.499	12.8106	80	100	PASS	PASS	PASS	PASS	PASS	PASS	0	1723.11	1829	713.251	72	124064
450	AACTATACAACCTACTACCTCA	080703_001s	NORMAL	NO	1	1	1	I	3	1	1	2	None	EAM153	let-7a-(1,2,3,4) 13.37,12.84,15.55, 15.61			4		yes		None	None	None	AUTO	DETECTED	185.175	824.936	-9.31834	-17.6986	0	-65.04	156.451	152.229	14.002	92	100	PASS	PASS	PASS	PASS	PASS	PASS	0	4632.21	3507	4535.23	105	486382
464	AACTATACAACCTACTACCTCA	080703_001s	NORMAL	NO	1	1	1	I	3	1	3	2	None	EAM153	let-7a-(1,2,3,4) 13.37,12.84,15.55, 15.61			4		yes		None	None	None	AUTO	DETECTED	185.447	871.518	-7.73799	-11.7615	0	-65.04	156.112	130.127	17.0021	94	100	PASS	PASS	PASS	PASS	PASS	PASS	0	5778.52	5231	3916.44	80	462282
478	AACTATACAACCTACTACCTCA	080703_001s	NORMAL	NO	1	1	1	I	3	1	5	2	None	EAM153	let-7a-(1,2,3,4) 13.37,12.84,15.55, 15.61			4		yes		None	None	None	AUTO	DETECTED	185.271	918.124	-11.9967	-5.50363	0	-65.04	155.287	138.175	14.0611	98	100	PASS	PASS	PASS	PASS	PASS	PASS	0	6269.12	4749	6047.93	90	564221
492	AACTATACAACCTACTACCTCA	080703_001s	NORMAL	NO	1	1	1	I	3	1	7	2	None	EAM153	let-7a-(1,2,3,4) 13.37,12.84,15.55, 15.61			4		yes		None	None	None	AUTO	DETECTED	185.643	964.67	-9.11509	0	0	-65.04	158.127	145.222	22.5237	100	100	PASS	PASS	PASS	PASS	PASS	PASS	0	5813.9	5098	4995.76	97	563948
2	AAAGAGACCGGTTCACTGTGA	080703_001s	NORMAL	NO	1	1	1	A	1	1	1	2	None	EAM154	mir-128a/b 17.65/14.88			4		yes		None	None	None	AUTO	DETECTED	180.952	122.978	-8.8376	-18.7321	-26.016	-195.12	152.586	147.817	11.3382	93	100	PASS	PASS	PASS	PASS	PASS	PASS	0	4674.82	5203.5	2791.28	100	467482
16	AAAGAGACCGGTTCACTGTGA	080703_001s	NORMAL	NO	1	1	1	A	1	1	3	2	None	EAM154	mir-128a/b 17.65/14.88			4		yes		None	None	None	AUTO	DETECTED	181.095	169.524	-8.93645	-13.2644	-26.016	-195.12	171.003	155.822	20.991	93	100	PASS	PASS	PASS	PASS	PASS	PASS	0	4232.45	5048	2923.08	110	465569
30	AAAGAGACCGGTTCACTGTGA	080703_001s	NORMAL	NO	1	1	1	A	1	1	5	2	None	EAM154	mir-128a/b 17.65/14.88			4		yes		None	None	None	AUTO	DETECTED	181.347	216.316	-7.62227	-4.58404	-26.016	-195.12	148.139	135.77	14.3503	117	100	PASS	PASS	PASS	PASS	PASS	PASS	0	4918.54	5095	2510.16	85	418076
44	AAAGAGACCGGTTCACTGTGA	080703_001s	NORMAL	NO	1	1	1	A	1	1	7	2	None	EAM154	mir-128a/b 17.65/14.88			4		yes		None	None	None	AUTO	DETECTED	181.327	262.827	-9.84254	0.429127	-26.016	-195.12	144.945	131.946	11.1434	97	100	PASS	PASS	PASS	PASS	PASS	PASS	0	4790.41	4873	2031.71	81	388023
568	TCCATCATCAAAACAAATGGAGT	080703_001s	NORMAL	NO	1	1	1	K	3	3	2	1	None	EAM155	no			5		yes		None	None	None	AUTO	DETECTED	860.324	849.434	7.04626	-9.63056	65.04	-26.016	129.822	129.464	14.0396	88	100	PASS	PASS	PASS	PASS	PASS	PASS	0	3660.49	4143	2320.53	71	259895
582	TCCATCATCAAAACAAATGGAGT	080703_001s	NORMAL	NO	1	1	1	K	3	3	4	1	None	EAM155	no			5		yes		None	None	None	AUTO	DETECTED	859.907	896.071	0	-2.96856	65.04	-26.016	143.615	122.468	14.0396	86	100	PASS	PASS	PASS	PASS	PASS	PASS	0	4407.39	5047	2966.72	69	304110
596	TCCATCATCAAAACAAATGGAGT	080703_001s	NORMAL	NO	1	1	1	K	3	3	6	1	None	EAM155	no			5		yes		None	None	None	AUTO	DETECTED	860.418	942.067	4.34129	-4.6549	65.04	-26.016	143.662	118.24	14.04	86	100	PASS	PASS	PASS	PASS	PASS	PASS	0	4984.67	4917.5	3223.28	64	319019
610	TCCATCATCAAAACAAATGGAGT	080703_001s	NORMAL	NO	1	1	1	K	3	3	8	1	None	EAM155	no			5		yes		None	None	None	AUTO	DETECTED	860.951	988.555	9.31457	0	65.04	-26.016	135.044	127.053	16.2171	88	100	PASS	PASS	PASS	FAIL	PASS	PASS	0	5235.63	2759	5257.91	75	392672
120	ACTCACCGAGAGCGTTGAATGTT	080703_001s	NORMAL	NO	1	1	1	C	1	3	2	1	None	EAM156	no			5		yes		None	None	None	AUTO	DETECTED	860.893	150.836	4.82481	-5.98615	104.064	-117.072	156.697	143.898	15.6766	106	100	PASS	PASS	PASS	PASS	PASS	PASS	0	7152.82	7474.5	4392.65	96	686671
134	ACTCACCGAGAGCGTTGAATGTT	080703_001s	NORMAL	NO	1	1	1	C	1	3	4	1	None	EAM156	no			5		yes		None	None	None	AUTO	DETECTED	860.883	197.642	2.73435	2.86436	104.064	-117.072	158.029	146.561	17.6045	106	100	PASS	PASS	PASS	PASS	PASS	PASS	0	6791.38	6889	4918.42	99	672347
148	ACTCACCGAGAGCGTTGAATGTT	080703_001s	NORMAL	NO	1	1	1	C	1	3	6	1	None	EAM156	no			5		yes		None	None	None	AUTO	DETECTED	861.092	243.867	3.48383	4.16266	104.064	-117.072	160.869	151.094	14.3554	103	100	PASS	PASS	PASS	PASS	PASS	PASS	0	5755.29	5312	3922.37	103	592795
162	ACTCACCGAGAGCGTTGAATGTT	080703_001s	NORMAL	NO	1	1	1	C	1	3	8	1	None	EAM156	no			5		yes		None	None	None	AUTO	DETECTED	861.17	290.415	2.54062	9.66787	104.064	-117.072	144.388	132.316	12.4243	104	100	PASS	PASS	PASS	PASS	PASS	PASS	0	6809.45	7149	3970.86	82	558375
572	TGGTGTCAGAAGTGGGATAC	080703_001s	NORMAL	NO	1	1	1	K	3	3	2	5	None	EAM157	no			6		yes		None	None	None	AUTO	DETECTED	952.804	848.133	10.0275	-22.6362	65.04	-26.016	130.029	113.841	17.2145	78	100	PASS	PASS	PASS	PASS	PASS	PASS	0	157.889	162	41.2671	63	9947
586	TGGTGTCAGAAGTGGGATAC	080703_001s	NORMAL	NO	1	1	1	K	3	3	4	5	None	EAM157	no			6		yes		None	None	None	AUTO	DETECTED	953.986	894.569	23.4468	-18.5863	65.04	-26.016	122.437	110.707	12.2557	81	100	PASS	PASS	PASS	PASS	PASS	PASS	0	174.86	179	46.2252	57	9967
600	TGGTGTCAGAAGTGGGATAC	080703_001s	NORMAL	NO	1	1	1	K	3	3	6	5	None	EAM157	no			6		yes		None	None	None	AUTO	DETECTED	953.949	941.268	21.0086	-11.1271	65.04	-26.016	124.672	106.861	21.4821	82	100	PASS	PASS	PASS	PASS	PASS	PASS	0	238.34	254	69.9494	53	12632
614	TGGTGTCAGAAGTGGGATAC	080703_001s	NORMAL	NO	1	1	1	K	3	3	8	5	None	EAM157	no			6		yes		None	None	None	AUTO	DETECTED	953.947	988.303	19.0237	0	65.04	-26.016	123.7	117.677	15.9953	79	100	PASS	PASS	PASS	PASS	PASS	PASS	0	374.569	411	156.916	65	24347
124	TACAGCTAAATAACCAAAGA	080703_001s	NORMAL	NO	1	1	1	C	1	3	2	5	None	EAM158	no			6		yes		None	None	None	AUTO	DETECTED	954.095	150.786	17.2008	-2.72125	104.064	-117.072	97.0039	86.0824	85.4291	82	100	PASS	PASS	PASS	PASS	PASS	PASS	0	86.3824	84.5	7.33202	34	2937
138	TACAGCTAAATAACCAAAGA	080703_001s	NORMAL	NO	1	1	1	C	1	3	4	5	None	EAM158	no			6		yes		None	None	None	AUTO	DETECTED	953.56	196.98	8.27847	-1.8227	104.064	-117.072	106.474	98.6066	52.3621	81	100	PASS	PASS	PASS	PASS	PASS	PASS	0	81.8636	83	2.61117	44	3602
152	TACAGCTAAATAACCAAAGA	080703_001s	NORMAL	NO	1	1	1	C	1	3	6	5	None	EAM158	no			6		yes		None	None	None	AUTO	DETECTED	953.611	242.811	6.98275	-5.64833	104.064	-117.072	111.026	86.2785	51.6458	81	100	PASS	PASS	PASS	PASS	PASS	PASS	0	83.2286	83	2.55626	35	2913
166	TACAGCTAAATAACCAAAGA	080703_001s	NORMAL	NO	1	1	1	C	1	3	8	5	None	EAM158	no			6		yes		None	None	None	AUTO	DETECTED	953.109	290.174	-1.51167	10.4503	104.064	-117.072	104.78	87.6356	26.4971	81	100	PASS	PASS	PASS	PASS	PASS	PASS	0	84.6757	84	2.81912	37	3133
562	ATGCCCTTTTAACATTGCACTG	080703_001s	NORMAL	NO	1	1	1	K	3	3	1	2	None	EAM159	mir-130a 15.24			7		yes		None	None	None	AUTO	DETECTED	882.826	825.258	0	-23.1364	65.04	-26.016	139.774	128.117	17.9613	82	100	PASS	PASS	PASS	PASS	PASS	PASS	0	2253.59	2235.5	1228.15	74	166766
576	ATGCCCTTTTAACATTGCACTG	080703_001s	NORMAL	NO	1	1	1	K	3	3	3	2	None	EAM159	mir-130a 15.24			7		yes		None	None	None	AUTO	DETECTED	882.924	872.207	0	-12.4245	65.04	-26.016	145.095	123.071	20.2378	86	100	PASS	PASS	PASS	PASS	PASS	PASS	0	2800.75	2664	1626.56	69	193252
590	ATGCCCTTTTAACATTGCACTG	080703_001s	NORMAL	NO	1	1	1	K	3	3	5	2	None	EAM159	mir-130a 15.24			7		yes		None	None	None	AUTO	DETECTED	883.089	918.953	0	-4.34844	65.04	-26.016	142.535	132.365	21.6728	84	100	PASS	PASS	PASS	PASS	PASS	PASS	0	2853.1	2679.5	2267.43	82	233954
604	ATGCCCTTTTAACATTGCACTG	080703_001s	NORMAL	NO	1	1	1	K	3	3	7	2	None	EAM159	mir-130a 15.24			7		yes		None	None	None	AUTO	DETECTED	883.3	965.679	0	3.47034	65.04	-26.016	140.427	132.547	12.8106	87	100	PASS	PASS	PASS	PASS	PASS	PASS	0	3339.44	2502.5	3120.89	82	273834
114	AACCTATCCTGAATTACTTGAA	080703_001s	NORMAL	NO	1	1	1	C	1	3	1	2	None	EAM160	mir-26b 11.65			7		yes		None	None	None	AUTO	DETECTED	883.332	127.046	-2.31356	-14.4661	104.064	-117.072	157.916	146.275	18.5928	90	100	PASS	PASS	PASS	PASS	PASS	PASS	0	3464.74	3081	1951.79	99	343009
128	AACCTATCCTGAATTACTTGAA	080703_001s	NORMAL	NO	1	1	1	C	1	3	3	2	None	EAM160	mir-26b 11.65			7		yes		None	None	None	AUTO	DETECTED	883.692	173.756	0	-6.86207	104.064	-117.072	158.579	148.528	12.9003	93	100	PASS	PASS	PASS	PASS	PASS	PASS	0	3502.2	3331	2293.12	101	353722
142	AACCTATCCTGAATTACTTGAA	080703_001s	NORMAL	NO	1	1	1	C	1	3	5	2	None	EAM160	mir-26b 11.65			7		yes		None	None	None	AUTO	DETECTED	883.781	220.228	0	-2.34988	104.064	-117.072	151.567	151.519	20.3741	90	100	PASS	PASS	PASS	PASS	PASS	PASS	0	2844.89	2741	1990.88	105	298713
156	AACCTATCCTGAATTACTTGAA	080703_001s	NORMAL	NO	1	1	1	C	1	3	7	2	None	EAM160	mir-26b 11.65			7		yes		None	None	None	AUTO	DETECTED	883.888	267.086	0	7.18401	104.064	-117.072	150.903	150.903	13.6258	90	100	PASS	PASS	PASS	PASS	PASS	PASS	0	2845.55	2531	2074.03	104	295937
457	CTCAATAGACTGTGAGCTCCTT	080703_001s	NORMAL	NO	1	1	1	I	3	1	2	2	None	EAM161	no			8		yes		None	None	None	AUTO	DETECTED	186.347	848.712	4.94489	-8.42058	0	-65.04	135.739	123.405	16.5521	84	100	PASS	PASS	PASS	PASS	PASS	PASS	0	286.1	320.5	99.8267	70	20027
471	CTCAATAGACTGTGAGCTCCTT	080703_001s	NORMAL	NO	1	1	1	I	3	1	4	2	None	EAM161	no			8		yes		None	None	None	AUTO	DETECTED	186.583	895.036	6.0584	-5.8355	0	-65.04	130.574	117.828	10.2374	90	100	PASS	PASS	PASS	PASS	PASS	PASS	0	274.984	305	91.7615	63	17324
485	CTCAATAGACTGTGAGCTCCTT	080703_001s	NORMAL	NO	1	1	1	I	3	1	6	2	None	EAM161	no			8		yes		None	None	None	AUTO	DETECTED	186.675	941.713	5.29105	1.33939	0	-65.04	131.942	118.991	19.7588	89	100	PASS	PASS	PASS	PASS	PASS	PASS	0	283.139	309	101	65	18404
499	CTCAATAGACTGTGAGCTCCTT	080703_001s	NORMAL	NO	1	1	1	I	3	1	8	2	None	EAM161	no			8		yes		None	None	None	AUTO	DETECTED	186.947	988.135	6.87001	5.21066	0	-65.04	133.921	128.718	11.1433	87	100	PASS	PASS	PASS	PASS	PASS	PASS	0	349.431	386	129.353	72	25159
9	ATCAAGGTCCGCTGTGAACACG	080703_001s	NORMAL	NO	1	1	1	A	1	1	2	2	None	EAM162	no			8		yes		None	None	None	AUTO	DETECTED	181.524	146.428	-2.37806	-13.7001	-26.016	-195.12	133.881	111.247	13.8215	82	100	PASS	PASS	PASS	PASS	PASS	PASS	0	317.382	301	80.232	55	17456
23	ATCAAGGTCCGCTGTGAACACG	080703_001s	NORMAL	NO	1	1	1	A	1	1	4	2	None	EAM162	no			8		yes		None	None	None	AUTO	DETECTED	181.753	193.018	-1.36023	-7.64946	-26.016	-195.12	128.013	122.18	15.4302	83	100	PASS	PASS	PASS	PASS	PASS	PASS	0	261.088	246	82.034	68	17754
37	ATCAAGGTCCGCTGTGAACACG	080703_001s	NORMAL	NO	1	1	1	A	1	1	6	2	None	EAM162	no			8		yes		None	None	None	AUTO	DETECTED	182	239.5	0	-3.00925	-26.016	-195.12	117.072	104.064	7.46493	88	100	PASS	PASS	PASS	PASS	PASS	PASS	0	264.812	249	68.0815	48	12711
51	ATCAAGGTCCGCTGTGAACACG	080703_001s	NORMAL	NO	1	1	1	A	1	1	8	2	None	EAM162	no			8		yes		None	None	None	AUTO	DETECTED	181.892	286.324	-3.47331	6.0844	-26.016	-195.12	125.176	112.436	9.22178	106	100	PASS	PASS	PASS	PASS	PASS	PASS	0	306.305	282	112.343	59	18072
461	TCCATAAAGTAGGAAACACTACA	080703_001s	NORMAL	NO	1	1	1	I	3	1	2	6	None	EAM163	no			9		yes		None	None	None	AUTO	DETECTED	278.676	847.489	5.96372	-20.4068	0	-65.04	131.607	129.588	14.0396	80	100	PASS	PASS	PASS	PASS	PASS	PASS	0	488.365	509.5	122.344	74	36139
475	TCCATAAAGTAGGAAACACTACA	080703_001s	NORMAL	NO	1	1	1	I	3	1	4	6	None	EAM163	no			9		yes		None	None	None	AUTO	DETECTED	279.116	893.86	9.73377	-17.2032	0	-65.04	132.647	125.325	15.1968	87	100	PASS	PASS	PASS	PASS	PASS	PASS	0	528.667	542	151.062	69	36478
489	TCCATAAAGTAGGAAACACTACA	080703_001s	NORMAL	NO	1	1	1	I	3	1	6	6	None	EAM163	no			9		yes		None	None	None	AUTO	DETECTED	279.095	940.821	7.5	-6.33251	0	-65.04	132.901	125.228	8.67479	87	100	PASS	PASS	PASS	PASS	PASS	PASS	0	556.043	575.5	191.66	70	38923
503	TCCATAAAGTAGGAAACACTACA	080703_001s	NORMAL	NO	1	1	1	I	3	1	8	6	None	EAM163	no			9		yes		None	None	None	AUTO	DETECTED	279.511	987.606	10.9441	2.25004	0	-65.04	143.121	135.805	14.0107	82	100	PASS	PASS	PASS	PASS	PASS	PASS	0	710.128	773	324.673	86	61071
13	GAGTGCTTGCTAGGTGCCAAG	080703_001s	NORMAL	NO	1	1	1	A	1	1	2	6	None	EAM164	no			9		yes		None	None	None	AUTO	LOW_SIGNAL	273.957	147.18	0	0	-26.016	-195.12	129	129	0	-1	100	PASS	PASS	PASS	PASS	PASS	FAIL	0	69.3151	69	1.40314	73	5060
27	GAGTGCTTGCTAGGTGCCAAG	080703_001s	NORMAL	NO	1	1	1	A	1	1	4	6	None	EAM164	no			9		yes		None	None	None	AUTO	LOW_SIGNAL	274.108	193.305	0	0	-26.016	-195.12	129	129	0	-1	100	PASS	PASS	PASS	PASS	PASS	FAIL	0	69.9589	70	1.19534	73	5107
41	GAGTGCTTGCTAGGTGCCAAG	080703_001s	NORMAL	NO	1	1	1	A	1	1	6	6	None	EAM164	no			9		yes		None	None	None	AUTO	LOW_SIGNAL	274.259	239.43	0	0	-26.016	-195.12	129	129	0	-1	100	PASS	PASS	PASS	PASS	PASS	FAIL	0	67.8169	68	1.59741	71	4815
55	GAGTGCTTGCTAGGTGCCAAG	080703_001s	NORMAL	NO	1	1	1	A	1	1	8	6	None	EAM164	no			9		yes		None	None	None	AUTO	LOW_SIGNAL	274.409	285.555	0	0	-26.016	-195.12	129	129	0	-1	100	PASS	PASS	PASS	PASS	PASS	FAIL	0	68.3378	68	1.82282	74	5057
451	GGGAGTGAAGACACGGAGCCAGA	080703_001s	NORMAL	NO	1	1	1	I	3	1	1	3	None	EAM165	no			10		yes		None	None	None	AUTO	DETECTED	209.417	824.871	6.02724	-17.5613	0	-65.04	141.885	132.523	14.04	82	100	PASS	PASS	PASS	PASS	PASS	PASS	0	953.395	992	334.626	81	77225
465	GGGAGTGAAGACACGGAGCCAGA	080703_001s	NORMAL	NO	1	1	1	I	3	1	3	3	None	EAM165	no			10		yes		None	None	None	AUTO	DETECTED	209.368	871.885	3.42488	-6.0054	0	-65.04	134.348	121.396	12.5122	91	100	PASS	PASS	PASS	PASS	PASS	PASS	0	866.09	874	267.334	67	58028
479	GGGAGTGAAGACACGGAGCCAGA	080703_001s	NORMAL	NO	1	1	1	I	3	1	5	3	None	EAM165	no			10		yes		None	None	None	AUTO	DETECTED	209.478	918.038	2.89433	-5.63384	0	-65.04	134.014	122.783	16.2171	84	100	PASS	PASS	PASS	PASS	PASS	PASS	0	906.58	877	280.722	69	62554
493	GGGAGTGAAGACACGGAGCCAGA	080703_001s	NORMAL	NO	1	1	1	I	3	1	7	3	None	EAM165	no			10		yes		None	None	None	AUTO	DETECTED	209.607	964.608	2.61903	0	0	-65.04	128.773	128.773	11.5871	90	100	PASS	PASS	PASS	PASS	PASS	PASS	0	1314.13	1367	518.875	77	101188
3	GCCTATCCTGGATTACTTGAA	080703_001s	NORMAL	NO	1	1	1	A	1	1	1	3	None	EAM166	mir-26a 15.46			10		yes		None	None	None	AUTO	DETECTED	204.411	123.078	-3.68212	-16.4577	-26.016	-195.12	140.098	128.05	10.077	103	100	PASS	PASS	PASS	PASS	PASS	PASS	0	1945.96	2274	847.133	73	142055
17	GCCTATCCTGGATTACTTGAA	080703_001s	NORMAL	NO	1	1	1	A	1	1	3	3	None	EAM166	mir-26a 15.46			10		yes		None	None	None	AUTO	DETECTED	204.345	169.558	-6.50638	-11.8363	-26.016	-195.12	145.434	134.988	19.228	85	100	PASS	PASS	PASS	PASS	PASS	PASS	0	1688.88	1953	935.986	85	143555
31	GCCTATCCTGGATTACTTGAA	080703_001s	NORMAL	NO	1	1	1	A	1	1	5	3	None	EAM166	mir-26a 15.46			10		yes		None	None	None	AUTO	DETECTED	204.624	215.949	-4.83791	-8.37672	-26.016	-195.12	134.265	123.209	11.3138	91	100	PASS	PASS	PASS	PASS	PASS	PASS	0	1655.4	1967	786.664	70	115878
45	GCCTATCCTGGATTACTTGAA	080703_001s	NORMAL	NO	1	1	1	A	1	1	7	3	None	EAM166	mir-26a 15.46			10		yes		None	None	None	AUTO	DETECTED	204.605	262.753	-7.03614	0.442227	-26.016	-195.12	144.987	132.046	17.9613	84	100	PASS	PASS	PASS	PASS	PASS	PASS	0	1598.74	1838.5	902.003	82	131097
569	GTTGTGGTCACTTACAATT	080703_001s	NORMAL	NO	1	1	1	K	3	3	2	2	None	EAM167	no			11		yes		None	None	None	AUTO	LOW_SIGNAL	882.845	850.099	0	0	65.04	-26.016	129	129	0	-1	100	PASS	PASS	PASS	FAIL	PASS	FAIL	0	74.5541	74	1.99411	74	5517
583	GTTGTGGTCACTTACAATT	080703_001s	NORMAL	NO	1	1	1	K	3	3	4	2	None	EAM167	no			11		yes		None	None	None	AUTO	LOW_SIGNAL	882.996	896.224	0	0	65.04	-26.016	129	129	0	-1	100	PASS	PASS	PASS	PASS	PASS	FAIL	0	73.7808	74	1.47429	73	5386
597	GTTGTGGTCACTTACAATT	080703_001s	NORMAL	NO	1	1	1	K	3	3	6	2	None	EAM167	no			11		yes		None	None	None	AUTO	LOW_SIGNAL	883.146	942.35	0	0	65.04	-26.016	129	129	0	-1	100	PASS	PASS	PASS	PASS	PASS	FAIL	0	74.274	74	1.82011	73	5422
611	GTTGTGGTCACTTACAATT	080703_001s	NORMAL	NO	1	1	1	K	3	3	8	2	None	EAM167	no			11		yes		None	None	None	AUTO	LOW_SIGNAL	883.297	988.475	0	0	65.04	-26.016	129	129	0	-1	100	PASS	PASS	PASS	FAIL	PASS	FAIL	0	74.7143	75	1.70373	70	5230
121	CTATACAACCTCCTACCTCA	080703_001s	NORMAL	NO	1	1	1	C	1	3	2	2	None	EAM168	let-7e 14.53			11		yes		None	None	None	AUTO	DETECTED	883.917	150.421	4.32065	-10.4019	104.064	-117.072	158.153	157.374	15.5373	96	100	PASS	PASS	PASS	PASS	PASS	PASS	0	4683.02	3614	3955.56	114	533864
135	CTATACAACCTCCTACCTCA	080703_001s	NORMAL	NO	1	1	1	C	1	3	4	2	None	EAM168	let-7e 14.53			11		yes		None	None	None	AUTO	DETECTED	884.049	196.978	4.06976	-4.79027	104.064	-117.072	151.793	146.411	13.3088	104	100	PASS	PASS	PASS	PASS	PASS	PASS	0	5008.47	3818	3850.11	98	490830
149	CTATACAACCTCCTACCTCA	080703_001s	NORMAL	NO	1	1	1	C	1	3	6	2	None	EAM168	let-7e 14.53			11		yes		None	None	None	AUTO	DETECTED	884.054	243.814	2.17541	4.458	104.064	-117.072	162.192	158.771	12.0889	96	100	PASS	PASS	PASS	PASS	PASS	PASS	0	4029.28	2873.5	3740.43	116	467397
163	CTATACAACCTCCTACCTCA	080703_001s	NORMAL	NO	1	1	1	C	1	3	8	2	None	EAM168	let-7e 14.53			11		yes		None	None	None	AUTO	DETECTED	884.373	290.235	4.36352	8.30864	104.064	-117.072	147.484	138.799	13.3227	102	100	PASS	PASS	PASS	PASS	PASS	PASS	0	4652.45	3859	3710.55	88	409416
573	AACAGCACAAACTACTACCTCA	080703_001s	NORMAL	NO	1	1	1	K	3	3	2	6	None	EAM169	17/17 let-7i 16.63			12		yes		None	None	None	AUTO	DETECTED	976.241	848.229	14.9024	-20.4012	65.04	-26.016	135.726	123.403	12.7142	77	100	PASS	PASS	PASS	PASS	PASS	PASS	0	824.942	762	401.586	69	56921
587	AACAGCACAAACTACTACCTCA	080703_001s	NORMAL	NO	1	1	1	K	3	3	4	6	None	EAM169	17/17 let-7i 16.63			12		yes		None	None	None	AUTO	DETECTED	976.026	895.437	10.1474	-6.32377	65.04	-26.016	155.596	119.36	21.6728	78	100	PASS	PASS	PASS	PASS	PASS	PASS	0	891.262	901	332.387	65	57932
601	AACAGCACAAACTACTACCTCA	080703_001s	NORMAL	NO	1	1	1	K	3	3	6	6	None	EAM169	17/17 let-7i 16.63			12		yes		None	None	None	AUTO	DETECTED	976.724	941.441	17.2572	-7.89658	65.04	-26.016	134.808	121.987	16.5521	79	100	PASS	PASS	PASS	PASS	PASS	PASS	0	1248.79	1309	564.185	67	83669
615	AACAGCACAAACTACTACCTCA	080703_001s	NORMAL	NO	1	1	1	K	3	3	8	6	None	EAM169	17/17 let-7i 16.63			12		yes		None	None	None	AUTO	DETECTED	976.902	988.479	17.6192	3.98005	65.04	-26.016	138.175	138.01	29.7502	79	100	PASS	PASS	PASS	PASS	PASS	PASS	0	1570.07	1678.5	1071.6	86	135026
125	TGGCATTCACCGCCGTGCCTTA	080703_001s	NORMAL	NO	1	1	1	C	1	3	2	6	None	EAM170	no			12		yes		None	None	None	AUTO	DETECTED	976.907	149.507	13.9433	-18.3697	104.064	-117.072	168.828	162.924	11.6764	100	100	PASS	PASS	PASS	FAIL	PASS	PASS	0	7593.27	7312	7903.01	124	941566
139	TGGCATTCACCGCCGTGCCTTA	080703_001s	NORMAL	NO	1	1	1	C	1	3	4	6	None	EAM170	no			12		yes		None	None	None	AUTO	DETECTED	976.893	196.254	11.8012	-10.2854	104.064	-117.072	158.827	149.097	12.4808	101	100	PASS	PASS	PASS	PASS	PASS	PASS	0	7794.05	7775	5779.19	102	794993
153	TGGCATTCACCGCCGTGCCTTA	080703_001s	NORMAL	NO	1	1	1	C	1	3	6	6	None	EAM170	no			12		yes		None	None	None	AUTO	DETECTED	977.27	242.96	14.738	-2.7278	104.064	-117.072	163.261	153.05	12.0043	96	100	PASS	PASS	PASS	PASS	PASS	PASS	0	7069.58	7628	5536.07	105	742306
167	TGGCATTCACCGCCGTGCCTTA	080703_001s	NORMAL	NO	1	1	1	C	1	3	8	6	None	EAM170	no			12		yes		None	None	None	AUTO	DETECTED	977.096	290	10.5229	9.16769	104.064	-117.072	143.088	143.088	12.3149	99	100	PASS	PASS	PASS	PASS	PASS	PASS	0	7422.19	6394	6456.62	97	719952
563	CTACGCGTATTCTTAAGCAATAA	080703_001s	NORMAL	NO	1	1	1	K	3	3	1	3	None	EAM171	no			13		yes		None	None	None	AUTO	DETECTED	906.49	825.72	8.55476	-16.1457	65.04	-26.016	147.949	137.147	14.1221	81	100	PASS	PASS	PASS	PASS	PASS	PASS	0	1672.48	2130	1023.15	86	143833
577	CTACGCGTATTCTTAAGCAATAA	080703_001s	NORMAL	NO	1	1	1	K	3	3	3	3	None	EAM171	no			13		yes		None	None	None	AUTO	DETECTED	907.107	872.242	14.6173	-10.989	65.04	-26.016	145.419	122.32	22.0134	88	100	PASS	PASS	PASS	PASS	PASS	PASS	0	2336.97	2442.5	941.679	68	158914
591	CTACGCGTATTCTTAAGCAATAA	080703_001s	NORMAL	NO	1	1	1	K	3	3	5	3	None	EAM171	no			13		yes		None	None	None	AUTO	DETECTED	906.792	918.677	8.55952	-6.95337	65.04	-26.016	146.731	129.599	20.4054	83	100	PASS	PASS	PASS	PASS	PASS	PASS	0	2387.81	2834	1431.22	78	186249
605	CTACGCGTATTCTTAAGCAATAA	080703_001s	NORMAL	NO	1	1	1	K	3	3	7	3	None	EAM171	no			13		yes		None	None	None	AUTO	DETECTED	906.716	965.428	5.62113	0	65.04	-26.016	151.41	126.614	14.04	84	100	PASS	PASS	PASS	PASS	PASS	PASS	0	2416.18	2763.5	1434.18	72	173965
115	CTCGTACTGAGCAGGATTA	080703_001s	NORMAL	NO	1	1	1	C	1	3	1	3	None	EAM172	no			13		yes		None	None	None	AUTO	DETECTED	907.053	127.383	6.25788	-9.09891	104.064	-117.072	146.254	134.601	12.2225	83	100	PASS	PASS	PASS	PASS	PASS	PASS	0	151.253	157	31.7628	83	12554
129	CTCGTACTGAGCAGGATTA	080703_001s	NORMAL	NO	1	1	1	C	1	3	3	3	None	EAM172	no			13		yes		None	None	None	AUTO	DETECTED	907.263	173.898	7.02959	-4.03701	104.064	-117.072	140.088	132.617	10.0926	85	100	PASS	PASS	PASS	PASS	PASS	PASS	0	146.675	146.5	26.3985	80	11734
143	CTCGTACTGAGCAGGATTA	080703_001s	NORMAL	NO	1	1	1	C	1	3	5	3	None	EAM172	no			13		yes		None	None	None	AUTO	DETECTED	907.448	220.292	7.47023	-0.54286	104.064	-117.072	140.078	135.463	15.2279	83	100	PASS	PASS	PASS	PASS	PASS	PASS	0	135.81	148	31.2847	84	11408
157	CTCGTACTGAGCAGGATTA	080703_001s	NORMAL	NO	1	1	1	C	1	3	7	3	None	EAM172	no			13		yes		None	None	None	AUTO	DETECTED	907.488	266.942	6.03557	6.28606	104.064	-117.072	135.734	126.486	11.4036	83	100	PASS	PASS	PASS	PASS	PASS	PASS	0	179.211	186	37.9924	71	12724
458	GTCTCGAAAAGGTAGCGTTC	080703_001s	NORMAL	NO	1	1	1	I	3	1	2	3	None	EAM173	no			14		yes		None	None	None	AUTO	LOW_SIGNAL	209.03	849.284	0	0	0	-65.04	129	129	0	-1	100	PASS	PASS	PASS	PASS	PASS	FAIL	0	73.7945	74	1.3119	73	5387
472	GTCTCGAAAAGGTAGCGTTC	080703_001s	NORMAL	NO	1	1	1	I	3	1	4	3	None	EAM173	no			14		yes		None	None	None	AUTO	LOW_SIGNAL	209.18	895.409	0	0	0	-65.04	129	129	0	-1	100	PASS	PASS	PASS	PASS	PASS	FAIL	0	73.7397	74	1.44364	73	5383
486	GTCTCGAAAAGGTAGCGTTC	080703_001s	NORMAL	NO	1	1	1	I	3	1	6	3	None	EAM173	no			14		yes		None	None	None	AUTO	LOW_SIGNAL	209.331	941.534	0	0	0	-65.04	129	129	0	-1	100	PASS	PASS	PASS	PASS	PASS	FAIL	0	73.7162	74	1.40956	74	5455
500	GTCTCGAAAAGGTAGCGTTC	080703_001s	NORMAL	NO	1	1	1	I	3	1	8	3	None	EAM173	no			14		yes		None	None	None	AUTO	LOW_SIGNAL	209.482	987.659	0	0	0	-65.04	129	129	0	-1	100	PASS	PASS	PASS	FAIL	PASS	FAIL	0	75.8108	76	1.60202	74	5610
10	AGAAAACATGCTCCAGGTGA	080703_001s	NORMAL	NO	1	1	1	A	1	1	2	3	None	EAM174	no			14		yes		None	None	None	AUTO	DETECTED	204.39	146.38	-4.93675	-13.3407	-26.016	-195.12	139.556	135.808	14.1221	88	100	PASS	PASS	PASS	PASS	PASS	PASS	0	2491.59	2738	1413.84	86	214277
24	AGAAAACATGCTCCAGGTGA	080703_001s	NORMAL	NO	1	1	1	A	1	1	4	3	None	EAM174	no			14		yes		None	None	None	AUTO	DETECTED	204.157	193.224	-9.92551	-3.99315	-26.016	-195.12	151.949	140.03	13.495	87	100	PASS	PASS	PASS	PASS	PASS	PASS	0	1881.45	2246	1259.23	93	174975
38	AGAAAACATGCTCCAGGTGA	080703_001s	NORMAL	NO	1	1	1	A	1	1	6	3	None	EAM174	no			14		yes		None	None	None	AUTO	DETECTED	204.67	239.372	-5.21146	-3.68986	-26.016	-195.12	143.819	127.604	19.2162	86	100	PASS	PASS	PASS	PASS	PASS	PASS	0	2354.93	2460	1034.72	72	169555
52	AGAAAACATGCTCCAGGTGA	080703_001s	NORMAL	NO	1	1	1	A	1	1	8	3	None	EAM174	no			14		yes		None	None	None	AUTO	DETECTED	204.656	285.979	-7.35293	2.57477	-26.016	-195.12	140.705	127.978	13.733	86	100	PASS	PASS	PASS	PASS	PASS	PASS	0	2774.55	3016	1424.66	76	210866
462	TCGCCCTCTCAACCCAGCTTTT	080703_001s	NORMAL	NO	1	1	1	I	3	1	2	7	None	EAM175	no			15		yes		None	None	None	AUTO	DETECTED	301.94	847.164	8.58175	-23.6564	0	-65.04	156.73	148.991	10.3784	88	100	PASS	PASS	PASS	PASS	PASS	PASS	0	3111.87	3435.5	2023.69	102	317411
476	TCGCCCTCTCAACCCAGCTTTT	080703_001s	NORMAL	NO	1	1	1	I	3	1	4	7	None	EAM175	no			15		yes		None	None	None	AUTO	DETECTED	301.783	893.863	4.58623	-16.1917	0	-65.04	157.156	144.528	22.8627	87	100	PASS	PASS	PASS	PASS	PASS	PASS	0	3023.62	3410	1769.08	96	290268
490	TCGCCCTCTCAACCCAGCTTTT	080703_001s	NORMAL	NO	1	1	1	I	3	1	6	7	None	EAM175	no			15		yes		None	None	None	AUTO	DETECTED	301.973	940.191	5.09197	-13.5534	0	-65.04	154.903	145.008	16.3991	88	100	PASS	PASS	PASS	PASS	PASS	PASS	0	2794.08	3314	1674.34	99	276614
504	TCGCCCTCTCAACCCAGCTTTT	080703_001s	NORMAL	NO	1	1	1	I	3	1	8	7	None	EAM175	no			15		yes		None	None	None	AUTO	DETECTED	302.473	986.774	9.64564	-7.5925	0	-65.04	156.201	143.245	18.0374	91	100	PASS	PASS	PASS	PASS	PASS	PASS	0	4156.64	4271	2761.93	95	394881
14	TACAGTACTGTGATAGCTGAA	080703_001s	NORMAL	NO	1	1	1	A	1	1	2	7	None	EAM176	1 mismatch mir-101-(1,2,3) 13.43,11.79			15		yes		None	None	None	AUTO	DETECTED	297.302	145.244	3.67319	-24.1957	-26.016	-195.12	135.509	122.83	11.4035	74	100	PASS	PASS	PASS	PASS	PASS	PASS	0	108.71	112	18.7249	69	7501
28	TACAGTACTGTGATAGCTGAA	080703_001s	NORMAL	NO	1	1	1	A	1	1	4	7	None	EAM176	1 mismatch mir-101-(1,2,3) 13.43,11.79			15		yes		None	None	None	AUTO	DETECTED	297.431	192.109	3.38776	-14.5725	-26.016	-195.12	133.72	122.303	13.8727	75	100	PASS	PASS	PASS	PASS	PASS	PASS	0	102.368	105.5	18.0206	68	6961
42	TACAGTACTGTGATAGCTGAA	080703_001s	NORMAL	NO	1	1	1	A	1	1	6	7	None	EAM176	1 mismatch mir-101-(1,2,3) 13.43,11.79			15		yes		None	None	None	AUTO	DETECTED	297.44	238.126	1.54105	-15.976	-26.016	-195.12	132.686	119.716	11.5656	76	100	PASS	PASS	PASS	PASS	PASS	PASS	0	102.394	105	16.1511	66	6758
56	TACAGTACTGTGATAGCTGAA	080703_001s	NORMAL	NO	1	1	1	A	1	1	8	7	None	EAM176	1 mismatch mir-101-(1,2,3) 13.43,11.79			15		yes		None	None	None	AUTO	DETECTED	297.397	285.04	-0.980522	-5.71879	-26.016	-195.12	135.791	123.392	10.1231	76	100	PASS	PASS	PASS	PASS	PASS	PASS	0	97.2714	100.5	14.1697	70	6809
452	TTCAGCTATCACAGTACTGTA	080703_001s	NORMAL	NO	1	1	1	I	3	1	1	4	None	EAM177	1 mismatch mir-101-(1,2,3) 13.43,11.79			16		yes		None	None	None	AUTO	DETECTED	231.923	824.644	-1.22406	-19.5311	0	-65.04	144.514	135.807	19.1641	80	100	PASS	PASS	PASS	PASS	PASS	PASS	0	539.694	588	233.502	85	45874
466	TTCAGCTATCACAGTACTGTA	080703_001s	NORMAL	NO	1	1	1	I	3	1	3	4	None	EAM177	1 mismatch mir-101-(1,2,3) 13.43,11.79			16		yes		None	None	None	AUTO	DETECTED	232.211	871.1	0.567869	-15.2326	0	-65.04	139.944	128.108	15.3066	96	100	PASS	PASS	PASS	PASS	PASS	PASS	0	552.167	609.5	164.708	72	39756
480	TTCAGCTATCACAGTACTGTA	080703_001s	NORMAL	NO	1	1	1	I	3	1	5	4	None	EAM177	1 mismatch mir-101-(1,2,3) 13.43,11.79			16		yes		None	None	None	AUTO	TOO_LARGE	232.318	918.396	0	0	0	-65.04	129	129	0	-1	100	PASS	PASS	PASS	PASS	PASS	PASS	0	608.296	668	239.248	71	43189
494	TTCAGCTATCACAGTACTGTA	080703_001s	NORMAL	NO	1	1	1	I	3	1	7	4	None	EAM177	1 mismatch mir-101-(1,2,3) 13.43,11.79			16		yes		None	None	None	AUTO	TOO_LARGE	232.469	964.521	0	0	0	-65.04	129	129	0	-1	100	PASS	PASS	PASS	PASS	PASS	PASS	0	905.627	961	361.373	75	67922
4	TGCCAATATTTCTGTGCTGCTA	080703_001s	NORMAL	NO	1	1	1	A	1	1	1	4	None	EAM178	no			16		yes		None	None	None	AUTO	DETECTED	227.5	122.742	-3.34033	-19.84	-26.016	-195.12	130.08	130.08	11.7361	82	100	PASS	PASS	PASS	PASS	PASS	PASS	0	1931	2206	1036.15	80	154480
18	TGCCAATATTTCTGTGCTGCTA	080703_001s	NORMAL	NO	1	1	1	A	1	1	3	4	None	EAM178	no			16		yes		None	None	None	AUTO	DETECTED	227.685	169.383	-2.90068	-13.1297	-26.016	-195.12	149.809	134.795	24.3097	83	100	PASS	PASS	PASS	PASS	PASS	PASS	0	1755.61	2063	1005.03	85	149227
32	TGCCAATATTTCTGTGCTGCTA	080703_001s	NORMAL	NO	1	1	1	A	1	1	5	4	None	EAM178	no			16		yes		None	None	None	AUTO	DETECTED	227.65	215.866	-5.30197	-8.48747	-26.016	-195.12	135.694	124.469	10.0926	87	100	PASS	PASS	PASS	PASS	PASS	PASS	0	1853.96	2194.5	933.447	72	133485
46	TGCCAATATTTCTGTGCTGCTA	080703_001s	NORMAL	NO	1	1	1	A	1	1	7	4	None	EAM178	no			16		yes		None	None	None	AUTO	DETECTED	227.943	262.407	-3.45366	-3.07058	-26.016	-195.12	143.981	130.982	19.1641	82	100	PASS	PASS	PASS	PASS	PASS	PASS	0	1546.64	1795.5	776.392	80	123731
570	ACTATGCAACCTACTACCTCT	080703_001s	NORMAL	NO	1	1	1	K	3	3	2	3	None	EAM179	let-7d		AGAGGTAGTAGGTTGCATAGT	17				None	None	None	AUTO	DETECTED	905.643	849.081	-3.44413	-12.2649	65.04	-26.016	163.409	125.198	16.957	92	100	PASS	PASS	PASS	PASS	PASS	PASS	0	3796.74	2974.5	2899.68	74	280959
584	ACTATGCAACCTACTACCTCT	080703_001s	NORMAL	NO	1	1	1	K	3	3	4	3	None	EAM179	let-7d		AGAGGTAGTAGGTTGCATAGT	17				None	None	None	AUTO	DETECTED	906.302	895.958	3.17022	-2.48028	65.04	-26.016	145.144	123.851	15.2279	88	100	PASS	PASS	PASS	PASS	PASS	PASS	0	5037.64	3563	4207.16	69	347597
598	ACTATGCAACCTACTACCTCT	080703_001s	NORMAL	NO	1	1	1	K	3	3	6	3	None	EAM179	let-7d		AGAGGTAGTAGGTTGCATAGT	17				None	None	None	AUTO	DETECTED	906.655	941.704	5.80612	-7.41942	65.04	-26.016	147.173	136.138	15.6987	88	100	PASS	PASS	PASS	PASS	PASS	PASS	0	4428.38	3481	3932.07	85	376412
612	ACTATGCAACCTACTACCTCT	080703_001s	NORMAL	NO	1	1	1	K	3	3	8	3	None	EAM179	let-7d		AGAGGTAGTAGGTTGCATAGT	17				None	None	None	AUTO	DETECTED	906.617	988.665	3.34092	3.45525	65.04	-26.016	148.082	140.682	15.6988	88	100	PASS	PASS	PASS	FAIL	PASS	PASS	0	4444.37	2818	4822.45	91	404438
122	AACTATACAATCTACTACCTCA	080703_001s	NORMAL	NO	1	1	1	C	1	3	2	3	None	EAM180	let-7f-1		TGAGGTAGTAGATTGTATAGTT	17				None	None	None	AUTO	DETECTED	906.711	150.535	0	-7.94124	104.064	-117.072	150.28	146.925	12.3149	89	100	PASS	PASS	PASS	PASS	PASS	PASS	0	2715.05	2281	1975.05	101	274220
136	AACTATACAATCTACTACCTCA	080703_001s	NORMAL	NO	1	1	1	C	1	3	4	3	None	EAM180	let-7f-1		TGAGGTAGTAGATTGTATAGTT	17				None	None	None	AUTO	DETECTED	906.889	197.049	1.18457	-2.88937	104.064	-117.072	148.154	145.139	13.3088	91	100	PASS	PASS	PASS	PASS	PASS	PASS	0	2590.5	2122	1832.12	98	253869
150	AACTATACAATCTACTACCTCA	080703_001s	NORMAL	NO	1	1	1	C	1	3	6	3	None	EAM180	let-7f-1		TGAGGTAGTAGATTGTATAGTT	17				None	None	None	AUTO	DETECTED	907.183	243.558	3.03922	2.10336	104.064	-117.072	148.22	138.528	11.1434	90	100	PASS	PASS	PASS	PASS	PASS	PASS	0	2676	2153	1837.68	87	232812
164	AACTATACAATCTACTACCTCA	080703_001s	NORMAL	NO	1	1	1	C	1	3	8	3	None	EAM180	let-7f-1		TGAGGTAGTAGATTGTATAGTT	17				None	None	None	AUTO	DETECTED	907.201	290.369	1.31716	11.0303	104.064	-117.072	147.937	140.214	11.3736	89	100	PASS	PASS	PASS	PASS	PASS	PASS	0	2472.07	1840	2002.09	91	224958
574	AACTATACAATCTACTACCTCA	080703_001s	NORMAL	NO	1	1	1	K	3	3	2	7	None	EAM181	let-7f-2		TGAGGTAGTAGATTGTATAGTT	18				None	None	None	AUTO	DETECTED	999.322	847.911	15.1421	-23.5619	65.04	-26.016	142.422	129.254	22.9097	81	100	PASS	PASS	PASS	PASS	PASS	PASS	0	1791.51	1563	1075.56	75	134363
588	AACTATACAATCTACTACCTCA	080703_001s	NORMAL	NO	1	1	1	K	3	3	4	7	None	EAM181	let-7f-2		TGAGGTAGTAGATTGTATAGTT	18				None	None	None	AUTO	DETECTED	999.126	894.764	10.6349	-14.0997	65.04	-26.016	145.275	119.489	21.5591	84	100	PASS	PASS	PASS	PASS	PASS	PASS	0	2233.14	2087.5	1216.96	66	147387
602	AACTATACAATCTACTACCTCA	080703_001s	NORMAL	NO	1	1	1	K	3	3	6	7	None	EAM181	let-7f-2		TGAGGTAGTAGATTGTATAGTT	18				None	None	None	AUTO	DETECTED	1000.38	941.011	25.0212	-12.5173	65.04	-26.016	138.604	128.971	12.5081	80	100	PASS	PASS	PASS	PASS	PASS	PASS	0	2791.16	2765	1824.57	73	203755
616	AACTATACAATCTACTACCTCA	080703_001s	NORMAL	NO	1	1	1	K	3	3	8	7	None	EAM181	let-7f-2		TGAGGTAGTAGATTGTATAGTT	18				None	None	None	AUTO	DETECTED	1000.45	987.886	23.9557	-2.76372	65.04	-26.016	129.994	122.573	15.4302	85	100	PASS	PASS	PASS	PASS	PASS	PASS	0	2407.47	1971	1834.27	68	163708
126	AACTGTACACACTACTACCTCA	080703_001s	NORMAL	NO	1	1	1	C	1	3	2	7	None	EAM182	let-7h		TGAGGTAGTAGTGTGTACAGTT	18				None	None	None	AUTO	DETECTED	999.855	149.537	12.4491	-16.9996	104.064	-117.072	147.761	139.616	11.3735	84	100	PASS	PASS	PASS	PASS	PASS	PASS	0	825.393	730	444.878	89	73460
140	AACTGTACACACTACTACCTCA	080703_001s	NORMAL	NO	1	1	1	C	1	3	4	7	None	EAM182	let-7h		TGAGGTAGTAGTGTGTACAGTT	18				None	None	None	AUTO	DETECTED	999.924	196.434	11.3907	-6.96568	104.064	-117.072	149.844	137.025	9.04639	84	100	PASS	PASS	PASS	PASS	PASS	PASS	0	736.565	721	301.704	85	62608
154	AACTGTACACACTACTACCTCA	080703_001s	NORMAL	NO	1	1	1	C	1	3	6	7	None	EAM182	let-7h		TGAGGTAGTAGTGTGTACAGTT	18				None	None	None	AUTO	DETECTED	1000.13	242.548	12.0862	-7.11593	104.064	-117.072	146.723	135.36	10.0849	80	100	PASS	PASS	PASS	PASS	PASS	PASS	0	742.459	691	310.977	85	63109
168	AACTGTACACACTACTACCTCA	080703_001s	NORMAL	NO	1	1	1	C	1	3	8	7	None	EAM182	let-7h		TGAGGTAGTAGTGTGTACAGTT	18				None	None	None	AUTO	DETECTED	1000.17	289.223	10.6675	0	104.064	-117.072	139.868	134.35	14.0107	80	100	PASS	PASS	PASS	PASS	PASS	PASS	0	771.06	830	497.883	83	63998
564	AGCACAAACTACTACCTCA	080703_001s	NORMAL	NO	1	1	1	K	3	3	1	4	None	EAM183	let-7i		TGAGGTAGTAGTTTGTGCT	19				None	None	None	AUTO	DETECTED	929.226	825.692	4.30636	-15.532	65.04	-26.016	128.113	110.97	10.718	77	100	PASS	PASS	PASS	PASS	PASS	PASS	0	228.196	210	70.5478	56	12779
578	AGCACAAACTACTACCTCA	080703_001s	NORMAL	NO	1	1	1	K	3	3	3	4	None	EAM183	let-7i		TGAGGTAGTAGTTTGTGCT	19				None	None	None	AUTO	DETECTED	929.552	872.383	6.58578	-8.16732	65.04	-26.016	128.609	116.327	20.259	82	100	PASS	PASS	PASS	PASS	PASS	PASS	0	254.381	248	100.14	63	16026
592	AGCACAAACTACTACCTCA	080703_001s	NORMAL	NO	1	1	1	K	3	3	5	4	None	EAM183	let-7i		TGAGGTAGTAGTTTGTGCT	19				None	None	None	AUTO	DETECTED	930.081	918.649	11.509	-6.34283	65.04	-26.016	123.254	114.223	9.22178	83	100	PASS	PASS	PASS	PASS	PASS	PASS	0	428.95	437.5	159.865	60	25737
606	AGCACAAACTACTACCTCA	080703_001s	NORMAL	NO	1	1	1	K	3	3	7	4	None	EAM183	let-7i		TGAGGTAGTAGTTTGTGCT	19				None	None	None	AUTO	DETECTED	930.05	965.388	9.14466	1.6395	65.04	-26.016	125.632	119.927	14.1085	81	100	PASS	PASS	PASS	PASS	PASS	PASS	0	801.092	831	386.329	65	52071
116	CACAAGTTCGGATCTACGGGTT	080703_001s	NORMAL	NO	1	1	1	C	1	3	1	4	None	EAM184	mir-100-1		AACCCGTAGATCCGAACTTGTG	19				None	None	None	AUTO	DETECTED	929.908	127.108	3.55608	-11.6983	104.064	-117.072	159.076	149.287	9.83831	93	100	PASS	PASS	PASS	PASS	PASS	PASS	0	4124.22	4599	2360.06	102	420670
130	CACAAGTTCGGATCTACGGGTT	080703_001s	NORMAL	NO	1	1	1	C	1	3	3	4	None	EAM184	mir-100-1		AACCCGTAGATCCGAACTTGTG	19				None	None	None	AUTO	DETECTED	930.34	173.945	7.21537	-2.4386	104.064	-117.072	168.161	148.851	23.3045	98	100	PASS	PASS	PASS	PASS	PASS	PASS	0	3850.02	4338.5	2576.18	102	392702
144	CACAAGTTCGGATCTACGGGTT	080703_001s	NORMAL	NO	1	1	1	C	1	3	5	4	None	EAM184	mir-100-1		AACCCGTAGATCCGAACTTGTG	19				None	None	None	AUTO	DETECTED	930.281	220.044	4.48023	-2.78635	104.064	-117.072	156.53	148.253	20.3742	92	100	PASS	PASS	PASS	PASS	PASS	PASS	0	3526.75	4339	2204.09	102	359729
158	CACAAGTTCGGATCTACGGGTT	080703_001s	NORMAL	NO	1	1	1	C	1	3	7	4	None	EAM184	mir-100-1		AACCCGTAGATCCGAACTTGTG	19				None	None	None	AUTO	DETECTED	930.243	266.792	2.03409	5.31705	104.064	-117.072	150.881	148.114	13.3088	93	100	PASS	PASS	PASS	PASS	PASS	PASS	0	3832.01	4113.5	2587.41	102	390865
459	TCATAGCCCTGTACAATGCTGCT	080703_001s	NORMAL	NO	1	1	1	I	3	1	2	4	None	EAM185	mir-103-1		AGCAGCATTGTACAGGGCTATGA	20				None	None	None	AUTO	TOO_LARGE	232.092	849.208	0	0	0	-65.04	129	129	0	-1	100	PASS	PASS	PASS	PASS	PASS	PASS	0	1153.81	1162	285.876	73	84228
473	TCATAGCCCTGTACAATGCTGCT	080703_001s	NORMAL	NO	1	1	1	I	3	1	4	4	None	EAM185	mir-103-1		AGCAGCATTGTACAGGGCTATGA	20				None	None	None	AUTO	TOO_LARGE	232.243	895.334	0	0	0	-65.04	129	129	0	-1	100	PASS	PASS	PASS	PASS	PASS	PASS	0	869.639	837	190.9	72	62614
487	TCATAGCCCTGTACAATGCTGCT	080703_001s	NORMAL	NO	1	1	1	I	3	1	6	4	None	EAM185	mir-103-1		AGCAGCATTGTACAGGGCTATGA	20				None	None	None	AUTO	TOO_LARGE	232.393	941.459	0	0	0	-65.04	129	129	0	-1	100	PASS	PASS	PASS	PASS	PASS	PASS	0	834.886	813.5	112.069	70	58442
501	TCATAGCCCTGTACAATGCTGCT	080703_001s	NORMAL	NO	1	1	1	I	3	1	8	4	None	EAM185	mir-103-1		AGCAGCATTGTACAGGGCTATGA	20				None	None	None	AUTO	TOO_LARGE	232.544	987.584	0	0	0	-65.04	129	129	0	-1	100	PASS	PASS	PASS	PASS	PASS	PASS	0	1059.05	1036	120.955	78	82606
11	GCTACCTGCACTGTAAGCACTTTT	080703_001s	NORMAL	NO	1	1	1	A	1	1	2	4	None	EAM186	mir-106		AAAAGTGCTTACAGTGCAGGTAGC	20				None	None	None	AUTO	DETECTED	227.852	146.657	0	-8.75225	-26.016	-195.12	155.109	135.757	10.3423	91	100	PASS	PASS	PASS	PASS	PASS	PASS	0	4762.79	5333.5	2671.42	86	409600
25	GCTACCTGCACTGTAAGCACTTTT	080703_001s	NORMAL	NO	1	1	1	A	1	1	4	4	None	EAM186	mir-106		AAAAGTGCTTACAGTGCAGGTAGC	20				None	None	None	AUTO	DETECTED	227.906	193.282	-0.999577	-2.25401	-26.016	-195.12	152.246	135.659	10.9537	96	100	PASS	PASS	PASS	PASS	PASS	PASS	0	4364.16	4990	2464.23	86	375318
39	GCTACCTGCACTGTAAGCACTTTT	080703_001s	NORMAL	NO	1	1	1	A	1	1	6	4	None	EAM186	mir-106		AAAAGTGCTTACAGTGCAGGTAGC	20				None	None	None	AUTO	DETECTED	228.078	239.431	-0.715742	-1.94219	-26.016	-195.12	147.79	134.998	13.3227	91	100	PASS	PASS	PASS	PASS	PASS	PASS	0	4040.75	4389.5	2676.34	84	339423
53	GCTACCTGCACTGTAAGCACTTTT	080703_001s	NORMAL	NO	1	1	1	A	1	1	8	4	None	EAM186	mir-106		AAAAGTGCTTACAGTGCAGGTAGC	20				None	None	None	AUTO	DETECTED	228.043	285.862	-3.13827	2.02972	-26.016	-195.12	151.841	139.977	13.495	86	100	PASS	PASS	PASS	PASS	PASS	PASS	0	3689.76	4021	2772.61	93	343148
449	TGATAGCCCTGTACAATGCTGCT	080703_001s	NORMAL	NO	1	1	1	I	3	1	1	1	None	EAM187	mir-107		AGCAGCATTGTACAGGGCTATCA	21				None	None	None	AUTO	DETECTED	162.444	824.478	-5.00186	-24.6377	0	-65.04	135.269	130.438	15.3066	81	100	PASS	PASS	PASS	PASS	PASS	PASS	0	678.713	779.5	286.446	80	54297
463	TGATAGCCCTGTACAATGCTGCT	080703_001s	NORMAL	NO	1	1	1	I	3	1	3	1	None	EAM187	mir-107		AGCAGCATTGTACAGGGCTATCA	21				None	None	None	AUTO	DETECTED	162.919	871.081	-0.793747	-18.414	0	-65.04	128.773	128.773	9.85093	85	100	PASS	PASS	PASS	PASS	PASS	PASS	0	570.056	630	194.91	72	41044
477	TGATAGCCCTGTACAATGCTGCT	080703_001s	NORMAL	NO	1	1	1	I	3	1	5	1	None	EAM187	mir-107		AGCAGCATTGTACAGGGCTATCA	21				None	None	None	AUTO	DETECTED	162.957	917.5	-2.25699	-14.5983	0	-65.04	140.671	122.558	22.3078	87	100	PASS	PASS	PASS	PASS	PASS	PASS	0	629.792	658.5	256.894	72	45345
491	TGATAGCCCTGTACAATGCTGCT	080703_001s	NORMAL	NO	1	1	1	I	3	1	7	1	None	EAM187	mir-107		AGCAGCATTGTACAGGGCTATCA	21				None	None	None	AUTO	DETECTED	163.054	964.139	-2.9497	-7.92119	0	-65.04	129.04	124.16	13.8215	91	100	PASS	PASS	PASS	PASS	PASS	PASS	0	1026.62	1021	413.724	69	70837
1	AATGCCCCTAAAAATCCTTAT	080703_001s	NORMAL	NO	1	1	1	A	1	1	1	1	None	EAM188	mir-108-1		ATAAGGATTTTTAGGGGCATT	21				None	None	None	AUTO	DETECTED	157.174	122.663	-18.1403	-23.8157	-26.016	-195.12	92.4945	80.3185	16.0454	77	100	PASS	PASS	PASS	PASS	PASS	PASS	0	77.8276	79	5.09249	29	2257
15	AATGCCCCTAAAAATCCTTAT	080703_001s	NORMAL	NO	1	1	1	A	1	1	3	1	None	EAM188	mir-108-1		ATAAGGATTTTTAGGGGCATT	21				None	None	None	AUTO	LOW_SIGNAL	158.72	170.619	0	0	-26.016	-195.12	129	129	0	-1	100	PASS	PASS	PASS	FAIL	PASS	FAIL	0	77.7975	78	4.33051	79	6146
29	AATGCCCCTAAAAATCCTTAT	080703_001s	NORMAL	NO	1	1	1	A	1	1	5	1	None	EAM188	mir-108-1		ATAAGGATTTTTAGGGGCATT	21				None	None	None	AUTO	LOW_SIGNAL	158.87	216.744	0	0	-26.016	-195.12	129	129	0	-1	100	PASS	PASS	PASS	FAIL	PASS	FAIL	0	77	77	4.44592	78	6006
43	AATGCCCCTAAAAATCCTTAT	080703_001s	NORMAL	NO	1	1	1	A	1	1	7	1	None	EAM188	mir-108-1		ATAAGGATTTTTAGGGGCATT	21				None	None	None	AUTO	DETECTED	158.5	262.31	-6.77672	-7.27055	-26.016	-195.12	115.475	95.3101	15.7145	78	100	PASS	PASS	PASS	PASS	PASS	PASS	0	80.8333	81	3.63531	42	3395
453	CACAAATTCGGATCTACAGGGTA	080703_001s	NORMAL	NO	1	1	1	I	3	1	1	5	None	EAM189	mir-10a		TACCCTGTAGATCCGAATTTGTG	22				None	None	None	AUTO	DETECTED	255	824.227	-1.03292	-23.9764	0	-65.04	130.08	117.072	12.5787	79	100	PASS	PASS	PASS	PASS	PASS	PASS	0	314.492	342	80.3891	65	20442
467	CACAAATTCGGATCTACAGGGTA	080703_001s	NORMAL	NO	1	1	1	I	3	1	3	5	None	EAM189	mir-10a		TACCCTGTAGATCCGAATTTGTG	22				None	None	None	AUTO	DETECTED	255.555	870.753	4.22597	-18.7697	0	-65.04	134.104	122.274	8.86736	82	100	PASS	PASS	PASS	PASS	PASS	PASS	0	383.565	412	115.194	69	26466
481	CACAAATTCGGATCTACAGGGTA	080703_001s	NORMAL	NO	1	1	1	I	3	1	5	5	None	EAM189	mir-10a		TACCCTGTAGATCCGAATTTGTG	22				None	None	None	AUTO	DETECTED	255.5	917.258	1.55137	-13.8234	0	-65.04	130.08	130.08	14.0396	79	100	PASS	PASS	PASS	PASS	PASS	PASS	0	409.75	440.5	181.928	80	32780
495	CACAAATTCGGATCTACAGGGTA	080703_001s	NORMAL	NO	1	1	1	I	3	1	7	5	None	EAM189	mir-10a		TACCCTGTAGATCCGAATTTGTG	22				None	None	None	AUTO	DETECTED	255.888	963.971	4.6416	-6.18642	0	-65.04	133.895	129.221	11.1433	87	100	PASS	PASS	PASS	PASS	PASS	PASS	0	671.703	690.5	244.281	74	49706
5	ACAAATTCGGTTCTACAGGGTA	080703_001s	NORMAL	NO	1	1	1	A	1	1	1	5	None	EAM190	mir-10b		TACCCTGTAGAACCGAATTTGT	22				None	None	None	AUTO	DETECTED	250.653	122.394	-2.16529	-23.3908	-26.016	-195.12	132.74	118.752	16.5521	77	100	PASS	PASS	PASS	PASS	PASS	PASS	0	94.8125	96	7.99777	64	6068
19	ACAAATTCGGTTCTACAGGGTA	080703_001s	NORMAL	NO	1	1	1	A	1	1	3	5	None	EAM190	mir-10b		TACCCTGTAGAACCGAATTTGT	22				None	None	None	AUTO	DETECTED	250.667	168.615	-3.9465	-22.1413	-26.016	-195.12	131.286	107.397	17.0344	80	100	PASS	PASS	PASS	PASS	PASS	PASS	0	95.4259	96.5	7.73768	54	5153
33	ACAAATTCGGTTCTACAGGGTA	080703_001s	NORMAL	NO	1	1	1	A	1	1	5	5	None	EAM190	mir-10b		TACCCTGTAGAACCGAATTTGT	22				None	None	None	AUTO	DETECTED	250.597	214.968	-6.81562	-19.1867	-26.016	-195.12	111.385	100.774	19.0486	85	100	PASS	PASS	PASS	PASS	PASS	PASS	0	92.8261	93	5.77082	46	4270
47	ACAAATTCGGTTCTACAGGGTA	080703_001s	NORMAL	NO	1	1	1	A	1	1	7	5	None	EAM190	mir-10b		TACCCTGTAGAACCGAATTTGT	22				None	None	None	AUTO	DETECTED	250.942	261.526	-4.29048	-13.5538	-26.016	-195.12	122.207	110.753	8.86058	78	100	PASS	PASS	PASS	PASS	PASS	PASS	0	98.431	100	6.86489	58	5709
571	ACAAACACCATTGTCACACTCCA	080703_001s	NORMAL	NO	1	1	1	K	3	3	2	4	None	EAM191	mir-122a		TGGAGTGTGACAATGGTGTTTGT	23				None	None	None	AUTO	DETECTED	929.395	849.553	5.5211	-5.14874	65.04	-26.016	94.6543	86.2223	55.8884	80	100	PASS	PASS	PASS	PASS	PASS	PASS	0	86	84.5	4.318	32	2752
585	ACAAACACCATTGTCACACTCCA	080703_001s	NORMAL	NO	1	1	1	K	3	3	4	4	None	EAM191	mir-122a		TGGAGTGTGACAATGGTGTTTGT	23				None	None	None	AUTO	DETECTED	929.741	895.966	8.07045	-1.40608	65.04	-26.016	117.266	91.6716	34.2762	79	100	PASS	PASS	PASS	PASS	PASS	PASS	0	88.4878	87	5.56831	41	3628
599	ACAAACACCATTGTCACACTCCA	080703_001s	NORMAL	NO	1	1	1	K	3	3	6	4	None	EAM191	mir-122a		TGGAGTGTGACAATGGTGTTTGT	23				None	None	None	AUTO	DETECTED	930.437	942.04	15.1532	-2.07061	65.04	-26.016	115.97	103.905	10.8718	79	100	PASS	PASS	PASS	PASS	PASS	PASS	0	98.5652	98.5	7.13879	46	4534
613	ACAAACACCATTGTCACACTCCA	080703_001s	NORMAL	NO	1	1	1	K	3	3	8	4	None	EAM191	mir-122a		TGGAGTGTGACAATGGTGTTTGT	23				None	None	None	AUTO	DETECTED	929.697	988.636	3.57275	4.06262	65.04	-26.016	119.842	102.175	11.8335	81	100	PASS	PASS	PASS	PASS	PASS	PASS	0	145.102	146	18.7097	49	7110
123	CGCGTACCAAAAGTAATAATG	080703_001s	NORMAL	NO	1	1	1	C	1	3	2	4	None	EAM192	mir-123/mir126as		CATTATTACTTTTGGTACGCG	23				None	None	None	AUTO	DETECTED	929.904	150.654	2.51839	-5.41669	104.064	-117.072	148.247	138.644	14.5862	85	100	PASS	PASS	PASS	PASS	PASS	PASS	0	1164.65	1189.5	423.943	88	102489
137	CGCGTACCAAAAGTAATAATG	080703_001s	NORMAL	NO	1	1	1	C	1	3	4	4	None	EAM192	mir-123/mir126as		CATTATTACTTTTGGTACGCG	23				None	None	None	AUTO	DETECTED	930.129	197.3	3.48145	1.35983	104.064	-117.072	147.508	140.094	13.495	84	100	PASS	PASS	PASS	PASS	PASS	PASS	0	894.978	993	344.202	92	82338
151	CGCGTACCAAAAGTAATAATG	080703_001s	NORMAL	NO	1	1	1	C	1	3	6	4	None	EAM192	mir-123/mir126as		CATTATTACTTTTGGTACGCG	23				None	None	None	AUTO	DETECTED	930.46	243.29	5.83232	-0.399156	104.064	-117.072	140.054	135.536	10.6188	83	100	PASS	PASS	PASS	PASS	PASS	PASS	0	988.631	1098.5	380.694	84	83045
165	CGCGTACCAAAAGTAATAATG	080703_001s	NORMAL	NO	1	1	1	C	1	3	8	4	None	EAM192	mir-123/mir126as		CATTATTACTTTTGGTACGCG	23				None	None	None	AUTO	DETECTED	930.456	290.137	3.82126	8.995	104.064	-117.072	134.728	126.178	12.5122	86	100	PASS	PASS	PASS	PASS	PASS	PASS	0	1663.27	1807	669.57	71	118092
561	CACAGGTTAAAGGGTCTCAGGGA	080703_001s	NORMAL	NO	1	1	1	K	3	3	1	1	None	EAM193	mir-125a		TCCCTGAGACCCTTTAACCTGTG	24				None	None	None	AUTO	DETECTED	859.814	825.043	1.39337	-26.9132	65.04	-26.016	151.899	134.737	19.8645	84	100	PASS	PASS	PASS	PASS	PASS	PASS	0	2869.25	3540	1932.71	85	243886
575	CACAGGTTAAAGGGTCTCAGGGA	080703_001s	NORMAL	NO	1	1	1	K	3	3	3	1	None	EAM193	mir-125a		TCCCTGAGACCCTTTAACCTGTG	24				None	None	None	AUTO	DETECTED	859.962	871.137	1.34891	-27.3117	65.04	-26.016	145.309	121.336	14.0396	90	100	PASS	PASS	PASS	PASS	PASS	PASS	0	4058.96	4694	2863.22	69	280068
589	CACAGGTTAAAGGGTCTCAGGGA	080703_001s	NORMAL	NO	1	1	1	K	3	3	5	1	None	EAM193	mir-125a		TCCCTGAGACCCTTTAACCTGTG	24				None	None	None	AUTO	DETECTED	860.744	918.133	9.57339	-15.9853	65.04	-26.016	135.401	125.454	13.7624	89	100	PASS	PASS	PASS	PASS	PASS	PASS	0	4827.76	5499	3429.65	72	347599
603	CACAGGTTAAAGGGTCTCAGGGA	080703_001s	NORMAL	NO	1	1	1	K	3	3	7	1	None	EAM193	mir-125a		TCCCTGAGACCCTTTAACCTGTG	24				None	None	None	AUTO	DETECTED	860.62	965.18	5.99429	-3.9999	65.04	-26.016	145.066	140.504	15.5892	88	100	PASS	PASS	PASS	PASS	PASS	PASS	0	4093.2	3479	3776.92	91	372481
113	AAAAGAGACCGGTTCACTGTGA	080703_001s	NORMAL	NO	1	1	1	C	1	3	1	1	None	EAM194	mir-128a		TCACAGTGAACCGGTCTCTTTT	24				None	None	None	AUTO	DETECTED	860.292	126.78	-2.01821	-18.909	104.064	-117.072	159.326	149.115	12.9003	97	100	PASS	PASS	PASS	PASS	PASS	PASS	0	4318.94	4738.5	2111.09	102	440532
127	AAAAGAGACCGGTTCACTGTGA	080703_001s	NORMAL	NO	1	1	1	C	1	3	3	1	None	EAM194	mir-128a		TCACAGTGAACCGGTCTCTTTT	24				None	None	None	AUTO	DETECTED	860.524	172.956	0	-18.2484	104.064	-117.072	159.413	147.895	12.9003	100	100	PASS	PASS	PASS	PASS	PASS	PASS	0	4190.43	4683.5	2028.05	104	435805
141	AAAAGAGACCGGTTCACTGTGA	080703_001s	NORMAL	NO	1	1	1	C	1	3	5	1	None	EAM194	mir-128a		TCACAGTGAACCGGTCTCTTTT	24				None	None	None	AUTO	DETECTED	860.637	219.605	-1.44895	-11.437	104.064	-117.072	159.297	149.051	10.6666	96	100	PASS	PASS	PASS	PASS	PASS	PASS	0	3930.81	4157	2104.98	105	412735
155	AAAAGAGACCGGTTCACTGTGA	080703_001s	NORMAL	NO	1	1	1	C	1	3	7	1	None	EAM194	mir-128a		TCACAGTGAACCGGTCTCTTTT	24				None	None	None	AUTO	DETECTED	860.659	266.333	-3.12735	-3.58943	104.064	-117.072	174.027	151.698	12.0043	97	100	PASS	PASS	PASS	PASS	PASS	PASS	0	3704.38	4239	1958.45	107	396369
565	GAAAGAGACCGGTTCACTGTGA	080703_001s	NORMAL	NO	1	1	1	K	3	3	1	5	None	EAM195	mir-128b		TCACAGTGAACCGGTCTCTTTC	25				None	None	None	AUTO	DETECTED	952.856	824.971	11.6837	-23.9263	65.04	-26.016	150.897	132.686	16.0277	80	100	PASS	PASS	PASS	PASS	PASS	PASS	0	2219.42	2555	995.39	81	179773
579	GAAAGAGACCGGTTCACTGTGA	080703_001s	NORMAL	NO	1	1	1	K	3	3	3	5	None	EAM195	mir-128b		TCACAGTGAACCGGTCTCTTTC	25				None	None	None	AUTO	DETECTED	953.026	871.325	11.9346	-20.9546	65.04	-26.016	146.879	130.68	19.1641	83	100	PASS	PASS	PASS	PASS	PASS	PASS	0	2431.19	2727	1151.25	78	189633
593	GAAAGAGACCGGTTCACTGTGA	080703_001s	NORMAL	NO	1	1	1	K	3	3	5	5	None	EAM195	mir-128b		TCACAGTGAACCGGTCTCTTTC	25				None	None	None	AUTO	DETECTED	952.99	917.948	9.50432	-14.4776	65.04	-26.016	146.54	123.579	11.6355	83	100	PASS	PASS	PASS	PASS	PASS	PASS	0	2927.1	3295	1199.97	69	201970
607	GAAAGAGACCGGTTCACTGTGA	080703_001s	NORMAL	NO	1	1	1	K	3	3	7	5	None	EAM195	mir-128b		TCACAGTGAACCGGTCTCTTTC	25				None	None	None	AUTO	DETECTED	952.625	964.563	2.80183	-8.11253	65.04	-26.016	143.885	127.465	18.8772	86	100	PASS	PASS	PASS	PASS	PASS	PASS	0	2929.22	3327	1420.24	77	225550
736	GCAAGCCCAGACCGAAAAAAG	080703_001s	NORMAL	NO	1	1	1	N	4	2	2	1	None	EAM196	mir-129a		CTTTTTTCGGTCTGGGCTTGC	1				None	None	None	AUTO	LOW_SIGNAL	514.973	1195.24	0	0	65.04	-52.032	129	129	0	-1	100	PASS	PASS	PASS	PASS	PASS	FAIL	0	67.4795	68	1.51024	73	4926
750	GCAAGCCCAGACCGAAAAAAG	080703_001s	NORMAL	NO	1	1	1	N	4	2	4	1	None	EAM196	mir-129a		CTTTTTTCGGTCTGGGCTTGC	1				None	None	None	AUTO	LOW_SIGNAL	515.124	1241.37	0	0	65.04	-52.032	129	129	0	-1	100	PASS	PASS	PASS	PASS	PASS	FAIL	0	66.8767	67	1.21272	73	4882
764	GCAAGCCCAGACCGAAAAAAG	080703_001s	NORMAL	NO	1	1	1	N	4	2	6	1	None	EAM196	mir-129a		CTTTTTTCGGTCTGGGCTTGC	1				None	None	None	AUTO	LOW_SIGNAL	515.275	1287.49	0	0	65.04	-52.032	129	129	0	-1	100	PASS	PASS	PASS	FAIL	PASS	FAIL	0	67.8472	68	1.26335	72	4885
778	GCAAGCCCAGACCGAAAAAAG	080703_001s	NORMAL	NO	1	1	1	N	4	2	8	1	None	EAM196	mir-129a		CTTTTTTCGGTCTGGGCTTGC	1				None	None	None	AUTO	LOW_SIGNAL	515.425	1333.62	0	0	65.04	-52.032	129	129	0	-1	100	PASS	PASS	PASS	PASS	PASS	FAIL	0	66.8919	67	1.70067	74	4950
288	GCAAGCCCAGACCGCAAAAAG	080703_001s	NORMAL	NO	1	1	1	F	2	2	2	1	None	EAM197	mir-129b		CTTTTTGCGGTCTGGGCTTGC	3				None	None	None	AUTO	DETECTED	514.5	497.09	-2.77563	-16.5927	91.056	-117.072	106.961	74.1221	77.8875	76	100	PASS	PASS	PASS	PASS	PASS	PASS	0	78.9615	79	2.06844	26	2053
302	GCAAGCCCAGACCGCAAAAAG	080703_001s	NORMAL	NO	1	1	1	F	2	2	4	1	None	EAM197	mir-129b		CTTTTTGCGGTCTGGGCTTGC	3				None	None	None	AUTO	DETECTED	515.143	544.5	3.62674	0	91.056	-117.072	98.8268	94.5454	98.3436	75	100	PASS	PASS	PASS	PASS	PASS	PASS	0	77.0952	77	2.46744	42	3238
316	GCAAGCCCAGACCGCAAAAAG	080703_001s	NORMAL	NO	1	1	1	F	2	2	6	1	None	EAM197	mir-129b		CTTTTTGCGGTCTGGGCTTGC	3				None	None	None	AUTO	DETECTED	515.139	591.75	1.61488	14.7539	91.056	-117.072	93.8829	81.9516	57.559	76	100	PASS	PASS	PASS	PASS	PASS	PASS	0	80.125	79.5	3.92469	32	2564
330	GCAAGCCCAGACCGCAAAAAG	080703_001s	NORMAL	NO	1	1	1	F	2	2	8	1	None	EAM197	mir-129b		CTTTTTGCGGTCTGGGCTTGC	3				None	None	None	AUTO	DETECTED	515.02	637.3	-1.89118	7.27175	91.056	-117.072	104.056	91.5228	18.4752	77	100	PASS	PASS	PASS	PASS	PASS	PASS	0	84.1219	83	4.57818	41	3449
740	GCCCTTTCATCATTGCACTG	080703_001s	NORMAL	NO	1	1	1	N	4	2	2	5	None	EAM198	mir-130b		CAGTGCAATGATGAAAGGGC	5				None	None	None	AUTO	DETECTED	607.233	1193.55	0	-18.067	65.04	-52.032	121.947	111.296	15.8344	76	100	PASS	PASS	PASS	PASS	PASS	PASS	0	782.172	792.5	220.283	58	45366
754	GCCCTTTCATCATTGCACTG	080703_001s	NORMAL	NO	1	1	1	N	4	2	4	5	None	EAM198	mir-130b		CAGTGCAATGATGAAAGGGC	5				None	None	None	AUTO	DETECTED	607.842	1239.93	6.07845	-14.7896	65.04	-52.032	131.084	118.65	31.362	73	100	PASS	PASS	PASS	PASS	PASS	PASS	0	720.47	807	315.654	66	47551
768	GCCCTTTCATCATTGCACTG	080703_001s	NORMAL	NO	1	1	1	N	4	2	6	5	None	EAM198	mir-130b		CAGTGCAATGATGAAAGGGC	5				None	None	None	AUTO	DETECTED	607.94	1286.37	5.39645	-10.7437	65.04	-52.032	121.481	108.531	11.7635	77	100	PASS	PASS	PASS	PASS	PASS	PASS	0	1045.54	1114.5	396.596	56	58550
782	GCCCTTTCATCATTGCACTG	080703_001s	NORMAL	NO	1	1	1	N	4	2	8	5	None	EAM198	mir-130b		CAGTGCAATGATGAAAGGGC	5				None	None	None	AUTO	DETECTED	607.862	1333.51	2.42868	2.5311	65.04	-52.032	131.362	106.269	10.1955	78	100	PASS	PASS	PASS	PASS	PASS	PASS	0	2028.38	2024.5	502.947	52	105476
292	ACGACCATGGCTGTAGACTGTTA	080703_001s	NORMAL	NO	1	1	1	F	2	2	2	5	None	EAM199	mir-132		TAACAGTCTACAGCCATGGTCGT	7				None	None	None	AUTO	DETECTED	607.444	496.236	6.25153	-23.7771	91.056	-117.072	122.334	110.641	12.2557	75	100	PASS	PASS	PASS	PASS	PASS	PASS	0	83.7679	84	3.05698	56	4691
306	ACGACCATGGCTGTAGACTGTTA	080703_001s	NORMAL	NO	1	1	1	F	2	2	4	5	None	EAM199	mir-132		TAACAGTCTACAGCCATGGTCGT	7				None	None	None	AUTO	DETECTED	608.143	543.161	13.3772	-13.3788	91.056	-117.072	116.392	107.659	28.8504	78	100	PASS	PASS	PASS	PASS	PASS	PASS	0	82.9615	82	7.4963	52	4314
320	ACGACCATGGCTGTAGACTGTTA	080703_001s	NORMAL	NO	1	1	1	F	2	2	6	5	None	EAM199	mir-132		TAACAGTCTACAGCCATGGTCGT	7				None	None	None	AUTO	DETECTED	607.828	589.484	7.32018	-10.808	91.056	-117.072	111.896	104.418	27.6725	77	100	PASS	PASS	PASS	PASS	PASS	PASS	0	82.76	83	2.28178	50	4138
334	ACGACCATGGCTGTAGACTGTTA	080703_001s	NORMAL	NO	1	1	1	F	2	2	8	5	None	EAM199	mir-132		TAACAGTCTACAGCCATGGTCGT	7				None	None	None	AUTO	DETECTED	607.871	636.257	5.92601	-2.3739	91.056	-117.072	118.287	106.676	11.2574	77	100	PASS	PASS	PASS	PASS	PASS	PASS	0	88.0192	88	3.53964	52	4577
730	ACAGCTGGTTGAAGGGGACCAA	080703_001s	NORMAL	NO	1	1	1	N	4	2	1	2	None	EAM200	mir-133a-1		TTGGTCCCCTTCAACCAGCTGT	9				None	None	None	AUTO	DETECTED	537.7	1171.2	-3.39094	-11.7806	65.04	-52.032	109.946	98.1395	64.119	70	100	PASS	PASS	PASS	PASS	PASS	PASS	0	72.2045	72	2.31858	44	3177
744	ACAGCTGGTTGAAGGGGACCAA	080703_001s	NORMAL	NO	1	1	1	N	4	2	3	2	None	EAM200	mir-133a-1		TTGGTCCCCTTCAACCAGCTGT	9				None	None	None	AUTO	DETECTED	537.873	1217.66	-3.10591	-7.46467	65.04	-52.032	104.068	91.0597	41.4828	70	100	PASS	PASS	PASS	PASS	PASS	PASS	0	72	72	1.73205	39	2808
758	ACAGCTGGTTGAAGGGGACCAA	080703_001s	NORMAL	NO	1	1	1	N	4	2	5	2	None	EAM200	mir-133a-1		TTGGTCCCCTTCAACCAGCTGT	9				None	None	None	AUTO	DETECTED	538	1264.38	-3.40761	0	65.04	-52.032	107.25	94.688	70.1614	71	100	PASS	PASS	PASS	PASS	PASS	PASS	0	73.0244	73	1.49144	41	2994
772	ACAGCTGGTTGAAGGGGACCAA	080703_001s	NORMAL	NO	1	1	1	N	4	2	7	2	None	EAM200	mir-133a-1		TTGGTCCCCTTCAACCAGCTGT	9				None	None	None	AUTO	DETECTED	538.283	1310.78	-1.68237	3.93003	65.04	-52.032	119.416	94.326	39.7044	74	100	PASS	PASS	PASS	PASS	PASS	PASS	0	84.6341	83	6.77774	41	3470
282	TAGCTGGTTGAAGGGGACCAA	080703_001s	NORMAL	NO	1	1	1	F	2	2	1	2	None	EAM201	mir-133b		TTGGTCCCCTTCAACCAGCTA	11				None	None	None	AUTO	LOW_SIGNAL	537.701	475.227	0	0	91.056	-117.072	129	129	0	-1	100	PASS	PASS	PASS	PASS	PASS	PASS	0	72.16	73	1.92452	75	5412
296	TAGCTGGTTGAAGGGGACCAA	080703_001s	NORMAL	NO	1	1	1	F	2	2	3	2	None	EAM201	mir-133b		TTGGTCCCCTTCAACCAGCTA	11				None	None	None	AUTO	LOW_SIGNAL	537.851	521.353	0	0	91.056	-117.072	129	129	0	-1	100	PASS	PASS	PASS	PASS	PASS	PASS	0	72.52	72	1.51889	75	5439
310	TAGCTGGTTGAAGGGGACCAA	080703_001s	NORMAL	NO	1	1	1	F	2	2	5	2	None	EAM201	mir-133b		TTGGTCCCCTTCAACCAGCTA	11				None	None	None	AUTO	LOW_SIGNAL	538.002	567.478	0	0	91.056	-117.072	129	129	0	-1	100	PASS	PASS	PASS	PASS	PASS	PASS	0	72.2877	72	1.61141	73	5277
324	TAGCTGGTTGAAGGGGACCAA	080703_001s	NORMAL	NO	1	1	1	F	2	2	7	2	None	EAM201	mir-133b		TTGGTCCCCTTCAACCAGCTA	11				None	None	None	AUTO	DETECTED	537.146	613.546	-13.0922	0	91.056	-117.072	120.666	103.091	42.4607	72	100	PASS	PASS	PASS	PASS	PASS	PASS	0	73.766	74	1.65782	47	3467
848	TCCCTCTGGTCAACCAGTCACA	080703_001s	NORMAL	NO	1	1	1	P	4	4	2	1	None	EAM202	mir-134		TGTGACTGGTTGACCAGAGGGA	1				None	None	None	AUTO	DETECTED	1213.05	1195.97	2.62002	-13.1763	143.088	0	131.819	128.12	11.1433	79	100	PASS	PASS	PASS	PASS	PASS	PASS	0	156.246	160	25.3843	69	10781
862	TCCCTCTGGTCAACCAGTCACA	080703_001s	NORMAL	NO	1	1	1	P	4	4	4	1	None	EAM202	mir-134		TGTGACTGGTTGACCAGAGGGA	1				None	None	None	AUTO	DETECTED	1213.17	1242.7	2.18811	-5.31626	143.088	0	133.858	122.693	18.1606	79	100	PASS	PASS	PASS	PASS	PASS	PASS	0	185.8	193.5	40.781	70	13006
876	TCCCTCTGGTCAACCAGTCACA	080703_001s	NORMAL	NO	1	1	1	P	4	4	6	1	None	EAM202	mir-134		TGTGACTGGTTGACCAGAGGGA	1				None	None	None	AUTO	DETECTED	1213.56	1289.03	5.26227	-2.66924	143.088	0	139.994	127.806	13.8728	79	100	PASS	PASS	PASS	PASS	PASS	PASS	0	222.118	238	58.6547	76	16881
890	TCCCTCTGGTCAACCAGTCACA	080703_001s	NORMAL	NO	1	1	1	P	4	4	8	1	None	EAM202	mir-134		TGTGACTGGTTGACCAGAGGGA	1				None	None	None	AUTO	DETECTED	1213.74	1335.82	5.62431	5.92442	143.088	0	139.899	128.367	15.0406	77	100	PASS	PASS	PASS	PASS	PASS	PASS	0	452.286	483	194.602	77	34826
400	TTCACATAGGAATAAAAAGCCATA	080703_001s	NORMAL	NO	1	1	1	H	2	4	2	1	None	EAM203	mir-135a		TATGGCTTTTTATTCCTATGTGAA	3				None	None	None	AUTO	DETECTED	1212.86	501.868	3.47113	-3.08805	169.104	-39.024	150.017	143.142	17.2892	80	100	PASS	PASS	PASS	PASS	PASS	PASS	0	818.25	927.5	399.831	96	78552
414	TTCACATAGGAATAAAAAGCCATA	080703_001s	NORMAL	NO	1	1	1	H	2	4	4	1	None	EAM203	mir-135a		TATGGCTTTTTATTCCTATGTGAA	3				None	None	None	AUTO	DETECTED	1213.14	548.55	5.17335	4.15551	169.104	-39.024	143.617	139.705	10.6188	83	100	PASS	PASS	PASS	PASS	PASS	PASS	0	892.214	1053	432.71	89	79407
428	TTCACATAGGAATAAAAAGCCATA	080703_001s	NORMAL	NO	1	1	1	H	2	4	6	1	None	EAM203	mir-135a		TATGGCTTTTTATTCCTATGTGAA	3				None	None	None	AUTO	DETECTED	1213.24	594.868	4.58265	6.66199	169.104	-39.024	146.063	139.98	17.2892	81	100	PASS	PASS	PASS	PASS	PASS	PASS	0	1200.49	1407	543.889	93	111646
442	TTCACATAGGAATAAAAAGCCATA	080703_001s	NORMAL	NO	1	1	1	H	2	4	8	1	None	EAM203	mir-135a		TATGGCTTTTTATTCCTATGTGAA	3				None	None	None	AUTO	DETECTED	1213.3	641.529	3.31075	13.6304	169.104	-39.024	147.174	136.142	14.5863	81	100	PASS	PASS	PASS	PASS	PASS	PASS	0	2234.2	2604	1302.68	85	189907
852	ATCACATAGGAATAAAAAGCCATA	080703_001s	NORMAL	NO	1	1	1	P	4	4	2	5	None	EAM204	mir-135b		TATGGCTTTTTATTCCTATGTGAT	5				None	None	None	AUTO	DETECTED	1305.86	1194.79	9.90844	-24.5758	143.088	0	145.296	134.175	13.1952	81	100	PASS	PASS	PASS	PASS	PASS	PASS	0	1171.82	1281	433.779	83	97261
866	ATCACATAGGAATAAAAAGCCATA	080703_001s	NORMAL	NO	1	1	1	P	4	4	4	5	None	EAM204	mir-135b		TATGGCTTTTTATTCCTATGTGAT	5				None	None	None	AUTO	DETECTED	1306.14	1241.45	11.5789	-17.67	143.088	0	139.573	138.276	12.8763	82	100	PASS	PASS	PASS	PASS	PASS	PASS	0	1282.46	1464	630.272	87	111574
880	ATCACATAGGAATAAAAAGCCATA	080703_001s	NORMAL	NO	1	1	1	P	4	4	6	5	None	EAM204	mir-135b		TATGGCTTTTTATTCCTATGTGAT	5				None	None	None	AUTO	DETECTED	1306.29	1287.55	11.5551	-17.9575	143.088	0	140.078	135.463	15.2279	86	100	PASS	PASS	PASS	PASS	PASS	PASS	0	1866.38	2064.5	891.242	84	156776
894	ATCACATAGGAATAAAAAGCCATA	080703_001s	NORMAL	NO	1	1	1	P	4	4	8	5	None	EAM204	mir-135b		TATGGCTTTTTATTCCTATGTGAT	5				None	None	None	AUTO	DETECTED	1306.37	1334.58	10.5801	-6.22136	143.088	0	160.406	144.005	16.6425	83	100	PASS	PASS	PASS	PASS	PASS	PASS	0	3037.4	3497.5	2054.52	92	279441
404	GATTCACAACACCAGCT	080703_001s	NORMAL	NO	1	1	1	H	2	4	2	5	None	EAM205	mir-138-2		AGCTGGTGTTGTGAATC	7				None	None	None	AUTO	DETECTED	1305.67	500.636	10.8342	-15.1941	169.104	-39.024	145.727	134.033	15.6988	78	100	PASS	PASS	PASS	PASS	PASS	PASS	0	625.205	631	200.249	83	51892
418	GATTCACAACACCAGCT	080703_001s	NORMAL	NO	1	1	1	H	2	4	4	5	None	EAM205	mir-138-2		AGCTGGTGTTGTGAATC	7				None	None	None	AUTO	DETECTED	1306.13	547.216	14.761	-9.28122	169.104	-39.024	148.123	135.763	20.3969	81	100	PASS	PASS	PASS	PASS	PASS	PASS	0	749.942	771.5	369.842	86	64495
432	GATTCACAACACCAGCT	080703_001s	NORMAL	NO	1	1	1	H	2	4	6	5	None	EAM205	mir-138-2		AGCTGGTGTTGTGAATC	7				None	None	None	AUTO	DETECTED	1306.2	593.558	13.7702	-6.46192	169.104	-39.024	147.954	140.279	14.5863	80	100	PASS	PASS	PASS	PASS	PASS	PASS	0	1068.89	1156	531.244	89	95131
446	GATTCACAACACCAGCT	080703_001s	NORMAL	NO	1	1	1	H	2	4	8	5	None	EAM205	mir-138-2		AGCTGGTGTTGTGAATC	7				None	None	None	AUTO	DETECTED	1306.13	640.655	10.8405	6.17689	169.104	-39.024	148.218	144.345	13.0242	81	100	PASS	PASS	PASS	PASS	PASS	PASS	0	1698.92	2044	916.767	97	164795
842	AGACACGTGCACTGTAGA	080703_001s	NORMAL	NO	1	1	1	P	4	4	1	2	None	EAM206	mir-139		TCTACAGTGCACGTGTCT	9				None	None	None	AUTO	DETECTED	1235.83	1172.21	0	-21.3111	143.088	0	129.814	122.691	11.3254	77	100	PASS	PASS	PASS	PASS	PASS	PASS	0	111.328	113	12.1161	67	7459
856	AGACACGTGCACTGTAGA	080703_001s	NORMAL	NO	1	1	1	P	4	4	3	2	None	EAM206	mir-139		TCTACAGTGCACGTGTCT	9				None	None	None	AUTO	DETECTED	1236.01	1219.18	0	-10.2467	143.088	0	130.044	121.999	11.3254	79	100	PASS	PASS	PASS	PASS	PASS	PASS	0	134.507	132	28.2497	69	9281
870	AGACACGTGCACTGTAGA	080703_001s	NORMAL	NO	1	1	1	P	4	4	5	2	None	EAM206	mir-139		TCTACAGTGCACGTGTCT	9				None	None	None	AUTO	DETECTED	1235.96	1265.55	-2.37231	-7.12487	143.088	0	130.066	124.449	15.4302	79	100	PASS	PASS	PASS	PASS	PASS	PASS	0	171.081	173	38.5969	74	12660
884	AGACACGTGCACTGTAGA	080703_001s	NORMAL	NO	1	1	1	P	4	4	7	2	None	EAM206	mir-139		TCTACAGTGCACGTGTCT	9				None	None	None	AUTO	DETECTED	1236.37	1312.14	0	0	143.088	0	120.608	108.6	12.8257	80	100	PASS	PASS	PASS	PASS	PASS	PASS	0	325.909	333	100.554	55	17925
394	CTACCATAGGGTAAAACCACT	080703_001s	NORMAL	NO	1	1	1	H	2	4	1	2	None	EAM207	mir-140		AGTGGTTTTACCCTATGGTAG	11				None	None	None	AUTO	DETECTED	1235.77	478.135	2.49775	-10.8227	169.104	-39.024	145.429	133.989	16.7326	78	100	PASS	PASS	PASS	PASS	PASS	PASS	0	159.904	162	27.4331	83	13272
408	CTACCATAGGGTAAAACCACT	080703_001s	NORMAL	NO	1	1	1	H	2	4	3	2	None	EAM207	mir-140		AGTGGTTTTACCCTATGGTAG	11				None	None	None	AUTO	DETECTED	1235.9	524.858	2.2167	-3.05351	169.104	-39.024	145.165	129.201	12.8106	82	100	PASS	PASS	PASS	PASS	PASS	PASS	0	203.747	203	28.0589	75	15281
422	CTACCATAGGGTAAAACCACT	080703_001s	NORMAL	NO	1	1	1	H	2	4	5	2	None	EAM207	mir-140		AGTGGTTTTACCCTATGGTAG	11				None	None	None	AUTO	DETECTED	1236.28	571.312	5.22892	1.22347	169.104	-39.024	143.567	131.914	17.9898	81	100	PASS	PASS	PASS	PASS	PASS	PASS	0	274.781	277	71.1512	82	22532
436	CTACCATAGGGTAAAACCACT	080703_001s	NORMAL	NO	1	1	1	H	2	4	7	2	None	EAM207	mir-140		AGTGGTTTTACCCTATGGTAG	11				None	None	None	AUTO	DETECTED	1236.15	618.309	0	12.5594	169.104	-39.024	145.632	133.836	12.5081	82	100	PASS	PASS	PASS	PASS	PASS	PASS	0	563.683	610.5	263.932	82	46222
737	CCATCTTTACCAGACAGTGTT	080703_001s	NORMAL	NO	1	1	1	N	4	2	2	2	None	EAM208	mir-141		AACACTGTCTGGTAAAGATGG	1				None	None	None	AUTO	LOW_SIGNAL	538.036	1195.17	0	0	65.04	-52.032	129	129	0	-1	100	PASS	PASS	PASS	PASS	PASS	FAIL	0	67.8904	68	1.40002	73	4956
751	CCATCTTTACCAGACAGTGTT	080703_001s	NORMAL	NO	1	1	1	N	4	2	4	2	None	EAM208	mir-141		AACACTGTCTGGTAAAGATGG	1				None	None	None	AUTO	LOW_SIGNAL	538.187	1241.29	0	0	65.04	-52.032	129	129	0	-1	100	PASS	PASS	PASS	PASS	PASS	FAIL	0	66.75	67	1.08446	72	4806
765	CCATCTTTACCAGACAGTGTT	080703_001s	NORMAL	NO	1	1	1	N	4	2	6	2	None	EAM208	mir-141		AACACTGTCTGGTAAAGATGG	1				None	None	None	AUTO	LOW_SIGNAL	538.337	1287.42	0	0	65.04	-52.032	129	129	0	-1	100	PASS	PASS	PASS	PASS	PASS	FAIL	0	67.7286	68	1.53152	70	4741
779	CCATCTTTACCAGACAGTGTT	080703_001s	NORMAL	NO	1	1	1	N	4	2	8	2	None	EAM208	mir-141		AACACTGTCTGGTAAAGATGG	1				None	None	None	AUTO	LOW_SIGNAL	538.488	1333.54	0	0	65.04	-52.032	129	129	0	-1	100	PASS	PASS	PASS	FAIL	PASS	FAIL	0	67.1216	67	1.16986	74	4967
741	GTAGTGCTTTCTACTTTATG	080703_001s	NORMAL	NO	1	1	1	N	4	2	2	6	None	EAM209	mir-142		CATAAAGTAGAAAGCACTAC	#REF!				None	None	None	AUTO	DETECTED	630.754	1193.53	6.08162	-17.3683	65.04	-52.032	113.805	105.695	12.6953	77	100	PASS	PASS	PASS	PASS	PASS	PASS	0	104.615	109	14.9825	52	5440
755	GTAGTGCTTTCTACTTTATG	080703_001s	NORMAL	NO	1	1	1	N	4	2	4	6	None	EAM209	mir-142		CATAAAGTAGAAAGCACTAC	#REF!				None	None	None	AUTO	DETECTED	631.179	1240.3	9.64485	-8.9557	65.04	-52.032	117.436	92.2897	26.7822	80	100	PASS	PASS	PASS	PASS	PASS	PASS	0	119.025	115	19.4995	40	4761
769	GTAGTGCTTTCTACTTTATG	080703_001s	NORMAL	NO	1	1	1	N	4	2	6	6	None	EAM209	mir-142		CATAAAGTAGAAAGCACTAC	#REF!				None	None	None	AUTO	DETECTED	631.664	1287.26	14.002	1.87212	65.04	-52.032	122.683	111.492	26.9861	78	100	PASS	PASS	PASS	PASS	PASS	PASS	0	125.393	126.5	26.0815	56	7022
783	GTAGTGCTTTCTACTTTATG	080703_001s	NORMAL	NO	1	1	1	N	4	2	8	6	None	EAM209	mir-142		CATAAAGTAGAAAGCACTAC	#REF!				None	None	None	AUTO	DETECTED	631.592	1333.59	11.1073	4.54931	65.04	-52.032	105.236	104.936	13.554	77	100	PASS	PASS	PASS	PASS	PASS	PASS	0	159.25	152.5	32.1125	52	8281
289	tgAGCTACAGTGCTTCATCTCA	080703_001s	NORMAL	NO	1	1	1	F	2	2	2	2	None	EAM210	mir-143		TGAGATGAAGCACTGTAGCTca	3				None	None	None	AUTO	DETECTED	538.09	497.163	4.08882	-14.6646	91.056	-117.072	126.468	123.152	13.8215	76	100	PASS	PASS	PASS	PASS	PASS	PASS	0	156.522	136	66.3422	69	10800
303	tgAGCTACAGTGCTTCATCTCA	080703_001s	NORMAL	NO	1	1	1	F	2	2	4	2	None	EAM210	mir-143		TGAGATGAAGCACTGTAGCTca	3				None	None	None	AUTO	DETECTED	538.153	543.833	2.94157	-7.56868	91.056	-117.072	127.502	104.047	18.1676	86	100	PASS	PASS	PASS	PASS	PASS	PASS	0	137.234	137	9.76287	47	6450
317	tgAGCTACAGTGCTTCATCTCA	080703_001s	NORMAL	NO	1	1	1	F	2	2	6	2	None	EAM210	mir-143		TGAGATGAAGCACTGTAGCTca	3				None	None	None	AUTO	DETECTED	538.18	590.436	1.32906	-1.35923	91.056	-117.072	130.077	114.612	18.7172	76	100	PASS	PASS	PASS	PASS	PASS	PASS	0	142.103	145	11.7095	58	8242
331	tgAGCTACAGTGCTTCATCTCA	080703_001s	NORMAL	NO	1	1	1	F	2	2	8	2	None	EAM210	mir-143		TGAGATGAAGCACTGTAGCTca	3				None	None	None	AUTO	DETECTED	538.234	636.88	0	2.78516	91.056	-117.072	129.79	118.886	15.5529	76	100	PASS	PASS	PASS	PASS	PASS	PASS	0	176.394	181	34.4115	66	11642
293	CTAGTACATCATCTATACTGTA	080703_001s	NORMAL	NO	1	1	1	F	2	2	2	6	None	EAM211	mir-144		TACAGTATAGATGATGTACTAG	#REF!				None	None	None	AUTO	DETECTED	630.641	496.688	7.98947	-16.9253	91.056	-117.072	111.004	107.045	15.3283	76	100	PASS	PASS	PASS	PASS	PASS	PASS	0	80.8889	82	3.21944	54	4368
307	CTAGTACATCATCTATACTGTA	080703_001s	NORMAL	NO	1	1	1	F	2	2	4	6	None	EAM211	mir-144		TACAGTATAGATGATGTACTAG	#REF!				None	None	None	AUTO	DETECTED	630.931	543.276	9.80681	-10.9009	91.056	-117.072	107.692	104.455	17.6562	80	100	PASS	PASS	PASS	PASS	PASS	PASS	0	84.7647	84	4.23598	51	4323
321	CTAGTACATCATCTATACTGTA	080703_001s	NORMAL	NO	1	1	1	F	2	2	6	6	None	EAM211	mir-144		TACAGTATAGATGATGTACTAG	#REF!				None	None	None	AUTO	DETECTED	631.221	589.795	11.6234	-5.77595	91.056	-117.072	111.672	104.801	22.9359	79	100	PASS	PASS	PASS	PASS	PASS	PASS	0	84.1731	83	3.2402	52	4377
335	CTAGTACATCATCTATACTGTA	080703_001s	NORMAL	NO	1	1	1	F	2	2	8	6	None	EAM211	mir-144		TACAGTATAGATGATGTACTAG	#REF!				None	None	None	AUTO	DETECTED	631.375	636.766	11.6623	5.22019	91.056	-117.072	116.294	104.84	10.9345	80	100	PASS	PASS	PASS	PASS	PASS	PASS	0	91.0784	91	3.90816	51	4645
731	AAGGGATTCCTGGGAAAACTGGAC	080703_001s	NORMAL	NO	1	1	1	N	4	2	1	3	None	EAM212	mir-145		GTCCAGTTTTCCCAGGAATCCCTT	#REF!				None	None	None	AUTO	DETECTED	561.111	1170.79	1.14169	-16.1123	65.04	-52.032	123.999	109.041	12.2557	73	100	PASS	PASS	PASS	PASS	PASS	PASS	0	241.673	241	58.096	55	13292
745	AAGGGATTCCTGGGAAAACTGGAC	080703_001s	NORMAL	NO	1	1	1	N	4	2	3	3	None	EAM212	mir-145		GTCCAGTTTTCCCAGGAATCCCTT	#REF!				None	None	None	AUTO	DETECTED	561.257	1217.61	1.07738	-7.11851	65.04	-52.032	120.249	120.249	14.9739	74	100	PASS	PASS	PASS	PASS	PASS	PASS	0	228.927	235	70.8333	68	15567
759	AAGGGATTCCTGGGAAAACTGGAC	080703_001s	NORMAL	NO	1	1	1	N	4	2	5	3	None	EAM212	mir-145		GTCCAGTTTTCCCAGGAATCCCTT	#REF!				None	None	None	AUTO	DETECTED	561.396	1264.02	0.922564	-3.35998	65.04	-52.032	118.738	110.969	14.443	74	100	PASS	PASS	PASS	PASS	PASS	PASS	0	326.966	340.5	110.55	58	18964
773	AAGGGATTCCTGGGAAAACTGGAC	080703_001s	NORMAL	NO	1	1	1	N	4	2	7	3	None	EAM212	mir-145		GTCCAGTTTTCCCAGGAATCCCTT	#REF!				None	None	None	AUTO	DETECTED	561.629	1310.66	1.99439	3.26788	65.04	-52.032	122.684	115.534	9.53828	78	100	PASS	PASS	PASS	PASS	PASS	PASS	0	686.161	757	302.471	62	42542
283	AAACCCATGGAATTCAGTTCTCA	080703_001s	NORMAL	NO	1	1	1	F	2	2	1	3	None	EAM213	mir-146		TGAGAACTGAATTCCATGGGTTT	#REF!				None	None	None	AUTO	DETECTED	560.891	474.217	1.6649	-12.1585	91.056	-117.072	138.267	129.82	16.4892	77	100	PASS	PASS	PASS	PASS	PASS	PASS	0	572.587	553	205.467	75	42944
297	AAACCCATGGAATTCAGTTCTCA	080703_001s	NORMAL	NO	1	1	1	F	2	2	3	3	None	EAM213	mir-146		TGAGAACTGAATTCCATGGGTTT	#REF!				None	None	None	AUTO	DETECTED	560.891	520.598	0	-8.8382	91.056	-117.072	139.168	121.706	12.8	77	100	PASS	PASS	PASS	PASS	PASS	PASS	0	510.662	495	139.423	68	34725
311	AAACCCATGGAATTCAGTTCTCA	080703_001s	NORMAL	NO	1	1	1	F	2	2	5	3	None	EAM213	mir-146		TGAGAACTGAATTCCATGGGTTT	#REF!				None	None	None	AUTO	DETECTED	561.5	567.163	5.66401	-3.11782	91.056	-117.072	134.887	122.946	11.4036	77	100	PASS	PASS	PASS	PASS	PASS	PASS	0	533.083	558.5	183.338	72	38382
325	AAACCCATGGAATTCAGTTCTCA	080703_001s	NORMAL	NO	1	1	1	F	2	2	7	3	None	EAM213	mir-146		TGAGAACTGAATTCCATGGGTTT	#REF!				None	None	None	AUTO	DETECTED	561.41	613.803	2.53427	3.58546	91.056	-117.072	138.446	127.251	12.85	76	100	PASS	PASS	PASS	PASS	PASS	PASS	0	745	784	327.059	73	54385
849	ACAAAGTTCTGTAGTGCACTGA	080703_001s	NORMAL	NO	1	1	1	P	4	4	2	2	None	EAM214	mir-148a		TCAGTGCACTACAGAACTTTGT	1				None	None	None	AUTO	DETECTED	1236.66	1195.67	9.73853	-16.0488	143.088	0	134.618	128.112	11.4036	86	100	PASS	PASS	PASS	PASS	PASS	PASS	0	131.948	142	26.5825	77	10160
863	ACAAAGTTCTGTAGTGCACTGA	080703_001s	NORMAL	NO	1	1	1	P	4	4	4	2	None	EAM214	mir-148a		TCAGTGCACTACAGAACTTTGT	1				None	None	None	AUTO	DETECTED	1236.79	1242.04	9.42095	-12.8937	143.088	0	129.723	122.414	9.98412	86	100	PASS	PASS	PASS	PASS	PASS	PASS	0	151.116	164	33.5886	69	10427
877	ACAAAGTTCTGTAGTGCACTGA	080703_001s	NORMAL	NO	1	1	1	P	4	4	6	2	None	EAM214	mir-148a		TCAGTGCACTACAGAACTTTGT	1				None	None	None	AUTO	DETECTED	1236.88	1288.75	8.71434	-5.27497	143.088	0	133.958	121.053	15.4302	87	100	PASS	PASS	PASS	PASS	PASS	PASS	0	184.642	196	49.6606	67	12371
891	ACAAAGTTCTGTAGTGCACTGA	080703_001s	NORMAL	NO	1	1	1	P	4	4	8	2	None	EAM214	mir-148a		TCAGTGCACTACAGAACTTTGT	1				None	None	None	AUTO	DETECTED	1237	1335.69	8.24433	5.25115	143.088	0	133.149	123.033	14.1085	86	100	PASS	PASS	PASS	PASS	PASS	PASS	0	303.618	326.5	107.436	68	20646
401	ACAAAGTTCTGTGATGCACTGA	080703_001s	NORMAL	NO	1	1	1	H	2	4	2	2	None	EAM215	mir-148b		TCAGTGCATCACAGAACTTTGT	3				None	None	None	AUTO	DETECTED	1236.26	501.788	7.91087	-3.15435	169.104	-39.024	133.763	122.094	14.1085	87	100	PASS	PASS	PASS	PASS	PASS	PASS	0	179.783	180	57.3787	69	12405
415	ACAAAGTTCTGTGATGCACTGA	080703_001s	NORMAL	NO	1	1	1	H	2	4	4	2	None	EAM215	mir-148b		TCAGTGCATCACAGAACTTTGT	3				None	None	None	AUTO	DETECTED	1236.6	548.054	10.2959	-1.31398	169.104	-39.024	140.654	122.527	13.8215	84	100	PASS	PASS	PASS	PASS	PASS	PASS	0	165.652	159	51.6318	69	11430
429	ACAAAGTTCTGTGATGCACTGA	080703_001s	NORMAL	NO	1	1	1	H	2	4	6	2	None	EAM215	mir-148b		TCAGTGCATCACAGAACTTTGT	3				None	None	None	AUTO	DETECTED	1236.68	594.982	9.49082	9.11926	169.104	-39.024	126.381	123.118	8.8351	87	100	PASS	PASS	PASS	PASS	PASS	PASS	0	195.221	207	64.3361	68	13275
443	ACAAAGTTCTGTGATGCACTGA	080703_001s	NORMAL	NO	1	1	1	H	2	4	8	2	None	EAM215	mir-148b		TCAGTGCATCACAGAACTTTGT	3				None	None	None	AUTO	DETECTED	1236.54	641.567	5.64336	15.1024	169.104	-39.024	129.084	111.024	17.5419	85	100	PASS	PASS	PASS	PASS	PASS	PASS	0	292.5	299	75.0323	54	15795
853	GGAGTGAAGACACGGAGCCAGA	080703_001s	NORMAL	NO	1	1	1	P	4	4	2	6	None	EAM216	mir-149		TCTGGCTCCGTGTCTTCACTCC	5				None	None	None	AUTO	DETECTED	1329.2	1195.2	13.4971	-18.2735	143.088	0	130.08	130.08	14.0107	82	100	PASS	PASS	PASS	PASS	PASS	PASS	0	890.025	999	352.93	79	70312
867	GGAGTGAAGACACGGAGCCAGA	080703_001s	NORMAL	NO	1	1	1	P	4	4	4	6	None	EAM216	mir-149		TCTGGCTCCGTGTCTTCACTCC	5				None	None	None	AUTO	DETECTED	1329.45	1241.71	14.7325	-13.3161	143.088	0	140.078	135.463	15.2279	82	100	PASS	PASS	PASS	PASS	PASS	PASS	0	1126.99	1287.5	537.07	84	94667
881	GGAGTGAAGACACGGAGCCAGA	080703_001s	NORMAL	NO	1	1	1	P	4	4	6	6	None	EAM216	mir-149		TCTGGCTCCGTGTCTTCACTCC	5				None	None	None	AUTO	DETECTED	1329.5	1288.34	13.451	-6.7009	143.088	0	145.424	134.063	12.8106	81	100	PASS	PASS	PASS	PASS	PASS	PASS	0	1539.24	1780	925.595	84	129296
895	GGAGTGAAGACACGGAGCCAGA	080703_001s	NORMAL	NO	1	1	1	P	4	4	8	6	None	EAM216	mir-149		TCTGGCTCCGTGTCTTCACTCC	5				None	None	None	AUTO	DETECTED	1329.91	1335.04	16.7951	0	143.088	0	145.041	143.66	20.7054	84	100	PASS	PASS	PASS	PASS	PASS	PASS	0	2639.42	3083	2059.39	97	256024
405	ACACTGGTACAAGGGTTGGGAGA	080703_001s	NORMAL	NO	1	1	1	H	2	4	2	6	None	EAM217	mir-150		TCTCCCAACCCTTGTACCAGTGT	7				None	None	None	AUTO	DETECTED	1329.08	501.075	15.2295	-8.49839	169.104	-39.024	119.575	110.376	16.5489	75	100	PASS	PASS	PASS	PASS	PASS	PASS	0	76	76	2.2556	58	4408
419	ACACTGGTACAAGGGTTGGGAGA	080703_001s	NORMAL	NO	1	1	1	H	2	4	4	6	None	EAM217	mir-150		TCTCCCAACCCTTGTACCAGTGT	7				None	None	None	AUTO	DETECTED	1329.33	547.458	16.6252	-5.14556	169.104	-39.024	129.405	120.582	20.6608	77	100	PASS	PASS	PASS	PASS	PASS	PASS	0	78.5455	79	2.32168	66	5184
433	ACACTGGTACAAGGGTTGGGAGA	080703_001s	NORMAL	NO	1	1	1	H	2	4	6	6	None	EAM217	mir-150		TCTCCCAACCCTTGTACCAGTGT	7				None	None	None	AUTO	DETECTED	1329.44	594.213	16.0202	3.03605	169.104	-39.024	133.426	121.552	23.8366	77	100	PASS	PASS	PASS	PASS	PASS	PASS	0	82.597	83	3.93531	67	5534
447	ACACTGGTACAAGGGTTGGGAGA	080703_001s	NORMAL	NO	1	1	1	H	2	4	8	6	None	EAM217	mir-150		TCTCCCAACCCTTGTACCAGTGT	7				None	None	None	AUTO	DETECTED	1329.47	641.058	14.5356	12.4117	169.104	-39.024	122.207	110.753	8.86058	77	100	PASS	PASS	PASS	PASS	PASS	PASS	0	111.914	108.5	17.5932	58	6491
843	CCAAGTTCTGTCATGCACTGA	080703_001s	NORMAL	NO	1	1	1	P	4	4	1	3	None	EAM218	mir-152		TCAGTGCATGACAGAACTTGG	9				None	None	None	AUTO	DETECTED	1259.18	1172.1	3.66326	-21.7589	143.088	0	124.914	124.914	11.3254	79	100	PASS	PASS	PASS	PASS	PASS	PASS	0	99.7	101	6.70788	70	6979
857	CCAAGTTCTGTCATGCACTGA	080703_001s	NORMAL	NO	1	1	1	P	4	4	3	3	None	EAM218	mir-152		TCAGTGCATGACAGAACTTGG	9				None	None	None	AUTO	DETECTED	1259.68	1218.83	8.17129	-13.8861	143.088	0	114.054	107.246	16.3902	97	100	PASS	PASS	PASS	PASS	PASS	PASS	0	103.132	105	8.67365	53	5466
871	CCAAGTTCTGTCATGCACTGA	080703_001s	NORMAL	NO	1	1	1	P	4	4	5	3	None	EAM218	mir-152		TCAGTGCATGACAGAACTTGG	9				None	None	None	AUTO	DETECTED	1259.69	1265.4	6.35315	-8.11095	143.088	0	121.085	111.066	18.859	100	100	PASS	PASS	PASS	PASS	PASS	PASS	0	120.818	122	17.5964	55	6645
885	CCAAGTTCTGTCATGCACTGA	080703_001s	NORMAL	NO	1	1	1	P	4	4	7	3	None	EAM218	mir-152		TCAGTGCATGACAGAACTTGG	9				None	None	None	AUTO	DETECTED	1259.94	1312.12	7.66951	0	143.088	0	127.856	122.355	11.5904	94	100	PASS	PASS	PASS	PASS	PASS	PASS	0	210.42	198	59.3854	69	14519
395	TCACTTTTGTGACTATGCAA	080703_001s	NORMAL	NO	1	1	1	H	2	4	1	3	None	EAM219	mir-153-1		TTGCATAGTCACAAAAGTGA	11				None	None	None	AUTO	DETECTED	1259.09	478.25	5.8482	-8.35191	169.104	-39.024	133.109	128.084	16.3479	84	100	PASS	PASS	PASS	PASS	PASS	PASS	0	223.25	227	71.525	72	16074
409	TCACTTTTGTGACTATGCAA	080703_001s	NORMAL	NO	1	1	1	H	2	4	3	3	None	EAM219	mir-153-1		TTGCATAGTCACAAAAGTGA	11				None	None	None	AUTO	DETECTED	1259.22	524.938	5.55444	-1.02816	169.104	-39.024	132.247	130.048	16.6022	85	100	PASS	PASS	PASS	PASS	PASS	PASS	0	279.878	298	91.4874	74	20711
423	TCACTTTTGTGACTATGCAA	080703_001s	NORMAL	NO	1	1	1	H	2	4	5	3	None	EAM219	mir-153-1		TTGCATAGTCACAAAAGTGA	11				None	None	None	AUTO	DETECTED	1259.82	571.159	11.3804	0	169.104	-39.024	133.19	128.098	12.7142	87	100	PASS	PASS	PASS	PASS	PASS	PASS	0	435.479	460	173.094	73	31790
437	TCACTTTTGTGACTATGCAA	080703_001s	NORMAL	NO	1	1	1	H	2	4	7	3	None	EAM219	mir-153-1		TTGCATAGTCACAAAAGTGA	11				None	None	None	AUTO	DETECTED	1259.99	618.367	11.7155	14.3061	169.104	-39.024	135.332	118.463	19.3606	87	100	PASS	PASS	PASS	PASS	PASS	PASS	0	868.8	923	431.529	65	56472
738	CGAAGGCAACACGGATAACCTA	080703_001s	NORMAL	NO	1	1	1	N	4	2	2	3	None	EAM220	mir-154		TAGGTTATCCGTGTTGCCTTCG	1				None	None	None	AUTO	DETECTED	560.757	1194.4	-4.44212	-9.01287	65.04	-52.032	119.716	111.114	19.7466	75	100	PASS	PASS	PASS	PASS	PASS	PASS	0	353.912	367	134.587	57	20173
752	CGAAGGCAACACGGATAACCTA	080703_001s	NORMAL	NO	1	1	1	N	4	2	4	3	None	EAM220	mir-154		TAGGTTATCCGTGTTGCCTTCG	1				None	None	None	AUTO	DETECTED	561	1240.87	-3.24247	-4.50802	65.04	-52.032	117.072	104.064	11.2574	73	100	PASS	PASS	PASS	PASS	PASS	PASS	0	482.104	487	79.5258	48	23141
766	CGAAGGCAACACGGATAACCTA	080703_001s	NORMAL	NO	1	1	1	N	4	2	6	3	None	EAM220	mir-154		TAGGTTATCCGTGTTGCCTTCG	1				None	None	None	AUTO	DETECTED	561.2	1287.24	-2.60017	0	65.04	-52.032	119.895	110.385	15.463	74	100	PASS	PASS	PASS	PASS	PASS	PASS	0	871.482	970	392.405	56	48803
780	CGAAGGCAACACGGATAACCTA	080703_001s	NORMAL	NO	1	1	1	N	4	2	8	3	None	EAM220	mir-154		TAGGTTATCCGTGTTGCCTTCG	1				None	None	None	AUTO	LOW_SIGNAL	561.551	1333.47	0	0	65.04	-52.032	129	129	0	-1	100	PASS	PASS	PASS	FAIL	PASS	FAIL	0	68.6622	68	5.37696	74	5081
290	CCCCTATCACAATTAGCATTAA	080703_001s	NORMAL	NO	1	1	1	F	2	2	2	3	None	EAM221	mir-155		TTAATGCTAATTGTGATAGGGG	3				None	None	None	AUTO	DETECTED	561.006	498.266	2.18335	0.670884	91.056	-117.072	122.23	116.513	14.4889	76	100	PASS	PASS	PASS	PASS	PASS	PASS	0	100.323	101	8.77694	65	6521
304	CCCCTATCACAATTAGCATTAA	080703_001s	NORMAL	NO	1	1	1	F	2	2	4	3	None	EAM221	mir-155		TTAATGCTAATTGTGATAGGGG	3				None	None	None	AUTO	DETECTED	561.053	545.053	0.824115	9.27169	91.056	-117.072	128.445	112.717	26.0619	76	100	PASS	PASS	PASS	PASS	PASS	PASS	0	93.5082	94	5.99339	61	5704
318	CCCCTATCACAATTAGCATTAA	080703_001s	NORMAL	NO	1	1	1	F	2	2	6	3	None	EAM221	mir-155		TTAATGCTAATTGTGATAGGGG	3				None	None	None	AUTO	DETECTED	561.224	591.487	1.08929	13.2906	91.056	-117.072	128.549	117.684	21.8414	77	100	PASS	PASS	PASS	PASS	PASS	PASS	0	97.6719	98	9.20844	64	6251
332	CCCCTATCACAATTAGCATTAA	080703_001s	NORMAL	NO	1	1	1	F	2	2	8	3	None	EAM221	mir-155		TTAATGCTAATTGTGATAGGGG	3				None	None	None	AUTO	DETECTED	561.365	638.135	0.965437	20.0948	91.056	-117.072	122.679	115.512	14.9739	77	100	PASS	PASS	PASS	PASS	PASS	PASS	0	123.82	118	23.5227	61	7553
294	CACAAACCATTATGTGCTGCTA	080703_001s	NORMAL	NO	1	1	1	F	2	2	2	7	None	EAM222	mir-15a-1		TAGCAGCACATAATGGTTTGTG	#REF!				None	None	None	AUTO	DETECTED	653.956	495.778	11.2724	-27.7794	91.056	-117.072	129.712	129.073	15.3067	76	100	PASS	PASS	PASS	PASS	PASS	PASS	0	685.753	696	255.486	77	52803
308	CACAAACCATTATGTGCTGCTA	080703_001s	NORMAL	NO	1	1	1	F	2	2	4	7	None	EAM222	mir-15a-1		TAGCAGCACATAATGGTTTGTG	#REF!				None	None	None	AUTO	DETECTED	654.058	542.872	10.6468	-15.1739	91.056	-117.072	133.446	126.19	11.4036	81	100	PASS	PASS	PASS	PASS	PASS	PASS	0	739.899	800	302.096	69	51053
322	CACAAACCATTATGTGCTGCTA	080703_001s	NORMAL	NO	1	1	1	F	2	2	6	7	None	EAM222	mir-15a-1		TAGCAGCACATAATGGTTTGTG	#REF!				None	None	None	AUTO	DETECTED	653.932	588.886	7.04309	-16.6173	91.056	-117.072	145.43	128.021	16.3479	78	100	PASS	PASS	PASS	PASS	PASS	PASS	0	675.431	667	253.242	72	48631
336	CACAAACCATTATGTGCTGCTA	080703_001s	NORMAL	NO	1	1	1	F	2	2	8	7	None	EAM222	mir-15a-1		TAGCAGCACATAATGGTTTGTG	#REF!				None	None	None	AUTO	DETECTED	654.298	635.826	9.84333	-6.02446	91.056	-117.072	139.221	127.76	22.0134	85	100	PASS	PASS	PASS	PASS	PASS	PASS	0	1032.3	1146.5	431.019	74	76390
742	TGTAAACCATGATGTGCTGCTA	080703_001s	NORMAL	NO	1	1	1	N	4	2	2	7	None	EAM223	mir-15b		TAGCAGCACATCATGGTTTACA	5				None	None	None	AUTO	DETECTED	653.865	1193.3	6.70804	-19.4024	65.04	-52.032	133.26	128.106	18.1606	78	100	PASS	PASS	PASS	PASS	PASS	PASS	0	1694.97	1866.5	914.155	74	125428
756	TGTAAACCATGATGTGCTGCTA	080703_001s	NORMAL	NO	1	1	1	N	4	2	4	7	None	EAM223	mir-15b		TAGCAGCACATCATGGTTTACA	5				None	None	None	AUTO	DETECTED	654.401	1240.06	11.7258	-11.139	65.04	-52.032	143.225	126.393	17.7693	78	100	PASS	PASS	PASS	PASS	PASS	PASS	0	2075.61	2325	1145.33	72	149444
770	TGTAAACCATGATGTGCTGCTA	080703_001s	NORMAL	NO	1	1	1	N	4	2	6	7	None	EAM223	mir-15b		TAGCAGCACATCATGGTTTACA	5				None	None	None	AUTO	DETECTED	654.097	1286.36	5.81486	-8.90807	65.04	-52.032	126.252	119.878	14.4889	90	100	PASS	PASS	PASS	PASS	PASS	PASS	0	2677.62	2868.5	1187.09	66	176723
784	TGTAAACCATGATGTGCTGCTA	080703_001s	NORMAL	NO	1	1	1	N	4	2	8	7	None	EAM223	mir-15b		TAGCAGCACATCATGGTTTACA	5				None	None	None	AUTO	DETECTED	654.478	1333.08	8.80962	0	65.04	-52.032	130.456	117.577	14.9539	82	100	PASS	PASS	PASS	PASS	PASS	PASS	0	3775.36	4008	1464.13	61	230297
732	ACTACCTGCACTGTAAGCACTTTG	080703_001s	NORMAL	NO	1	1	1	N	4	2	1	4	None	EAM224	mir-17as/mir-91		CAAAGTGCTTACAGTGCAGGTAGT	#REF!				None	None	None	AUTO	DETECTED	583.867	1170.47	-2.84232	-19.3246	65.04	-52.032	145.365	135.364	17.9481	76	100	PASS	PASS	PASS	PASS	PASS	PASS	0	2116.24	2237	1632.04	85	179880
746	ACTACCTGCACTGTAAGCACTTTG	080703_001s	NORMAL	NO	1	1	1	N	4	2	3	4	None	EAM224	mir-17as/mir-91		CAAAGTGCTTACAGTGCAGGTAGT	#REF!				None	None	None	AUTO	DETECTED	584.311	1217.26	0.962262	-10.6944	65.04	-52.032	138.921	135.694	21.6728	77	100	PASS	PASS	PASS	PASS	PASS	PASS	0	2479.24	2475.5	2221.15	84	208256
760	ACTACCTGCACTGTAAGCACTTTG	080703_001s	NORMAL	NO	1	1	1	N	4	2	5	4	None	EAM224	mir-17as/mir-91		CAAAGTGCTTACAGTGCAGGTAGT	#REF!				None	None	None	AUTO	DETECTED	584.289	1263.82	-1.27905	-4.9828	65.04	-52.032	134.925	126.711	19.0779	76	100	PASS	PASS	PASS	PASS	PASS	PASS	0	2597.78	2827.5	1891.46	72	187040
774	ACTACCTGCACTGTAAGCACTTTG	080703_001s	NORMAL	NO	1	1	1	N	4	2	7	4	None	EAM224	mir-17as/mir-91		CAAAGTGCTTACAGTGCAGGTAGT	#REF!				None	None	None	AUTO	DETECTED	584.55	1310.59	0	3.37427	65.04	-52.032	141.9	135.647	17.68	79	100	PASS	PASS	PASS	PASS	PASS	PASS	0	3142.56	2344.5	2919.86	86	270260
284	TATCTGCACTAGATGCACCTTA	080703_001s	NORMAL	NO	1	1	1	F	2	2	1	4	None	EAM225	mir-18		TAAGGTGCATCTAGTGCAGATA	#REF!				None	None	None	AUTO	DETECTED	584.136	474.852	4.0388	-2.92013	91.056	-117.072	128.88	128.826	17.9273	76	100	PASS	PASS	PASS	PASS	PASS	PASS	0	728.479	715	306.986	73	53179
298	TATCTGCACTAGATGCACCTTA	080703_001s	NORMAL	NO	1	1	1	F	2	2	3	4	None	EAM225	mir-18		TAAGGTGCATCTAGTGCAGATA	#REF!				None	None	None	AUTO	DETECTED	584.403	521.167	5.54968	0	91.056	-117.072	139.89	131.727	15.2366	77	100	PASS	PASS	PASS	PASS	PASS	PASS	0	610.013	595	303.646	80	48801
312	TATCTGCACTAGATGCACCTTA	080703_001s	NORMAL	NO	1	1	1	F	2	2	5	4	None	EAM225	mir-18		TAAGGTGCATCTAGTGCAGATA	#REF!				None	None	None	AUTO	DETECTED	584.477	567.891	4.5501	7.33209	91.056	-117.072	134.875	128.108	10.1231	79	100	PASS	PASS	PASS	PASS	PASS	PASS	0	730.338	753	303.462	74	54045
326	TATCTGCACTAGATGCACCTTA	080703_001s	NORMAL	NO	1	1	1	F	2	2	7	4	None	EAM225	mir-18		TAAGGTGCATCTAGTGCAGATA	#REF!				None	None	None	AUTO	DETECTED	584.88	614.39	7.83306	12.1966	91.056	-117.072	143.683	139.404	20.6688	77	100	PASS	PASS	PASS	PASS	PASS	PASS	0	982.539	1029	693.431	89	87446
850	ACTCACCGACAGCGTTGAATGTT	080703_001s	NORMAL	NO	1	1	1	P	4	4	2	3	None	EAM226	mir-181a		AACATTCAACGCTGTCGGTGAGT	1				None	None	None	AUTO	DETECTED	1259.04	1195.39	0	-18.7705	143.088	0	151.728	139.915	12.665	109	100	PASS	PASS	PASS	PASS	PASS	PASS	0	9553.24	10053	6335.71	91	869345
864	ACTCACCGACAGCGTTGAATGTT	080703_001s	NORMAL	NO	1	1	1	P	4	4	4	3	None	EAM226	mir-181a		AACATTCAACGCTGTCGGTGAGT	1				None	None	None	AUTO	DETECTED	1259.47	1242.45	4.49532	-6.6612	143.088	0	156.137	138.912	15.3504	110	100	PASS	PASS	PASS	PASS	PASS	PASS	0	11157.5	12641.5	7139.43	88	981859
878	ACTCACCGACAGCGTTGAATGTT	080703_001s	NORMAL	NO	1	1	1	P	4	4	6	3	None	EAM226	mir-181a		AACATTCAACGCTGTCGGTGAGT	1				None	None	None	AUTO	DETECTED	1259.56	1288.5	3.61563	-7.58694	143.088	0	130.08	130.08	9.9813	110	100	PASS	PASS	PASS	PASS	PASS	PASS	0	12701.7	13741	8267.53	80	1016135
892	ACTCACCGACAGCGTTGAATGTT	080703_001s	NORMAL	NO	1	1	1	P	4	4	8	3	None	EAM226	mir-181a		AACATTCAACGCTGTCGGTGAGT	1				None	None	None	AUTO	DETECTED	1259.68	1335.46	3.33139	3.24565	143.088	0	158.242	149.414	15.3164	105	100	PASS	PASS	PASS	PASS	PASS	PASS	0	11612.3	8175.5	11179.3	102	1184451
402	AACCCACCGACAGCAATGAATGTT	080703_001s	NORMAL	NO	1	1	1	H	2	4	2	3	None	EAM227	mir-181b		AACATTCATTGCTGTCGGTGGGTT	3				None	None	None	AUTO	DETECTED	1259.22	501.46	6.5167	-6.4385	169.104	-39.024	164.514	152.104	10.6666	126	100	PASS	PASS	PASS	PASS	PASS	PASS	0	10963.8	11094.5	6496.59	102	1118310
416	AACCCACCGACAGCAATGAATGTT	080703_001s	NORMAL	NO	1	1	1	H	2	4	4	3	None	EAM227	mir-181b		AACATTCATTGCTGTCGGTGGGTT	3				None	None	None	AUTO	DETECTED	1259.69	547.967	10.6801	-1.46483	169.104	-39.024	157.101	156.568	15.6766	114	100	PASS	PASS	PASS	PASS	PASS	PASS	0	9434.8	10133	7060.59	111	1047263
430	AACCCACCGACAGCAATGAATGTT	080703_001s	NORMAL	NO	1	1	1	H	2	4	6	3	None	EAM227	mir-181b		AACATTCATTGCTGTCGGTGGGTT	3				None	None	None	AUTO	DETECTED	1259.65	594.111	8.16652	-1.22268	169.104	-39.024	176.228	166.21	8.71985	107	100	PASS	PASS	PASS	PASS	PASS	PASS	0	8827.95	8512	7915.32	129	1138806
444	AACCCACCGACAGCAATGAATGTT	080703_001s	NORMAL	NO	1	1	1	H	2	4	8	3	None	EAM227	mir-181b		AACATTCATTGCTGTCGGTGGGTT	3				None	None	None	AUTO	DETECTED	1259.54	641.337	4.8383	13.1001	169.104	-39.024	160.836	153.819	19.2947	105	100	PASS	PASS	PASS	PASS	PASS	PASS	0	9285.85	9362	8495.89	110	1021444
854	ACTCACCGACAGGTTGAATGTT	080703_001s	NORMAL	NO	1	1	1	P	4	4	2	7	None	EAM228	mir-181c		AACATTCAACCTGTCGGTGAGT	5				None	None	None	AUTO	DETECTED	1352.16	1194.43	12.1823	-27.3482	143.088	0	144.202	143.627	13.3088	95	100	PASS	PASS	PASS	PASS	PASS	PASS	0	6088.9	6687	4428.29	97	590623
868	ACTCACCGACAGGTTGAATGTT	080703_001s	NORMAL	NO	1	1	1	P	4	4	4	7	None	EAM228	mir-181c		AACATTCAACCTGTCGGTGAGT	5				None	None	None	AUTO	DETECTED	1352.18	1241.51	10.4563	-14.9293	143.088	0	152.521	139.729	11.6408	98	100	PASS	PASS	PASS	PASS	PASS	PASS	0	7881.65	9469	5481.59	88	693585
882	ACTCACCGACAGGTTGAATGTT	080703_001s	NORMAL	NO	1	1	1	P	4	4	6	7	None	EAM228	mir-181c		AACATTCAACCTGTCGGTGAGT	5				None	None	None	AUTO	DETECTED	1352.69	1287.37	15.1135	-18.41	143.088	0	145.266	145.266	13.495	100	100	PASS	PASS	PASS	PASS	PASS	PASS	0	6479.72	7294	4914.64	97	628533
896	ACTCACCGACAGGTTGAATGTT	080703_001s	NORMAL	NO	1	1	1	P	4	4	8	7	None	EAM228	mir-181c		AACATTCAACCTGTCGGTGAGT	5				None	None	None	AUTO	DETECTED	1352.85	1334.37	15.2072	-7.03912	143.088	0	145.485	145.485	17.6839	97	100	PASS	PASS	PASS	PASS	PASS	PASS	0	7395.75	7484.5	6351.49	98	724784
406	TGTGAGTTCTACCATTGCCAAA	080703_001s	NORMAL	NO	1	1	1	H	2	4	2	7	None	EAM229	mir-182		TTTGGCAATGGTAGAACTCACA	7				None	None	None	AUTO	DETECTED	1352.12	500.584	14.9246	-13.9052	169.104	-39.024	128.379	122.359	15.4302	75	100	PASS	PASS	PASS	PASS	PASS	PASS	0	84.4429	83.5	5.89678	70	5911
420	TGTGAGTTCTACCATTGCCAAA	080703_001s	NORMAL	NO	1	1	1	H	2	4	4	7	None	EAM229	mir-182		TTTGGCAATGGTAGAACTCACA	7				None	None	None	AUTO	DETECTED	1352.06	547.747	12.1966	0	169.104	-39.024	135.255	122.51	22.3078	77	100	PASS	PASS	PASS	PASS	PASS	PASS	0	87.4853	88	5.51116	68	5949
434	TGTGAGTTCTACCATTGCCAAA	080703_001s	NORMAL	NO	1	1	1	H	2	4	6	7	None	EAM229	mir-182		TTTGGCAATGGTAGAACTCACA	7				None	None	None	AUTO	DETECTED	1352.35	593.764	14.0751	-1.81417	169.104	-39.024	133.795	122.714	15.4443	76	100	PASS	PASS	PASS	PASS	PASS	PASS	0	101.739	100	9.99213	69	7020
448	TGTGAGTTCTACCATTGCCAAA	080703_001s	NORMAL	NO	1	1	1	H	2	4	8	7	None	EAM229	mir-182		TTTGGCAATGGTAGAACTCACA	7				None	None	None	AUTO	DETECTED	1352.47	640.273	13.713	3.17816	169.104	-39.024	128.037	115.975	15.8344	77	100	PASS	PASS	PASS	PASS	PASS	PASS	0	173.55	163.5	40.2928	60	10413
844	CAGTGAATTCTACCAGTGCCATA	080703_001s	NORMAL	NO	1	1	1	P	4	4	1	4	None	EAM230	mir-183		TATGGCACTGGTAGAATTCACTG	9				None	None	None	AUTO	DETECTED	1282.26	1172.22	3.82364	-19.2405	143.088	0	140.684	133.292	12.8106	77	100	PASS	PASS	PASS	PASS	PASS	PASS	0	155.976	160	34.2145	83	12946
858	CAGTGAATTCTACCAGTGCCATA	080703_001s	NORMAL	NO	1	1	1	P	4	4	3	4	None	EAM230	mir-183		TATGGCACTGGTAGAATTCACTG	9				None	None	None	AUTO	DETECTED	1282.52	1218.59	5.27974	-15.9647	143.088	0	140.703	133.512	10.4846	80	100	PASS	PASS	PASS	PASS	PASS	PASS	0	210.405	201	64.8308	84	17674
872	CAGTGAATTCTACCAGTGCCATA	080703_001s	NORMAL	NO	1	1	1	P	4	4	5	4	None	EAM230	mir-183		TATGGCACTGGTAGAATTCACTG	9				None	None	None	AUTO	TOO_SMALL	1282.27	1265.94	0	0	143.088	0	129	129	0	-1	100	PASS	PASS	PASS	FAIL	PASS	PASS	0	83.9865	74	45.8382	74	6215
886	CAGTGAATTCTACCAGTGCCATA	080703_001s	NORMAL	NO	1	1	1	P	4	4	7	4	None	EAM230	mir-183		TATGGCACTGGTAGAATTCACTG	9				None	None	None	AUTO	DETECTED	1283.01	1311.94	7.66951	-1.72127	143.088	0	133.079	122.48	11.3138	80	100	PASS	PASS	PASS	PASS	PASS	PASS	0	517.449	486	188.402	69	35704
396	CGGCTGCAACACAAGACACGA	080703_001s	NORMAL	NO	1	1	1	H	2	4	1	4	None	EAM231	mir-187		TCGTGTCTTGTGTTGCAGCCG	11				None	None	None	AUTO	DETECTED	1282.47	478.058	10.0164	-9.86398	169.104	-39.024	122.207	110.753	8.86058	77	100	PASS	PASS	PASS	PASS	PASS	PASS	0	101.862	101.5	10.2606	58	5908
410	CGGCTGCAACACAAGACACGA	080703_001s	NORMAL	NO	1	1	1	H	2	4	3	4	None	EAM231	mir-187		TCGTGTCTTGTGTTGCAGCCG	11				None	None	None	AUTO	DETECTED	1282.26	524.825	5.30355	-1.5212	169.104	-39.024	130.079	122.318	14.1085	80	100	PASS	PASS	PASS	PASS	PASS	PASS	0	107.265	105	13.2818	68	7294
424	CGGCTGCAACACAAGACACGA	080703_001s	NORMAL	NO	1	1	1	H	2	4	5	4	None	EAM231	mir-187		TCGTGTCTTGTGTTGCAGCCG	11				None	None	None	AUTO	DETECTED	1282.68	571.226	8.75722	2.06902	169.104	-39.024	131.92	121.808	19.5673	82	100	PASS	PASS	PASS	PASS	PASS	PASS	0	130.203	132	21.2946	69	8984
438	CGGCTGCAACACAAGACACGA	080703_001s	NORMAL	NO	1	1	1	H	2	4	7	4	None	EAM231	mir-187		TCGTGTCTTGTGTTGCAGCCG	11				None	None	None	AUTO	DETECTED	1282.92	618.023	9.91955	10.808	169.104	-39.024	130.435	130.435	9.85093	83	100	PASS	PASS	PASS	PASS	PASS	PASS	0	222.213	229	64.2494	75	16666
739	GGCTGTCAATTCATAGGTCAG	080703_001s	NORMAL	NO	1	1	1	N	4	2	2	4	None	EAM232	mir-192-1		CTGACCTATGAATTGACAGCC	1				None	None	None	AUTO	LOW_SIGNAL	584.161	1195.02	0	0	65.04	-52.032	129	129	0	-1	100	PASS	PASS	PASS	PASS	PASS	FAIL	0	68.5616	68	2.75875	73	5005
753	GGCTGTCAATTCATAGGTCAG	080703_001s	NORMAL	NO	1	1	1	N	4	2	4	4	None	EAM232	mir-192-1		CTGACCTATGAATTGACAGCC	1				None	None	None	AUTO	LOW_SIGNAL	584.312	1241.14	0	0	65.04	-52.032	129	129	0	-1	100	PASS	PASS	PASS	PASS	PASS	FAIL	0	67.137	67	2.51283	73	4901
767	GGCTGTCAATTCATAGGTCAG	080703_001s	NORMAL	NO	1	1	1	N	4	2	6	4	None	EAM232	mir-192-1		CTGACCTATGAATTGACAGCC	1				None	None	None	AUTO	LOW_SIGNAL	584.463	1287.27	0	0	65.04	-52.032	129	129	0	-1	100	PASS	PASS	PASS	PASS	PASS	FAIL	0	67.5634	67	2.67118	71	4797
781	GGCTGTCAATTCATAGGTCAG	080703_001s	NORMAL	NO	1	1	1	N	4	2	8	4	None	EAM232	mir-192-1		CTGACCTATGAATTGACAGCC	1				None	None	None	AUTO	LOW_SIGNAL	584.613	1333.39	0	0	65.04	-52.032	129	129	0	-1	100	PASS	PASS	PASS	FAIL	PASS	FAIL	0	68.68	68	2.69213	75	5151
291	CCCAACAACATGAAACTACCTA	080703_001s	NORMAL	NO	1	1	1	F	2	2	2	4	None	EAM233	mir-196-1		TAGGTAGTTTCATGTTGTTGGG	3				None	None	None	AUTO	LOW_SIGNAL	583.901	498.139	0	0	91.056	-117.072	129	129	0	-1	100	PASS	PASS	PASS	PASS	PASS	FAIL	0	71.3973	71	1.33062	73	5212
305	CCCAACAACATGAAACTACCTA	080703_001s	NORMAL	NO	1	1	1	F	2	2	4	4	None	EAM233	mir-196-1		TAGGTAGTTTCATGTTGTTGGG	3				None	None	None	AUTO	LOW_SIGNAL	584.052	544.265	0	0	91.056	-117.072	129	129	0	-1	100	PASS	PASS	PASS	FAIL	PASS	FAIL	0	72.5205	73	1.52852	73	5294
319	CCCAACAACATGAAACTACCTA	080703_001s	NORMAL	NO	1	1	1	F	2	2	6	4	None	EAM233	mir-196-1		TAGGTAGTTTCATGTTGTTGGG	3				None	None	None	AUTO	LOW_SIGNAL	584.203	590.39	0	0	91.056	-117.072	129	129	0	-1	100	PASS	PASS	PASS	PASS	PASS	PASS	0	72.3699	72	1.1366	73	5283
333	CCCAACAACATGAAACTACCTA	080703_001s	NORMAL	NO	1	1	1	F	2	2	8	4	None	EAM233	mir-196-1		TAGGTAGTTTCATGTTGTTGGG	3				None	None	None	AUTO	LOW_SIGNAL	584.353	636.515	0	0	91.056	-117.072	129	129	0	-1	100	PASS	PASS	PASS	PASS	PASS	PASS	0	71.7703	72	1.41951	74	5311
729	GAACAGGTAGTCTGAACACTGGG	080703_001s	NORMAL	NO	1	1	1	N	4	2	1	1	None	EAM234	mir-199a-1		CCCAGTGTTCAGACTACCTGTTC	5				None	None	None	AUTO	DETECTED	514.338	1170.59	-7.28207	-20.7172	65.04	-52.032	116.331	110.802	14.5297	74	100	PASS	PASS	PASS	PASS	PASS	PASS	0	208	216	59.3468	55	11440
743	GAACAGGTAGTCTGAACACTGGG	080703_001s	NORMAL	NO	1	1	1	N	4	2	3	1	None	EAM234	mir-199a-1		CCCAGTGTTCAGACTACCTGTTC	5				None	None	None	AUTO	DETECTED	514.181	1216.85	-11.2931	-18.9769	65.04	-52.032	128.097	116.124	26.7873	75	100	PASS	PASS	PASS	PASS	PASS	PASS	0	205.031	212.5	60.7859	64	13122
757	GAACAGGTAGTCTGAACACTGGG	080703_001s	NORMAL	NO	1	1	1	N	4	2	5	1	None	EAM234	mir-199a-1		CCCAGTGTTCAGACTACCTGTTC	5				None	None	None	AUTO	DETECTED	514.53	1263.56	-8.70402	-11.3264	65.04	-52.032	112.488	107.183	11.8335	73	100	PASS	PASS	PASS	PASS	PASS	PASS	0	320.115	345	90.3698	52	16646
771	GAACAGGTAGTCTGAACACTGGG	080703_001s	NORMAL	NO	1	1	1	N	4	2	7	1	None	EAM234	mir-199a-1		CCCAGTGTTCAGACTACCTGTTC	5				None	None	None	AUTO	DETECTED	514.802	1310.33	-7.13519	-3.00588	65.04	-52.032	117.611	106.934	19.0332	82	100	PASS	PASS	PASS	PASS	PASS	PASS	0	521	519	182.968	53	27613
281	GAACAGATAGTCTAAACACTGGG	080703_001s	NORMAL	NO	1	1	1	F	2	2	1	1	None	EAM235	mir-199b		CCCAGTGTTTAGACTATCTGTTC	7				None	None	None	AUTO	DETECTED	514.11	473.253	-6.86366	-26.6599	91.056	-117.072	126.975	115.897	10.4944	76	100	PASS	PASS	PASS	PASS	PASS	PASS	0	161.111	173	38.1128	63	10150
295	GAACAGATAGTCTAAACACTGGG	080703_001s	NORMAL	NO	1	1	1	F	2	2	3	1	None	EAM235	mir-199b		CCCAGTGTTTAGACTATCTGTTC	7				None	None	None	AUTO	DETECTED	514.368	519.842	-5.46711	-20.6291	91.056	-117.072	124.671	114.32	11.9482	76	100	PASS	PASS	PASS	PASS	PASS	PASS	0	138.833	145	26.8424	60	8330
309	GAACAGATAGTCTAAACACTGGG	080703_001s	NORMAL	NO	1	1	1	F	2	2	5	1	None	EAM235	mir-199b		CCCAGTGTTTAGACTATCTGTTC	7				None	None	None	AUTO	DETECTED	514.401	566.401	-6.99783	-14.9817	91.056	-117.072	104.064	104.064	7.99549	78	100	PASS	PASS	PASS	PASS	PASS	PASS	0	132.327	138	18.7864	52	6881
323	GAACAGATAGTCTAAACACTGGG	080703_001s	NORMAL	NO	1	1	1	F	2	2	7	1	None	EAM235	mir-199b		CCCAGTGTTTAGACTATCTGTTC	7				None	None	None	AUTO	DETECTED	514.617	613.033	-6.15863	-8.39041	91.056	-117.072	111.067	102.852	11.8574	83	100	PASS	PASS	PASS	PASS	PASS	PASS	0	119.417	121.5	12.0863	48	5732
733	TCAGTTTTGCATAGATTTGCACA	080703_001s	NORMAL	NO	1	1	1	N	4	2	1	5	None	EAM236	mir-19a		TGTGCAAATCTATGCAAAACTGA	9				None	None	None	AUTO	DETECTED	606.981	1170.36	-2.18494	-19.8042	65.04	-52.032	118.387	117.71	14.4889	74	100	PASS	PASS	PASS	PASS	PASS	PASS	0	685.954	780	316.598	65	44587
747	TCAGTTTTGCATAGATTTGCACA	080703_001s	NORMAL	NO	1	1	1	N	4	2	3	5	None	EAM236	mir-19a		TGTGCAAATCTATGCAAAACTGA	9				None	None	None	AUTO	DETECTED	607.092	1216.58	-2.69386	-18.5466	65.04	-52.032	125.276	112.547	10.293	75	100	PASS	PASS	PASS	PASS	PASS	PASS	0	809.931	913	316.103	58	46976
761	TCAGTTTTGCATAGATTTGCACA	080703_001s	NORMAL	NO	1	1	1	N	4	2	5	5	None	EAM236	mir-19a		TGTGCAAATCTATGCAAAACTGA	9				None	None	None	AUTO	DETECTED	607.366	1263.11	-1.09247	-13.2716	65.04	-52.032	131.539	119.438	18.4777	74	100	PASS	PASS	PASS	PASS	PASS	PASS	0	1341.33	1402	830.07	66	88528
775	TCAGTTTTGCATAGATTTGCACA	080703_001s	NORMAL	NO	1	1	1	N	4	2	7	5	None	EAM236	mir-19a		TGTGCAAATCTATGCAAAACTGA	9				None	None	None	AUTO	DETECTED	607.303	1310.01	-3.87445	-3.14879	65.04	-52.032	125.653	115.958	20.1142	79	100	PASS	PASS	PASS	PASS	PASS	PASS	0	1354.7	1501	654.483	64	86701
285	TCAGTTTTGCATGGATTTGCACA	080703_001s	NORMAL	NO	1	1	1	F	2	2	1	5	None	EAM237	mir-19b-1		TGTGCAAATCCATGCAAAACTGA	11				None	None	None	AUTO	DETECTED	606.969	473.313	1.04404	-21.9693	91.056	-117.072	139.779	133.849	11.6355	77	100	PASS	PASS	PASS	PASS	PASS	PASS	0	959.952	1084	461.861	83	79676
299	TCAGTTTTGCATGGATTTGCACA	080703_001s	NORMAL	NO	1	1	1	F	2	2	3	5	None	EAM237	mir-19b-1		TGTGCAAATCCATGCAAAACTGA	11				None	None	None	AUTO	DETECTED	607.219	519.702	2.34055	-18.5275	91.056	-117.072	134.009	128.3	16.6023	77	100	PASS	PASS	PASS	PASS	PASS	PASS	0	914.493	993	403.479	75	68587
313	TCAGTTTTGCATGGATTTGCACA	080703_001s	NORMAL	NO	1	1	1	F	2	2	5	5	None	EAM237	mir-19b-1		TGTGCAAATCCATGCAAAACTGA	11				None	None	None	AUTO	DETECTED	607.298	566.181	1.40528	-13.9314	91.056	-117.072	138.459	129.092	19.2162	79	100	PASS	PASS	PASS	PASS	PASS	PASS	0	1075.9	1150.5	407.274	72	77465
327	TCAGTTTTGCATGGATTTGCACA	080703_001s	NORMAL	NO	1	1	1	F	2	2	7	5	None	EAM237	mir-19b-1		TGTGCAAATCCATGCAAAACTGA	11				None	None	None	AUTO	DETECTED	607.584	612.816	3.17102	-7.30112	91.056	-117.072	139.706	129.817	23.227	76	100	PASS	PASS	PASS	PASS	PASS	PASS	0	1351.54	1640	780.511	79	106772
851	ATACATACTTCTTTACATTCCA	080703_001s	NORMAL	NO	1	1	1	P	4	4	2	4	None	EAM238	mir-1b		TGGAATGTAAAGAAGTATGTAT	1				None	None	None	AUTO	DETECTED	1282.21	1195.83	2.18494	-12.0759	143.088	0	129.814	122.691	11.3254	82	100	PASS	PASS	PASS	PASS	PASS	PASS	0	128.672	128	18.5745	67	8621
865	ATACATACTTCTTTACATTCCA	080703_001s	NORMAL	NO	1	1	1	P	4	4	4	4	None	EAM238	mir-1b		TGGAATGTAAAGAAGTATGTAT	1				None	None	None	AUTO	DETECTED	1282.54	1242.07	4.50802	-10.5309	143.088	0	131.577	123.404	12.9261	82	100	PASS	PASS	PASS	PASS	PASS	PASS	0	144.472	146.5	23.9847	72	10402
879	ATACATACTTCTTTACATTCCA	080703_001s	NORMAL	NO	1	1	1	P	4	4	6	4	None	EAM238	mir-1b		TGGAATGTAAAGAAGTATGTAT	1				None	None	None	AUTO	DETECTED	1282.57	1288.57	2.93919	-5.74022	143.088	0	117.072	117.072	17.5419	80	100	PASS	PASS	PASS	PASS	PASS	PASS	0	185.766	191.5	46.9923	64	11889
893	ATACATACTTCTTTACATTCCA	080703_001s	NORMAL	NO	1	1	1	P	4	4	8	4	None	EAM238	mir-1b		TGGAATGTAAAGAAGTATGTAT	1				None	None	None	AUTO	DETECTED	1282.9	1335.18	5.37819	0	143.088	0	132.901	125.228	8.67479	79	100	PASS	PASS	PASS	PASS	PASS	PASS	0	334.486	357	108.935	70	23414
403	ATACATACTTCTTTACATTCCA	080703_001s	NORMAL	NO	1	1	1	H	2	4	2	4	None	EAM239	mir-1d		TGGAATGTAAAGAAGTATGTAT	3				None	None	None	AUTO	DETECTED	1282.14	501.665	4.65728	-2.79032	169.104	-39.024	138.236	135.433	14.0396	83	100	PASS	PASS	PASS	PASS	PASS	PASS	0	109.163	112	19.112	86	9388
417	ATACATACTTCTTTACATTCCA	080703_001s	NORMAL	NO	1	1	1	H	2	4	4	4	None	EAM239	mir-1d		TGGAATGTAAAGAAGTATGTAT	3				None	None	None	AUTO	DETECTED	1282.37	548.277	5.75293	3.53941	169.104	-39.024	140.695	129.797	14.0107	84	100	PASS	PASS	PASS	PASS	PASS	PASS	0	118.236	119	11.1639	72	8513
431	ATACATACTTCTTTACATTCCA	080703_001s	NORMAL	NO	1	1	1	H	2	4	6	4	None	EAM239	mir-1d		TGGAATGTAAAGAAGTATGTAT	3				None	None	None	AUTO	DETECTED	1282.49	594.49	5.31943	4.68031	169.104	-39.024	137.971	128.773	11.6355	83	100	PASS	PASS	PASS	PASS	PASS	PASS	0	138.457	135	23.5265	70	9692
445	ATACATACTTCTTTACATTCCA	080703_001s	NORMAL	NO	1	1	1	H	2	4	8	4	None	EAM239	mir-1d		TGGAATGTAAAGAAGTATGTAT	3				None	None	None	AUTO	DETECTED	1282.41	641.239	2.36437	12.8016	169.104	-39.024	140.351	129.044	16.4892	81	100	PASS	PASS	PASS	PASS	PASS	PASS	0	195.292	199	35.002	72	14061
841	CTACCTGCACTATAAGCACTTTA	080703_001s	NORMAL	NO	1	1	1	P	4	4	1	1	None	EAM240	mir-20		TAAAGTGCTTATAGTGCAGGTAG	5				None	None	None	AUTO	DETECTED	1212.62	1171.38	-2.10237	-32.9821	143.088	0	130.08	130.08	11.6355	88	100	PASS	PASS	PASS	PASS	PASS	PASS	0	2822.44	2789	1687.38	81	228618
855	CTACCTGCACTATAAGCACTTTA	080703_001s	NORMAL	NO	1	1	1	P	4	4	3	1	None	EAM240	mir-20		TAAAGTGCTTATAGTGCAGGTAG	5				None	None	None	AUTO	DETECTED	1212.79	1218.38	-1.76097	-21.6017	143.088	0	132.386	131.161	15.2279	85	100	PASS	PASS	PASS	PASS	PASS	PASS	0	3024.89	3154	1716.75	80	241991
869	CTACCTGCACTATAAGCACTTTA	080703_001s	NORMAL	NO	1	1	1	P	4	4	5	1	None	EAM240	mir-20		TAAAGTGCTTATAGTGCAGGTAG	5				None	None	None	AUTO	DETECTED	1213.04	1264.54	0	-21.2444	143.088	0	144.508	144.508	13.495	83	100	PASS	PASS	PASS	PASS	PASS	PASS	0	2935.74	3635.5	2262.98	98	287703
883	CTACCTGCACTATAAGCACTTTA	080703_001s	NORMAL	NO	1	1	1	P	4	4	7	1	None	EAM240	mir-20		TAAAGTGCTTATAGTGCAGGTAG	5				None	None	None	AUTO	DETECTED	1213.28	1311.42	0	-11.4455	143.088	0	145.178	138.518	17.1247	83	100	PASS	PASS	PASS	PASS	PASS	PASS	0	4007.99	3854	3285.7	88	352703
393	CTAGTGGTCCTAAACATTTCAC	080703_001s	NORMAL	NO	1	1	1	H	2	4	1	1	None	EAM241	mir-203		GTGAAATGTTTAGGACCACTAG	7				None	None	None	AUTO	DETECTED	1212.35	477.895	-2.13889	-14.929	169.104	-39.024	131.439	119.382	12.6998	76	100	PASS	PASS	PASS	PASS	PASS	PASS	0	86.0909	86	3.59798	66	5682
407	CTAGTGGTCCTAAACATTTCAC	080703_001s	NORMAL	NO	1	1	1	H	2	4	3	1	None	EAM241	mir-203		GTGAAATGTTTAGGACCACTAG	7				None	None	None	AUTO	DETECTED	1212.72	524.013	0	-15.0302	169.104	-39.024	127.832	118.866	14.1085	80	100	PASS	PASS	PASS	PASS	PASS	PASS	0	90.0154	90	4.12497	65	5851
421	CTAGTGGTCCTAAACATTTCAC	080703_001s	NORMAL	NO	1	1	1	H	2	4	5	1	None	EAM241	mir-203		GTGAAATGTTTAGGACCACTAG	7				None	None	None	AUTO	DETECTED	1212.88	570.97	0	-4.20473	169.104	-39.024	128.454	123.015	13.8215	78	100	PASS	PASS	PASS	PASS	PASS	PASS	0	97.3768	97	6.66223	69	6719
435	CTAGTGGTCCTAAACATTTCAC	080703_001s	NORMAL	NO	1	1	1	H	2	4	7	1	None	EAM241	mir-203		GTGAAATGTTTAGGACCACTAG	7				None	None	None	AUTO	DETECTED	1212.92	617.544	0	1.63394	169.104	-39.024	140.125	128.692	12.5122	78	100	PASS	PASS	PASS	PASS	PASS	PASS	0	154.013	148.5	36.5515	78	12013
512	AGGCATAGGATGACAAAGGGAA	080703_001s	NORMAL	NO	1	1	1	J	3	2	2	1	None	EAM242	mir-204		TTCCCTTTGTCATCCTATGCCT	2				None	None	None	AUTO	DETECTED	514.915	848.683	0.926534	-8.08475	78.048	-52.032	132.149	120.647	12.9261	77	100	PASS	PASS	PASS	PASS	PASS	PASS	0	163.651	165	32.8753	66	10801
526	AGGCATAGGATGACAAAGGGAA	080703_001s	NORMAL	NO	1	1	1	J	3	2	4	1	None	EAM242	mir-204		TTCCCTTTGTCATCCTATGCCT	2				None	None	None	AUTO	DETECTED	515.226	895.298	3.01937	-1.7173	78.048	-52.032	135.255	122.509	19.5673	77	100	PASS	PASS	PASS	PASS	PASS	PASS	0	183.174	180	41.2232	69	12639
540	AGGCATAGGATGACAAAGGGAA	080703_001s	NORMAL	NO	1	1	1	J	3	2	6	1	None	EAM242	mir-204		TTCCCTTTGTCATCCTATGCCT	2				None	None	None	AUTO	DETECTED	515.335	941.806	2.4779	3.2655	78.048	-52.032	133.928	121.021	12.7142	77	100	PASS	PASS	PASS	PASS	PASS	PASS	0	246.073	246	71.2394	68	16733
554	AGGCATAGGATGACAAAGGGAA	080703_001s	NORMAL	NO	1	1	1	J	3	2	8	1	None	EAM242	mir-204		TTCCCTTTGTCATCCTATGCCT	2				None	None	None	AUTO	DETECTED	515.512	988.058	2.81295	4.91849	78.048	-52.032	135.734	126.486	11.4036	77	100	PASS	PASS	PASS	PASS	PASS	PASS	0	561.176	559	236.098	74	41527
64	CAGACTCCGGTGGAATGAAGGA	080703_001s	NORMAL	NO	1	1	1	B	1	2	2	1	None	EAM243	mir-205		TCCTTCATTCCACCGGAGTCTG	4				None	None	None	AUTO	DETECTED	511.786	150.324	-10.3761	-1.32767	78.048	-143.088	133.879	129.292	14.0396	73	100	PASS	PASS	PASS	PASS	PASS	PASS	0	102.24	99	12.8566	75	7668
78	CAGACTCCGGTGGAATGAAGGA	080703_001s	NORMAL	NO	1	1	1	B	1	2	4	1	None	EAM243	mir-205		TCCTTCATTCCACCGGAGTCTG	4				None	None	None	AUTO	DETECTED	512	197	-9.54878	5.8347	78.048	-143.088	133.926	123.818	9.85093	73	100	PASS	PASS	PASS	PASS	PASS	PASS	0	93.5942	92	7.92115	69	6458
92	CAGACTCCGGTGGAATGAAGGA	080703_001s	NORMAL	NO	1	1	1	B	1	2	6	1	None	EAM243	mir-205		TCCTTCATTCCACCGGAGTCTG	4				None	None	None	AUTO	DETECTED	512.175	243.729	-9.23676	13.6876	78.048	-143.088	129.982	123.669	15.4302	74	100	PASS	PASS	PASS	PASS	PASS	PASS	0	89.9718	89	7.83212	71	6388
106	CAGACTCCGGTGGAATGAAGGA	080703_001s	NORMAL	NO	1	1	1	B	1	2	8	1	None	EAM243	mir-205		TCCTTCATTCCACCGGAGTCTG	4				None	None	None	AUTO	DETECTED	512.408	290.066	-8.16255	16.441	78.048	-143.088	123.117	120.978	15.9953	73	100	PASS	PASS	PASS	PASS	PASS	PASS	0	94.597	94	9.05046	67	6338
516	TCAACATCAGTCTGATAAGCTA	080703_001s	NORMAL	NO	1	1	1	J	3	2	2	5	None	EAM244	mir-21		TAGCTTATCAGACTGATGTTGA	6				None	None	None	AUTO	DETECTED	607.736	847.152	8.3531	-24.0835	78.048	-52.032	133.184	119.359	11.3138	76	100	PASS	PASS	PASS	PASS	PASS	PASS	0	207.864	208	35.4899	66	13719
530	TCAACATCAGTCTGATAAGCTA	080703_001s	NORMAL	NO	1	1	1	J	3	2	4	5	None	EAM244	mir-21		TAGCTTATCAGACTGATGTTGA	6				None	None	None	AUTO	DETECTED	608.211	893.889	12.5737	-16.1218	78.048	-52.032	157.593	119.637	24.5147	79	100	PASS	PASS	PASS	PASS	PASS	PASS	0	208.03	201	44.7499	66	13730
544	TCAACATCAGTCTGATAAGCTA	080703_001s	NORMAL	NO	1	1	1	J	3	2	6	5	None	EAM244	mir-21		TAGCTTATCAGACTGATGTTGA	6				None	None	None	AUTO	DETECTED	608.207	940.054	10.5547	-15.5994	78.048	-52.032	144.911	121.479	12.8	76	100	PASS	PASS	PASS	PASS	PASS	PASS	0	332.529	318	85.2533	68	22612
558	TCAACATCAGTCTGATAAGCTA	080703_001s	NORMAL	NO	1	1	1	J	3	2	8	5	None	EAM244	mir-21		TAGCTTATCAGACTGATGTTGA	6				None	None	None	AUTO	DETECTED	608.278	987.258	9.52179	-1.57598	78.048	-52.032	144.244	131.927	16.7567	76	100	PASS	PASS	PASS	PASS	PASS	PASS	0	559.354	553	233.707	82	45867
68	CAGCCGCTGTCACACGCACAG	080703_001s	NORMAL	NO	1	1	1	B	1	2	2	5	None	EAM245	mir-210		CTGTGCGTGTGACAGCGGCTG	8				None	None	None	AUTO	DETECTED	604.953	148.885	1.54978	-16.1338	78.048	-143.088	157.176	151.816	9.43501	77	100	PASS	PASS	PASS	PASS	PASS	PASS	0	900.819	910	475.922	105	94586
82	CAGCCGCTGTCACACGCACAG	080703_001s	NORMAL	NO	1	1	1	B	1	2	4	5	None	EAM245	mir-210		CTGTGCGTGTGACAGCGGCTG	8				None	None	None	AUTO	DETECTED	605.259	195.518	3.57434	-9.51663	78.048	-143.088	150.804	138.083	13.7082	80	100	PASS	PASS	PASS	PASS	PASS	PASS	0	756.784	727.5	315.664	88	66597
96	CAGCCGCTGTCACACGCACAG	080703_001s	NORMAL	NO	1	1	1	B	1	2	6	5	None	EAM245	mir-210		CTGTGCGTGTGACAGCGGCTG	8				None	None	None	AUTO	DETECTED	605.603	241.874	6.08321	-6.52365	78.048	-143.088	146.647	145.271	11.3736	77	100	PASS	PASS	PASS	PASS	PASS	PASS	0	627.899	689	247.432	99	62162
110	CAGCCGCTGTCACACGCACAG	080703_001s	NORMAL	NO	1	1	1	B	1	2	8	5	None	EAM245	mir-210		CTGTGCGTGTGACAGCGGCTG	8				None	None	None	AUTO	DETECTED	605.603	289.108	4.12296	7.89499	78.048	-143.088	151.698	145.015	16.1931	77	100	PASS	PASS	PASS	PASS	PASS	PASS	0	746.768	730	370.782	99	73930
506	AGGCGAAGGATGACAAAGGGAA	080703_001s	NORMAL	NO	1	1	1	J	3	2	1	2	None	EAM246	mir-211		TTCCCTTTGTCATCCTTCGCCT	10				None	None	None	AUTO	DETECTED	538	824.605	2.2024	-20.3083	78.048	-52.032	117.072	104.064	10.293	79	100	PASS	PASS	PASS	PASS	PASS	PASS	0	124.96	123	16.0649	50	6248
520	AGGCGAAGGATGACAAAGGGAA	080703_001s	NORMAL	NO	1	1	1	J	3	2	3	2	None	EAM246	mir-211		TTCCCTTTGTCATCCTTCGCCT	10				None	None	None	AUTO	DETECTED	538.199	871.541	2.82645	-9.76394	78.048	-52.032	132.615	107.239	16.5489	77	100	PASS	PASS	PASS	PASS	PASS	PASS	0	121.145	119	20.4545	55	6663
534	AGGCGAAGGATGACAAAGGGAA	080703_001s	NORMAL	NO	1	1	1	J	3	2	5	2	None	EAM246	mir-211		TTCCCTTTGTCATCCTTCGCCT	10				None	None	None	AUTO	DETECTED	538.608	917.982	6.19833	-5.65845	78.048	-52.032	132.599	119.626	11.5656	76	100	PASS	PASS	PASS	PASS	PASS	PASS	0	149.308	150	33.5717	65	9705
548	AGGCGAAGGATGACAAAGGGAA	080703_001s	NORMAL	NO	1	1	1	J	3	2	7	2	None	EAM246	mir-211		TTCCCTTTGTCATCCTTCGCCT	10				None	None	None	AUTO	DETECTED	538.311	964.541	0	0	78.048	-52.032	130.722	109.138	14.9739	78	100	PASS	PASS	PASS	PASS	PASS	PASS	0	276.818	270	54.9023	55	15225
58	GGCCGTGACTGGAGACTGTTA	080703_001s	NORMAL	NO	1	1	1	B	1	2	1	2	None	EAM247	mir-212		TAACAGTCTCCAGTCACGGCC	12				None	None	None	AUTO	DETECTED	537.049	125.559	19.2301	-22.4971	78.048	-143.088	126.866	80.4166	81.5675	74	100	PASS	PASS	PASS	PASS	PASS	PASS	0	78.7931	78	3.79266	29	2285
72	GGCCGTGACTGGAGACTGTTA	080703_001s	NORMAL	NO	1	1	1	B	1	2	3	2	None	EAM247	mir-212		TAACAGTCTCCAGTCACGGCC	12				None	None	None	AUTO	DETECTED	537.261	173.587	20.0265	2.25619	78.048	-143.088	122.263	75.758	87.7132	75	100	PASS	PASS	PASS	PASS	PASS	PASS	0	77.9615	77.5	2.83522	26	2027
86	GGCCGTGACTGGAGACTGTTA	080703_001s	NORMAL	NO	1	1	1	B	1	2	5	2	None	EAM247	mir-212		TAACAGTCTCCAGTCACGGCC	12				None	None	None	AUTO	DETECTED	537.104	219.311	16.0234	-2.95804	78.048	-143.088	122.889	98.3456	86.9232	73	100	PASS	PASS	PASS	PASS	PASS	PASS	0	75.3571	75	2.41763	42	3165
100	GGCCGTGACTGGAGACTGTTA	080703_001s	NORMAL	NO	1	1	1	B	1	2	7	2	None	EAM247	mir-212		TAACAGTCTCCAGTCACGGCC	12				None	None	None	AUTO	DETECTED	538.115	266.731	27.222	13.8774	78.048	-143.088	110.119	68.0092	58.4836	75	100	PASS	PASS	PASS	PASS	PASS	PASS	0	81.0455	80	3.89722	22	1783
624	GGTACAATCAACGGTCGATGGT	080703_001s	NORMAL	NO	1	1	1	L	3	4	2	1	None	EAM248	mir-213		ACCATCGACCGTTGATTGTACC	2				None	None	None	AUTO	DETECTED	1208.28	845.07	-5.7561	0	104.064	-78.048	135.754	127.492	11.4035	76	100	PASS	PASS	PASS	PASS	PASS	PASS	0	445.575	468	187.247	73	32527
638	GGTACAATCAACGGTCGATGGT	080703_001s	NORMAL	NO	1	1	1	L	3	4	4	1	None	EAM248	mir-213		ACCATCGACCGTTGATTGTACC	2				None	None	None	AUTO	DETECTED	1209.01	891.437	1.7435	3.4743	104.064	-78.048	118.806	117.904	11.5904	84	100	PASS	PASS	PASS	PASS	PASS	PASS	0	584.328	607	192.239	61	35644
652	GGTACAATCAACGGTCGATGGT	080703_001s	NORMAL	NO	1	1	1	L	3	4	6	1	None	EAM248	mir-213		ACCATCGACCGTTGATTGTACC	2				None	None	None	AUTO	DETECTED	1209.25	937.643	2.91696	4.52708	104.064	-78.048	138.198	128.09	17.7693	78	100	PASS	PASS	PASS	PASS	PASS	PASS	0	786.52	868	353.804	75	58989
666	GGTACAATCAACGGTCGATGGT	080703_001s	NORMAL	NO	1	1	1	L	3	4	8	1	None	EAM248	mir-213		ACCATCGACCGTTGATTGTACC	2				None	None	None	AUTO	DETECTED	1210.32	983.955	14.8896	6.95258	104.064	-78.048	147.624	119.784	27.3446	85	100	PASS	PASS	PASS	PASS	PASS	PASS	0	1406.06	1559.5	776.206	66	92800
176	CTGCCTGTCTGTGCCTGCTGT	080703_001s	NORMAL	NO	1	1	1	D	1	4	2	1	None	EAM249	mir-214		ACAGCAGGCACAGACAGGCAG	4				None	None	None	AUTO	DETECTED	1211.71	150.336	3.27105	-10.799	169.104	-104.064	106.007	105.309	16.3902	73	100	PASS	PASS	PASS	PASS	PASS	PASS	0	393.66	424	164.576	53	20864
190	CTGCCTGTCTGTGCCTGCTGT	080703_001s	NORMAL	NO	1	1	1	D	1	4	4	1	None	EAM249	mir-214		ACAGCAGGCACAGACAGGCAG	4				None	None	None	AUTO	DETECTED	1211.45	197.057	-2.10078	-3.04498	169.104	-104.064	109.199	98.6036	10.0236	74	100	PASS	PASS	PASS	PASS	PASS	PASS	0	488.756	506	122.116	41	20039
204	CTGCCTGTCTGTGCCTGCTGT	080703_001s	NORMAL	NO	1	1	1	D	1	4	6	1	None	EAM249	mir-214		ACAGCAGGCACAGACAGGCAG	4				None	None	None	AUTO	DETECTED	1212	243.5	3.08368	1.08393	169.104	-104.064	104.064	91.056	7.39034	77	100	PASS	PASS	PASS	PASS	PASS	PASS	0	620.95	653.5	197.187	40	24838
218	CTGCCTGTCTGTGCCTGCTGT	080703_001s	NORMAL	NO	1	1	1	D	1	4	8	1	None	EAM249	mir-214		ACAGCAGGCACAGACAGGCAG	4				None	None	None	AUTO	DETECTED	1212	289.833	0	3.79149	169.104	-104.064	117.072	117.072	13.9716	75	100	PASS	PASS	PASS	PASS	PASS	PASS	0	955.323	1106	537.622	65	62096
628	GTCTGTCAATTCATAGGTCAT	080703_001s	NORMAL	NO	1	1	1	L	3	4	2	5	None	EAM250	mir-215		ATGACCTATGAATTGACAGAC	6				None	None	None	AUTO	DETECTED	1302.05	843.455	14.0528	-16.753	104.064	-78.048	119.766	109.098	11.9267	79	100	PASS	PASS	PASS	PASS	PASS	PASS	0	85.0179	85	4.19303	56	4761
642	GTCTGTCAATTCATAGGTCAT	080703_001s	NORMAL	NO	1	1	1	L	3	4	4	5	None	EAM250	mir-215		ATGACCTATGAATTGACAGAC	6				None	None	None	AUTO	DETECTED	1302.1	889.962	12.7127	-11.7949	104.064	-78.048	119.653	108.751	19.8157	80	100	PASS	PASS	PASS	PASS	PASS	PASS	0	86.9818	88	4.75897	55	4784
656	GTCTGTCAATTCATAGGTCAT	080703_001s	NORMAL	NO	1	1	1	L	3	4	6	5	None	EAM250	mir-215		ATGACCTATGAATTGACAGAC	6				None	None	None	AUTO	DETECTED	1302.2	936.345	12.1092	-8.43488	104.064	-78.048	123.303	114.082	15.5768	79	100	PASS	PASS	PASS	PASS	PASS	PASS	0	96.4333	96.5	7.93697	60	5786
670	GTCTGTCAATTCATAGGTCAT	080703_001s	NORMAL	NO	1	1	1	L	3	4	8	5	None	EAM250	mir-215		ATGACCTATGAATTGACAGAC	6				None	None	None	AUTO	DETECTED	1302.56	983.343	14.7404	2.91537	104.064	-78.048	128.905	108.357	21.5438	80	100	PASS	PASS	PASS	PASS	PASS	PASS	0	133.482	134	20.7408	54	7208
180	CACAGTTGCCAGCTGAGATTA	080703_001s	NORMAL	NO	1	1	1	D	1	4	2	5	None	EAM251	mir-216		TAATCTCAGCTGGCAACTGTG	8				None	None	None	AUTO	DETECTED	1304.37	149.211	8.51586	-21.5127	169.104	-104.064	94.6699	86.1422	10.8879	76	100	PASS	PASS	PASS	PASS	PASS	PASS	0	84.1429	85	4.03035	35	2945
194	CACAGTTGCCAGCTGAGATTA	080703_001s	NORMAL	NO	1	1	1	D	1	4	4	5	None	EAM251	mir-216		TAATCTCAGCTGGCAACTGTG	8				None	None	None	AUTO	DETECTED	1304.62	195.616	9.80364	-17.8711	169.104	-104.064	91.9805	82.7824	8.49424	78	100	PASS	PASS	PASS	PASS	PASS	PASS	0	89.8438	89.5	2.84105	32	2875
208	CACAGTTGCCAGCTGAGATTA	080703_001s	NORMAL	NO	1	1	1	D	1	4	6	5	None	EAM251	mir-216		TAATCTCAGCTGGCAACTGTG	8				None	None	None	AUTO	DETECTED	1304.76	242.12	9.71313	-12.9475	169.104	-104.064	94.6869	94.6869	16.3773	76	100	PASS	PASS	PASS	PASS	PASS	PASS	0	102.683	103	10.7992	41	4210
222	CACAGTTGCCAGCTGAGATTA	080703_001s	NORMAL	NO	1	1	1	D	1	4	8	5	None	EAM251	mir-216		TAATCTCAGCTGGCAACTGTG	8				None	None	None	AUTO	DETECTED	1304.89	289.111	9.43048	-1.68356	169.104	-104.064	101.178	91.9805	7.75679	76	100	PASS	PASS	PASS	PASS	PASS	PASS	0	148.487	146	23.4531	39	5791
618	ATCCAATCAGTTCCTGATGCAGTA	080703_001s	NORMAL	NO	1	1	1	L	3	4	1	2	None	EAM252	mir-217		TACTGCATCAGGAACTGATTGGAT	10				None	None	None	AUTO	DETECTED	1231.63	821.265	0	-8.34834	104.064	-78.048	119.048	107.368	18.859	78	100	PASS	PASS	PASS	PASS	PASS	PASS	0	87.3704	87.5	5.43676	54	4718
632	ATCCAATCAGTTCCTGATGCAGTA	080703_001s	NORMAL	NO	1	1	1	L	3	4	3	2	None	EAM252	mir-217		TACTGCATCAGGAACTGATTGGAT	10				None	None	None	AUTO	DETECTED	1231.97	867.879	0	-1.98883	104.064	-78.048	122.817	104.353	18.0003	79	100	PASS	PASS	PASS	PASS	PASS	PASS	0	91.8333	91	5.62794	48	4408
646	ATCCAATCAGTTCCTGATGCAGTA	080703_001s	NORMAL	NO	1	1	1	L	3	4	5	2	None	EAM252	mir-217		TACTGCATCAGGAACTGATTGGAT	10				None	None	None	AUTO	DETECTED	1232.17	914.314	2.09602	2.04679	104.064	-78.048	117.193	104.185	15.463	80	100	PASS	PASS	PASS	PASS	PASS	PASS	0	105.725	105	11.1536	51	5392
660	ATCCAATCAGTTCCTGATGCAGTA	080703_001s	NORMAL	NO	1	1	1	L	3	4	7	2	None	EAM252	mir-217		TACTGCATCAGGAACTGATTGGAT	10				None	None	None	AUTO	DETECTED	1231.69	961.262	-6.11973	12.7444	104.064	-78.048	111.609	104.83	12.6953	80	100	PASS	PASS	PASS	PASS	PASS	PASS	0	143.981	143	30.8694	52	7487
170	ACATGGTTAGATCAAGCACAA	080703_001s	NORMAL	NO	1	1	1	D	1	4	1	2	None	EAM253	mir-218-1		TTGTGCTTGATCTAACCATGT	12				None	None	None	AUTO	DETECTED	1234.13	126.5	-4.15233	-19.8802	169.104	-104.064	104.064	91.056	19.3226	73	100	PASS	PASS	PASS	PASS	PASS	PASS	0	105.21	105.5	6.17824	38	3998
184	ACATGGTTAGATCAAGCACAA	080703_001s	NORMAL	NO	1	1	1	D	1	4	3	2	None	EAM253	mir-218-1		TTGTGCTTGATCTAACCATGT	12				None	None	None	AUTO	DETECTED	1234.11	173.268	-6.40555	-11.5207	169.104	-104.064	106.59	98.9542	10.3725	74	100	PASS	PASS	PASS	PASS	PASS	PASS	0	112.674	113	9.59593	43	4845
198	ACATGGTTAGATCAAGCACAA	080703_001s	NORMAL	NO	1	1	1	D	1	4	5	2	None	EAM253	mir-218-1		TTGTGCTTGATCTAACCATGT	12				None	None	None	AUTO	DETECTED	1234.28	219.973	-6.09274	-3.98044	169.104	-104.064	103.099	98.8233	10.431	74	100	PASS	PASS	PASS	PASS	PASS	PASS	0	130.884	132	16.6021	43	5628
212	ACATGGTTAGATCAAGCACAA	080703_001s	NORMAL	NO	1	1	1	D	1	4	7	2	None	EAM253	mir-218-1		TTGTGCTTGATCTAACCATGT	12				None	None	None	AUTO	DETECTED	1234.43	266.532	-6.05463	1.66927	169.104	-104.064	110.53	104.712	19.0486	75	100	PASS	PASS	PASS	PASS	PASS	PASS	0	253.212	249	75.018	52	13167
513	AGAATTGCGTTTGGACAATCA	080703_001s	NORMAL	NO	1	1	1	J	3	2	2	2	None	EAM254	mir-219		TGATTGTCCAAACGCAATTCT	2				None	None	None	AUTO	DETECTED	538.47	848.04	7.33605	-15.4684	78.048	-52.032	156.606	120.942	15.5892	78	100	PASS	PASS	PASS	PASS	PASS	PASS	0	1106.05	1048	505.011	66	72999
527	AGAATTGCGTTTGGACAATCA	080703_001s	NORMAL	NO	1	1	1	J	3	2	4	2	None	EAM254	mir-219		TGATTGTCCAAACGCAATTCT	2				None	None	None	AUTO	DETECTED	538.522	894.72	6.05304	-8.25386	78.048	-52.032	133.302	120.324	8.86734	84	100	PASS	PASS	PASS	PASS	PASS	PASS	0	1098.78	1182.5	417.325	68	74717
541	AGAATTGCGTTTGGACAATCA	080703_001s	NORMAL	NO	1	1	1	J	3	2	6	2	None	EAM254	mir-219		TGATTGTCCAAACGCAATTCT	2				None	None	None	AUTO	DETECTED	538.91	941.005	9.13434	-6.1761	78.048	-52.032	157.103	135.066	18.4062	77	100	PASS	PASS	PASS	PASS	PASS	PASS	0	1116.54	1211	651.842	89	99372
555	AGAATTGCGTTTGGACAATCA	080703_001s	NORMAL	NO	1	1	1	J	3	2	8	2	None	EAM254	mir-219		TGATTGTCCAAACGCAATTCT	2				None	None	None	AUTO	DETECTED	539.167	987.74	10.519	1.75382	78.048	-52.032	145.342	135.416	16.7325	84	100	PASS	PASS	PASS	PASS	PASS	PASS	0	1981.51	1858	1363.17	84	166447
65	ACAGTTCTTCAACTGGCAGCTT	080703_001s	NORMAL	NO	1	1	1	B	1	2	2	2	None	EAM255	mir-22		AAGCTGCCAGTTGAAGAACTGT	#REF!				None	None	None	AUTO	DETECTED	535.36	150.048	-3.71725	-3.93539	78.048	-143.088	134.421	121.471	13.7178	74	100	PASS	PASS	PASS	PASS	PASS	PASS	0	323.091	328	65.3414	66	21324
79	ACAGTTCTTCAACTGGCAGCTT	080703_001s	NORMAL	NO	1	1	1	B	1	2	4	2	None	EAM255	mir-22		AAGCTGCCAGTTGAAGAACTGT	#REF!				None	None	None	AUTO	DETECTED	535.378	196.582	-5.45123	1.37233	78.048	-143.088	143.758	130.752	14.3503	74	100	PASS	PASS	PASS	PASS	PASS	PASS	0	246.691	248	84.5678	81	19982
93	ACAGTTCTTCAACTGGCAGCTT	080703_001s	NORMAL	NO	1	1	1	B	1	2	6	2	None	EAM255	mir-22		AAGCTGCCAGTTGAAGAACTGT	#REF!				None	None	None	AUTO	DETECTED	535.795	243.023	-1.97534	5.4814	78.048	-143.088	130.265	117.447	12.5787	74	100	PASS	PASS	PASS	PASS	PASS	PASS	0	251.046	239	61.6754	65	16318
107	ACAGTTCTTCAACTGGCAGCTT	080703_001s	NORMAL	NO	1	1	1	B	1	2	8	2	None	EAM255	mir-22		AAGCTGCCAGTTGAAGAACTGT	#REF!				None	None	None	AUTO	DETECTED	535.952	289.726	-1.89435	13.0032	78.048	-143.088	127.917	127.917	14.056	74	100	PASS	PASS	PASS	PASS	PASS	PASS	0	273.224	301	115.415	76	20765
517	AAAGTGTCAGATACGGTGTGG	080703_001s	NORMAL	NO	1	1	1	J	3	2	2	6	None	EAM256	mir-220		CCACACCGTATCTGACACTTT	#REF!				None	None	None	AUTO	LOW_SIGNAL	630.156	848.928	0	0	78.048	-52.032	129	129	0	-1	100	PASS	PASS	PASS	PASS	PASS	FAIL	0	70.1233	70	1.50873	73	5119
531	AAAGTGTCAGATACGGTGTGG	080703_001s	NORMAL	NO	1	1	1	J	3	2	4	6	None	EAM256	mir-220		CCACACCGTATCTGACACTTT	#REF!				None	None	None	AUTO	LOW_SIGNAL	630.307	895.053	0	0	78.048	-52.032	129	129	0	-1	100	PASS	PASS	PASS	FAIL	PASS	FAIL	0	70.137	70	1.51213	73	5120
545	AAAGTGTCAGATACGGTGTGG	080703_001s	NORMAL	NO	1	1	1	J	3	2	6	6	None	EAM256	mir-220		CCACACCGTATCTGACACTTT	#REF!				None	None	None	AUTO	LOW_SIGNAL	630.458	941.178	0	0	78.048	-52.032	129	129	0	-1	100	PASS	PASS	PASS	FAIL	PASS	FAIL	0	71.2639	71	4.80315	72	5131
559	AAAGTGTCAGATACGGTGTGG	080703_001s	NORMAL	NO	1	1	1	J	3	2	8	6	None	EAM256	mir-220		CCACACCGTATCTGACACTTT	#REF!				None	None	None	AUTO	LOW_SIGNAL	630.608	987.303	0	0	78.048	-52.032	129	129	0	-1	100	PASS	PASS	PASS	PASS	PASS	FAIL	0	70.0933	70	1.3574	75	5257
69	GAAACCCAGCAGACAATGTAGCT	080703_001s	NORMAL	NO	1	1	1	B	1	2	2	6	None	EAM257	mir-221		AGCTACATTGTCTGCTGGGTTTC	#REF!				None	None	None	AUTO	DETECTED	628.557	149.172	8.59684	-11.4138	78.048	-143.088	156.591	143.753	15.6766	77	100	PASS	PASS	PASS	PASS	PASS	PASS	0	752.247	755	305.313	97	72968
83	GAAACCCAGCAGACAATGTAGCT	080703_001s	NORMAL	NO	1	1	1	B	1	2	4	6	None	EAM257	mir-221		AGCTACATTGTCTGCTGGGTTTC	#REF!				None	None	None	AUTO	DETECTED	628.474	195.561	5.55206	-7.9861	78.048	-143.088	159.249	136.005	11.3383	77	100	PASS	PASS	PASS	PASS	PASS	PASS	0	562.466	549	182.606	88	49497
97	GAAACCCAGCAGACAATGTAGCT	080703_001s	NORMAL	NO	1	1	1	B	1	2	6	6	None	EAM257	mir-221		AGCTACATTGTCTGCTGGGTTTC	#REF!				None	None	None	AUTO	DETECTED	628.889	242.049	8.99699	-3.26927	78.048	-143.088	148.154	145.139	13.3088	77	100	PASS	PASS	PASS	PASS	PASS	PASS	0	505.643	509	195.444	98	49553
111	GAAACCCAGCAGACAATGTAGCT	080703_001s	NORMAL	NO	1	1	1	B	1	2	8	6	None	EAM257	mir-221		AGCTACATTGTCTGCTGGGTTTC	#REF!				None	None	None	AUTO	DETECTED	628.954	289.259	7.87276	10.8489	78.048	-143.088	148.02	143.644	18.5546	76	100	PASS	PASS	PASS	PASS	PASS	PASS	0	614.583	649.5	268.521	96	59000
507	GAGACCCAGTAGCCAGATGTAGCT	080703_001s	NORMAL	NO	1	1	1	J	3	2	1	3	None	EAM258	mir-222		AGCTACATCTGGCTACTGGGTCTC	#REF!				None	None	None	AUTO	DETECTED	561.594	824.629	9.11608	-19.015	78.048	-52.032	136.868	121.897	16.5521	74	100	PASS	PASS	PASS	PASS	PASS	PASS	0	81.0986	81	3.98266	71	5758
521	GAGACCCAGTAGCCAGATGTAGCT	080703_001s	NORMAL	NO	1	1	1	J	3	2	3	3	None	EAM258	mir-222		AGCTACATCTGGCTACTGGGTCTC	#REF!				None	None	None	AUTO	DETECTED	561.9	871.393	11.1359	-10.7064	78.048	-52.032	129.806	106.376	21.7158	77	100	PASS	PASS	PASS	PASS	PASS	PASS	0	82.4528	81	3.47832	53	4370
535	GAGACCCAGTAGCCAGATGTAGCT	080703_001s	NORMAL	NO	1	1	1	J	3	2	5	3	None	EAM258	mir-222		AGCTACATCTGGCTACTGGGTCTC	#REF!				None	None	None	AUTO	DETECTED	561.915	917.719	9.36617	-8.09268	78.048	-52.032	131.776	118.782	12.9261	76	100	PASS	PASS	PASS	PASS	PASS	PASS	0	88.5	87	5.58914	66	5841
549	GAGACCCAGTAGCCAGATGTAGCT	080703_001s	NORMAL	NO	1	1	1	J	3	2	7	3	None	EAM258	mir-222		AGCTACATCTGGCTACTGGGTCTC	#REF!				None	None	None	AUTO	DETECTED	561.794	964.629	5.83867	2.11507	78.048	-52.032	135.251	122.505	16.5521	76	100	PASS	PASS	PASS	PASS	PASS	PASS	0	111.343	106.5	26.1245	70	7794
59	GGGGTATTTGACAAACTGACA	080703_001s	NORMAL	NO	1	1	1	B	1	2	1	3	None	EAM259	mir-223		TGTCAGTTTGTCAAATACCCC	#REF!				None	None	None	AUTO	DETECTED	558.5	126.652	-1.73398	-7.29209	78.048	-143.088	130.08	130.08	12.0762	73	100	PASS	PASS	PASS	PASS	PASS	PASS	0	121.167	124.5	21.0654	78	9451
73	GGGGTATTTGACAAACTGACA	080703_001s	NORMAL	NO	1	1	1	B	1	2	3	3	None	EAM259	mir-223		TGTCAGTTTGTCAAATACCCC	#REF!				None	None	None	AUTO	DETECTED	558.538	173.308	-3.19325	-0.396576	78.048	-143.088	147.956	140.284	9.73277	76	100	PASS	PASS	PASS	PASS	PASS	PASS	0	115.511	115	15.1911	90	10396
87	GGGGTATTTGACAAACTGACA	080703_001s	NORMAL	NO	1	1	1	B	1	2	5	3	None	EAM259	mir-223		TGTCAGTTTGTCAAATACCCC	#REF!				None	None	None	AUTO	DETECTED	558.91	219.63	0	2.16707	78.048	-143.088	143.084	137.339	15.5892	76	100	PASS	PASS	PASS	PASS	PASS	PASS	0	108.851	107	13.6506	87	9470
101	GGGGTATTTGACAAACTGACA	080703_001s	NORMAL	NO	1	1	1	B	1	2	7	3	None	EAM259	mir-223		TGTCAGTTTGTCAAATACCCC	#REF!				None	None	None	AUTO	DETECTED	559.163	266.153	1.01466	7.34241	78.048	-143.088	143.854	131.693	17.9481	75	100	PASS	PASS	PASS	PASS	PASS	PASS	0	116.765	120	14.4138	81	9458
625	GGAAATCCCTGGCAATGTGAT	080703_001s	NORMAL	NO	1	1	1	L	3	4	2	2	None	EAM260	mir-23a		ATCACATTGCCAGGGATTTCC	2				None	None	None	AUTO	DETECTED	1232.45	843.798	8.61907	-15.2358	104.064	-78.048	149.312	135.462	22.9672	80	100	PASS	PASS	PASS	PASS	PASS	PASS	0	1380.83	1580	875.026	84	115990
639	GGAAATCCCTGGCAATGTGAT	080703_001s	NORMAL	NO	1	1	1	L	3	4	4	2	None	EAM260	mir-23a		ATCACATTGCCAGGGATTTCC	2				None	None	None	AUTO	DETECTED	1232.57	890.726	8.19034	-4.79305	104.064	-78.048	141.57	132.378	24.2894	82	100	PASS	PASS	PASS	PASS	PASS	PASS	0	1845.89	2051	1171.45	82	151363
653	GGAAATCCCTGGCAATGTGAT	080703_001s	NORMAL	NO	1	1	1	L	3	4	6	2	None	EAM260	mir-23a		ATCACATTGCCAGGGATTTCC	2				None	None	None	AUTO	DETECTED	1232.56	937.206	6.15625	0	104.064	-78.048	132.597	119.624	16.5521	90	100	PASS	PASS	PASS	PASS	PASS	PASS	0	2836.22	2901	1526.34	67	190027
667	GGAAATCCCTGGCAATGTGAT	080703_001s	NORMAL	NO	1	1	1	L	3	4	8	2	None	EAM260	mir-23a		ATCACATTGCCAGGGATTTCC	2				None	None	None	AUTO	DETECTED	1233.05	984.089	10.5515	9.68772	104.064	-78.048	145.483	132.851	21.6728	85	100	PASS	PASS	PASS	PASS	PASS	PASS	0	3302.32	3129	2942.69	85	280697
177	GTGGTAATCCCTGGCAATGTGAT	080703_001s	NORMAL	NO	1	1	1	D	1	4	2	2	None	EAM261	mir-23b		ATCACATTGCCAGGGATTACCAC	4				None	None	None	AUTO	LOW_SIGNAL	1234.52	151.091	0	0	169.104	-104.064	129	129	0	-1	100	PASS	PASS	PASS	PASS	PASS	FAIL	0	67.3117	67	1.2059	77	5183
191	GTGGTAATCCCTGGCAATGTGAT	080703_001s	NORMAL	NO	1	1	1	D	1	4	4	2	None	EAM261	mir-23b		ATCACATTGCCAGGGATTACCAC	4				None	None	None	AUTO	LOW_SIGNAL	1234.67	197.216	0	0	169.104	-104.064	129	129	0	-1	100	PASS	PASS	PASS	FAIL	PASS	FAIL	0	68.84	69	1.34607	75	5163
205	GTGGTAATCCCTGGCAATGTGAT	080703_001s	NORMAL	NO	1	1	1	D	1	4	6	2	None	EAM261	mir-23b		ATCACATTGCCAGGGATTACCAC	4				None	None	None	AUTO	LOW_SIGNAL	1234.83	243.341	0	0	169.104	-104.064	129	129	0	-1	100	PASS	PASS	PASS	FAIL	PASS	FAIL	0	69.2667	69	1.27696	75	5195
219	GTGGTAATCCCTGGCAATGTGAT	080703_001s	NORMAL	NO	1	1	1	D	1	4	8	2	None	EAM261	mir-23b		ATCACATTGCCAGGGATTACCAC	4				None	None	None	AUTO	LOW_SIGNAL	1234.98	289.467	0	0	169.104	-104.064	129	129	0	-1	100	PASS	PASS	PASS	FAIL	PASS	FAIL	0	69.4795	70	1.30288	73	5072
629	CTGTTCCTGCTGAACTGAGCCA	080703_001s	NORMAL	NO	1	1	1	L	3	4	2	6	None	EAM262	mir-24-1		TGGCTCAGTTCAGCAGGAACAG	6				None	None	None	AUTO	DETECTED	1325.52	843.847	19.3278	-10.6778	104.064	-78.048	170.505	120.41	23.1314	85	100	PASS	PASS	PASS	PASS	PASS	PASS	0	1267.75	1410	539.75	69	87475
643	CTGTTCCTGCTGAACTGAGCCA	080703_001s	NORMAL	NO	1	1	1	L	3	4	4	6	None	EAM262	mir-24-1		TGGCTCAGTTCAGCAGGAACAG	6				None	None	None	AUTO	DETECTED	1325.41	890.571	15.9186	-2.89155	104.064	-78.048	142.665	134.699	8.2526	80	100	PASS	PASS	PASS	PASS	PASS	PASS	0	1581.16	1864	914.7	85	134399
657	CTGTTCCTGCTGAACTGAGCCA	080703_001s	NORMAL	NO	1	1	1	L	3	4	6	6	None	EAM262	mir-24-1		TGGCTCAGTTCAGCAGGAACAG	6				None	None	None	AUTO	DETECTED	1324.88	937.365	7.01213	5.80612	104.064	-78.048	145.075	135.691	16.7325	86	100	PASS	PASS	PASS	PASS	PASS	PASS	0	2454.72	2733	1391.68	85	208651
671	CTGTTCCTGCTGAACTGAGCCA	080703_001s	NORMAL	NO	1	1	1	L	3	4	8	6	None	EAM262	mir-24-1		TGGCTCAGTTCAGCAGGAACAG	6				None	None	None	AUTO	DETECTED	1325.81	983.712	17.1857	8.69132	104.064	-78.048	170.138	138.701	26.7365	86	100	PASS	PASS	PASS	PASS	PASS	PASS	0	3642.79	4654	2812.29	90	327851
181	AGCCTATCCTGGATTACTTGAA	080703_001s	NORMAL	NO	1	1	1	D	1	4	2	6	None	EAM263	mir-26a		TTCAAGTAATCCAGGATAGGCT	8				None	None	None	AUTO	DETECTED	1327.68	149.125	11.7393	-21.6529	169.104	-104.064	136.787	131.987	20.4054	76	100	PASS	PASS	PASS	PASS	PASS	PASS	0	2396.93	1743	2077.61	80	191754
195	AGCCTATCCTGGATTACTTGAA	080703_001s	NORMAL	NO	1	1	1	D	1	4	4	6	None	EAM263	mir-26a		TTCAAGTAATCCAGGATAGGCT	8				None	None	None	AUTO	DETECTED	1327.96	195.522	13.4145	-18.1208	169.104	-104.064	140.1	130.388	16.4892	77	100	PASS	PASS	PASS	PASS	PASS	PASS	0	2295	2155.5	1901.5	80	183600
209	AGCCTATCCTGGATTACTTGAA	080703_001s	NORMAL	NO	1	1	1	D	1	4	6	6	None	EAM263	mir-26a		TTCAAGTAATCCAGGATAGGCT	8				None	None	None	AUTO	DETECTED	1328.11	242.567	13.4081	-6.14752	169.104	-104.064	135.163	128.059	15.0406	78	100	PASS	PASS	PASS	PASS	PASS	PASS	0	2747.32	2478	2233.02	76	208796
223	AGCCTATCCTGGATTACTTGAA	080703_001s	NORMAL	NO	1	1	1	D	1	4	8	6	None	EAM263	mir-26a		TTCAAGTAATCCAGGATAGGCT	8				None	None	None	AUTO	DETECTED	1327.91	289.175	8.92236	0	169.104	-104.064	120.539	120.142	10.1955	84	100	PASS	PASS	PASS	PASS	PASS	PASS	0	3360.31	3764	2729.36	67	225141
619	CAGAACTTAGCCACTGTGAA	080703_001s	NORMAL	NO	1	1	1	L	3	4	1	3	None	EAM264	mir-27b		TTCACAGTGGCTAAGTTCTG	10				None	None	None	AUTO	DETECTED	1254.91	821.421	1.77526	-5.33452	104.064	-78.048	125.276	112.547	10.293	80	100	PASS	PASS	PASS	PASS	PASS	PASS	0	128.69	131.5	23.6467	58	7464
633	CAGAACTTAGCCACTGTGAA	080703_001s	NORMAL	NO	1	1	1	L	3	4	3	3	None	EAM264	mir-27b		TTCACAGTGGCTAAGTTCTG	10				None	None	None	AUTO	DETECTED	1255.15	867.808	3.01382	-1.93405	104.064	-78.048	125.814	118.384	9.07777	83	100	PASS	PASS	PASS	PASS	PASS	PASS	0	143.621	146.5	28.4225	66	9479
647	CAGAACTTAGCCACTGTGAA	080703_001s	NORMAL	NO	1	1	1	L	3	4	5	3	None	EAM264	mir-27b		TTCACAGTGGCTAAGTTCTG	10				None	None	None	AUTO	DETECTED	1255.36	914.362	3.76965	3.65374	104.064	-78.048	135.79	119.736	19.7588	81	100	PASS	PASS	PASS	PASS	PASS	PASS	0	201.742	209.5	47.369	66	13315
661	CAGAACTTAGCCACTGTGAA	080703_001s	NORMAL	NO	1	1	1	L	3	4	7	3	None	EAM264	mir-27b		TTCACAGTGGCTAAGTTCTG	10				None	None	None	AUTO	DETECTED	1255.2	961.414	0	15.7066	104.064	-78.048	123.028	110.403	11.2574	83	100	PASS	PASS	PASS	PASS	PASS	PASS	0	408.345	414	147.01	58	23684
171	AACCGATTTCAGATGGTGCTAG	080703_001s	NORMAL	NO	1	1	1	D	1	4	1	3	None	EAM265	mir-29a-1		CTAGCACCATCTGAAATCGGTT	12				None	None	None	AUTO	DETECTED	1258	126.638	6.35633	-17.106	169.104	-104.064	104.064	91.056	11.0935	75	100	PASS	PASS	PASS	PASS	PASS	PASS	0	236.308	252	62.2986	39	9216
185	AACCGATTTCAGATGGTGCTAG	080703_001s	NORMAL	NO	1	1	1	D	1	4	3	3	None	EAM265	mir-29a-1		CTAGCACCATCTGAAATCGGTT	12				None	None	None	AUTO	DETECTED	1258	173.362	4.39528	-9.31516	169.104	-104.064	104.064	91.056	11.0935	78	100	PASS	PASS	PASS	PASS	PASS	PASS	0	286.667	303	73.0044	39	11180
199	AACCGATTTCAGATGGTGCTAG	080703_001s	NORMAL	NO	1	1	1	D	1	4	5	3	None	EAM265	mir-29a-1		CTAGCACCATCTGAAATCGGTT	12				None	None	None	AUTO	DETECTED	1258.32	219.627	6.57546	-7.49425	169.104	-104.064	104.82	98.7312	19.1595	77	100	PASS	PASS	PASS	PASS	PASS	PASS	0	371.783	394.5	129.295	46	17102
213	AACCGATTTCAGATGGTGCTAG	080703_001s	NORMAL	NO	1	1	1	D	1	4	7	3	None	EAM265	mir-29a-1		CTAGCACCATCTGAAATCGGTT	12				None	None	None	AUTO	DETECTED	1258.55	266.266	7.59012	-0.819352	169.104	-104.064	111.55	104.758	10.9345	76	100	PASS	PASS	PASS	PASS	PASS	PASS	0	742.51	769	332.501	51	37868
514	AACACTGATTTCAAATGGTGCTA	080703_001s	NORMAL	NO	1	1	1	J	3	2	2	3	None	EAM266	mir-29b-1		TAGCACCATTTGAAATCAGTGTT	2				None	None	None	AUTO	DETECTED	561.42	848.121	5.86567	-13.4391	78.048	-52.032	138.695	122.98	10.123	74	100	PASS	PASS	PASS	PASS	PASS	PASS	0	162.662	158	39.346	68	11061
528	AACACTGATTTCAAATGGTGCTA	080703_001s	NORMAL	NO	1	1	1	J	3	2	4	3	None	EAM266	mir-29b-1		TAGCACCATTTGAAATCAGTGTT	2				None	None	None	AUTO	DETECTED	561.667	894.786	7.1209	-6.41667	78.048	-52.032	135.597	118.94	14.056	78	100	PASS	PASS	PASS	PASS	PASS	PASS	0	183	177	47.7104	65	11895
542	AACACTGATTTCAAATGGTGCTA	080703_001s	NORMAL	NO	1	1	1	J	3	2	6	3	None	EAM266	mir-29b-1		TAGCACCATTTGAAATCAGTGTT	2				None	None	None	AUTO	DETECTED	561.717	940.958	5.81327	-5.80612	78.048	-52.032	132.548	121.736	15.4302	78	100	PASS	PASS	PASS	PASS	PASS	PASS	0	237.298	232	66.2959	67	15899
556	AACACTGATTTCAAATGGTGCTA	080703_001s	NORMAL	NO	1	1	1	J	3	2	8	3	None	EAM266	mir-29b-1		TAGCACCATTTGAAATCAGTGTT	2				None	None	None	AUTO	DETECTED	562.146	988.171	9.44001	8.34278	78.048	-52.032	143.669	130.728	42.763	77	100	PASS	PASS	PASS	PASS	PASS	PASS	0	434.075	470	255.845	80	34726
66	AACACTGATTTCAAATGGTGCTA	080703_001s	NORMAL	NO	1	1	1	B	1	2	2	3	None	EAM267	mir-29b-3		TAGCACCATTTGAAATCAGTGTT	4				None	None	None	AUTO	DETECTED	558.472	149.972	-3.0821	-3.95286	78.048	-143.088	152.122	140.33	17.2892	74	100	PASS	PASS	PASS	PASS	PASS	PASS	0	288.527	295	95.9929	91	26256
80	AACACTGATTTCAAATGGTGCTA	080703_001s	NORMAL	NO	1	1	1	B	1	2	4	3	None	EAM267	mir-29b-3		TAGCACCATTTGAAATCAGTGTT	4				None	None	None	AUTO	DETECTED	558.459	196.459	-5.20431	0.759607	78.048	-143.088	137.971	128.773	9.35722	75	100	PASS	PASS	PASS	PASS	PASS	PASS	0	249.406	249	53.8659	69	17209
94	AACACTGATTTCAAATGGTGCTA	080703_001s	NORMAL	NO	1	1	1	B	1	2	6	3	None	EAM267	mir-29b-3		TAGCACCATTTGAAATCAGTGTT	4				None	None	None	AUTO	DETECTED	558.71	242.8	-3.90145	3.56422	78.048	-143.088	144.831	133.027	15.5892	75	100	PASS	PASS	PASS	PASS	PASS	PASS	0	237	221	86.3381	82	19434
108	AACACTGATTTCAAATGGTGCTA	080703_001s	NORMAL	NO	1	1	1	B	1	2	8	3	None	EAM267	mir-29b-3		TAGCACCATTTGAAATCAGTGTT	4				None	None	None	AUTO	DETECTED	558.542	289.646	-8.0514	12.9381	78.048	-143.088	139.715	135.793	11.6355	74	100	PASS	PASS	PASS	PASS	PASS	PASS	0	247.694	252	85.1314	85	21054
518	AACCGATTTCAGATGGTGCTAG	080703_001s	NORMAL	NO	1	1	1	J	3	2	2	7	None	EAM268	mir-29c		CTAGCACCATCTGAAATCGGTT	#REF!				None	None	None	AUTO	DETECTED	654.57	847.012	17.5708	-23.9454	78.048	-52.032	135.138	122.37	11.4036	74	100	PASS	PASS	PASS	PASS	PASS	PASS	0	134.653	137.5	22.7201	72	9695
532	AACCGATTTCAGATGGTGCTAG	080703_001s	NORMAL	NO	1	1	1	J	3	2	4	7	None	EAM268	mir-29c		CTAGCACCATCTGAAATCGGTT	#REF!				None	None	None	AUTO	DETECTED	654.583	893.762	15.7868	-15.8138	78.048	-52.032	132.063	123.35	14.056	74	100	PASS	PASS	PASS	PASS	PASS	PASS	0	137.457	140.5	29.3691	70	9622
546	AACCGATTTCAGATGGTGCTAG	080703_001s	NORMAL	NO	1	1	1	J	3	2	6	7	None	EAM268	mir-29c		CTAGCACCATCTGAAATCGGTT	#REF!				None	None	None	AUTO	DETECTED	654.607	939.833	14.1362	-16.5141	78.048	-52.032	131.131	118.729	14.056	79	100	PASS	PASS	PASS	PASS	PASS	PASS	0	203.508	208	45.6509	65	13228
560	AACCGATTTCAGATGGTGCTAG	080703_001s	NORMAL	NO	1	1	1	J	3	2	8	7	None	EAM268	mir-29c		CTAGCACCATCTGAAATCGGTT	#REF!				None	None	None	AUTO	DETECTED	654.74	986.551	13.9115	-8.8112	78.048	-52.032	131.088	118.658	17.2145	79	100	PASS	PASS	PASS	PASS	PASS	PASS	0	388.806	419	150.141	67	26050
70	GCTGCAAACATCCGACTGAAAG	080703_001s	NORMAL	NO	1	1	1	B	1	2	2	7	None	EAM269	mir-30a		CTTTCAGTCGGATGTTTGCAGC	#REF!				None	None	None	AUTO	DETECTED	651.205	148.83	3.20436	-14.8797	78.048	-143.088	151.692	146.213	11.0059	76	100	PASS	PASS	PASS	PASS	PASS	PASS	0	518.051	510.5	178.492	98	50769
84	GCTGCAAACATCCGACTGAAAG	080703_001s	NORMAL	NO	1	1	1	B	1	2	4	7	None	EAM269	mir-30a		CTTTCAGTCGGATGTTTGCAGC	#REF!				None	None	None	AUTO	DETECTED	651.576	195.519	6.06733	-7.55002	78.048	-143.088	151.697	142.87	12.0762	75	100	PASS	PASS	PASS	PASS	PASS	PASS	0	425.533	430.5	140.364	90	38298
98	GCTGCAAACATCCGACTGAAAG	080703_001s	NORMAL	NO	1	1	1	B	1	2	6	7	None	EAM269	mir-30a		CTTTCAGTCGGATGTTTGCAGC	#REF!				None	None	None	AUTO	DETECTED	651.986	242.145	9.43842	-1.03808	78.048	-143.088	147.575	143.266	19.6626	76	100	PASS	PASS	PASS	PASS	PASS	PASS	0	396.347	399	161.016	95	37653
112	GCTGCAAACATCCGACTGAAAG	080703_001s	NORMAL	NO	1	1	1	B	1	2	8	7	None	EAM269	mir-30a		CTTTCAGTCGGATGTTTGCAGC	#REF!				None	None	None	AUTO	DETECTED	652.09	288.63	8.83264	3.64381	78.048	-143.088	143.084	137.339	15.5892	74	100	PASS	PASS	PASS	PASS	PASS	PASS	0	475.966	526	217.459	87	41409
508	GCTGAGTGTAGGATGTTTACA	080703_001s	NORMAL	NO	1	1	1	J	3	2	1	4	None	EAM270	mir-30b		TGTAAACATCCTACACTCAGC	#REF!				None	None	None	AUTO	DETECTED	584.99	824.596	13.4566	-18.4672	78.048	-52.032	147.121	131.868	11.1434	77	100	PASS	PASS	PASS	PASS	PASS	PASS	0	1289.02	1236.5	822.775	82	105700
522	GCTGAGTGTAGGATGTTTACA	080703_001s	NORMAL	NO	1	1	1	J	3	2	3	4	None	EAM270	mir-30b		TGTAAACATCCTACACTCAGC	#REF!				None	None	None	AUTO	DETECTED	584.685	871.196	7.52104	-12.2966	78.048	-52.032	139.988	129.364	12.8	87	100	PASS	PASS	PASS	PASS	PASS	PASS	0	1629.23	1578	1006.08	75	122192
536	GCTGAGTGTAGGATGTTTACA	080703_001s	NORMAL	NO	1	1	1	J	3	2	5	4	None	EAM270	mir-30b		TGTAAACATCCTACACTCAGC	#REF!				None	None	None	AUTO	DETECTED	584.925	917.868	8.69053	-5.18288	78.048	-52.032	134.151	123.013	13.8728	94	100	PASS	PASS	PASS	PASS	PASS	PASS	0	1865.29	1809	974.723	69	128705
550	GCTGAGTGTAGGATGTTTACA	080703_001s	NORMAL	NO	1	1	1	J	3	2	7	4	None	EAM270	mir-30b		TGTAAACATCCTACACTCAGC	#REF!				None	None	None	AUTO	DETECTED	585.34	964.521	12.1315	1.68872	78.048	-52.032	145.133	132.511	19.2162	79	100	PASS	PASS	PASS	PASS	PASS	PASS	0	1706.89	1754.5	1308.76	84	143379
60	GCTGAGAGTGTAGGATGTTTACA	080703_001s	NORMAL	NO	1	1	1	B	1	2	1	4	None	EAM271	mir-30c		TGTAAACATCCTACACTCTCAGC	#REF!				None	None	None	AUTO	DETECTED	581.681	126.185	0	-12.3914	78.048	-143.088	157.93	157.444	18.7111	79	100	PASS	PASS	PASS	PASS	PASS	PASS	0	2229.17	2290	1516.26	115	256355
74	GCTGAGAGTGTAGGATGTTTACA	080703_001s	NORMAL	NO	1	1	1	B	1	2	3	4	None	EAM271	mir-30c		TGTAAACATCCTACACTCTCAGC	#REF!				None	None	None	AUTO	DETECTED	581.89	173.11	0	-1.99141	78.048	-143.088	156.367	147.169	7.15933	83	100	PASS	PASS	PASS	PASS	PASS	PASS	0	2937.51	2920	1708.97	98	287876
88	GCTGAGAGTGTAGGATGTTTACA	080703_001s	NORMAL	NO	1	1	1	B	1	2	5	4	None	EAM271	mir-30c		TGTAAACATCCTACACTCTCAGC	#REF!				None	None	None	AUTO	DETECTED	582.009	219.069	0	-4.15075	78.048	-143.088	148.963	147.64	10.3784	83	100	PASS	PASS	PASS	PASS	PASS	PASS	0	2259.55	2562	1207.37	99	223695
102	GCTGAGAGTGTAGGATGTTTACA	080703_001s	NORMAL	NO	1	1	1	B	1	2	7	4	None	EAM271	mir-30c		TGTAAACATCCTACACTCTCAGC	#REF!				None	None	None	AUTO	DETECTED	582.102	266.111	0	7.77034	78.048	-143.088	151.441	148.025	13.3088	84	100	PASS	PASS	PASS	PASS	PASS	PASS	0	2086.97	2394.5	1318.47	102	212871
626	CTTCCAGTCGGGGATGTTTACA	080703_001s	NORMAL	NO	1	1	1	L	3	4	2	3	None	EAM272	mir-30d		TGTAAACATCCCCGACTGGAAG	2				None	None	None	AUTO	DETECTED	1254.98	844.01	1.72921	-11.4939	104.064	-78.048	143.326	131.125	28.4262	86	100	PASS	PASS	PASS	PASS	PASS	PASS	0	2998.38	2400	2512.37	81	242869
640	CTTCCAGTCGGGGATGTTTACA	080703_001s	NORMAL	NO	1	1	1	L	3	4	4	3	None	EAM272	mir-30d		TGTAAACATCCCCGACTGGAAG	2				None	None	None	AUTO	DETECTED	1255.49	890.615	6.40238	-5.26068	104.064	-78.048	138.487	129.833	11.6355	91	100	PASS	PASS	PASS	PASS	PASS	PASS	0	4009.04	3166.5	3096.31	74	296669
654	CTTCCAGTCGGGGATGTTTACA	080703_001s	NORMAL	NO	1	1	1	L	3	4	6	3	None	EAM272	mir-30d		TGTAAACATCCCCGACTGGAAG	2				None	None	None	AUTO	DETECTED	1255.56	936.768	5.38295	-4.89309	104.064	-78.048	135.59	133.158	14.04	92	100	PASS	PASS	PASS	PASS	PASS	PASS	0	4640.54	3160	4224.57	83	385165
668	CTTCCAGTCGGGGATGTTTACA	080703_001s	NORMAL	NO	1	1	1	L	3	4	8	3	None	EAM272	mir-30d		TGTAAACATCCCCGACTGGAAG	2				None	None	None	AUTO	DETECTED	1255.6	983.421	3.90621	1.96898	104.064	-78.048	148.3	142.206	12.9922	89	100	PASS	PASS	PASS	FAIL	PASS	PASS	0	4818.3	1581	5384	92	443284
178	CAATGCAACTACAATGCAC	080703_001s	NORMAL	NO	1	1	1	D	1	4	2	3	None	EAM273	mir-33a		GTGCATTGTAGTTGCATTG	4				None	None	None	AUTO	DETECTED	1257.83	149.925	3.1472	-14.1908	169.104	-104.064	122.457	117.346	16.5489	75	100	PASS	PASS	PASS	PASS	PASS	PASS	0	1334.82	1565.5	832.943	66	88098
192	CAATGCAACTACAATGCAC	080703_001s	NORMAL	NO	1	1	1	D	1	4	4	3	None	EAM273	mir-33a		GTGCATTGTAGTTGCATTG	4				None	None	None	AUTO	DETECTED	1257.42	196.445	-4.1571	-9.0482	169.104	-104.064	128.772	110.483	20.7622	76	100	PASS	PASS	PASS	PASS	PASS	PASS	0	1815.41	2097	975.506	54	98032
206	CAATGCAACTACAATGCAC	080703_001s	NORMAL	NO	1	1	1	D	1	4	6	3	None	EAM273	mir-33a		GTGCATTGTAGTTGCATTG	4				None	None	None	AUTO	DETECTED	1257.88	242.756	0	-6.63282	169.104	-104.064	134.645	122.469	15.2095	77	100	PASS	PASS	PASS	PASS	PASS	PASS	0	2047.19	1915.5	1522.12	68	139209
220	CAATGCAACTACAATGCAC	080703_001s	NORMAL	NO	1	1	1	D	1	4	8	3	None	EAM273	mir-33a		GTGCATTGTAGTTGCATTG	4				None	None	None	AUTO	DETECTED	1258.18	289.924	1.90071	6.92916	169.104	-104.064	152.172	128.029	21.8079	79	100	PASS	PASS	PASS	PASS	PASS	PASS	0	2852.78	2798.5	2332.81	72	205400
630	CAATGCAACAGCAATGCAC	080703_001s	NORMAL	NO	1	1	1	L	3	4	2	7	None	EAM274	mir-33b		GTGCATTGCTGTTGCATTG	6				None	None	None	AUTO	DETECTED	1348.07	843.152	12.592	-18.7355	104.064	-78.048	119.739	106.769	12.8699	78	100	PASS	PASS	PASS	PASS	PASS	PASS	0	127.83	133	25.1172	53	6775
644	CAATGCAACAGCAATGCAC	080703_001s	NORMAL	NO	1	1	1	L	3	4	4	7	None	EAM274	mir-33b		GTGCATTGCTGTTGCATTG	6				None	None	None	AUTO	DETECTED	1348.45	889.943	15.6471	-10.0815	104.064	-78.048	109.199	98.6036	10.0236	84	100	PASS	PASS	PASS	PASS	PASS	PASS	0	134.268	138	19.2367	41	5505
658	CAATGCAACAGCAATGCAC	080703_001s	NORMAL	NO	1	1	1	L	3	4	6	7	None	EAM274	mir-33b		GTGCATTGCTGTTGCATTG	6				None	None	None	AUTO	DETECTED	1348.39	936.167	12.8826	-8.79612	104.064	-78.048	115.429	106.804	12.6953	77	100	PASS	PASS	PASS	PASS	PASS	PASS	0	131.148	134	32.23	54	7082
672	CAATGCAACAGCAATGCAC	080703_001s	NORMAL	NO	1	1	1	L	3	4	8	7	None	EAM274	mir-33b		GTGCATTGCTGTTGCATTG	6				None	None	None	AUTO	DETECTED	1348.5	983	12.3681	0	104.064	-78.048	91.056	78.048	8.16417	84	100	PASS	PASS	PASS	PASS	PASS	PASS	0	136.538	135	15.5852	26	3550
182	ACAACCAGCTAAGACACTGCCA	080703_001s	NORMAL	NO	1	1	1	D	1	4	2	7	None	EAM275	mir-34		TGGCAGTGTCTTAGCTGGTTGT	8				None	None	None	AUTO	DETECTED	1350.21	149	4.90341	-22.299	169.104	-104.064	91.056	91.056	8.45899	81	100	PASS	PASS	PASS	PASS	PASS	PASS	0	603.854	649	176.673	41	24758
196	ACAACCAGCTAAGACACTGCCA	080703_001s	NORMAL	NO	1	1	1	D	1	4	4	7	None	EAM275	mir-34		TGGCAGTGTCTTAGCTGGTTGT	8				None	None	None	AUTO	DETECTED	1350.35	195.669	4.66046	-15.2223	169.104	-104.064	116.451	110.618	19.8157	74	100	PASS	PASS	PASS	PASS	PASS	PASS	0	558.389	603.5	242.581	54	30153
210	ACAACCAGCTAAGACACTGCCA	080703_001s	NORMAL	NO	1	1	1	D	1	4	6	7	None	EAM275	mir-34		TGGCAGTGTCTTAGCTGGTTGT	8				None	None	None	AUTO	DETECTED	1350.89	242.111	9.76076	-11.1029	169.104	-104.064	101.178	91.9805	7.75679	85	100	PASS	PASS	PASS	PASS	PASS	PASS	0	714.282	798	242.253	39	27857
224	ACAACCAGCTAAGACACTGCCA	080703_001s	NORMAL	NO	1	1	1	D	1	4	8	7	None	EAM275	mir-34		TGGCAGTGTCTTAGCTGGTTGT	8				None	None	None	AUTO	DETECTED	1351.09	288.603	10.3673	-6.32774	169.104	-104.064	110.181	97.5081	11.0935	79	100	PASS	PASS	PASS	PASS	PASS	PASS	0	818.442	872	235.938	43	35193
620	TCATACAGCTAGATAACCAAAGA	080703_001s	NORMAL	NO	1	1	1	L	3	4	1	4	None	EAM276		mir-9	TCTTTGGTTATCTAGCTGTATGA	10				None	None	None	AUTO	DETECTED	1278.67	820.772	10.9453	-12.7992	104.064	-78.048	152.947	151.816	18.393	93	100	PASS	PASS	PASS	FAIL	PASS	PASS	0	5166.4	4841	5163.14	109	563138
634	TCATACAGCTAGATAACCAAAGA	080703_001s	NORMAL	NO	1	1	1	L	3	4	3	4	None	EAM276		mir-9	TCTTTGGTTATCTAGCTGTATGA	10				None	None	None	AUTO	DETECTED	1278.22	867.555	3.12179	-4.23967	104.064	-78.048	158.151	135.728	17.467	97	100	PASS	PASS	PASS	PASS	PASS	PASS	0	6176.15	5572	4941.46	84	518797
648	TCATACAGCTAGATAACCAAAGA	080703_001s	NORMAL	NO	1	1	1	L	3	4	5	4	None	EAM276		mir-9	TCTTTGGTTATCTAGCTGTATGA	10				None	None	None	AUTO	DETECTED	1279.02	913.646	11.436	-4.69063	104.064	-78.048	150.226	135.044	12.2225	95	100	PASS	PASS	PASS	PASS	PASS	PASS	0	5953.99	5967	4653.06	83	494181
662	TCATACAGCTAGATAACCAAAGA	080703_001s	NORMAL	NO	1	1	1	L	3	4	7	4	None	EAM276		mir-9	TCTTTGGTTATCTAGCTGTATGA	10				None	None	None	AUTO	DETECTED	1278.94	960.511	8.50157	4.93675	104.064	-78.048	140.671	122.559	19.3318	103	100	PASS	PASS	PASS	PASS	PASS	PASS	0	7073.33	6643.5	5543.75	72	509280
172	GCAAAAATGTGCTAGTGCCAAA	080703_001s	NORMAL	NO	1	1	1	D	1	4	1	4	None	EAM277	mir-96		TTTGGCACTAGCACATTTTTGC	12				None	None	None	AUTO	LOW_SIGNAL	1280.57	127.878	0	0	169.104	-104.064	129	129	0	-1	100	PASS	PASS	PASS	FAIL	PASS	FAIL	0	69.5696	69	2.28531	79	5496
186	GCAAAAATGTGCTAGTGCCAAA	080703_001s	NORMAL	NO	1	1	1	D	1	4	3	4	None	EAM277	mir-96		TTTGGCACTAGCACATTTTTGC	12				None	None	None	AUTO	LOW_SIGNAL	1280.72	174.003	0	0	169.104	-104.064	129	129	0	-1	100	PASS	PASS	PASS	FAIL	PASS	FAIL	0	72.3421	72.5	3.04435	76	5498
200	GCAAAAATGTGCTAGTGCCAAA	080703_001s	NORMAL	NO	1	1	1	D	1	4	5	4	None	EAM277	mir-96		TTTGGCACTAGCACATTTTTGC	12				None	None	None	AUTO	DETECTED	1281.11	219.5	3.04875	-8.1699	169.104	-104.064	104.626	89.362	44.482	75	100	PASS	PASS	PASS	PASS	PASS	PASS	0	78.2222	78	2.90921	36	2816
214	GCAAAAATGTGCTAGTGCCAAA	080703_001s	NORMAL	NO	1	1	1	D	1	4	7	4	None	EAM277	mir-96		TTTGGCACTAGCACATTTTTGC	12				None	None	None	AUTO	DETECTED	1281.29	266.269	3.41396	0	169.104	-104.064	103.257	94.677	18.8627	77	100	PASS	PASS	PASS	PASS	PASS	PASS	0	93.3171	91	6.77657	41	3826
515	AACAATACAACTTACTACCTCA	080703_001s	NORMAL	NO	1	1	1	J	3	2	2	4	None	EAM278	mir-98		TGAGGTAGTAAGTTGTATTGTT	2				None	None	None	AUTO	DETECTED	584.5	848.186	6.09829	-11.6083	78.048	-52.032	130.08	117.072	15.1968	77	100	PASS	PASS	PASS	PASS	PASS	PASS	0	253.452	257.5	59.9942	62	15714
529	AACAATACAACTTACTACCTCA	080703_001s	NORMAL	NO	1	1	1	J	3	2	4	4	None	EAM278	mir-98		TGAGGTAGTAAGTTGTATTGTT	2				None	None	None	AUTO	DETECTED	584.761	894.852	7.53772	-4.56995	78.048	-52.032	132.229	120.043	12.5787	77	100	PASS	PASS	PASS	PASS	PASS	PASS	0	285.409	293	82.5852	66	18837
543	AACAATACAACTTACTACCTCA	080703_001s	NORMAL	NO	1	1	1	J	3	2	6	4	None	EAM278	mir-98		TGAGGTAGTAAGTTGTATTGTT	2				None	None	None	AUTO	DETECTED	584.67	940.92	4.39608	-5.31229	78.048	-52.032	132.819	127.837	14.1324	86	100	PASS	PASS	PASS	PASS	PASS	PASS	0	474.855	391.5	317.028	76	36089
557	AACAATACAACTTACTACCTCA	080703_001s	NORMAL	NO	1	1	1	J	3	2	8	4	None	EAM278	mir-98		TGAGGTAGTAAGTTGTATTGTT	2				None	None	None	AUTO	DETECTED	585.031	987.673	7.12407	2.84629	78.048	-52.032	142.546	118.891	19.9404	76	100	PASS	PASS	PASS	PASS	PASS	PASS	0	470.8	495	168.974	65	30602
67	TAACCGATTTCAAATGGTGCTA	080703_001s	NORMAL	NO	1	1	1	B	1	2	2	4	None	EAM279		predicted mir-mmcm29c	TAGCACCATTTGAAATCGGTTA	4				None	None	None	AUTO	DETECTED	581.367	150.157	-5.26306	-0.560525	78.048	-143.088	146.928	143.57	14.9227	75	100	PASS	PASS	PASS	PASS	PASS	PASS	0	486.598	490	276.537	97	47200
81	TAACCGATTTCAAATGGTGCTA	080703_001s	NORMAL	NO	1	1	1	B	1	2	4	4	None	EAM279		predicted mir-mmcm29c	TAGCACCATTTGAAATCGGTTA	4				None	None	None	AUTO	DETECTED	581.399	196.54	-6.80173	2.79588	78.048	-143.088	143.004	140.079	13.1952	78	100	PASS	PASS	PASS	PASS	PASS	PASS	0	422.534	417	219.234	88	37183
95	TAACCGATTTCAAATGGTGCTA	080703_001s	NORMAL	NO	1	1	1	B	1	2	6	4	None	EAM279		predicted mir-mmcm29c	TAGCACCATTTGAAATCGGTTA	4				None	None	None	AUTO	DETECTED	581.83	242.585	-3.15196	1.74608	78.048	-143.088	144.388	132.316	12.4243	76	100	PASS	PASS	PASS	PASS	PASS	PASS	0	412.537	415	175.405	82	33828
109	TAACCGATTTCAAATGGTGCTA	080703_001s	NORMAL	NO	1	1	1	B	1	2	8	4	None	EAM279		predicted mir-mmcm29c	TAGCACCATTTGAAATCGGTTA	4				None	None	None	AUTO	DETECTED	581.988	289.417	-3.05828	10.937	78.048	-143.088	130.687	122.643	17.9396	75	100	PASS	PASS	PASS	PASS	PASS	PASS	0	492.362	499	219.638	69	33973
505	GCTGCAAACATCCGACTGAAAG	080703_001s	NORMAL	NO	1	1	1	J	3	2	1	1	None	EAM280		predicted mir-mmcm30a-as	CTTTCAGTCGGATGTTTGCAGC	6				None	None	None	AUTO	DETECTED	514.524	824.053	-3.18054	-28.4733	78.048	-52.032	132.821	119.856	8.94052	75	100	PASS	PASS	PASS	PASS	PASS	PASS	0	296.182	280.5	99.3606	66	19548
519	GCTGCAAACATCCGACTGAAAG	080703_001s	NORMAL	NO	1	1	1	J	3	2	3	1	None	EAM280		predicted mir-mmcm30a-as	CTTTCAGTCGGATGTTTGCAGC	6				None	None	None	AUTO	DETECTED	514.5	870.761	-5.44647	-20.8863	78.048	-52.032	130.08	117.072	12.5787	78	100	PASS	PASS	PASS	PASS	PASS	PASS	0	342.871	344.5	136.19	62	21258
533	GCTGCAAACATCCGACTGAAAG	080703_001s	NORMAL	NO	1	1	1	J	3	2	5	1	None	EAM280		predicted mir-mmcm30a-as	CTTTCAGTCGGATGTTTGCAGC	6				None	None	None	AUTO	DETECTED	514.702	917.073	-4.77558	-18.4608	78.048	-52.032	133.63	120.659	11.3138	76	100	PASS	PASS	PASS	PASS	PASS	PASS	0	404.712	397	126.922	66	26711
547	GCTGCAAACATCCGACTGAAAG	080703_001s	NORMAL	NO	1	1	1	J	3	2	7	1	None	EAM280		predicted mir-mmcm30a-as	CTTTCAGTCGGATGTTTGCAGC	6				None	None	None	AUTO	DETECTED	514.747	963.724	-6.15308	-11.6289	78.048	-52.032	134.473	121.613	12.7142	77	100	PASS	PASS	PASS	PASS	PASS	PASS	0	689.884	749	323.63	69	47602
57	atccagtcagttcctgatgcagta	080703_001s	NORMAL	NO	1	1	1	B	1	2	1	1	None	EAM281		predicted mir-mmcm320	tactgcatcaggaactgactggat	8				None	None	None	AUTO	DETECTED	511.686	125.965	-10.6929	-18.192	78.048	-143.088	135.597	122.949	11.4036	74	100	PASS	PASS	PASS	PASS	PASS	PASS	0	102.515	100.5	12.1588	68	6971
71	atccagtcagttcctgatgcagta	080703_001s	NORMAL	NO	1	1	1	B	1	2	3	1	None	EAM281		predicted mir-mmcm320	tactgcatcaggaactgactggat	8				None	None	None	AUTO	DETECTED	511.78	172.512	-11.4237	-12.7043	78.048	-143.088	128.921	123.214	16.8379	73	100	PASS	PASS	PASS	PASS	PASS	PASS	0	94.6143	93.5	10.1557	70	6623
85	atccagtcagttcctgatgcagta	080703_001s	NORMAL	NO	1	1	1	B	1	2	5	1	None	EAM281		predicted mir-mmcm320	tactgcatcaggaactgactggat	8				None	None	None	AUTO	DETECTED	512.462	219.051	-4.52549	-7.32077	78.048	-143.088	126.81	119.926	18.7172	74	100	PASS	PASS	PASS	PASS	PASS	PASS	0	91.2	90	6.88567	65	5928
99	atccagtcagttcctgatgcagta	080703_001s	NORMAL	NO	1	1	1	B	1	2	7	1	None	EAM281		predicted mir-mmcm320	tactgcatcaggaactgactggat	8				None	None	None	AUTO	DETECTED	512.652	265.943	-4.00863	2.65059	78.048	-143.088	126.837	123.281	11.5904	73	100	PASS	PASS	PASS	PASS	PASS	PASS	0	96.3913	97	11.8771	69	6651
509	gaacaggtagtctaaacactggg	080703_001s	NORMAL	NO	1	1	1	J	3	2	1	5	None	EAM282		predicted mir-mmcm322	cccagtgtttagactacctgttc	10				None	None	None	AUTO	DETECTED	607.374	823.983	4.61838	-25.4658	78.048	-52.032	138.832	123.049	10.1231	76	100	PASS	PASS	PASS	PASS	PASS	PASS	0	273.783	270	78.9806	69	18891
523	gaacaggtagtctaaacactggg	080703_001s	NORMAL	NO	1	1	1	J	3	2	3	5	None	EAM282		predicted mir-mmcm322	cccagtgtttagactacctgttc	10				None	None	None	AUTO	DETECTED	607.556	870.646	5.03361	-18.4664	78.048	-52.032	133.27	120.291	11.3138	79	100	PASS	PASS	PASS	PASS	PASS	PASS	0	319.044	310	100.215	68	21695
537	gaacaggtagtctaaacactggg	080703_001s	NORMAL	NO	1	1	1	J	3	2	5	5	None	EAM282		predicted mir-mmcm322	cccagtgtttagactacctgttc	10				None	None	None	AUTO	LOW_SIGNAL	607.32	918.191	0	0	78.048	-52.032	129	129	0	-1	100	PASS	PASS	PASS	FAIL	PASS	PASS	0	73.3333	70	24.8142	72	5280
551	gaacaggtagtctaaacactggg	080703_001s	NORMAL	NO	1	1	1	J	3	2	7	5	None	EAM282		predicted mir-mmcm322	cccagtgtttagactacctgttc	10				None	None	None	AUTO	DETECTED	607.867	963.779	5.15906	-6.99386	78.048	-52.032	132.286	123.354	15.5529	79	100	PASS	PASS	PASS	PASS	PASS	PASS	0	548.957	585	261.6	69	37878
61	aggcaaaggatgacaaagggaa	080703_001s	NORMAL	NO	1	1	1	B	1	2	1	5	None	EAM283		predicted mir-mmcm327	ttccctttgtcatcctttgcct	12				None	None	None	AUTO	DETECTED	604.729	125.904	0	-15.0715	78.048	-143.088	151.426	139.891	14.0611	75	100	PASS	PASS	PASS	PASS	PASS	PASS	0	432.857	411	178.425	91	39390
75	aggcaaaggatgacaaagggaa	080703_001s	NORMAL	NO	1	1	1	B	1	2	3	5	None	EAM283		predicted mir-mmcm327	ttccctttgtcatcctttgcct	12				None	None	None	AUTO	DETECTED	604.865	172.394	0	-10.3191	78.048	-143.088	149.327	140.08	14.5863	76	100	PASS	PASS	PASS	PASS	PASS	PASS	0	347.956	348.5	135.908	90	31316
89	aggcaaaggatgacaaagggaa	080703_001s	NORMAL	NO	1	1	1	B	1	2	5	5	None	EAM283		predicted mir-mmcm327	ttccctttgtcatcctttgcct	12				None	None	None	AUTO	DETECTED	605.146	218.792	1.11867	-6.77791	78.048	-143.088	147.595	130.426	20.4054	79	100	PASS	PASS	PASS	PASS	PASS	PASS	0	330.354	316	105.036	79	26098
103	aggcaaaggatgacaaagggaa	080703_001s	NORMAL	NO	1	1	1	B	1	2	7	5	None	EAM283		predicted mir-mmcm327	ttccctttgtcatcctttgcct	12				None	None	None	AUTO	DETECTED	605.182	265.761	0	4.20712	78.048	-143.088	133.033	125.447	14.1324	78	100	PASS	PASS	PASS	PASS	PASS	PASS	0	394.347	394	139.789	72	28393
627	AGAAAACATGCTCCAGGTGA	080703_001s	NORMAL	NO	1	1	1	L	3	4	2	4	None	EAM284		NOVEL, pb15	tcacctggagcatgttttct	2		yes		None	None	None	AUTO	DETECTED	1278.41	844.156	6.52782	-8.62304	104.064	-78.048	138.065	125.342	10.077	82	100	PASS	PASS	PASS	PASS	PASS	PASS	0	1303.17	1352	442.551	71	92525
641	AGAAAACATGCTCCAGGTGA	080703_001s	NORMAL	NO	1	1	1	L	3	4	4	4	None	EAM284		NOVEL, pb15	tcacctggagcatgttttct	2		yes		None	None	None	AUTO	DETECTED	1278.58	890.879	6.76918	0	104.064	-78.048	138.695	122.98	10.1231	92	100	PASS	PASS	PASS	PASS	PASS	PASS	0	1548.83	1661	659.08	71	109967
655	AGAAAACATGCTCCAGGTGA	080703_001s	NORMAL	NO	1	1	1	L	3	4	6	4	None	EAM284		NOVEL, pb15	tcacctggagcatgttttct	2		yes		None	None	None	AUTO	DETECTED	1278.64	937.054	5.64336	0	104.064	-78.048	132.488	121.525	11.5656	121	100	PASS	PASS	PASS	PASS	PASS	PASS	0	2408.54	2640	1007.06	67	161372
669	AGAAAACATGCTCCAGGTGA	080703_001s	NORMAL	NO	1	1	1	L	3	4	8	4	None	EAM284		NOVEL, pb15	tcacctggagcatgttttct	2		yes		None	None	None	AUTO	DETECTED	1279.32	983.703	12.5062	6.61436	104.064	-78.048	132.847	107.987	15.5529	107	100	PASS	PASS	PASS	PASS	PASS	PASS	0	4974.72	5285	2417.01	54	268635
179	ACTGGAGACACGTGCACTGTAGA	080703_001s	NORMAL	NO	1	1	1	D	1	4	2	4	None	EAM285		NOVEL, pb16	tctacagtgcacgtgtctccagt	4		yes		None	None	None	AUTO	DETECTED	1280.86	150	2.73911	-12.2307	169.104	-104.064	91.056	91.056	11.3898	81	100	PASS	PASS	PASS	PASS	PASS	PASS	0	118.026	119	12.5813	39	4603
193	ACTGGAGACACGTGCACTGTAGA	080703_001s	NORMAL	NO	1	1	1	D	1	4	4	4	None	EAM285		NOVEL, pb16	tctacagtgcacgtgtctccagt	4		yes		None	None	None	AUTO	DETECTED	1280.94	196.464	1.77367	-7.8285	169.104	-104.064	101.191	99.0552	17.1531	75	100	PASS	PASS	PASS	PASS	PASS	PASS	0	129.293	133	14.4884	41	5301
207	ACTGGAGACACGTGCACTGTAGA	080703_001s	NORMAL	NO	1	1	1	D	1	4	6	4	None	EAM285		NOVEL, pb16	tctacagtgcacgtgtctccagt	4		yes		None	None	None	AUTO	DETECTED	1280.81	243.017	-1.82607	-2.256	169.104	-104.064	122.594	98.4794	15.7145	78	100	PASS	PASS	PASS	PASS	PASS	PASS	0	169.8	172	34.7508	45	7641
221	ACTGGAGACACGTGCACTGTAGA	080703_001s	NORMAL	NO	1	1	1	D	1	4	8	4	None	EAM285		NOVEL, pb16	tctacagtgcacgtgtctccagt	4		yes		None	None	None	AUTO	DETECTED	1281.1	289.567	0	3.26232	169.104	-104.064	110.056	107.231	13.7343	75	100	PASS	PASS	PASS	PASS	PASS	PASS	0	335.302	356	121.21	53	17771
617	TTAAATTAACCGCGAATTCGC	080703_001s	NORMAL	NO	1	1	1	L	3	4	1	1	None	EAM286		NOVEL, pb11	gcgaattcgcggttaatttaa	6		yes		None	None	None	AUTO	LOW_SIGNAL	1208.65	821.982	0	0	104.064	-78.048	129	129	0	-1	100	PASS	PASS	PASS	FAIL	PASS	FAIL	0	71.9605	72	1.63659	76	5469
631	TTAAATTAACCGCGAATTCGC	080703_001s	NORMAL	NO	1	1	1	L	3	4	3	1	None	EAM286		NOVEL, pb11	gcgaattcgcggttaatttaa	6		yes		None	None	None	AUTO	LOW_SIGNAL	1208.8	868.107	0	0	104.064	-78.048	129	129	0	-1	100	PASS	PASS	PASS	PASS	PASS	PASS	0	72.7333	73	1.64673	75	5455
645	TTAAATTAACCGCGAATTCGC	080703_001s	NORMAL	NO	1	1	1	L	3	4	5	1	None	EAM286		NOVEL, pb11	gcgaattcgcggttaatttaa	6		yes		None	None	None	AUTO	LOW_SIGNAL	1208.95	914.232	0	0	104.064	-78.048	129	129	0	-1	100	PASS	PASS	PASS	PASS	PASS	PASS	0	73.0676	73	1.63297	74	5407
659	TTAAATTAACCGCGAATTCGC	080703_001s	NORMAL	NO	1	1	1	L	3	4	7	1	None	EAM286		NOVEL, pb11	gcgaattcgcggttaatttaa	6		yes		None	None	None	AUTO	LOW_SIGNAL	1209.1	960.357	0	0	104.064	-78.048	129	129	0	-1	100	PASS	PASS	PASS	FAIL	PASS	FAIL	0	73.274	73	1.52989	73	5349
169	AAGACGGTGCTTACCTGTTCC	080703_001s	NORMAL	NO	1	1	1	D	1	4	1	1	None	EAM287		NOVEL, pb12	ggaacaggtaagcaccgtctt	8		yes		None	None	None	AUTO	DETECTED	1212.06	125.833	8.7064	-29.5321	169.104	-104.064	91.3064	62.803	97.2436	70	100	PASS	PASS	PASS	PASS	PASS	PASS	0	71.381	71	1.82965	21	1499
183	AAGACGGTGCTTACCTGTTCC	080703_001s	NORMAL	NO	1	1	1	D	1	4	3	1	None	EAM287		NOVEL, pb12	ggaacaggtaagcaccgtctt	8		yes		None	None	None	AUTO	DETECTED	1211.55	172.547	0	-21.8839	169.104	-104.064	93.7731	87.4553	21.5382	71	100	PASS	PASS	PASS	PASS	PASS	PASS	0	74.4375	75	1.81281	32	2382
197	AAGACGGTGCTTACCTGTTCC	080703_001s	NORMAL	NO	1	1	1	D	1	4	5	1	None	EAM287		NOVEL, pb12	ggaacaggtaagcaccgtctt	8		yes		None	None	None	AUTO	DETECTED	1211.27	219.244	-5.4417	-14.445	169.104	-104.064	94.2118	82.131	16.2553	73	100	PASS	PASS	PASS	PASS	PASS	PASS	0	76.1	76	2.33932	30	2283
211	AAGACGGTGCTTACCTGTTCC	080703_001s	NORMAL	NO	1	1	1	D	1	4	7	1	None	EAM287		NOVEL, pb12	ggaacaggtaagcaccgtctt	8		yes		None	None	None	AUTO	DETECTED	1211.52	265.919	-4.09676	-7.29318	169.104	-104.064	93.8969	82.9492	10.6796	78	100	PASS	PASS	PASS	PASS	PASS	PASS	0	82.8438	83	3.20392	32	2651
117	ACACAAATTCGGTTCTACAGGG	080703_001s	NORMAL	NO	1	1	1	C	1	3	1	5	None	EAM288	miR-10b	Tuschl RNA, new mirs	CCCUGUAGAACCGAAUUUGUGU	165				None	None	None	AUTO	DETECTED	953.092	126.579	5.13206	-17.6044	104.064	-117.072	125.276	112.547	10.293	79	100	PASS	PASS	PASS	PASS	PASS	PASS	0	84.2759	84	2.37526	58	4888
131	ACACAAATTCGGTTCTACAGGG	080703_001s	NORMAL	NO	1	1	1	C	1	3	3	5	None	EAM288	miR-10b	Tuschl RNA, new mirs	CCCUGUAGAACCGAAUUUGUGU	165				None	None	None	AUTO	DETECTED	952.977	173.454	1.67364	-7.85271	104.064	-117.072	119.954	103.691	35.6253	80	100	PASS	PASS	PASS	PASS	PASS	PASS	0	85.0217	85	2.38037	46	3911
145	ACACAAATTCGGTTCTACAGGG	080703_001s	NORMAL	NO	1	1	1	C	1	3	5	5	None	EAM288	miR-10b	Tuschl RNA, new mirs	CCCUGUAGAACCGAAUUUGUGU	165				None	None	None	AUTO	DETECTED	952.233	219.567	-9.95846	-8.01389	104.064	-117.072	100.626	91.3636	26.0472	81	100	PASS	PASS	PASS	PASS	PASS	PASS	0	83.7568	83	2.90024	37	3099
159	ACACAAATTCGGTTCTACAGGG	080703_001s	NORMAL	NO	1	1	1	C	1	3	7	5	None	EAM288	miR-10b	Tuschl RNA, new mirs	CCCUGUAGAACCGAAUUUGUGU	165				None	None	None	AUTO	DETECTED	953.573	266.373	5.50442	0.84317	104.064	-117.072	107.265	100.814	19.1595	86	100	PASS	PASS	PASS	PASS	PASS	PASS	0	89.8723	89	3.11809	47	4224
845	AACAAGCCCAGACCGCAAAAAG	080703_001s	NORMAL	NO	1	1	1	P	4	4	1	5	None	EAM289	miR-129b	Tuschl RNA, new mirs	CUUUUUGCGGUCUGGGCUUGUU	166				None	None	None	AUTO	DETECTED	1306.01	1171.7	12.8238	-24.9712	143.088	0	135.198	124.982	35.7399	76	100	PASS	PASS	PASS	PASS	PASS	PASS	0	77.6575	78	4.06619	73	5669
859	AACAAGCCCAGACCGCAAAAAG	080703_001s	NORMAL	NO	1	1	1	P	4	4	3	5	None	EAM289	miR-129b	Tuschl RNA, new mirs	CUUUUUGCGGUCUGGGCUUGUU	166				None	None	None	AUTO	DETECTED	1305.57	1218.31	5.05426	-18.6212	143.088	0	133.808	133.808	14.0396	78	100	PASS	PASS	PASS	PASS	PASS	PASS	0	79.7024	80	3.28479	84	6695
873	AACAAGCCCAGACCGCAAAAAG	080703_001s	NORMAL	NO	1	1	1	P	4	4	5	5	None	EAM289	miR-129b	Tuschl RNA, new mirs	CUUUUUGCGGUCUGGGCUUGUU	166				None	None	None	AUTO	DETECTED	1305.6	1264.67	3.46954	-15.6296	143.088	0	135.068	135.068	12.8106	78	100	PASS	PASS	PASS	PASS	PASS	PASS	0	83.0941	83	4.58939	85	7063
887	AACAAGCCCAGACCGCAAAAAG	080703_001s	NORMAL	NO	1	1	1	P	4	4	7	5	None	EAM289	miR-129b	Tuschl RNA, new mirs	CUUUUUGCGGUCUGGGCUUGUU	166				None	None	None	AUTO	DETECTED	1306.45	1311.29	12.6476	-9.12084	143.088	0	144.386	140.702	8.44978	79	100	PASS	PASS	PASS	PASS	PASS	PASS	0	101.833	100	16.789	90	9165
621	ACCCTTATCAGTTCTCCGTCCA	080703_001s	NORMAL	NO	1	1	1	L	3	4	1	5	None	EAM290	miR-184	Tuschl RNA, new mirs	UGGACGGAGAACUGAUAAGGGU	167				None	None	None	AUTO	LOW_SIGNAL	1300.9	821.68	0	0	104.064	-78.048	129	129	0	-1	100	PASS	PASS	PASS	PASS	PASS	FAIL	0	73.7051	74	1.48682	78	5749
635	ACCCTTATCAGTTCTCCGTCCA	080703_001s	NORMAL	NO	1	1	1	L	3	4	3	5	None	EAM290	miR-184	Tuschl RNA, new mirs	UGGACGGAGAACUGAUAAGGGU	167				None	None	None	AUTO	LOW_SIGNAL	1301.05	867.806	0	0	104.064	-78.048	129	129	0	-1	100	PASS	PASS	PASS	PASS	PASS	FAIL	0	75.25	75	1.81934	76	5719
649	ACCCTTATCAGTTCTCCGTCCA	080703_001s	NORMAL	NO	1	1	1	L	3	4	5	5	None	EAM290	miR-184	Tuschl RNA, new mirs	UGGACGGAGAACUGAUAAGGGU	167				None	None	None	AUTO	LOW_SIGNAL	1301.2	913.931	0	0	104.064	-78.048	129	129	0	-1	100	PASS	PASS	PASS	PASS	PASS	PASS	0	76.1081	76	1.86949	74	5632
663	ACCCTTATCAGTTCTCCGTCCA	080703_001s	NORMAL	NO	1	1	1	L	3	4	7	5	None	EAM290	miR-184	Tuschl RNA, new mirs	UGGACGGAGAACUGAUAAGGGU	167				None	None	None	AUTO	DETECTED	1302.02	960.659	8.76833	7.84339	104.064	-78.048	107.221	80.2224	46.4414	80	100	PASS	PASS	PASS	PASS	PASS	PASS	0	83.5	83	3.22437	30	2505
397	GAACTGCCTTTCTCTCCA	080703_001s	NORMAL	NO	1	1	1	H	2	4	1	5	None	EAM291	miR-185	Tuschl RNA, new mirs	UGGAGAGAAAGGCAGUUC	168				None	None	None	AUTO	DETECTED	1305.29	477.771	6.86604	-12.6225	169.104	-39.024	152.043	139.601	11.3736	79	100	PASS	PASS	PASS	PASS	PASS	PASS	0	1327.22	1401	736.919	91	120777
411	GAACTGCCTTTCTCTCCA	080703_001s	NORMAL	NO	1	1	1	H	2	4	3	5	None	EAM291	miR-185	Tuschl RNA, new mirs	UGGAGAGAAAGGCAGUUC	168				None	None	None	AUTO	DETECTED	1305.46	523.959	7.10105	-11.8091	169.104	-39.024	148.248	136.875	9.33002	80	100	PASS	PASS	PASS	PASS	PASS	PASS	0	1632.33	1674	902.952	86	140380
425	GAACTGCCTTTCTCTCCA	080703_001s	NORMAL	NO	1	1	1	H	2	4	5	5	None	EAM291	miR-185	Tuschl RNA, new mirs	UGGAGAGAAAGGCAGUUC	168				None	None	None	AUTO	DETECTED	1305.6	570.688	6.90732	-3.95067	169.104	-39.024	145.434	139.648	9.52354	83	100	PASS	PASS	PASS	PASS	PASS	PASS	0	2113.39	2070	1701.23	90	190205
439	GAACTGCCTTTCTCTCCA	080703_001s	NORMAL	NO	1	1	1	H	2	4	7	5	None	EAM291	miR-185	Tuschl RNA, new mirs	UGGAGAGAAAGGCAGUUC	168				None	None	None	AUTO	DETECTED	1305.53	616.881	4.03165	-3.07098	169.104	-39.024	145.335	138.224	13.495	81	100	PASS	PASS	PASS	PASS	PASS	PASS	0	2331.49	2411	1625.56	86	200508
173	AAGCCCAAAAGGAGAATTCTTTG	080703_001s	NORMAL	NO	1	1	1	D	1	4	1	5	None	EAM292	miR-186	Tuschl RNA, new mirs	CAAAGAAUUCUCCUUUUGGGCUU	169				None	None	None	AUTO	DETECTED	1303.68	126.161	0	-21.3539	169.104	-104.064	105.671	105.671	21.8582	73	100	PASS	PASS	PASS	PASS	PASS	PASS	0	127.096	133.5	26.1963	52	6609
187	AAGCCCAAAAGGAGAATTCTTTG	080703_001s	NORMAL	NO	1	1	1	D	1	4	3	5	None	EAM292	miR-186	Tuschl RNA, new mirs	CAAAGAAUUCUCCUUUUGGGCUU	169				None	None	None	AUTO	DETECTED	1303.67	172.483	0	-18.7935	169.104	-104.064	107.257	104.271	17.6562	74	100	PASS	PASS	PASS	PASS	PASS	PASS	0	162.788	169.5	32.9963	52	8465
201	AAGCCCAAAAGGAGAATTCTTTG	080703_001s	NORMAL	NO	1	1	1	D	1	4	5	5	None	EAM292	miR-186	Tuschl RNA, new mirs	CAAAGAAUUCUCCUUUUGGGCUU	169				None	None	None	AUTO	DETECTED	1304.12	219	2.43265	-13.694	169.104	-104.064	110.598	101.515	13.1072	75	100	PASS	PASS	PASS	PASS	PASS	PASS	0	239.845	242	52.124	45	10793
215	AAGCCCAAAAGGAGAATTCTTTG	080703_001s	NORMAL	NO	1	1	1	D	1	4	7	5	None	EAM292	miR-186	Tuschl RNA, new mirs	CAAAGAAUUCUCCUUUUGGGCUU	169				None	None	None	AUTO	DETECTED	1304.55	265.734	5.96094	-5.77	169.104	-104.064	111.55	104.758	10.9345	76	100	PASS	PASS	PASS	PASS	PASS	PASS	0	461.98	483	169.712	51	23561
678	ACCCTCCACCATGCAAGGGATG	080703_001s	NORMAL	NO	1	1	1	M	4	1	1	6	None	EAM293	miR-188	Tuschl RNA, new mirs	CAUCCCUUGCAUGGUGGAGGGU	170				None	None	None	AUTO	DETECTED	279.066	1175.7	10.3257	-16.0901	-13.008	0	121.54	119.034	15.9953	83	100	PASS	PASS	PASS	PASS	PASS	PASS	0	105.636	106	10.4758	66	6972
692	ACCCTCCACCATGCAAGGGATG	080703_001s	NORMAL	NO	1	1	1	M	4	1	3	6	None	EAM293	miR-188	Tuschl RNA, new mirs	CAUCCCUUGCAUGGUGGAGGGU	170				None	None	None	AUTO	DETECTED	279.097	1222.36	8.77707	-9.13513	-13.008	0	126.252	119.878	14.4889	84	100	PASS	PASS	PASS	PASS	PASS	PASS	0	112.167	112	8.84496	66	7403
706	ACCCTCCACCATGCAAGGGATG	080703_001s	NORMAL	NO	1	1	1	M	4	1	5	6	None	EAM293	miR-188	Tuschl RNA, new mirs	CAUCCCUUGCAUGGUGGAGGGU	170				None	None	None	AUTO	DETECTED	279.188	1268.97	7.99979	-2.82486	-13.008	0	125.442	119.926	14.4889	85	100	PASS	PASS	PASS	PASS	PASS	PASS	0	125.866	127	16.507	67	8433
720	ACCCTCCACCATGCAAGGGATG	080703_001s	NORMAL	NO	1	1	1	M	4	1	7	6	None	EAM293	miR-188	Tuschl RNA, new mirs	CAUCCCUUGCAUGGUGGAGGGU	170				None	None	None	AUTO	DETECTED	279.368	1316	8.38247	8.97635	-13.008	0	117.072	117.072	15.9953	84	100	PASS	PASS	PASS	PASS	PASS	PASS	0	160.254	160	28.3258	63	10096
454	ACTGATGTCAGCTCAGTAGGCAC	080703_001s	NORMAL	NO	1	1	1	I	3	1	1	6	None	EAM294	miR-189	Tuschl RNA, new mirs	GUGCCUACUGAGCUGACAUCAGU	171				None	None	None	AUTO	DETECTED	278.634	824.649	6.40436	-17.5081	0	-65.04	119.917	110.253	16.2391	77	100	PASS	PASS	PASS	PASS	PASS	PASS	0	85.0556	85	3.03077	54	4593
468	ACTGATGTCAGCTCAGTAGGCAC	080703_001s	NORMAL	NO	1	1	1	I	3	1	3	6	None	EAM294	miR-189	Tuschl RNA, new mirs	GUGCCUACUGAGCUGACAUCAGU	171				None	None	None	AUTO	DETECTED	278.992	871.566	9.09425	-7.21696	0	-65.04	111.561	108.349	27.6725	81	100	PASS	PASS	PASS	PASS	PASS	PASS	0	85.625	86	3.22244	56	4795
482	ACTGATGTCAGCTCAGTAGGCAC	080703_001s	NORMAL	NO	1	1	1	I	3	1	5	6	None	EAM294	miR-189	Tuschl RNA, new mirs	GUGCCUACUGAGCUGACAUCAGU	171				None	None	None	AUTO	DETECTED	279.123	917.779	8.84058	-6.07368	0	-65.04	114.635	104.538	22.9359	80	100	PASS	PASS	PASS	PASS	PASS	PASS	0	88.7843	89	3.65138	51	4528
496	ACTGATGTCAGCTCAGTAGGCAC	080703_001s	NORMAL	NO	1	1	1	I	3	1	7	6	None	EAM294	miR-189	Tuschl RNA, new mirs	GUGCCUACUGAGCUGACAUCAGU	171				None	None	None	AUTO	DETECTED	279.246	964.659	8.48172	3.74504	0	-65.04	113.118	103.167	12.6953	79	100	PASS	PASS	PASS	PASS	PASS	PASS	0	95.6383	96	5.41104	47	4495
230	ACCTAATATATCAAACATATCA	080703_001s	NORMAL	NO	1	1	1	E	2	1	1	6	None	EAM295	miR-190	Tuschl RNA, new mirs	UGAUAUGUUUGAUAUAUUAGGU	172				None	None	None	AUTO	DETECTED	279.897	472.923	11.5174	-14.738	26.016	-143.088	124.96	117.186	9.07777	77	100	PASS	PASS	PASS	PASS	PASS	PASS	0	125.924	128.5	21.0723	66	8311
244	ACCTAATATATCAAACATATCA	080703_001s	NORMAL	NO	1	1	1	E	2	1	3	6	None	EAM295	miR-190	Tuschl RNA, new mirs	UGAUAUGUUUGAUAUAUUAGGU	172				None	None	None	AUTO	DETECTED	280	519.447	10.8921	-9.5464	26.016	-143.088	117.072	104.064	10.293	77	100	PASS	PASS	PASS	PASS	PASS	PASS	0	127.06	129.5	14.8838	50	6353
258	ACCTAATATATCAAACATATCA	080703_001s	NORMAL	NO	1	1	1	E	2	1	5	6	None	EAM295	miR-190	Tuschl RNA, new mirs	UGAUAUGUUUGAUAUAUUAGGU	172				None	None	None	AUTO	DETECTED	280.329	565.971	13.2061	-4.35876	26.016	-143.088	117.54	104.778	11.2574	77	100	PASS	PASS	PASS	PASS	PASS	PASS	0	134.7	138	27.5698	50	6735
272	ACCTAATATATCAAACATATCA	080703_001s	NORMAL	NO	1	1	1	E	2	1	7	6	None	EAM295	miR-190	Tuschl RNA, new mirs	UGAUAUGUUUGAUAUAUUAGGU	172				None	None	None	AUTO	DETECTED	280.387	612.528	12.0108	1.25523	26.016	-143.088	123.062	113.113	13.8368	78	100	PASS	PASS	PASS	PASS	PASS	PASS	0	148.965	151	28.9371	57	8491
6	AGCTGCTTTTGGGATTCCGTTG	080703_001s	NORMAL	NO	1	1	1	A	1	1	1	6	None	EAM296	miR-191	Tuschl RNA, new mirs	CAACGGAAUCCCAAAAGCAGCU	173				None	None	None	AUTO	DETECTED	274.326	122.624	5.78111	-19.421	-26.016	-195.12	156.857	156.014	21.2665	82	100	PASS	PASS	PASS	PASS	PASS	PASS	0	2559.22	2459	1831.03	111	284073
20	AGCTGCTTTTGGGATTCCGTTG	080703_001s	NORMAL	NO	1	1	1	A	1	1	3	6	None	EAM296	miR-191	Tuschl RNA, new mirs	CAACGGAAUCCCAAAAGCAGCU	173				None	None	None	AUTO	DETECTED	274.094	169.349	0.802282	-11.6178	-26.016	-195.12	144.341	131.786	12.4243	88	100	PASS	PASS	PASS	PASS	PASS	PASS	0	3560.2	3747	1730.49	79	281256
34	AGCTGCTTTTGGGATTCCGTTG	080703_001s	NORMAL	NO	1	1	1	A	1	1	5	6	None	EAM296	miR-191	Tuschl RNA, new mirs	CAACGGAAUCCCAAAAGCAGCU	173				None	None	None	AUTO	DETECTED	274.552	215.823	4.79662	-7.08259	-26.016	-195.12	136.616	132.191	15.2279	91	100	PASS	PASS	PASS	PASS	PASS	PASS	0	3068.65	3306.5	1540.69	82	251629
48	AGCTGCTTTTGGGATTCCGTTG	080703_001s	NORMAL	NO	1	1	1	A	1	1	7	6	None	EAM296	miR-191	Tuschl RNA, new mirs	CAACGGAAUCCCAAAAGCAGCU	173				None	None	None	AUTO	DETECTED	274.5	262.395	2.15953	-1.27309	-26.016	-195.12	130.08	130.08	9.23788	92	100	PASS	PASS	PASS	PASS	PASS	PASS	0	3208.68	3371.5	1445.23	78	250277
734	CTGGGACTTTGTAGGCCAGTT	080703_001s	NORMAL	NO	1	1	1	N	4	2	1	6	None	EAM297	miR-193	Tuschl RNA, new mirs	AACUGGCCUACAAAGUCCCAG	174				None	None	None	AUTO	DETECTED	631.06	1170.63	11.0422	-15.2326	65.04	-52.032	121.481	108.531	11.7635	78	100	PASS	PASS	PASS	PASS	PASS	PASS	0	831.732	908.5	346.67	56	46577
748	CTGGGACTTTGTAGGCCAGTT	080703_001s	NORMAL	NO	1	1	1	N	4	2	3	6	None	EAM297	miR-193	Tuschl RNA, new mirs	AACUGGCCUACAAAGUCCCAG	174				None	None	None	AUTO	DETECTED	631.264	1217.4	11.7345	-6.85016	65.04	-52.032	122.433	109.675	12.2557	76	100	PASS	PASS	PASS	PASS	PASS	PASS	0	801.491	944	378.815	55	44082
762	CTGGGACTTTGTAGGCCAGTT	080703_001s	NORMAL	NO	1	1	1	N	4	2	5	6	None	EAM297	miR-193	Tuschl RNA, new mirs	AACUGGCCUACAAAGUCCCAG	174				None	None	None	AUTO	DETECTED	631.428	1263.54	11.9036	-6.65009	65.04	-52.032	122.664	111.434	17.1364	77	100	PASS	PASS	PASS	PASS	PASS	PASS	0	992.855	1182	522.266	55	54607
776	CTGGGACTTTGTAGGCCAGTT	080703_001s	NORMAL	NO	1	1	1	N	4	2	7	6	None	EAM297	miR-193	Tuschl RNA, new mirs	AACUGGCCUACAAAGUCCCAG	174				None	None	None	AUTO	DETECTED	631.529	1310.44	11.2693	3.39809	65.04	-52.032	116.347	110.53	8.54429	77	100	PASS	PASS	PASS	PASS	PASS	PASS	0	1029.41	1201	654.692	54	55588
510	TCCACATGGAGTTGCTGTTACA	080703_001s	NORMAL	NO	1	1	1	J	3	2	1	6	None	EAM298	miR-194	Tuschl RNA, new mirs	UGUAACAGCAACUCCAUGUGGA	175				None	None	None	AUTO	DETECTED	632.284	825.186	28.659	-8.83105	78.048	-52.032	110.651	98.644	90.4935	73	100	PASS	PASS	PASS	PASS	PASS	PASS	0	74.4419	74	2.03893	43	3201
524	TCCACATGGAGTTGCTGTTACA	080703_001s	NORMAL	NO	1	1	1	J	3	2	3	6	None	EAM298	miR-194	Tuschl RNA, new mirs	UGUAACAGCAACUCCAUGUGGA	175				None	None	None	AUTO	DETECTED	631.545	871.045	17.0881	-12.2911	78.048	-52.032	132.556	117.657	85.1171	73	100	PASS	PASS	PASS	PASS	PASS	PASS	0	74.459	74	1.74713	61	4542
538	TCCACATGGAGTTGCTGTTACA	080703_001s	NORMAL	NO	1	1	1	J	3	2	5	6	None	EAM298	miR-194	Tuschl RNA, new mirs	UGUAACAGCAACUCCAUGUGGA	175				None	None	None	AUTO	DETECTED	632.409	917.9	26.363	-2.80422	78.048	-52.032	113.763	101.123	82.6119	75	100	PASS	PASS	PASS	PASS	PASS	PASS	0	77.3095	77	1.80092	42	3247
552	TCCACATGGAGTTGCTGTTACA	080703_001s	NORMAL	NO	1	1	1	J	3	2	7	6	None	EAM298	miR-194	Tuschl RNA, new mirs	UGUAACAGCAACUCCAUGUGGA	175				None	None	None	AUTO	DETECTED	632	964.5	19.0817	3.37109	78.048	-52.032	117.072	104.064	13.2738	76	100	PASS	PASS	PASS	PASS	PASS	PASS	0	93.5417	93	5.35529	48	4490
286	GCCAATATTTCTGTGCTGCTA	080703_001s	NORMAL	NO	1	1	1	F	2	2	1	6	None	EAM299	miR-195	Tuschl RNA, new mirs	UAGCAGCACAGAAAUAUUGGC	176				None	None	None	AUTO	DETECTED	631.076	473.989	14.634	-12.1875	91.056	-117.072	143.069	124.579	16.4892	78	100	PASS	PASS	PASS	PASS	PASS	PASS	0	555.942	612	226.021	69	38360
300	GCCAATATTTCTGTGCTGCTA	080703_001s	NORMAL	NO	1	1	1	F	2	2	3	6	None	EAM299	miR-195	Tuschl RNA, new mirs	UAGCAGCACAGAAAUAUUGGC	176				None	None	None	AUTO	DETECTED	631.224	520.603	14.5991	-5.82518	91.056	-117.072	133.77	125.38	19.2828	79	100	PASS	PASS	PASS	PASS	PASS	PASS	0	542.306	585.5	233.949	72	39046
314	GCCAATATTTCTGTGCTGCTA	080703_001s	NORMAL	NO	1	1	1	F	2	2	5	6	None	EAM299	miR-195	Tuschl RNA, new mirs	UAGCAGCACAGAAAUAUUGGC	176				None	None	None	AUTO	DETECTED	631.433	566.534	15.3509	-8.36183	91.056	-117.072	135.804	128.149	16.6023	82	100	PASS	PASS	PASS	PASS	PASS	PASS	0	510.863	541	215.198	73	37293
328	GCCAATATTTCTGTGCTGCTA	080703_001s	NORMAL	NO	1	1	1	F	2	2	7	6	None	EAM299	miR-195	Tuschl RNA, new mirs	UAGCAGCACAGAAAUAUUGGC	176				None	None	None	AUTO	DETECTED	631.5	613.5	14.2688	2.57953	91.056	-117.072	135.799	125.002	20.6698	85	100	PASS	PASS	PASS	PASS	PASS	PASS	0	568.184	562.5	269.148	76	43182
62	GCTGGGTGGAGAAGGTGGTGAA	080703_001s	NORMAL	NO	1	1	1	B	1	2	1	6	None	EAM300	miR-197	Tuschl RNA, new mirs	UUCACCACCUUCUCCACCCAGC	177				None	None	None	AUTO	LOW_SIGNAL	627.821	126.987	0	0	78.048	-143.088	129	129	0	-1	100	PASS	PASS	PASS	PASS	PASS	PASS	0	70.1447	70	1.80151	76	5331
76	GCTGGGTGGAGAAGGTGGTGAA	080703_001s	NORMAL	NO	1	1	1	B	1	2	3	6	None	EAM300	miR-197	Tuschl RNA, new mirs	UUCACCACCUUCUCCACCCAGC	177				None	None	None	AUTO	LOW_SIGNAL	627.972	173.112	0	0	78.048	-143.088	129	129	0	-1	100	PASS	PASS	PASS	PASS	PASS	PASS	0	71	71	1.49071	73	5183
90	GCTGGGTGGAGAAGGTGGTGAA	080703_001s	NORMAL	NO	1	1	1	B	1	2	5	6	None	EAM300	miR-197	Tuschl RNA, new mirs	UUCACCACCUUCUCCACCCAGC	177				None	None	None	AUTO	DETECTED	628.907	219.697	10.2109	5.98536	78.048	-143.088	156.41	130.233	55.3799	70	100	PASS	PASS	PASS	FAIL	PASS	PASS	0	72.3205	71	8.28156	78	5641
104	GCTGGGTGGAGAAGGTGGTGAA	080703_001s	NORMAL	NO	1	1	1	B	1	2	7	6	None	EAM300	miR-197	Tuschl RNA, new mirs	UUCACCACCUUCUCCACCCAGC	177				None	None	None	AUTO	LOW_SIGNAL	628.273	265.363	0	0	78.048	-143.088	129	129	0	-1	100	PASS	PASS	PASS	PASS	PASS	PASS	0	71.0694	71	1.24839	72	5117
342	CCTATCTCCCCTCTGGACC	080703_001s	NORMAL	NO	1	1	1	G	2	3	1	6	None	EAM301	miR-198	Tuschl RNA, new mirs	GGUCCAGAGGGGAGAUAGG	178				None	None	None	AUTO	LOW_SIGNAL	974.89	477.796	0	0	78.048	-65.04	129	129	0	-1	100	PASS	PASS	PASS	FAIL	PASS	FAIL	0	69.7662	70	1.05001	77	5372
356	CCTATCTCCCCTCTGGACC	080703_001s	NORMAL	NO	1	1	1	G	2	3	3	6	None	EAM301	miR-198	Tuschl RNA, new mirs	GGUCCAGAGGGGAGAUAGG	178				None	None	None	AUTO	LOW_SIGNAL	975.041	523.921	0	0	78.048	-65.04	129	129	0	-1	100	PASS	PASS	PASS	FAIL	PASS	FAIL	0	70.1667	70	1.62723	72	5052
370	CCTATCTCCCCTCTGGACC	080703_001s	NORMAL	NO	1	1	1	G	2	3	5	6	None	EAM301	miR-198	Tuschl RNA, new mirs	GGUCCAGAGGGGAGAUAGG	178				None	None	None	AUTO	LOW_SIGNAL	975.192	570.047	0	0	78.048	-65.04	129	129	0	-1	100	PASS	PASS	PASS	FAIL	PASS	FAIL	0	70.9726	71	1.41394	73	5181
384	CCTATCTCCCCTCTGGACC	080703_001s	NORMAL	NO	1	1	1	G	2	3	7	6	None	EAM301	miR-198	Tuschl RNA, new mirs	GGUCCAGAGGGGAGAUAGG	178				None	None	None	AUTO	LOW_SIGNAL	975.342	616.172	0	0	78.048	-65.04	129	129	0	-1	100	PASS	PASS	PASS	FAIL	PASS	FAIL	0	71.4658	71	1.2028	73	5217
566	AACAGGTAGTCTGAACACTGGG	080703_001s	NORMAL	NO	1	1	1	K	3	3	1	6	None	EAM302	miR-199-s	Tuschl RNA, new mirs	CCCAGUGUUCAGACUACCUGUU	179				None	None	None	AUTO	DETECTED	977	825.5	25.7532	-16.0671	65.04	-26.016	127.978	111.13	13.2738	77	100	PASS	PASS	PASS	PASS	PASS	PASS	0	213.393	227.5	45.5159	56	11950
580	AACAGGTAGTCTGAACACTGGG	080703_001s	NORMAL	NO	1	1	1	K	3	3	3	6	None	EAM302	miR-199-s	Tuschl RNA, new mirs	CCCAGUGUUCAGACUACCUGUU	179				None	None	None	AUTO	DETECTED	976.847	872.26	21.7986	-7.80925	65.04	-26.016	128.104	111.017	13.4409	81	100	PASS	PASS	PASS	PASS	PASS	PASS	0	249	267.5	81.6849	58	14442
594	AACAGGTAGTCTGAACACTGGG	080703_001s	NORMAL	NO	1	1	1	K	3	3	5	6	None	EAM302	miR-199-s	Tuschl RNA, new mirs	CCCAGUGUUCAGACUACCUGUU	179				None	None	None	AUTO	DETECTED	976.786	918.529	19.046	-5.94506	65.04	-26.016	122.165	110.531	15.463	77	100	PASS	PASS	PASS	PASS	PASS	PASS	0	394.638	411	126.653	58	22889
608	AACAGGTAGTCTGAACACTGGG	080703_001s	NORMAL	NO	1	1	1	K	3	3	7	6	None	EAM302	miR-199-s	Tuschl RNA, new mirs	CCCAGUGUUCAGACUACCUGUU	179				None	None	None	AUTO	DETECTED	976.721	965.487	16.241	4.89309	65.04	-26.016	129.977	112.535	18.5543	80	100	PASS	PASS	PASS	PASS	PASS	PASS	0	815.828	865	362.651	58	47318
790	AACCAATGTGCAGACTACTGTA	080703_001s	NORMAL	NO	1	1	1	O	4	3	1	6	None	EAM303	miR-199-as	Tuschl RNA, new mirs	UACAGUAGUCUGCACAUUGGUU	180				None	None	None	AUTO	DETECTED	977.74	1175.55	7.67825	-1.60853	78.048	13.008	131.088	118.658	17.2145	88	100	PASS	PASS	PASS	PASS	PASS	PASS	0	230.642	243	56.4663	67	15453
804	AACCAATGTGCAGACTACTGTA	080703_001s	NORMAL	NO	1	1	1	O	4	3	3	6	None	EAM303	miR-199-as	Tuschl RNA, new mirs	UACAGUAGUCUGCACAUUGGUU	180				None	None	None	AUTO	DETECTED	978.06	1222.37	9.87509	7.37893	78.048	13.008	121.481	108.531	11.7635	88	100	PASS	PASS	PASS	PASS	PASS	PASS	0	262.304	274.5	59.1125	56	14689
818	AACCAATGTGCAGACTACTGTA	080703_001s	NORMAL	NO	1	1	1	O	4	3	5	6	None	EAM303	miR-199-as	Tuschl RNA, new mirs	UACAGUAGUCUGCACAUUGGUU	180				None	None	None	AUTO	DETECTED	978.153	1268.55	9.12878	8.17764	78.048	13.008	121.479	110.485	11.7635	90	100	PASS	PASS	PASS	PASS	PASS	PASS	0	380.914	377.5	98.8654	58	22093
832	AACCAATGTGCAGACTACTGTA	080703_001s	NORMAL	NO	1	1	1	O	4	3	7	6	None	EAM303	miR-199-as	Tuschl RNA, new mirs	UACAGUAGUCUGCACAUUGGUU	180				None	None	None	AUTO	DETECTED	978.403	1315.43	10.4142	17.959	78.048	13.008	119.8	111.45	12.2557	84	100	PASS	PASS	PASS	PASS	PASS	PASS	0	638.945	657	217.355	55	35142
118	CATCGTTACCAGACAGTGTTA	080703_001s	NORMAL	NO	1	1	1	C	1	3	1	6	None	EAM304	miR-200a	Tuschl RNA, new mirs	UAACACUGUCUGGUAACGAUG	181				None	None	None	AUTO	DETECTED	977.122	127	17.7169	-11.1475	104.064	-117.072	130.08	117.072	10.077	80	100	PASS	PASS	PASS	PASS	PASS	PASS	0	138.508	139	11.8653	65	9003
132	CATCGTTACCAGACAGTGTTA	080703_001s	NORMAL	NO	1	1	1	C	1	3	3	6	None	EAM304	miR-200a	Tuschl RNA, new mirs	UAACACUGUCUGGUAACGAUG	181				None	None	None	AUTO	DETECTED	977.159	173.747	16.233	-3.05848	104.064	-117.072	131.551	120.347	16.5521	81	100	PASS	PASS	PASS	PASS	PASS	PASS	0	126.954	129.5	14.1665	66	8379
146	CATCGTTACCAGACAGTGTTA	080703_001s	NORMAL	NO	1	1	1	C	1	3	5	6	None	EAM304	miR-200a	Tuschl RNA, new mirs	UAACACUGUCUGGUAACGAUG	181				None	None	None	AUTO	DETECTED	977.435	220.11	17.8669	0	104.064	-117.072	119.828	118.783	14.4889	81	100	PASS	PASS	PASS	PASS	PASS	PASS	0	129.857	133	11.8769	63	8181
160	CATCGTTACCAGACAGTGTTA	080703_001s	NORMAL	NO	1	1	1	C	1	3	7	6	None	EAM304	miR-200a	Tuschl RNA, new mirs	UAACACUGUCUGGUAACGAUG	181				None	None	None	AUTO	DETECTED	977.546	266.96	17.3493	9.45906	104.064	-117.072	134.198	123.094	10.1231	81	100	PASS	PASS	PASS	PASS	PASS	PASS	0	185.794	193	33.4664	73	13563
846	GTCATCATTACCAGGCAGTATTA	080703_001s	NORMAL	NO	1	1	1	P	4	4	1	6	None	EAM305	miR-200b	Tuschl RNA, new mirs	UAAUACUGCCUGGUAAUGAUGAC	182				None	None	None	AUTO	DETECTED	1329.25	1172.3	15.0532	-16.1488	143.088	0	119.748	110.755	19.8319	77	100	PASS	PASS	PASS	PASS	PASS	PASS	0	92.4545	93	5.08017	55	5085
860	GTCATCATTACCAGGCAGTATTA	080703_001s	NORMAL	NO	1	1	1	P	4	4	3	6	None	EAM305	miR-200b	Tuschl RNA, new mirs	UAAUACUGCCUGGUAAUGAUGAC	182				None	None	None	AUTO	DETECTED	1329.27	1219	13.3287	-8.70799	143.088	0	117.072	104.064	14.5297	78	100	PASS	PASS	PASS	PASS	PASS	PASS	0	99.1667	100.5	5.70678	48	4760
874	GTCATCATTACCAGGCAGTATTA	080703_001s	NORMAL	NO	1	1	1	P	4	4	5	6	None	EAM305	miR-200b	Tuschl RNA, new mirs	UAAUACUGCCUGGUAAUGAUGAC	182				None	None	None	AUTO	DETECTED	1329.67	1265.33	16.6665	-6.06892	143.088	0	104.064	104.064	10.9345	78	100	PASS	PASS	PASS	PASS	PASS	PASS	0	116.48	118	12.7219	50	5824
888	GTCATCATTACCAGGCAGTATTA	080703_001s	NORMAL	NO	1	1	1	P	4	4	7	6	None	EAM305	miR-200b	Tuschl RNA, new mirs	UAAUACUGCCUGGUAAUGAUGAC	182				None	None	None	AUTO	DETECTED	1330.17	1312.05	21.1428	0	143.088	0	123.275	119.732	13.4409	78	100	PASS	PASS	PASS	PASS	PASS	PASS	0	157.882	154	43.6306	68	10736
622	AGAACAATGCCTTACTGAGTA	080703_001s	NORMAL	NO	1	1	1	L	3	4	1	6	None	EAM306	miR-201	Tuschl RNA, new mirs	UACUCAGUAAGGCAUUGUUCU	183				None	None	None	AUTO	LOW_SIGNAL	1323.96	821.605	0	0	104.064	-78.048	129	129	0	-1	100	PASS	PASS	PASS	PASS	PASS	FAIL	0	70.3421	70	1.34216	76	5346
636	AGAACAATGCCTTACTGAGTA	080703_001s	NORMAL	NO	1	1	1	L	3	4	3	6	None	EAM306	miR-201	Tuschl RNA, new mirs	UACUCAGUAAGGCAUUGUUCU	183				None	None	None	AUTO	LOW_SIGNAL	1324.11	867.73	0	0	104.064	-78.048	129	129	0	-1	100	PASS	PASS	PASS	PASS	PASS	FAIL	0	71.8289	72	1.37004	76	5459
650	AGAACAATGCCTTACTGAGTA	080703_001s	NORMAL	NO	1	1	1	L	3	4	5	6	None	EAM306	miR-201	Tuschl RNA, new mirs	UACUCAGUAAGGCAUUGUUCU	183				None	None	None	AUTO	LOW_SIGNAL	1324.26	913.856	0	0	104.064	-78.048	129	129	0	-1	100	PASS	PASS	PASS	PASS	PASS	FAIL	0	71	71	1.20501	74	5254
664	AGAACAATGCCTTACTGAGTA	080703_001s	NORMAL	NO	1	1	1	L	3	4	7	6	None	EAM306	miR-201	Tuschl RNA, new mirs	UACUCAGUAAGGCAUUGUUCU	183				None	None	None	AUTO	LOW_SIGNAL	1324.41	959.981	0	0	104.064	-78.048	129	129	0	-1	100	PASS	PASS	PASS	PASS	PASS	FAIL	0	70.4384	71	1.37423	73	5142
398	TCTTCCCATGCGCTATACCTCT	080703_001s	NORMAL	NO	1	1	1	H	2	4	1	6	None	EAM307	miR-202	Tuschl RNA, new mirs	AGAGGUAUAGCGCAUGGGAAGA	184				None	None	None	AUTO	LOW_SIGNAL	1327.83	478.666	0	0	169.104	-39.024	129	129	0	-1	100	PASS	PASS	PASS	FAIL	PASS	FAIL	0	70.7051	71	1.09437	78	5515
412	TCTTCCCATGCGCTATACCTCT	080703_001s	NORMAL	NO	1	1	1	H	2	4	3	6	None	EAM307	miR-202	Tuschl RNA, new mirs	AGAGGUAUAGCGCAUGGGAAGA	184				None	None	None	AUTO	LOW_SIGNAL	1327.98	524.791	0	0	169.104	-39.024	129	129	0	-1	100	PASS	PASS	PASS	FAIL	PASS	FAIL	0	70.8553	71	1.35355	76	5385
426	TCTTCCCATGCGCTATACCTCT	080703_001s	NORMAL	NO	1	1	1	H	2	4	5	6	None	EAM307	miR-202	Tuschl RNA, new mirs	AGAGGUAUAGCGCAUGGGAAGA	184				None	None	None	AUTO	LOW_SIGNAL	1328.13	570.917	0	0	169.104	-39.024	129	129	0	-1	100	PASS	PASS	PASS	PASS	PASS	FAIL	0	71.6438	72	1.39811	73	5230
440	TCTTCCCATGCGCTATACCTCT	080703_001s	NORMAL	NO	1	1	1	H	2	4	7	6	None	EAM307	miR-202	Tuschl RNA, new mirs	AGAGGUAUAGCGCAUGGGAAGA	184				None	None	None	AUTO	LOW_SIGNAL	1328.28	617.042	0	0	169.104	-39.024	129	129	0	-1	100	PASS	PASS	PASS	FAIL	PASS	FAIL	0	71.2192	71	1.26102	73	5199
174	CCACACACTTCCTTACATTCCA	080703_001s	NORMAL	NO	1	1	1	D	1	4	1	6	None	EAM308	miR-206	Tuschl RNA, new mirs	UGGAAUGUAAGGAAGUGUGUGG	185				None	None	None	AUTO	DETECTED	1328.03	126.517	17.3683	-15.7362	169.104	-104.064	111.649	104.812	15.7145	73	100	PASS	PASS	PASS	PASS	PASS	PASS	0	111.255	118	19.9608	51	5674
188	CCACACACTTCCTTACATTCCA	080703_001s	NORMAL	NO	1	1	1	D	1	4	3	6	None	EAM308	miR-206	Tuschl RNA, new mirs	UGGAAUGUAAGGAAGUGUGUGG	185				None	None	None	AUTO	DETECTED	1327.67	173.138	10.6976	-9.29115	169.104	-104.064	106.801	102.486	17.6562	74	100	PASS	PASS	PASS	PASS	PASS	PASS	0	142.271	146	24.252	48	6829
202	CCACACACTTCCTTACATTCCA	080703_001s	NORMAL	NO	1	1	1	D	1	4	5	6	None	EAM308	miR-206	Tuschl RNA, new mirs	UGGAAUGUAAGGAAGUGUGUGG	185				None	None	None	AUTO	DETECTED	1328.03	219.568	13.3303	-5.32817	169.104	-104.064	108.168	96.912	9.21051	74	100	PASS	PASS	PASS	PASS	PASS	PASS	0	207	203	29.5651	44	9108
216	CCACACACTTCCTTACATTCCA	080703_001s	NORMAL	NO	1	1	1	D	1	4	7	6	None	EAM308	miR-206	Tuschl RNA, new mirs	UGGAAUGUAAGGAAGUGUGUGG	185				None	None	None	AUTO	DETECTED	1328	266.5	11.0406	5.16938	169.104	-104.064	104.064	91.056	7.39034	76	100	PASS	PASS	PASS	PASS	PASS	PASS	0	391.975	390.5	87.0801	40	15679
679	GAGGGAGGAGAGCCAGGAGAAGC	080703_001s	NORMAL	NO	1	1	1	M	4	1	1	7	None	EAM309	miR-207	Tuschl RNA, new mirs	GCUUCUCCUGGCUCUCCUCCCUC	186				None	None	None	AUTO	LOW_SIGNAL	301.335	1176.86	0	0	-13.008	0	129	129	0	-1	100	PASS	PASS	PASS	FAIL	PASS	FAIL	0	73.4133	73	1.32638	75	5506
693	GAGGGAGGAGAGCCAGGAGAAGC	080703_001s	NORMAL	NO	1	1	1	M	4	1	3	7	None	EAM309	miR-207	Tuschl RNA, new mirs	GCUUCUCCUGGCUCUCCUCCCUC	186				None	None	None	AUTO	LOW_SIGNAL	301.485	1222.98	0	0	-13.008	0	129	129	0	-1	100	PASS	PASS	PASS	PASS	PASS	FAIL	0	71.5616	72	2.08824	73	5224
707	GAGGGAGGAGAGCCAGGAGAAGC	080703_001s	NORMAL	NO	1	1	1	M	4	1	5	7	None	EAM309	miR-207	Tuschl RNA, new mirs	GCUUCUCCUGGCUCUCCUCCCUC	186				None	None	None	AUTO	LOW_SIGNAL	301.636	1269.11	0	0	-13.008	0	129	129	0	-1	100	PASS	PASS	PASS	PASS	PASS	FAIL	0	71.75	72	1.46173	76	5453
721	GAGGGAGGAGAGCCAGGAGAAGC	080703_001s	NORMAL	NO	1	1	1	M	4	1	7	7	None	EAM309	miR-207	Tuschl RNA, new mirs	GCUUCUCCUGGCUCUCCUCCCUC	186				None	None	None	AUTO	LOW_SIGNAL	301.787	1315.23	0	0	-13.008	0	129	129	0	-1	100	PASS	PASS	PASS	FAIL	PASS	FAIL	0	73.3467	73	2.80199	75	5501
455	ACAAGCTTTTTGCTCGTCTTAT	080703_001s	NORMAL	NO	1	1	1	I	3	1	1	7	None	EAM310	miR-208	Tuschl RNA, new mirs	AUAAGACGAGCAAAAAGCUUGU	187				None	None	None	AUTO	LOW_SIGNAL	301.205	825.92	0	0	0	-65.04	129	129	0	-1	100	PASS	PASS	PASS	PASS	PASS	FAIL	0	71.2703	71.5	1.24193	74	5274
469	ACAAGCTTTTTGCTCGTCTTAT	080703_001s	NORMAL	NO	1	1	1	I	3	1	3	7	None	EAM310	miR-208	Tuschl RNA, new mirs	AUAAGACGAGCAAAAAGCUUGU	187				None	None	None	AUTO	LOW_SIGNAL	301.355	872.045	0	0	0	-65.04	129	129	0	-1	100	PASS	PASS	PASS	FAIL	PASS	FAIL	0	72.7534	73	1.5526	73	5311
483	ACAAGCTTTTTGCTCGTCTTAT	080703_001s	NORMAL	NO	1	1	1	I	3	1	5	7	None	EAM310	miR-208	Tuschl RNA, new mirs	AUAAGACGAGCAAAAAGCUUGU	187				None	None	None	AUTO	LOW_SIGNAL	301.506	918.17	0	0	0	-65.04	129	129	0	-1	100	PASS	PASS	PASS	PASS	PASS	FAIL	0	71.75	72	1.23423	76	5453
497	ACAAGCTTTTTGCTCGTCTTAT	080703_001s	NORMAL	NO	1	1	1	I	3	1	7	7	None	EAM310	miR-208	Tuschl RNA, new mirs	AUAAGACGAGCAAAAAGCUUGU	187				None	None	None	AUTO	LOW_SIGNAL	301.657	964.295	0	0	0	-65.04	129	129	0	-1	100	PASS	PASS	PASS	PASS	PASS	FAIL	0	72.08	72	1.34325	75	5406
63	Name	080703_001s	NORMAL	NO	1	1	1	B	1	2	1	7	None	None								None	None	None	AUTO	LOW_SIGNAL	650.884	126.912	0	0	78.048	-143.088	129	129	0	-1	100	PASS	PASS	PASS	PASS	PASS	FAIL	0	67.726	68	1.20485	73	4944
77	Name	080703_001s	NORMAL	NO	1	1	1	B	1	2	3	7	None	None								None	None	None	AUTO	LOW_SIGNAL	651.034	173.037	0	0	78.048	-143.088	129	129	0	-1	100	PASS	PASS	PASS	PASS	PASS	FAIL	0	69.169	69	1.3521	71	4911
91	Name	080703_001s	NORMAL	NO	1	1	1	B	1	2	5	7	None	None								None	None	None	AUTO	LOW_SIGNAL	651.185	219.162	0	0	78.048	-143.088	129	129	0	-1	100	PASS	PASS	PASS	FAIL	PASS	FAIL	0	69.0972	69	1.21214	72	4975
105	Name	080703_001s	NORMAL	NO	1	1	1	B	1	2	7	7	None	None								None	None	None	AUTO	LOW_SIGNAL	651.336	265.287	0	0	78.048	-143.088	129	129	0	-1	100	PASS	PASS	PASS	PASS	PASS	FAIL	0	68.875	69	1.34203	72	4959
119	Name	080703_001s	NORMAL	NO	1	1	1	C	1	3	1	7	None	None								None	None	None	AUTO	LOW_SIGNAL	998.823	127.782	0	0	104.064	-117.072	129	129	0	-1	100	PASS	PASS	PASS	PASS	PASS	FAIL	0	69.1818	69	1.23253	77	5327
133	Name	080703_001s	NORMAL	NO	1	1	1	C	1	3	3	7	None	None								None	None	None	AUTO	LOW_SIGNAL	998.974	173.907	0	0	104.064	-117.072	129	129	0	-1	100	PASS	PASS	PASS	FAIL	PASS	FAIL	0	70.411	70	1.16471	73	5140
147	Name	080703_001s	NORMAL	NO	1	1	1	C	1	3	5	7	None	None								None	None	None	AUTO	LOW_SIGNAL	999.124	220.032	0	0	104.064	-117.072	129	129	0	-1	100	PASS	PASS	PASS	FAIL	PASS	FAIL	0	70.6438	71	1.21758	73	5157
161	Name	080703_001s	NORMAL	NO	1	1	1	C	1	3	7	7	None	None								None	None	None	AUTO	LOW_SIGNAL	999.275	266.157	0	0	104.064	-117.072	129	129	0	-1	100	PASS	PASS	PASS	PASS	PASS	FAIL	0	70.9722	71	1.08734	72	5110
175	Name	080703_001s	NORMAL	NO	1	1	1	D	1	4	1	7	None	None								None	None	None	AUTO	LOW_SIGNAL	1349.76	127.652	0	0	169.104	-104.064	129	129	0	-1	100	PASS	PASS	PASS	PASS	PASS	FAIL	0	66.7051	67	1.25986	78	5203
189	Name	080703_001s	NORMAL	NO	1	1	1	D	1	4	3	7	None	None								None	None	None	AUTO	LOW_SIGNAL	1349.91	173.777	0	0	169.104	-104.064	129	129	0	-1	100	PASS	PASS	PASS	FAIL	PASS	FAIL	0	67.6234	67	1.68616	77	5207
203	Name	080703_001s	NORMAL	NO	1	1	1	D	1	4	5	7	None	None								None	None	None	AUTO	LOW_SIGNAL	1350.06	219.902	0	0	169.104	-104.064	129	129	0	-1	100	PASS	PASS	PASS	FAIL	PASS	PASS	0	73.9583	68	35.0763	72	5325
217	Name	080703_001s	NORMAL	NO	1	1	1	D	1	4	7	7	None	None								None	None	None	AUTO	LOW_SIGNAL	1350.21	266.027	0	0	169.104	-104.064	129	129	0	-1	100	PASS	PASS	PASS	FAIL	PASS	FAIL	0	68.589	69	1.03864	73	5007
343	Name	080703_001s	NORMAL	NO	1	1	1	G	2	3	1	7	None	None								None	None	None	AUTO	LOW_SIGNAL	997.953	477.721	0	0	78.048	-65.04	129	129	0	-1	100	PASS	PASS	PASS	PASS	PASS	FAIL	0	69.6711	70	1.24781	76	5295
357	Name	080703_001s	NORMAL	NO	1	1	1	G	2	3	3	7	None	None								None	None	None	AUTO	LOW_SIGNAL	998.104	523.846	0	0	78.048	-65.04	129	129	0	-1	100	PASS	PASS	PASS	FAIL	PASS	FAIL	0	69.5676	70	1.23954	74	5148
371	Name	080703_001s	NORMAL	NO	1	1	1	G	2	3	5	7	None	None								None	None	None	AUTO	LOW_SIGNAL	998.254	569.971	0	0	78.048	-65.04	129	129	0	-1	100	PASS	PASS	PASS	PASS	PASS	FAIL	0	70.2877	70	1.34866	73	5131
385	Name	080703_001s	NORMAL	NO	1	1	1	G	2	3	7	7	None	None								None	None	None	AUTO	LOW_SIGNAL	998.405	616.096	0	0	78.048	-65.04	129	129	0	-1	100	PASS	PASS	PASS	FAIL	PASS	FAIL	0	70	70	1.35401	73	5110
399	Name	080703_001s	NORMAL	NO	1	1	1	H	2	4	1	7	None	None								None	None	None	AUTO	LOW_SIGNAL	1350.89	478.591	0	0	169.104	-39.024	129	129	0	-1	100	PASS	PASS	PASS	FAIL	PASS	FAIL	0	69.5769	70	1.14551	78	5427
413	Name	080703_001s	NORMAL	NO	1	1	1	H	2	4	3	7	None	None								None	None	None	AUTO	LOW_SIGNAL	1351.04	524.716	0	0	169.104	-39.024	129	129	0	-1	100	PASS	PASS	PASS	FAIL	PASS	FAIL	0	69.6316	70	1.18707	76	5292
427	Name	080703_001s	NORMAL	NO	1	1	1	H	2	4	5	7	None	None								None	None	None	AUTO	LOW_SIGNAL	1351.19	570.841	0	0	169.104	-39.024	129	129	0	-1	100	PASS	PASS	PASS	FAIL	PASS	FAIL	0	70.4054	70	1.14579	74	5210
441	Name	080703_001s	NORMAL	NO	1	1	1	H	2	4	7	7	None	None								None	None	None	AUTO	LOW_SIGNAL	1351.34	616.966	0	0	169.104	-39.024	129	129	0	-1	100	PASS	PASS	PASS	PASS	PASS	FAIL	0	70.3425	70	1.31465	73	5135
567	Name	080703_001s	NORMAL	NO	1	1	1	K	3	3	1	7	None	None								None	None	None	AUTO	LOW_SIGNAL	998.083	826.66	0	0	65.04	-26.016	129	129	0	-1	100	PASS	PASS	PASS	PASS	PASS	FAIL	0	69.6316	70	1.25265	76	5292
581	Name	080703_001s	NORMAL	NO	1	1	1	K	3	3	3	7	None	None								None	None	None	AUTO	LOW_SIGNAL	998.233	872.785	0	0	65.04	-26.016	129	129	0	-1	100	PASS	PASS	PASS	PASS	PASS	FAIL	0	70.2267	70	1.68116	75	5267
595	Name	080703_001s	NORMAL	NO	1	1	1	K	3	3	5	7	None	None								None	None	None	AUTO	LOW_SIGNAL	998.384	918.91	0	0	65.04	-26.016	129	129	0	-1	100	PASS	PASS	PASS	PASS	PASS	FAIL	0	69.8933	70	1.19202	75	5242
609	Name	080703_001s	NORMAL	NO	1	1	1	K	3	3	7	7	None	None								None	None	None	AUTO	LOW_SIGNAL	998.535	965.036	0	0	65.04	-26.016	129	129	0	-1	100	PASS	PASS	PASS	PASS	PASS	FAIL	0	70.6494	71	1.34523	77	5440
623	Name	080703_001s	NORMAL	NO	1	1	1	L	3	4	1	7	None	None								None	None	None	AUTO	LOW_SIGNAL	1347.02	821.53	0	0	104.064	-78.048	129	129	0	-1	100	PASS	PASS	PASS	PASS	PASS	FAIL	0	69.6494	70	1.15583	77	5363
637	Name	080703_001s	NORMAL	NO	1	1	1	L	3	4	3	7	None	None								None	None	None	AUTO	LOW_SIGNAL	1347.17	867.655	0	0	104.064	-78.048	129	129	0	-1	100	PASS	PASS	PASS	PASS	PASS	FAIL	0	71.9868	72	1.40943	76	5471
651	Name	080703_001s	NORMAL	NO	1	1	1	L	3	4	5	7	None	None								None	None	None	AUTO	LOW_SIGNAL	1347.32	913.78	0	0	104.064	-78.048	129	129	0	-1	100	PASS	PASS	PASS	PASS	PASS	FAIL	0	70.2973	70	1.0433	74	5202
665	Name	080703_001s	NORMAL	NO	1	1	1	L	3	4	7	7	None	None								None	None	None	AUTO	LOW_SIGNAL	1347.47	959.906	0	0	104.064	-78.048	129	129	0	-1	100	PASS	PASS	PASS	PASS	PASS	FAIL	0	69.8933	70	1.10983	75	5242
791	Name	080703_001s	NORMAL	NO	1	1	1	O	4	3	1	7	None	None								None	None	None	AUTO	LOW_SIGNAL	1000.21	1175.6	0	0	78.048	13.008	129	129	0	-1	100	PASS	PASS	PASS	PASS	PASS	FAIL	0	70.5195	71	1.36315	77	5430
805	Name	080703_001s	NORMAL	NO	1	1	1	O	4	3	3	7	None	None								None	None	None	AUTO	LOW_SIGNAL	1000.36	1221.72	0	0	78.048	13.008	129	129	0	-1	100	PASS	PASS	PASS	PASS	PASS	FAIL	0	71.0267	71	1.06509	75	5327
819	Name	080703_001s	NORMAL	NO	1	1	1	O	4	3	5	7	None	None								None	None	None	AUTO	LOW_SIGNAL	1000.51	1267.85	0	0	78.048	13.008	129	129	0	-1	100	PASS	PASS	PASS	FAIL	PASS	FAIL	0	73.2308	73	1.3668	78	5712
833	Name	080703_001s	NORMAL	NO	1	1	1	O	4	3	7	7	None	None								None	None	None	AUTO	LOW_SIGNAL	1000.66	1313.97	0	0	78.048	13.008	129	129	0	-1	100	PASS	PASS	PASS	FAIL	PASS	FAIL	0	74.5263	73	15.1327	76	5664
847	Name	080703_001s	NORMAL	NO	1	1	1	P	4	4	1	7	None	None								None	None	None	AUTO	LOW_SIGNAL	1351.15	1173.47	0	0	143.088	0	129	129	0	-1	100	PASS	PASS	PASS	PASS	PASS	FAIL	0	69.875	70	1.22115	72	5031
861	Name	080703_001s	NORMAL	NO	1	1	1	P	4	4	3	7	None	None								None	None	None	AUTO	LOW_SIGNAL	1351.3	1219.59	0	0	143.088	0	129	129	0	-1	100	PASS	PASS	PASS	PASS	PASS	FAIL	0	65.68	65	1.64531	75	4926
875	Name	080703_001s	NORMAL	NO	1	1	1	P	4	4	5	7	None	None								None	None	None	AUTO	LOW_SIGNAL	1351.45	1265.72	0	0	143.088	0	129	129	0	-1	100	PASS	PASS	PASS	PASS	PASS	FAIL	0	65.1622	65	1.9726	74	4822
889	Name	080703_001s	NORMAL	NO	1	1	1	P	4	4	7	7	None	None								None	None	None	AUTO	LOW_SIGNAL	1351.6	1311.85	0	0	143.088	0	129	129	0	-1	100	PASS	PASS	PASS	PASS	PASS	FAIL	0	69	69	1.45941	78	5382
[truncated: 17 more columns]

## Sheet: hyb2
Number	Name	Array/Plate	Flagged As	Control Spot	Multi-Set	Multi-Set Row	Multi-Set Column	Set	Set Row	Set Column	Row	Column	Comments	Clone ID	UniGene cluster ID	Gene symbol	Locus ID	Chromosome ID	GenBank accession number	Tissue	Gene map	Gene name	Organism	Sequence	Detection Method (b1_w595)	Detection Status (b1_w595)	X Centroid (pixels) (b1_w595)	Y Centroid (pixels) (b1_w595)	X Spot Deviation (um) (b1_w595)	Y Spot Deviation (um) (b1_w595)	X Set Deviation (um) (b1_w595)	Y Set Deviation (um) (b1_w595)	Major Extent (um) (b1_w595)	Minor Extent (um) (b1_w595)	Compactness (%) (b1_w595)	Threshold (b1_w595)	Spot Confidence (b1_w595)	Confidence Status (b1_w595)	Background Mean Confidence Status (b1_w595)	Background SD Confidence Status (b1_w595)	Signal CV Confidence Status (b1_w595)	Saturated Pixels Confidence Status (b1_w595)	SNR Confidence Status (b1_w595)	Spot Saturation (%) (b1_w595)	Spot Mean Intensity (b1_w595)	Spot Median Intensity (b1_w595)	Spot Standard Deviation (b1_w595)	Spot Number of Pixels (b1_w595)	Spot Total Intensity (b1_w595)
680	TCCATCATCAAAACAAATGGAGT	080703_006s	NORMAL	NO	1	1	1	M	4	1	2	1	None	EAM101	no	r.ch.2	ACTCCATTTGTTTTGATGATGGA	1	rat brain	yes	?	None	None	None	AUTO	DETECTED	63.97	1166.66	-14.7857	3.92844	-26.016	13.008	148.314	132.32	15.5892	113	100	PASS	PASS	PASS	PASS	PASS	PASS	0	4382.09	4754	3001.15	82	359331
694	TCCATCATCAAAACAAATGGAGT	080703_006s	NORMAL	NO	1	1	1	M	4	1	4	1	None	EAM101	no	r.ch.2	ACTCCATTTGTTTTGATGATGGA	1	rat brain	yes	?	None	None	None	AUTO	DETECTED	64.4456	1213.48	-11.1584	12.9477	-26.016	13.008	136.578	132.541	12.8	120	100	PASS	PASS	PASS	PASS	PASS	PASS	0	5235.75	5496	3773.39	81	424096
708	TCCATCATCAAAACAAATGGAGT	080703_006s	NORMAL	NO	1	1	1	M	4	1	6	1	None	EAM101	no	r.ch.2	ACTCCATTTGTTTTGATGATGGA	1	rat brain	yes	?	None	None	None	AUTO	DETECTED	64.6765	1259.97	-10.7158	17.724	-26.016	13.008	147.613	141.05	18.3027	125	100	PASS	PASS	PASS	PASS	PASS	PASS	0	6905.15	6692	5602.14	93	642179
722	TCCATCATCAAAACAAATGGAGT	080703_006s	NORMAL	NO	1	1	1	M	4	1	8	1	None	EAM101	no	r.ch.2	ACTCCATTTGTTTTGATGATGGA	1	rat brain	yes	?	None	None	None	AUTO	DETECTED	64.9815	1306.58	-9.30802	24.0677	-26.016	13.008	149.949	137.138	10.3423	120	100	PASS	PASS	PASS	PASS	PASS	PASS	0	10051.7	9225	8831.82	87	874494
232	TCCATCATGAAAAGAAATGGAGT	080703_006s	NORMAL	NO	1	1	1	E	2	1	2	1	None	EAM102	no		EAM101 control	1		synthetic		None	None	None	AUTO	DETECTED	65.8288	464.349	8.76704	-14.7388	13.008	-104.064	121.638	110.754	10.718	89	100	PASS	PASS	PASS	PASS	PASS	PASS	0	834.017	1020	503.297	58	48373
246	TCCATCATGAAAAGAAATGGAGT	080703_006s	NORMAL	NO	1	1	1	E	2	1	4	1	None	EAM102	no		EAM101 control	1		synthetic		None	None	None	AUTO	DETECTED	65.9366	510.979	7.61016	-8.17565	13.008	-104.064	121.017	117.781	15.5768	107	100	PASS	PASS	PASS	PASS	PASS	PASS	0	692.353	696	448.784	68	47080
260	TCCATCATGAAAAGAAATGGAGT	080703_006s	NORMAL	NO	1	1	1	E	2	1	6	1	None	EAM102	no		EAM101 control	1		synthetic		None	None	None	AUTO	DETECTED	66.2419	557.435	9.0218	-3.86334	13.008	-104.064	109.675	104.874	10.0655	89	100	PASS	PASS	PASS	PASS	PASS	PASS	0	814.725	975	555.637	51	41551
274	TCCATCATGAAAAGAAATGGAGT	080703_006s	NORMAL	NO	1	1	1	E	2	1	8	1	None	EAM102	no		EAM101 control	1		synthetic		None	None	None	AUTO	DETECTED	66.2647	604	6.75826	1.85386	13.008	-104.064	117.072	104.064	14.5297	85	100	PASS	PASS	PASS	PASS	PASS	PASS	0	895.729	1030	496.351	48	42995
684	TGGCATTCACCGCGTGCCTTA	080703_006s	NORMAL	NO	1	1	1	M	4	1	2	5	None	EAM103	no	N1_H09-5	TAAGGCACGCGGTGAATGCCA	2	rat brain	yes	N1_H09-5	None	None	None	AUTO	DETECTED	157.177	1165.72	-2.33916	-3.14085	-26.016	13.008	164.524	160.579	12.8711	209	100	PASS	PASS	PASS	PASS	PASS	PASS	0	26855	20604	26143	120	3222596
698	TGGCATTCACCGCGTGCCTTA	080703_006s	NORMAL	NO	1	1	1	M	4	1	4	5	None	EAM103	no	N1_H09-5	TAAGGCACGCGGTGAATGCCA	2	rat brain	yes	N1_H09-5	None	None	None	AUTO	DETECTED	157.607	1212.1	0.69371	0	-26.016	13.008	159.252	146.262	10.7472	227	82.5	PASS	PASS	PASS	PASS	FAIL	PASS	17	33061.5	32609	26724.4	100	3306153
712	TGGCATTCACCGCGTGCCTTA	080703_006s	NORMAL	NO	1	1	1	M	4	1	6	5	None	EAM103	no	N1_H09-5	TAAGGCACGCGGTGAATGCCA	2	rat brain	yes	N1_H09-5	None	None	None	AUTO	DETECTED	157.839	1258.45	1.14626	3.11385	-26.016	13.008	161.715	158.183	12.8711	217	100	PASS	PASS	PASS	PASS	PASS	PASS	4	27797	18811.5	27394.2	116	3224458
726	TGGCATTCACCGCGTGCCTTA	080703_006s	NORMAL	NO	1	1	1	M	4	1	8	5	None	EAM103	no	N1_H09-5	TAAGGCACGCGGTGAATGCCA	2	rat brain	yes	N1_H09-5	None	None	None	AUTO	DETECTED	158.041	1305.46	1.22506	14.6181	-26.016	13.008	148.248	136.875	9.33002	279	95.9302	PASS	PASS	PASS	PASS	FAIL	PASS	12	39827.5	51543	25541.7	86	3425167
236	TGGCATTCAGCGGGTGCCTTA	080703_006s	NORMAL	NO	1	1	1	E	2	1	2	5	None	EAM104	no		EAM103 control	2		synthetic		None	None	None	AUTO	DETECTED	158.542	463.367	14.7874	-22.4012	13.008	-104.064	157.986	155.111	18.9636	169	100	PASS	PASS	PASS	FAIL	PASS	PASS	0	21843.5	8476	25291.3	111	2424633
250	TGGCATTCAGCGGGTGCCTTA	080703_006s	NORMAL	NO	1	1	1	E	2	1	4	5	None	EAM104	no		EAM103 control	2		synthetic		None	None	None	AUTO	DETECTED	158.817	509.817	15.8049	-18.1738	13.008	-104.064	157.41	151.76	14.3555	163	100	PASS	PASS	PASS	FAIL	PASS	PASS	0	21884.3	9025.5	24329.7	106	2319740
264	TGGCATTCAGCGGGTGCCTTA	080703_006s	NORMAL	NO	1	1	1	E	2	1	6	5	None	EAM104	no		EAM103 control	2		synthetic		None	None	None	AUTO	DETECTED	159	556.093	15.6296	-16.2036	13.008	-104.064	143.088	143.088	8.50762	182	91.4948	PASS	PASS	PASS	FAIL	FAIL	PASS	13	25332.2	13618	26532.7	97	2457223
278	TGGCATTCAGCGGGTGCCTTA	080703_006s	NORMAL	NO	1	1	1	E	2	1	8	5	None	EAM104	no		EAM103 control	2		synthetic		None	None	None	AUTO	DETECTED	159.031	602.721	13.4728	-9.66073	13.008	-104.064	150.909	148.125	13.3088	144	98.0392	PASS	PASS	PASS	FAIL	FAIL	PASS	11	21439.2	6006	26465.6	102	2186797
674	TCACAAGTTAGGGTCTCAGGGA	080703_006s	NORMAL	NO	1	1	1	M	4	1	1	2	None	EAM105	mir-125b-1 14.07	r.ch.1	TCCCTGAGACCCTAACTTGTGA	3	rat brain	yes	lin-4 like	None	None	None	AUTO	DETECTED	87.0086	1143.73	-13.8167	6.96766	-26.016	13.008	155.204	148.314	13.6258	202	100	PASS	PASS	PASS	PASS	PASS	PASS	2	24462.6	18918	21542.6	102	2495189
688	TCACAAGTTAGGGTCTCAGGGA	080703_006s	NORMAL	NO	1	1	1	M	4	1	3	2	None	EAM105	mir-125b-1 14.07	r.ch.1	TCCCTGAGACCCTAACTTGTGA	3	rat brain	yes	lin-4 like	None	None	None	AUTO	DETECTED	87.1973	1190.33	-13.9229	13.0556	-26.016	13.008	149.609	138.871	9.33002	207	100	PASS	PASS	PASS	PASS	PASS	PASS	0	24775.7	22627	19635.7	89	2205034
702	TCACAAGTTAGGGTCTCAGGGA	080703_006s	NORMAL	NO	1	1	1	M	4	1	5	2	None	EAM105	mir-125b-1 14.07	r.ch.1	TCCCTGAGACCCTAACTTGTGA	3	rat brain	yes	lin-4 like	None	None	None	AUTO	DETECTED	88.3966	1236.77	-0.882173	17.1715	-26.016	13.008	156.577	143.827	14.9848	214	93.75	PASS	PASS	PASS	PASS	FAIL	PASS	13	29427.3	27695	25185.9	96	2825025
716	TCACAAGTTAGGGTCTCAGGGA	080703_006s	NORMAL	NO	1	1	1	M	4	1	7	2	None	EAM105	mir-125b-1 14.07	r.ch.1	TCCCTGAGACCCTAACTTGTGA	3	rat brain	yes	lin-4 like	None	None	None	AUTO	DETECTED	88.1019	1282.7	-7.27433	14.7213	-26.016	13.008	150.094	134.966	12.2225	279	78.4884	PASS	PASS	PASS	PASS	FAIL	PASS	19	32372.2	31981.5	25812	86	2784009
226	TCACAAGTAAGGGTGTCAGGGA	080703_006s	NORMAL	NO	1	1	1	E	2	1	1	2	None	EAM106	no		EAM105 control	3		synthetic		None	None	None	AUTO	DETECTED	88.9649	441.026	11.0048	-16.8475	13.008	-104.064	153.383	145.382	12.3149	125	100	PASS	PASS	PASS	FAIL	PASS	PASS	0	13731.8	5060	15406.6	97	1331982
240	TCACAAGTAAGGGTGTCAGGGA	080703_006s	NORMAL	NO	1	1	1	E	2	1	3	2	None	EAM106	no		EAM105 control	3		synthetic		None	None	None	AUTO	DETECTED	88.9259	487.639	7.93777	-10.5055	13.008	-104.064	144.527	144.01	11.7304	137	100	PASS	PASS	PASS	FAIL	PASS	PASS	0	13548.7	6698	14946.6	97	1314222
254	TCACAAGTAAGGGTGTCAGGGA	080703_006s	NORMAL	NO	1	1	1	E	2	1	5	2	None	EAM106	no		EAM105 control	3		synthetic		None	None	None	AUTO	DETECTED	88.9796	533.735	6.07596	-10.8858	13.008	-104.064	145.434	134.971	17.9481	153	100	PASS	PASS	PASS	FAIL	PASS	PASS	0	12989	8089.5	13439.1	86	1117051
268	TCACAAGTAAGGGTGTCAGGGA	080703_006s	NORMAL	NO	1	1	1	E	2	1	7	2	None	EAM106	no		EAM105 control	3		synthetic		None	None	None	AUTO	DETECTED	89.0463	580.315	4.38377	-4.96533	13.008	-104.064	148.584	143.574	15.1172	108	100	PASS	PASS	PASS	FAIL	PASS	PASS	0	10443.9	1164	13612.5	96	1002618
792	TGTTCCTGCTGAACTGAGCCA	080703_006s	NORMAL	NO	1	1	1	O	4	3	2	1	None	EAM107	mir-24-1 13.49	mir-24	TGGCTCAGTTCAGCAGGAACA	4		yes		None	None	None	AUTO	DETECTED	763.33	1166	4.52072	-5.28291	52.032	52.032	130.08	117.072	12.5081	124	100	PASS	PASS	PASS	PASS	PASS	PASS	0	5837.03	5978	2947.86	65	379407
806	TGTTCCTGCTGAACTGAGCCA	080703_006s	NORMAL	NO	1	1	1	O	4	3	4	1	None	EAM107	mir-24-1 13.49	mir-24	TGGCTCAGTTCAGCAGGAACA	4		yes		None	None	None	AUTO	DETECTED	763.441	1212.79	3.4092	3.42032	52.032	52.032	132.597	119.624	16.5521	130	100	PASS	PASS	PASS	PASS	PASS	PASS	0	5236.56	5273.5	2881.72	66	345613
820	TGTTCCTGCTGAACTGAGCCA	080703_006s	NORMAL	NO	1	1	1	O	4	3	6	1	None	EAM107	mir-24-1 13.49	mir-24	TGGCTCAGTTCAGCAGGAACA	4		yes		None	None	None	AUTO	DETECTED	763.489	1259.22	1.47674	7.37893	52.032	52.032	140.873	128.158	12.5081	117	100	PASS	PASS	PASS	PASS	PASS	PASS	0	4599.17	4512	2607.63	72	331140
834	TGTTCCTGCTGAACTGAGCCA	080703_006s	NORMAL	NO	1	1	1	O	4	3	8	1	None	EAM107	mir-24-1 13.49	mir-24	TGGCTCAGTTCAGCAGGAACA	4		yes		None	None	None	AUTO	DETECTED	763.747	1305.86	2.26274	13.983	52.032	52.032	122.705	111.58	16.5489	124	100	PASS	PASS	PASS	PASS	PASS	PASS	0	4970.9	5032	2640.54	58	288312
344	TGTTCCTGGTGAAGTGAGCCA	080703_006s	NORMAL	NO	1	1	1	G	2	3	2	1	None	EAM108	no		EAM107 control	4		synthetic		None	None	None	AUTO	DETECTED	761.403	467.78	4.84942	-9.76791	65.04	-26.016	131.739	131.14	15.2366	92	100	PASS	PASS	PASS	PASS	PASS	PASS	0	3367.28	2846	2668.84	81	272750
358	TGTTCCTGGTGAAGTGAGCCA	080703_006s	NORMAL	NO	1	1	1	G	2	3	4	1	None	EAM108	no		EAM107 control	4		synthetic		None	None	None	AUTO	DETECTED	761.478	514.289	3.25994	-4.76923	65.04	-26.016	134.005	130.675	15.3066	96	100	PASS	PASS	PASS	PASS	PASS	PASS	0	3069.55	2525	2457.05	80	245564
372	TGTTCCTGGTGAAGTGAGCCA	080703_006s	NORMAL	NO	1	1	1	G	2	3	6	1	None	EAM108	no		EAM107 control	4		synthetic		None	None	None	AUTO	DETECTED	761.694	560.722	3.51877	-0.759806	65.04	-26.016	122.716	115.868	18.1676	114	100	PASS	PASS	PASS	PASS	PASS	PASS	0	3755.06	3075	2756.49	62	232814
386	TGTTCCTGGTGAAGTGAGCCA	080703_006s	NORMAL	NO	1	1	1	G	2	3	8	1	None	EAM108	no		EAM107 control	4		synthetic		None	None	None	AUTO	DETECTED	761.5	607.5	-1.57122	7.73144	65.04	-26.016	104.064	104.064	6.97118	110	100	PASS	PASS	PASS	PASS	PASS	PASS	0	4211.63	4764	2508.03	52	219005
796	AACAACAAAATCACTAGTCTTCCA	080703_006s	NORMAL	NO	1	1	1	O	4	3	2	5	None	EAM109	mir-7-(1,2,3) 17.76,12.30,13.58	mir-7	TGGAAGACTAGTGATTTTGTTGTT	5		yes		None	None	None	AUTO	DETECTED	856.153	1165.4	11.9695	-7.99027	52.032	52.032	144.21	143.753	14.9386	142	100	PASS	PASS	PASS	PASS	PASS	PASS	0	11118.9	10798.5	8812.34	98	1089650
810	AACAACAAAATCACTAGTCTTCCA	080703_006s	NORMAL	NO	1	1	1	O	4	3	4	5	None	EAM109	mir-7-(1,2,3) 17.76,12.30,13.58	mir-7	TGGAAGACTAGTGATTTTGTTGTT	5		yes		None	None	None	AUTO	DETECTED	856.519	1211.55	14.1799	-7.66634	52.032	52.032	138.261	133.731	13.1538	167	100	PASS	PASS	PASS	PASS	PASS	PASS	0	11592.5	12546	7599.3	83	962181
824	AACAACAAAATCACTAGTCTTCCA	080703_006s	NORMAL	NO	1	1	1	O	4	3	6	5	None	EAM109	mir-7-(1,2,3) 17.76,12.30,13.58	mir-7	TGGAAGACTAGTGATTTTGTTGTT	5		yes		None	None	None	AUTO	DETECTED	856.896	1258.5	16.5244	3.08845	52.032	52.032	143.088	130.08	9.04639	139	100	PASS	PASS	PASS	PASS	PASS	PASS	0	10300.9	10183.5	7268.24	80	824070
838	AACAACAAAATCACTAGTCTTCCA	080703_006s	NORMAL	NO	1	1	1	O	4	3	8	5	None	EAM109	mir-7-(1,2,3) 17.76,12.30,13.58	mir-7	TGGAAGACTAGTGATTTTGTTGTT	5		yes		None	None	None	AUTO	DETECTED	856.941	1304.98	14.5451	7.75526	52.032	52.032	144.302	120.472	11.5871	139	100	PASS	PASS	PASS	PASS	PASS	PASS	0	11550.6	11985	6555.86	69	796990
348	AACAACAAAATGAGTAGTCTTCCA	080703_006s	NORMAL	NO	1	1	1	G	2	3	2	5	None	EAM110	no		EAM109 control	5		synthetic		None	None	None	AUTO	DETECTED	854.52	466.763	16.1266	-17.8765	65.04	-26.016	130.633	130.493	11.7361	108	100	PASS	PASS	PASS	PASS	PASS	PASS	0	5781.09	6450	4155.84	81	468268
362	AACAACAAAATGAGTAGTCTTCCA	080703_006s	NORMAL	NO	1	1	1	G	2	3	4	5	None	EAM110	no		EAM109 control	5		synthetic		None	None	None	AUTO	DETECTED	854.889	513.049	18.3695	-15.7828	65.04	-26.016	148.154	145.139	13.3088	96	100	PASS	PASS	PASS	PASS	PASS	PASS	0	4471.98	3677.5	4022.55	98	438254
376	AACAACAAAATGAGTAGTCTTCCA	080703_006s	NORMAL	NO	1	1	1	G	2	3	6	5	None	EAM110	no		EAM109 control	5		synthetic		None	None	None	AUTO	DETECTED	854.966	560.045	16.8039	-4.44292	65.04	-26.016	132.639	124.536	12.5787	113	100	PASS	PASS	PASS	PASS	PASS	PASS	0	5939.97	6806	3985.56	69	409858
390	AACAACAAAATGAGTAGTCTTCCA	080703_006s	NORMAL	NO	1	1	1	G	2	3	8	5	None	EAM110	no		EAM109 control	5		synthetic		None	None	None	AUTO	DETECTED	855.567	606.247	22.059	-3.45207	65.04	-26.016	123.149	119.838	17.5419	156	100	PASS	PASS	PASS	PASS	PASS	PASS	0	5857.24	4789	4305.8	68	398292
231	GCATGCATGCATGCATGCATG	080703_006s	NORMAL	NO	1	1	1	E	2	1	1	7	None	EAM1100	(-) control					synthetic		None	None	None	AUTO	LOW_SIGNAL	203.431	441.829	0	0	13.008	-104.064	129	129	0	-1	100	PASS	PASS	PASS	PASS	PASS	FAIL	0	73.2	73	1.66847	75	5490
245	GCATGCATGCATGCATGCATG	080703_006s	NORMAL	NO	1	1	1	E	2	1	3	7	None	EAM1100	(-) control					synthetic		None	None	None	AUTO	LOW_SIGNAL	203.628	487.955	0	0	13.008	-104.064	129	129	0	-1	100	PASS	PASS	PASS	PASS	PASS	FAIL	0	76.0658	76	1.87144	76	5781
259	GCATGCATGCATGCATGCATG	080703_006s	NORMAL	NO	1	1	1	E	2	1	5	7	None	EAM1100	(-) control					synthetic		None	None	None	AUTO	LOW_SIGNAL	203.825	534.08	0	0	13.008	-104.064	129	129	0	-1	100	PASS	PASS	PASS	PASS	PASS	FAIL	0	77.8533	78	2.5239	75	5839
273	GCATGCATGCATGCATGCATG	080703_006s	NORMAL	NO	1	1	1	E	2	1	7	7	None	EAM1100	(-) control					synthetic		None	None	None	AUTO	LOW_SIGNAL	204.022	580.205	0	0	13.008	-104.064	129	129	0	-1	100	PASS	PASS	PASS	PASS	PASS	FAIL	0	73.4247	73	1.32201	73	5360
7	GTGGTAGCGCAGTGCGTAGAA	080703_006s	NORMAL	NO	1	1	1	A	1	1	1	7	None	EAM1101	beta-tubulin					cDNA		None	None	None	AUTO	LOW_SIGNAL	198.956	90.8917	0	0	-26.016	-169.104	129	129	0	-1	100	PASS	PASS	PASS	PASS	PASS	FAIL	0	72.9459	73	1.82743	74	5398
21	GTGGTAGCGCAGTGCGTAGAA	080703_006s	NORMAL	NO	1	1	1	A	1	1	3	7	None	EAM1101	beta-tubulin					cDNA		None	None	None	AUTO	LOW_SIGNAL	199.152	137.017	0	0	-26.016	-169.104	129	129	0	-1	100	PASS	PASS	PASS	PASS	PASS	FAIL	0	76.5205	76	1.84172	73	5586
35	GTGGTAGCGCAGTGCGTAGAA	080703_006s	NORMAL	NO	1	1	1	A	1	1	5	7	None	EAM1101	beta-tubulin					cDNA		None	None	None	AUTO	LOW_SIGNAL	199.349	183.142	0	0	-26.016	-169.104	129	129	0	-1	100	PASS	PASS	PASS	PASS	PASS	FAIL	0	79.3288	80	1.72446	73	5791
49	GTGGTAGCGCAGTGCGTAGAA	080703_006s	NORMAL	NO	1	1	1	A	1	1	7	7	None	EAM1101	beta-tubulin					cDNA		None	None	None	AUTO	LOW_SIGNAL	199.546	229.267	0	0	-26.016	-169.104	129	129	0	-1	100	PASS	PASS	PASS	FAIL	PASS	FAIL	0	74.88	75	1.90277	75	5616
735	GGTGATGCCCTGAATGTTGTC	080703_006s	NORMAL	NO	1	1	1	N	4	2	1	7	None	EAM1102	histone H4					cDNA		None	None	None	AUTO	LOW_SIGNAL	555.321	1139.23	0	0	52.032	-13.008	129	129	0	-1	100	PASS	PASS	PASS	PASS	PASS	FAIL	0	72.3472	73	2.42731	72	5209
749	GGTGATGCCCTGAATGTTGTC	080703_006s	NORMAL	NO	1	1	1	N	4	2	3	7	None	EAM1102	histone H4					cDNA		None	None	None	AUTO	LOW_SIGNAL	555.518	1185.35	0	0	52.032	-13.008	129	129	0	-1	100	PASS	PASS	PASS	FAIL	PASS	FAIL	0	76.4189	76	2.91903	74	5655
763	GGTGATGCCCTGAATGTTGTC	080703_006s	NORMAL	NO	1	1	1	N	4	2	5	7	None	EAM1102	histone H4					cDNA		None	None	None	AUTO	LOW_SIGNAL	555.715	1231.48	0	0	52.032	-13.008	129	129	0	-1	100	PASS	PASS	PASS	PASS	PASS	PASS	0	76.6533	77	3.83967	75	5749
777	GGTGATGCCCTGAATGTTGTC	080703_006s	NORMAL	NO	1	1	1	N	4	2	7	7	None	EAM1102	histone H4					cDNA		None	None	None	AUTO	LOW_SIGNAL	555.912	1277.6	0	0	52.032	-13.008	129	129	0	-1	100	PASS	PASS	PASS	FAIL	PASS	FAIL	0	72.8462	73	2.87884	78	5682
511	TGTCATGGATGACCTTGGCCA	080703_006s	NORMAL	NO	1	1	1	J	3	2	1	7	None	EAM1103	glyceraldehyde dehydrogenase					cDNA		None	None	None	AUTO	LOW_SIGNAL	554.845	793.291	0	0	65.04	-13.008	129	129	0	-1	100	PASS	PASS	PASS	PASS	PASS	PASS	0	70.4459	70	1.6481	74	5213
525	TGTCATGGATGACCTTGGCCA	080703_006s	NORMAL	NO	1	1	1	J	3	2	3	7	None	EAM1103	glyceraldehyde dehydrogenase					cDNA		None	None	None	AUTO	LOW_SIGNAL	555.042	839.416	0	0	65.04	-13.008	129	129	0	-1	100	PASS	PASS	PASS	PASS	PASS	FAIL	0	71.1918	71	1.71316	73	5197
539	TGTCATGGATGACCTTGGCCA	080703_006s	NORMAL	NO	1	1	1	J	3	2	5	7	None	EAM1103	glyceraldehyde dehydrogenase					cDNA		None	None	None	AUTO	LOW_SIGNAL	555.239	885.541	0	0	65.04	-13.008	129	129	0	-1	100	PASS	PASS	PASS	PASS	PASS	PASS	0	70.4211	70	1.84942	76	5352
553	TGTCATGGATGACCTTGGCCA	080703_006s	NORMAL	NO	1	1	1	J	3	2	7	7	None	EAM1103	glyceraldehyde dehydrogenase					cDNA		None	None	None	AUTO	LOW_SIGNAL	555.436	931.667	0	0	65.04	-13.008	129	129	0	-1	100	PASS	PASS	PASS	PASS	PASS	PASS	0	69.027	69	1.67964	74	5108
287	CTTTTGACATTGAAGGGAGCT	080703_006s	NORMAL	NO	1	1	1	F	2	2	1	7	None	EAM1104	laminin alpha 4					cDNA		None	None	None	AUTO	LOW_SIGNAL	554.369	442.354	0	0	78.048	-78.048	129	129	0	-1	100	PASS	PASS	PASS	FAIL	PASS	FAIL	0	74.831	75	2.45523	71	5313
301	CTTTTGACATTGAAGGGAGCT	080703_006s	NORMAL	NO	1	1	1	F	2	2	3	7	None	EAM1104	laminin alpha 4					cDNA		None	None	None	AUTO	LOW_SIGNAL	554.566	488.479	0	0	78.048	-78.048	129	129	0	-1	100	PASS	PASS	PASS	FAIL	PASS	FAIL	0	76.8919	76	6.3474	74	5690
315	CTTTTGACATTGAAGGGAGCT	080703_006s	NORMAL	NO	1	1	1	F	2	2	5	7	None	EAM1104	laminin alpha 4					cDNA		None	None	None	AUTO	LOW_SIGNAL	554.763	534.604	0	0	78.048	-78.048	129	129	0	-1	100	PASS	PASS	PASS	PASS	PASS	FAIL	0	80.6667	80	3.90693	78	6292
329	CTTTTGACATTGAAGGGAGCT	080703_006s	NORMAL	NO	1	1	1	F	2	2	7	7	None	EAM1104	laminin alpha 4					cDNA		None	None	None	AUTO	LOW_SIGNAL	554.96	580.729	0	0	78.048	-78.048	129	129	0	-1	100	PASS	PASS	PASS	PASS	PASS	PASS	0	79.5526	79.5	4.7227	76	6046
786	TAACTGTACAAACTACTACCTCA	080703_006s	NORMAL	NO	1	1	1	O	4	3	1	2	None	EAM111	no	r.ch.8	TGAGGTAGTAGTTTGTACAGTTA	6		yes		None	None	None	AUTO	DETECTED	786.049	1142.98	1.32986	-3.47748	52.032	52.032	151.793	146.411	13.3088	144	100	PASS	PASS	PASS	PASS	PASS	PASS	0	9553.25	8040.5	7569.27	98	936219
800	TAACTGTACAAACTACTACCTCA	080703_006s	NORMAL	NO	1	1	1	O	4	3	3	2	None	EAM111	no	r.ch.8	TGAGGTAGTAGTTTGTACAGTTA	6		yes		None	None	None	AUTO	DETECTED	786.076	1189.57	0	2.54856	52.032	52.032	149.844	137.025	9.04639	154	100	PASS	PASS	PASS	PASS	PASS	PASS	0	9800.45	10395	6601.32	85	833038
814	TAACTGTACAAACTACTACCTCA	080703_006s	NORMAL	NO	1	1	1	O	4	3	5	2	None	EAM111	no	r.ch.8	TGAGGTAGTAGTTTGTACAGTTA	6		yes		None	None	None	AUTO	DETECTED	786.527	1235.83	2.43344	4.39846	52.032	52.032	151.594	144.492	16.7502	138	100	PASS	PASS	PASS	PASS	PASS	PASS	0	7456.84	7843	6087.83	99	738227
828	TAACTGTACAAACTACTACCTCA	080703_006s	NORMAL	NO	1	1	1	O	4	3	7	2	None	EAM111	no	r.ch.8	TGAGGTAGTAGTTTGTACAGTTA	6		yes		None	None	None	AUTO	DETECTED	786.859	1282.54	4.18489	11.9346	52.032	52.032	148.894	140.453	20.7915	129	100	PASS	PASS	PASS	PASS	PASS	PASS	0	7388.35	6476	6200.04	91	672340
338	TAACTGTAGAAAGTACTACCTCA	080703_006s	NORMAL	NO	1	1	1	G	2	3	1	2	None	EAM112	no		EAM111 control	6		synthetic		None	None	None	AUTO	DETECTED	784.441	444.662	5.81009	-9.20738	65.04	-26.016	118.779	110.977	12.76	85	100	PASS	PASS	PASS	PASS	PASS	PASS	0	154.536	162.5	45.8876	56	8654
352	TAACTGTAGAAAGTACTACCTCA	080703_006s	NORMAL	NO	1	1	1	G	2	3	3	2	None	EAM112	no		EAM111 control	6		synthetic		None	None	None	AUTO	DETECTED	784.392	490.7	2.61446	-10.3364	65.04	-26.016	115.179	107.776	9.22777	89	100	PASS	PASS	PASS	PASS	PASS	PASS	0	178.111	192.5	51.1947	54	9618
366	TAACTGTAGAAAGTACTACCTCA	080703_006s	NORMAL	NO	1	1	1	G	2	3	5	2	None	EAM112	no		EAM111 control	6		synthetic		None	None	None	AUTO	DETECTED	784.685	537.5	3.85699	-1.55613	65.04	-26.016	104.064	104.064	13.554	91	100	PASS	PASS	PASS	PASS	PASS	PASS	0	192.615	205.5	58.5505	52	10016
380	TAACTGTAGAAAGTACTACCTCA	080703_006s	NORMAL	NO	1	1	1	G	2	3	7	2	None	EAM112	no		EAM111 control	6		synthetic		None	None	None	AUTO	DETECTED	784.758	583.758	2.25242	0	65.04	-26.016	104.064	104.064	14.513	87	100	PASS	PASS	PASS	PASS	PASS	PASS	0	212.327	224	74.7639	52	11041
681	ACAGGTTAAAGGGTCTCAGGGA	080703_006s	NORMAL	NO	1	1	1	M	4	1	2	2	None	EAM113	no, but 13/13 from mir-125b-1 14.07	r.ch.11	TCCCTGAGACCCTTTAACCTGT	7		yes	lin-4 like	None	None	None	AUTO	DETECTED	87.6165	1167.16	-7.18927	11.7139	-26.016	13.008	143.678	130.874	12.2225	119	100	PASS	PASS	PASS	PASS	PASS	PASS	0	6010.27	6507	3595.27	79	474811
695	ACAGGTTAAAGGGTCTCAGGGA	080703_006s	NORMAL	NO	1	1	1	M	4	1	4	2	None	EAM113	no, but 13/13 from mir-125b-1 14.07	r.ch.11	TCCCTGAGACCCTTTAACCTGT	7		yes	lin-4 like	None	None	None	AUTO	DETECTED	87.6333	1213.62	-9.53032	16.0996	-26.016	13.008	135.925	132.404	15.3067	148	100	PASS	PASS	PASS	PASS	PASS	PASS	0	7030.54	7500	4405.71	81	569474
709	ACAGGTTAAAGGGTCTCAGGGA	080703_006s	NORMAL	NO	1	1	1	M	4	1	6	2	None	EAM113	no, but 13/13 from mir-125b-1 14.07	r.ch.11	TCCCTGAGACCCTTTAACCTGT	7		yes	lin-4 like	None	None	None	AUTO	DETECTED	88.672	1260.4	1.42136	24.6314	-26.016	13.008	137.286	129.952	15.2366	156	100	PASS	PASS	PASS	PASS	PASS	PASS	0	10256	9751.5	6118.36	76	779457
723	ACAGGTTAAAGGGTCTCAGGGA	080703_006s	NORMAL	NO	1	1	1	M	4	1	8	2	None	EAM113	no, but 13/13 from mir-125b-1 14.07	r.ch.11	TCCCTGAGACCCTTTAACCTGT	7		yes	lin-4 like	None	None	None	AUTO	DETECTED	88.3866	1306.78	-4.8516	27.8849	-26.016	13.008	145.434	133.792	10.4846	143	100	PASS	PASS	PASS	PASS	PASS	PASS	0	13341.4	12900	9565	83	1107333
233	ACAGGTAAAAGGGTGTCAGGGA	080703_006s	NORMAL	NO	1	1	1	E	2	1	2	2	None	EAM114	no		EAM113 control	7		synthetic		None	None	None	AUTO	DETECTED	89.0333	464.319	10.6148	-13.8524	13.008	-104.064	147.107	136.021	13.495	113	100	PASS	PASS	PASS	PASS	PASS	PASS	0	7926.14	6940	6917.9	86	681648
247	ACAGGTAAAAGGGTGTCAGGGA	080703_006s	NORMAL	NO	1	1	1	E	2	1	4	2	None	EAM114	no		EAM113 control	7		synthetic		None	None	None	AUTO	DETECTED	89.2248	510.812	10.5451	-9.06765	13.008	-104.064	151.667	140.665	14.0611	120	100	PASS	PASS	PASS	PASS	PASS	PASS	0	5707.61	3385	5520.42	94	536515
261	ACAGGTAAAAGGGTGTCAGGGA	080703_006s	NORMAL	NO	1	1	1	E	2	1	6	2	None	EAM114	no		EAM113 control	7		synthetic		None	None	None	AUTO	TOO_SMALL	88.6109	557.634	0	0	13.008	-104.064	129	129	0	-1	100	PASS	PASS	PASS	FAIL	PASS	PASS	0	95.5256	75	92.2433	78	7451
275	ACAGGTAAAAGGGTGTCAGGGA	080703_006s	NORMAL	NO	1	1	1	E	2	1	8	2	None	EAM114	no		EAM113 control	7		synthetic		None	None	None	AUTO	DETECTED	89.7	603.858	11.6071	1.2854	13.008	-104.064	138.31	138.31	12.8106	96	100	PASS	PASS	PASS	FAIL	PASS	PASS	0	5054.44	3132	5373.93	89	449845
685	CGCCAATATTTACGTGCTGCTA	080703_006s	NORMAL	NO	1	1	1	M	4	1	2	6	None	EAM115	mir-16-(1,2,3) 15.05,11.21,18.04	mir-16	TAGCAGCACGTAAATATTGGCG	8		yes		None	None	None	AUTO	DETECTED	180.541	1165.93	1.5867	0	-26.016	13.008	145.286	135.237	14.04	133	100	PASS	PASS	PASS	PASS	PASS	PASS	0	5830.49	6270	4128.38	84	489761
699	CGCCAATATTTACGTGCTGCTA	080703_006s	NORMAL	NO	1	1	1	M	4	1	4	6	None	EAM115	mir-16-(1,2,3) 15.05,11.21,18.04	mir-16	TAGCAGCACGTAAATATTGGCG	8		yes		None	None	None	AUTO	DETECTED	180.511	1212.44	-1.36519	5.89901	-26.016	13.008	139.875	127.542	15.3066	147	100	PASS	PASS	PASS	PASS	PASS	PASS	0	6201.57	6281	3918.31	72	446513
713	CGCCAATATTTACGTGCTGCTA	080703_006s	NORMAL	NO	1	1	1	M	4	1	6	6	None	EAM115	mir-16-(1,2,3) 15.05,11.21,18.04	mir-16	TAGCAGCACGTAAATATTGGCG	8		yes		None	None	None	AUTO	DETECTED	180.761	1259	-0.676243	11.4979	-26.016	13.008	130.08	117.072	7.684	149	100	PASS	PASS	PASS	PASS	PASS	PASS	0	7260.11	7759	3801.59	65	471907
727	CGCCAATATTTACGTGCTGCTA	080703_006s	NORMAL	NO	1	1	1	M	4	1	8	6	None	EAM115	mir-16-(1,2,3) 15.05,11.21,18.04	mir-16	TAGCAGCACGTAAATATTGGCG	8		yes		None	None	None	AUTO	DETECTED	181.775	1305.48	9.96243	16.1107	-26.016	13.008	141.022	135.428	12.8763	155	100	PASS	PASS	PASS	PASS	PASS	PASS	0	8704.55	8796	6454.41	84	731182
237	CGCCAATATTAAGGTGCTGCTA	080703_006s	NORMAL	NO	1	1	1	E	2	1	2	6	None	EAM116	no		EAM114 control	8		synthetic		None	None	None	AUTO	DETECTED	181.49	463.108	13.3045	-24.4881	13.008	-104.064	141.471	139.331	13.3227	122	100	PASS	PASS	PASS	PASS	PASS	PASS	0	8019.48	5691	7772.15	89	713734
251	CGCCAATATTAAGGTGCTGCTA	080703_006s	NORMAL	NO	1	1	1	E	2	1	4	6	None	EAM116	no		EAM114 control	8		synthetic		None	None	None	AUTO	DETECTED	181.649	509.649	12.8097	-19.0761	13.008	-104.064	137.971	128.773	14.0107	116	100	PASS	PASS	PASS	PASS	PASS	PASS	0	5858.58	6023	4948.91	79	462828
265	CGCCAATATTAAGGTGCTGCTA	080703_006s	NORMAL	NO	1	1	1	E	2	1	6	6	None	EAM116	no		EAM114 control	8		synthetic		None	None	None	AUTO	DETECTED	181.939	556.268	14.0233	-12.646	13.008	-104.064	129.13	122.638	11.3254	120	100	PASS	PASS	PASS	PASS	PASS	PASS	0	5337.32	5409	3881.44	68	362938
279	CGCCAATATTAAGGTGCTGCTA	080703_006s	NORMAL	NO	1	1	1	E	2	1	8	6	None	EAM116	no		EAM114 control	8		synthetic		None	None	None	AUTO	DETECTED	182.231	602.747	15.2638	-8.04187	13.008	-104.064	140.609	133.793	15.2366	103	100	PASS	PASS	PASS	PASS	PASS	PASS	0	3985.83	3267	3546.41	83	330824
675	TAACCGATTTCAAATGGTGCTA	080703_006s	NORMAL	NO	1	1	1	M	4	1	1	3	None	EAM117	no, but 17/17 mir-29b-1 18.49,14.78,18.46		TAGCACCATTTGAAATCGGTTA	9		yes	mir-29 like	None	None	None	AUTO	DETECTED	110.842	1143.53	-3.79238	5.54968	-26.016	13.008	142.557	114.046	19.5846	156	100	PASS	PASS	PASS	PASS	PASS	PASS	0	384.621	398	109.059	58	22308
689	TAACCGATTTCAAATGGTGCTA	080703_006s	NORMAL	NO	1	1	1	M	4	1	3	3	None	EAM117	no, but 17/17 mir-29b-1 18.49,14.78,18.46		TAGCACCATTTGAAATCGGTTA	9		yes	mir-29 like	None	None	None	AUTO	DETECTED	110.817	1190.2	-6.68155	12.6507	-26.016	13.008	131.388	118.403	21.2748	164	100	PASS	PASS	PASS	PASS	PASS	PASS	0	384.631	412	124.49	65	25001
703	TAACCGATTTCAAATGGTGCTA	080703_006s	NORMAL	NO	1	1	1	M	4	1	5	3	None	EAM117	no, but 17/17 mir-29b-1 18.49,14.78,18.46		TAGCACCATTTGAAATCGGTTA	9		yes	mir-29 like	None	None	None	AUTO	TOO_LARGE	111.527	1235.35	0	0	-26.016	13.008	129	129	0	-1	100	PASS	PASS	PASS	PASS	PASS	PASS	0	365.986	341	180.56	74	27083
717	TAACCGATTTCAAATGGTGCTA	080703_006s	NORMAL	NO	1	1	1	M	4	1	7	3	None	EAM117	no, but 17/17 mir-29b-1 18.49,14.78,18.46		TAGCACCATTTGAAATCGGTTA	9		yes	mir-29 like	None	None	None	AUTO	TOO_LARGE	111.724	1281.47	0	0	-26.016	13.008	129	129	0	-1	100	PASS	PASS	PASS	PASS	PASS	PASS	0	650.662	688	371.331	74	48149
227	TAACCGATTTGAAAAGGTGCTA	080703_006s	NORMAL	NO	1	1	1	E	2	1	1	3	None	EAM118	no		EAM115 control	9		synthetic		None	None	None	AUTO	DETECTED	111.198	440.5	0.216946	-22.4139	13.008	-104.064	107.196	87.1357	19.5095	126	100	PASS	PASS	PASS	PASS	PASS	PASS	0	134.667	140.5	19.9757	36	4848
241	TAACCGATTTGAAAAGGTGCTA	080703_006s	NORMAL	NO	1	1	1	E	2	1	3	3	None	EAM118	no		EAM115 control	9		synthetic		None	None	None	AUTO	DETECTED	108.989	487.641	-31.0774	-9.19428	13.008	-104.064	170.741	82.4268	54.1302	110	100	PASS	PASS	PASS	PASS	PASS	PASS	0	127.031	124.5	18.7022	32	4065
255	TAACCGATTTGAAAAGGTGCTA	080703_006s	NORMAL	NO	1	1	1	E	2	1	5	3	None	EAM118	no		EAM115 control	9		synthetic		None	None	None	AUTO	DETECTED	111.796	534.159	2.86743	-4.08485	13.008	-104.064	111.007	86.2288	26.5793	123	100	PASS	PASS	PASS	PASS	PASS	PASS	0	127.686	126	17.2077	35	4469
269	TAACCGATTTGAAAAGGTGCTA	080703_006s	NORMAL	NO	1	1	1	E	2	1	7	3	None	EAM118	no		EAM115 control	9		synthetic		None	None	None	AUTO	DETECTED	112	580.5	2.96826	-1.27666	13.008	-104.064	91.056	78.048	8.16417	107	100	PASS	PASS	PASS	PASS	PASS	PASS	0	114.346	110	14.173	26	2973
793	AACACTGATTTCAAATGGTGCTA	080703_006s	NORMAL	NO	1	1	1	O	4	3	2	2	None	EAM119	no	r.ch.6	TAGCACCATTTGAAATCAGTGTT	10		yes		None	None	None	AUTO	DETECTED	786.55	1166.54	6.57149	2.98841	52.032	52.032	132.62	112.934	14.1085	119	100	PASS	PASS	PASS	PASS	PASS	PASS	0	470.19	453.5	142.154	58	27271
807	AACACTGATTTCAAATGGTGCTA	080703_006s	NORMAL	NO	1	1	1	O	4	3	4	2	None	EAM119	no	r.ch.6	TAGCACCATTTGAAATCAGTGTT	10		yes		None	None	None	AUTO	DETECTED	786.756	1213	6.69693	7.37893	52.032	52.032	117.072	117.072	13.0211	124	100	PASS	PASS	PASS	PASS	PASS	PASS	0	472.985	471	191.483	65	30744
821	AACACTGATTTCAAATGGTGCTA	080703_006s	NORMAL	NO	1	1	1	O	4	3	6	2	None	EAM119	no	r.ch.6	TAGCACCATTTGAAATCAGTGTT	10		yes		None	None	None	AUTO	DETECTED	787	1259.5	7.30588	12.2569	52.032	52.032	117.072	104.064	7.46493	119	100	PASS	PASS	PASS	PASS	PASS	PASS	0	482.771	454	130.245	48	23173
835	AACACTGATTTCAAATGGTGCTA	080703_006s	NORMAL	NO	1	1	1	O	4	3	8	2	None	EAM119	no	r.ch.6	TAGCACCATTTGAAATCAGTGTT	10		yes		None	None	None	AUTO	DETECTED	787.208	1306.16	7.44721	19.2341	52.032	52.032	113.651	110.459	13.554	117	100	PASS	PASS	PASS	PASS	PASS	PASS	0	466.138	486.5	223.054	58	27036
345	AACACTGATTTGAAAAGGTGCTA	080703_006s	NORMAL	NO	1	1	1	G	2	3	2	2	None	EAM120	no		EAM116 control	10		synthetic		None	None	None	AUTO	DETECTED	784.609	468.094	6.71837	-4.40124	65.04	-26.016	116.311	104.825	17.1733	84	100	PASS	PASS	PASS	PASS	PASS	PASS	0	139.804	148	37.7418	51	7130
359	AACACTGATTTGAAAAGGTGCTA	080703_006s	NORMAL	NO	1	1	1	G	2	3	4	2	None	EAM120	no		EAM116 control	10		synthetic		None	None	None	AUTO	DETECTED	784.677	514.548	5.04314	0	65.04	-26.016	111.139	106.62	14.513	83	100	PASS	PASS	PASS	PASS	PASS	PASS	0	113.462	117.5	18.9783	52	5900
373	AACACTGATTTGAAAAGGTGCTA	080703_006s	NORMAL	NO	1	1	1	G	2	3	6	2	None	EAM120	no		EAM116 control	10		synthetic		None	None	None	AUTO	DETECTED	785.029	561.069	7.06214	5.02647	65.04	-26.016	99.066	93.9419	9.2057	86	100	PASS	PASS	PASS	PASS	PASS	PASS	0	99.0488	104	12.769	41	4061
387	AACACTGATTTGAAAAGGTGCTA	080703_006s	NORMAL	NO	1	1	1	G	2	3	8	2	None	EAM120	no		EAM116 control	10		synthetic		None	None	None	AUTO	DETECTED	785.67	607.896	12.8325	14.1656	65.04	-26.016	103.353	95.0759	16.62	76	100	PASS	PASS	PASS	PASS	PASS	PASS	0	89.3171	90	10.5129	41	3662
797	CACAAGATCGGATCTACGGGT	080703_006s	NORMAL	NO	1	1	1	O	4	3	2	6	None	EAM121	no	r.ch.12	ACCCGTAGATCCGATCTTGTG	11		yes		None	None	None	AUTO	DETECTED	879.185	1165.5	11.5813	-5.38771	52.032	52.032	143.088	130.08	13.7082	142	100	PASS	PASS	PASS	PASS	PASS	PASS	0	15064.3	15703	9429.21	78	1175016
811	CACAAGATCGGATCTACGGGT	080703_006s	NORMAL	NO	1	1	1	O	4	3	4	6	None	EAM121	no	r.ch.12	ACCCGTAGATCCGATCTTGTG	11		yes		None	None	None	AUTO	DETECTED	879.717	1211.85	15.9392	-2.47235	52.032	52.032	149.645	143.299	17.2892	136	100	PASS	PASS	PASS	PASS	PASS	PASS	0	10017.2	10194	9168.67	95	951634
825	CACAAGATCGGATCTACGGGT	080703_006s	NORMAL	NO	1	1	1	O	4	3	6	6	None	EAM121	no	r.ch.12	ACCCGTAGATCCGATCTTGTG	11		yes		None	None	None	AUTO	DETECTED	880	1258.43	17.0603	3.4219	52.032	52.032	143.088	130.08	11.6408	128	100	PASS	PASS	PASS	PASS	PASS	PASS	0	11721	12209.5	7874.42	78	914234
839	CACAAGATCGGATCTACGGGT	080703_006s	NORMAL	NO	1	1	1	O	4	3	8	6	None	EAM121	no	r.ch.12	ACCCGTAGATCCGATCTTGTG	11		yes		None	None	None	AUTO	DETECTED	880.124	1304.91	16.1115	8.11253	52.032	52.032	148.164	140.648	14.0611	143	100	PASS	PASS	PASS	PASS	PASS	PASS	0	9681.25	9616	8002.75	93	900356
349	CACAAGATGGGATGTACGGGT	080703_006s	NORMAL	NO	1	1	1	G	2	3	2	6	None	EAM122	no		EAM117 control	11		synthetic		None	None	None	AUTO	DETECTED	877.972	466.566	21.1856	-19.1539	65.04	-26.016	143.455	130.572	9.04639	88	100	PASS	PASS	PASS	PASS	PASS	PASS	0	3683.61	3363	2786.39	80	294689
363	CACAAGATGGGATGTACGGGT	080703_006s	NORMAL	NO	1	1	1	G	2	3	4	6	None	EAM122	no		EAM117 control	11		synthetic		None	None	None	AUTO	DETECTED	878.167	513.399	21.1626	-9.94575	65.04	-26.016	134.983	134.983	11.7361	88	100	PASS	PASS	PASS	PASS	PASS	PASS	0	3386.86	2259.5	3111.15	84	284496
377	CACAAGATGGGATGTACGGGT	080703_006s	NORMAL	NO	1	1	1	G	2	3	6	6	None	EAM122	no		EAM117 control	11		synthetic		None	None	None	AUTO	DETECTED	878.432	560.131	22.055	-2.04917	65.04	-26.016	144.149	132.374	17.1542	88	100	PASS	PASS	PASS	PASS	PASS	PASS	0	3704.19	2601	3532.37	81	300039
391	CACAAGATGGGATGTACGGGT	080703_006s	NORMAL	NO	1	1	1	G	2	3	8	6	None	EAM122	no		EAM117 control	11		synthetic		None	None	None	AUTO	DETECTED	878.309	606.457	17.8884	0	65.04	-26.016	138.265	130.558	14.0107	87	100	PASS	PASS	PASS	PASS	PASS	PASS	0	3736.57	2429.5	3660.5	80	298926
787	AACTATGCAACCTACTACCTCT	080703_006s	NORMAL	NO	1	1	1	O	4	3	1	3	None	EAM123	let-7d 14.66	let-7d	AGAGGTAGTAGGTTGCATAGTT	12		yes		None	None	None	AUTO	DETECTED	809.254	1142.87	3.19007	-3.61563	52.032	52.032	157.699	147.92	12.4808	162	100	PASS	PASS	PASS	PASS	PASS	PASS	0	17053.3	14707.5	13910.4	102	1739440
801	AACTATGCAACCTACTACCTCT	080703_006s	NORMAL	NO	1	1	1	O	4	3	3	3	None	EAM123	let-7d 14.66	let-7d	AGAGGTAGTAGGTTGCATAGTT	12		yes		None	None	None	AUTO	DETECTED	809.492	1189.45	3.72281	2.3342	52.032	52.032	163.89	151.883	16.062	170	100	PASS	PASS	PASS	PASS	PASS	PASS	0	15658.4	12565.5	13605	104	1628478
815	AACTATGCAACCTACTACCTCT	080703_006s	NORMAL	NO	1	1	1	O	4	3	5	3	None	EAM123	let-7d 14.66	let-7d	AGAGGTAGTAGGTTGCATAGTT	12		yes		None	None	None	AUTO	DETECTED	809.556	1235.88	1.99121	6.29757	52.032	52.032	156.657	143.792	12.0043	150	100	PASS	PASS	PASS	PASS	PASS	PASS	0	15573.7	14814.5	13239.4	98	1526223
829	AACTATGCAACCTACTACCTCT	080703_006s	NORMAL	NO	1	1	1	O	4	3	7	3	None	EAM123	let-7d 14.66	let-7d	AGAGGTAGTAGGTTGCATAGTT	12		yes		None	None	None	AUTO	DETECTED	810.027	1282.67	5.56159	14.9309	52.032	52.032	148.589	146.917	14.3205	153	100	PASS	PASS	PASS	PASS	PASS	PASS	0	14525	11690.5	14265	100	1452495
339	AACTATGCAACGTAGTACCTCT	080703_006s	NORMAL	NO	1	1	1	G	2	3	1	3	None	EAM124	no		EAM118 control	12		synthetic		None	None	None	AUTO	DETECTED	807.21	444.453	1.9936	-10.6397	65.04	-26.016	146.675	135.281	14.7709	84	100	PASS	PASS	PASS	PASS	PASS	PASS	0	2329.45	2739	1542.81	84	195674
353	AACTATGCAACGTAGTACCTCT	080703_006s	NORMAL	NO	1	1	1	G	2	3	3	3	None	EAM124	no		EAM118 control	12		synthetic		None	None	None	AUTO	DETECTED	807.291	490.673	0	-9.41143	65.04	-26.016	150.814	145.363	16.3991	86	100	PASS	PASS	PASS	PASS	PASS	PASS	0	1915.26	1566	1467.67	97	185780
367	AACTATGCAACGTAGTACCTCT	080703_006s	NORMAL	NO	1	1	1	G	2	3	5	3	None	EAM124	no		EAM118 control	12		synthetic		None	None	None	AUTO	DETECTED	807.622	537.444	2.23257	-0.998783	65.04	-26.016	132.939	130.716	15.3066	101	100	PASS	PASS	PASS	PASS	PASS	PASS	0	2235.38	2348	1475.4	80	178830
381	AACTATGCAACGTAGTACCTCT	080703_006s	NORMAL	NO	1	1	1	G	2	3	7	3	None	EAM124	no		EAM118 control	12		synthetic		None	None	None	AUTO	DETECTED	808.112	583.971	6.04034	4.21823	65.04	-26.016	133.895	129.221	11.1433	87	100	PASS	PASS	PASS	PASS	PASS	PASS	0	2417.85	2256	1920.78	73	176503
682	CGGCCTGATTCACAACACCAGCT	080703_006s	NORMAL	NO	1	1	1	M	4	1	2	3	None	EAM125	no	r.ch.4	AGCTGGTGTTGTGAATCAGGCCG	13		yes		None	None	None	AUTO	DETECTED	110.779	1166.83	-5.8879	8.6413	-26.016	13.008	135.757	127.48	11.4036	124	100	PASS	PASS	PASS	PASS	PASS	PASS	0	1403.03	1531	704.201	75	105227
696	CGGCCTGATTCACAACACCAGCT	080703_006s	NORMAL	NO	1	1	1	M	4	1	4	3	None	EAM125	no	r.ch.4	AGCTGGTGTTGTGAATCAGGCCG	13		yes		None	None	None	AUTO	DETECTED	111.222	1212.8	-2.69237	6.73424	-26.016	13.008	129.105	122.692	13.2234	137	100	PASS	PASS	PASS	PASS	PASS	PASS	0	1612.61	1707	780.4	69	111270
710	CGGCCTGATTCACAACACCAGCT	080703_006s	NORMAL	NO	1	1	1	M	4	1	6	3	None	EAM125	no	r.ch.4	AGCTGGTGTTGTGAATCAGGCCG	13		yes		None	None	None	AUTO	DETECTED	110.799	1259.75	-10.7503	17.4525	-26.016	13.008	147.529	120.355	23.184	133	100	PASS	PASS	PASS	PASS	PASS	PASS	0	2399.3	2561	1315.2	67	160753
724	CGGCCTGATTCACAACACCAGCT	080703_006s	NORMAL	NO	1	1	1	M	4	1	8	3	None	EAM125	no	r.ch.4	AGCTGGTGTTGTGAATCAGGCCG	13		yes		None	None	None	AUTO	DETECTED	111.2	1306	-8.09209	19.0404	-26.016	13.008	117.072	117.072	10.1955	173	100	PASS	PASS	PASS	PASS	PASS	PASS	0	5266.32	5168	2544.24	65	342311
234	CGGCCTGATTGAGAACACCAGCT	080703_006s	NORMAL	NO	1	1	1	E	2	1	2	3	None	EAM126	no		EAM119 control	13		synthetic		None	None	None	AUTO	DETECTED	112	463.917	9.36796	-17.807	13.008	-104.064	143.088	117.072	15.2279	110	100	PASS	PASS	PASS	PASS	PASS	PASS	0	5003.85	5248	2492.22	65	325250
248	CGGCCTGATTGAGAACACCAGCT	080703_006s	NORMAL	NO	1	1	1	E	2	1	4	3	None	EAM126	no		EAM119 control	13		synthetic		None	None	None	AUTO	DETECTED	112.383	510.383	11.7899	-13.3677	13.008	-104.064	135.794	131.881	14.0107	111	100	PASS	PASS	PASS	PASS	PASS	PASS	0	2575.2	2806	1686.92	81	208591
262	CGGCCTGATTGAGAACACCAGCT	080703_006s	NORMAL	NO	1	1	1	E	2	1	6	3	None	EAM126	no		EAM119 control	13		synthetic		None	None	None	AUTO	DETECTED	112.382	556.842	9.21175	-9.0216	13.008	-104.064	122.181	119.842	15.9953	106	100	PASS	PASS	PASS	PASS	PASS	PASS	0	2320.71	2554.5	1299.09	66	153167
276	CGGCCTGATTGAGAACACCAGCT	080703_006s	NORMAL	NO	1	1	1	E	2	1	8	3	None	EAM126	no		EAM119 control	13		synthetic		None	None	None	AUTO	DETECTED	112.862	603.487	12.9078	-2.25322	13.008	-104.064	131.362	106.269	10.1955	98	100	PASS	PASS	PASS	PASS	PASS	PASS	0	2283.61	2439.5	913.766	52	118748
686	TCATAGCCCTGTACAATGCTGCT	080703_006s	NORMAL	NO	1	1	1	M	4	1	2	7	None	EAM127	no	AL353194.13	AGCAGCATTGTACAGGGCTATGA	14		yes		None	None	None	AUTO	DETECTED	204.342	1166.25	11.1911	6.23882	-26.016	13.008	137.307	134.972	12.8106	121	100	PASS	PASS	PASS	PASS	PASS	PASS	0	4171.89	4337.5	2690.28	84	350439
700	TCATAGCCCTGTACAATGCTGCT	080703_006s	NORMAL	NO	1	1	1	M	4	1	4	7	None	EAM127	no	AL353194.13	AGCAGCATTGTACAGGGCTATGA	14		yes		None	None	None	AUTO	DETECTED	204.163	1212.54	6.29678	8.37136	-26.016	13.008	131.952	123.377	15.4302	147	100	PASS	PASS	PASS	PASS	PASS	PASS	0	3971.62	3977	2223.27	71	281985
714	TCATAGCCCTGTACAATGCTGCT	080703_006s	NORMAL	NO	1	1	1	M	4	1	6	7	None	EAM127	no	AL353194.13	AGCAGCATTGTACAGGGCTATGA	14		yes		None	None	None	AUTO	DETECTED	204.029	1259.05	1.99499	13.451	-26.016	13.008	133.926	128.872	8.58828	132	100	PASS	PASS	PASS	PASS	PASS	PASS	0	3945.62	4003	2049.28	71	280139
728	TCATAGCCCTGTACAATGCTGCT	080703_006s	NORMAL	NO	1	1	1	M	4	1	8	7	None	EAM127	no	AL353194.13	AGCAGCATTGTACAGGGCTATGA	14		yes		None	None	None	AUTO	DETECTED	204.328	1305.81	3.32266	21.6922	-26.016	13.008	135.709	123.401	10.1231	125	100	PASS	PASS	PASS	PASS	PASS	PASS	0	5843.39	5827	3350.39	69	403194
238	TCATAGCCCTGAAGAATGCTGCT	080703_006s	NORMAL	NO	1	1	1	E	2	1	2	7	None	EAM128	no		EAM121 control	14		synthetic		None	None	None	AUTO	DETECTED	205.005	463.238	19.1837	-21.5112	13.008	-104.064	144.073	143.383	19.6626	111	100	PASS	PASS	PASS	PASS	PASS	PASS	0	7092.58	4320	6966.75	97	687980
252	TCATAGCCCTGAAGAATGCTGCT	080703_006s	NORMAL	NO	1	1	1	E	2	1	4	7	None	EAM128	no		EAM121 control	14		synthetic		None	None	None	AUTO	DETECTED	204.815	509.957	14.1594	-13.7952	13.008	-104.064	135.061	133.614	12.8	111	100	PASS	PASS	PASS	PASS	PASS	PASS	0	5260.42	5579	4167.08	83	436615
266	TCATAGCCCTGAAGAATGCTGCT	080703_006s	NORMAL	NO	1	1	1	E	2	1	6	7	None	EAM128	no		EAM121 control	14		synthetic		None	None	None	AUTO	DETECTED	205.167	556.452	16.1713	-8.97158	13.008	-104.064	129.178	126.388	14.056	106	100	PASS	PASS	PASS	PASS	PASS	PASS	0	4887.86	5042	3611.49	71	347038
280	TCATAGCCCTGAAGAATGCTGCT	080703_006s	NORMAL	NO	1	1	1	E	2	1	8	7	None	EAM128	no		EAM121 control	14		synthetic		None	None	None	AUTO	DETECTED	205.377	602.714	16.3545	-7.19156	13.008	-104.064	145.649	140.501	16.4511	99	100	PASS	PASS	PASS	PASS	PASS	PASS	0	4052.63	3582	3648.54	91	368789
676	AGGCATTCACCGCGTGCCTTAT	080703_006s	NORMAL	NO	1	1	1	M	4	1	1	4	None	EAM129	no	48.P5.M13F	ATAAGGCACGCGGTGAATGCCT	15		yes		None	None	None	AUTO	DETECTED	133.871	1143.45	-4.21982	5.88155	-26.016	13.008	146.723	135.36	10.0849	387	100	PASS	PASS	PASS	PASS	PASS	PASS	0	40125.4	45445	23966.7	85	3410655
690	AGGCATTCACCGCGTGCCTTAT	080703_006s	NORMAL	NO	1	1	1	M	4	1	3	4	None	EAM129	no	48.P5.M13F	ATAAGGCACGCGGTGAATGCCT	15		yes		None	None	None	AUTO	DETECTED	133.968	1189.78	-5.5203	8.48886	-26.016	13.008	170.68	151.036	16.4543	272	67.8571	PASS	PASS	PASS	PASS	FAIL	PASS	23	32874.4	36956	27439.5	105	3451809
704	AGGCATTCACCGCGTGCCTTAT	080703_006s	NORMAL	NO	1	1	1	M	4	1	5	4	None	EAM129	no	48.P5.M13F	ATAAGGCACGCGGTGAATGCCT	15		yes		None	None	None	AUTO	DETECTED	134.665	1236.08	0.987866	10.8262	-26.016	13.008	166.977	154.329	8.05239	255	100	PASS	PASS	PASS	PASS	PASS	PASS	0	30555.8	25789	28181.5	107	3269468
718	AGGCATTCACCGCGTGCCTTAT	080703_006s	NORMAL	NO	1	1	1	M	4	1	7	4	None	EAM129	no	48.P5.M13F	ATAAGGCACGCGGTGAATGCCT	15		yes		None	None	None	AUTO	DETECTED	134.243	1282.68	-7.07167	16.9476	-26.016	13.008	147.787	140.038	10.9537	382	100	PASS	PASS	PASS	PASS	PASS	PASS	0	36045.3	45730	26931.1	90	3244079
228	AGGCATTCAGCGGGTGCCTTAT	080703_006s	NORMAL	NO	1	1	1	E	2	1	1	4	None	EAM130	no		EAM123 control	15		synthetic		None	None	None	AUTO	DETECTED	135.266	440.403	13.2964	-22.3924	13.008	-104.064	164.526	152.664	15.1261	181	100	PASS	PASS	PASS	PASS	PASS	PASS	0	25390	15114	24592.5	104	2640560
242	AGGCATTCAGCGGGTGCCTTAT	080703_006s	NORMAL	NO	1	1	1	E	2	1	3	4	None	EAM130	no		EAM123 control	15		synthetic		None	None	None	AUTO	DETECTED	135.714	487.064	16.5661	-15.4303	13.008	-104.064	163.399	153.296	8.90995	187	100	PASS	PASS	PASS	FAIL	PASS	PASS	0	24386.8	14289	24340.9	107	2609383
256	AGGCATTCAGCGGGTGCCTTAT	080703_006s	NORMAL	NO	1	1	1	E	2	1	5	4	None	EAM130	no		EAM123 control	15		synthetic		None	None	None	AUTO	DETECTED	135.437	533.788	10.3985	-7.62902	13.008	-104.064	148.31	148.31	15.3504	197	100	PASS	PASS	PASS	FAIL	PASS	PASS	0	24526.7	16415	25014	99	2428145
270	AGGCATTCAGCGGGTGCCTTAT	080703_006s	NORMAL	NO	1	1	1	E	2	1	7	4	None	EAM130	no		EAM123 control	15		synthetic		None	None	None	AUTO	DETECTED	135.945	580.088	14.4524	-5.35278	13.008	-104.064	157.601	145.152	12.086	171	100	PASS	PASS	PASS	FAIL	PASS	PASS	0	24367.2	17003.5	24954.8	98	2387985
794	ACAGGCCGGGACAAGTGCAATAT	080703_006s	NORMAL	NO	1	1	1	O	4	3	2	3	None	EAM131	no	r.ch.5	ATATTGCACTTGTCCCGGCCTGT	16		yes		None	None	None	AUTO	DETECTED	809.405	1166	3.87048	-2.72323	52.032	52.032	156.096	143.088	12.0043	183	100	PASS	PASS	PASS	PASS	PASS	PASS	0	19000	20724	13161.4	97	1842999
808	ACAGGCCGGGACAAGTGCAATAT	080703_006s	NORMAL	NO	1	1	1	O	4	3	4	3	None	EAM131	no	r.ch.5	ATATTGCACTTGTCCCGGCCTGT	16		yes		None	None	None	AUTO	DETECTED	809.69	1212.6	5.02091	3.44413	52.032	52.032	156.734	143.727	16.6326	174	100	PASS	PASS	PASS	PASS	PASS	PASS	0	17080.8	16450	12509.3	95	1622671
822	ACAGGCCGGGACAAGTGCAATAT	080703_006s	NORMAL	NO	1	1	1	O	4	3	6	3	None	EAM131	no	r.ch.5	ATATTGCACTTGTCCCGGCCTGT	16		yes		None	None	None	AUTO	DETECTED	810.145	1259.13	8.37454	8.69846	52.032	52.032	159.905	148.747	13.4104	169	100	PASS	PASS	PASS	PASS	PASS	PASS	0	15572.5	16878.5	11404	102	1588393
836	ACAGGCCGGGACAAGTGCAATAT	080703_006s	NORMAL	NO	1	1	1	O	4	3	8	3	None	EAM131	no	r.ch.5	ATATTGCACTTGTCCCGGCCTGT	16		yes		None	None	None	AUTO	DETECTED	810.641	1305.67	12.2768	14.1433	52.032	52.032	143.484	135.845	8.2526	169	100	PASS	PASS	PASS	PASS	PASS	PASS	0	15676.7	16025	11730.7	85	1332516
346	ACAGGCCGGGAGAAGAGCAATAT	080703_006s	NORMAL	NO	1	1	1	G	2	3	2	3	None	EAM132	no		EAM125 control	16		synthetic		None	None	None	AUTO	DETECTED	807.786	467.744	8.19907	-7.67507	65.04	-26.016	158.358	158.358	13.9727	94	100	PASS	PASS	PASS	FAIL	PASS	PASS	0	4668	2649	4734.85	117	546156
360	ACAGGCCGGGAGAAGAGCAATAT	080703_006s	NORMAL	NO	1	1	1	G	2	3	4	3	None	EAM132	no		EAM125 control	16		synthetic		None	None	None	AUTO	DETECTED	807.847	513.915	6.44287	-7.06929	65.04	-26.016	150.177	150.177	11.7	94	100	PASS	PASS	PASS	PASS	PASS	PASS	0	4806.01	4108	4342.86	103	495019
374	ACAGGCCGGGAGAAGAGCAATAT	080703_006s	NORMAL	NO	1	1	1	G	2	3	6	3	None	EAM132	no		EAM125 control	16		synthetic		None	None	None	AUTO	DETECTED	807.689	560.311	1.82449	-3.55132	65.04	-26.016	143.088	143.088	15.3504	93	100	PASS	PASS	PASS	PASS	PASS	PASS	0	5072.46	4166	4602.77	96	486956
388	ACAGGCCGGGAGAAGAGCAATAT	080703_006s	NORMAL	NO	1	1	1	G	2	3	8	3	None	EAM132	no		EAM125 control	16		synthetic		None	None	None	AUTO	DETECTED	808.753	606.763	13.0953	0	65.04	-26.016	140.04	140.04	16.7567	89	100	PASS	PASS	PASS	FAIL	PASS	PASS	0	4794.93	3659	4898.78	92	441134
798	ACACCAATGCCCTAGGGGATGCG	080703_006s	NORMAL	NO	1	1	1	O	4	3	2	7	None	EAM133	no	r.ch.9	CGCATCCCCTAGGGCATTGGTGT	17		yes		None	None	None	AUTO	DETECTED	902.922	1165.57	20.3464	-3.21548	52.032	52.032	147.79	134.998	13.3227	97	100	PASS	PASS	PASS	PASS	PASS	PASS	0	2424.82	2637	1484.87	84	203685
812	ACACCAATGCCCTAGGGGATGCG	080703_006s	NORMAL	NO	1	1	1	O	4	3	4	7	None	EAM133	no	r.ch.9	CGCATCCCCTAGGGCATTGGTGT	17		yes		None	None	None	AUTO	DETECTED	903.5	1211.92	25.311	0	52.032	52.032	130.08	117.072	12.5787	105	100	PASS	PASS	PASS	PASS	PASS	PASS	0	2430.35	2409.5	1026.91	60	145821
826	ACACCAATGCCCTAGGGGATGCG	080703_006s	NORMAL	NO	1	1	1	O	4	3	6	7	None	EAM133	no	r.ch.9	CGCATCCCCTAGGGCATTGGTGT	17		yes		None	None	None	AUTO	DETECTED	903.633	1258.33	24.4861	3.48066	52.032	52.032	133.639	130.718	15.3066	103	100	PASS	PASS	PASS	PASS	PASS	PASS	0	1776.35	1784	1089.61	81	143884
840	ACACCAATGCCCTAGGGGATGCG	080703_006s	NORMAL	NO	1	1	1	O	4	3	8	7	None	EAM133	no	r.ch.9	CGCATCCCCTAGGGCATTGGTGT	17		yes		None	None	None	AUTO	DETECTED	903.944	1304.97	25.9731	10.1244	52.032	52.032	128.872	123.818	16.6319	118	100	PASS	PASS	PASS	PASS	PASS	PASS	0	1993.52	2041	1069.7	69	137553
350	ACACCAATGGCGTAGGGGATGCG	080703_006s	NORMAL	NO	1	1	1	G	2	3	2	7	None	EAM134	no		EAM127 control	17		synthetic		None	None	None	AUTO	DETECTED	900.631	467.051	15.9392	-11.5606	65.04	-26.016	142.912	140.431	12.7746	80	100	PASS	PASS	PASS	PASS	PASS	PASS	0	1344.75	1417.5	771.989	92	123717
364	ACACCAATGGCGTAGGGGATGCG	080703_006s	NORMAL	NO	1	1	1	G	2	3	4	7	None	EAM134	no		EAM127 control	17		synthetic		None	None	None	AUTO	DETECTED	901.053	513.383	18.876	-8.86758	65.04	-26.016	146.254	134.601	12.2225	80	100	PASS	PASS	PASS	PASS	PASS	PASS	0	1326.53	1348	720.871	83	110102
378	ACACCAATGGCGTAGGGGATGCG	080703_006s	NORMAL	NO	1	1	1	G	2	3	6	7	None	EAM134	no		EAM127 control	17		synthetic		None	None	None	AUTO	DETECTED	901.258	560.216	18.9753	0	65.04	-26.016	140.684	133.292	12.8106	86	100	PASS	PASS	PASS	PASS	PASS	PASS	0	1377.41	1396	830.024	83	114325
392	ACACCAATGGCGTAGGGGATGCG	080703_006s	NORMAL	NO	1	1	1	G	2	3	8	7	None	EAM134	no		EAM127 control	17		synthetic		None	None	None	AUTO	DETECTED	901.372	606.553	17.9043	3.0948	65.04	-26.016	140.1	135.259	10.4	78	100	PASS	PASS	PASS	PASS	PASS	PASS	0	1397.51	1508	963.687	85	118788
788	CAACAAACATTTAATGAGGCC	080703_006s	NORMAL	NO	1	1	1	O	4	3	1	4	None	EAM135	no	r.ch.10	GGCCTCATTAAATGTTTGTTG	18		yes		None	None	None	AUTO	LOW_SIGNAL	832.071	1143.05	0	0	52.032	52.032	129	129	0	-1	100	PASS	PASS	PASS	FAIL	PASS	FAIL	0	98.6197	99	3.22209	71	7002
802	CAACAAACATTTAATGAGGCC	080703_006s	NORMAL	NO	1	1	1	O	4	3	3	4	None	EAM135	no	r.ch.10	GGCCTCATTAAATGTTTGTTG	18		yes		None	None	None	AUTO	LOW_SIGNAL	832.268	1189.17	0	0	52.032	52.032	129	129	0	-1	100	PASS	PASS	PASS	PASS	PASS	FAIL	0	109.333	109	3.58793	72	7872
816	CAACAAACATTTAATGAGGCC	080703_006s	NORMAL	NO	1	1	1	O	4	3	5	4	None	EAM135	no	r.ch.10	GGCCTCATTAAATGTTTGTTG	18		yes		None	None	None	AUTO	LOW_SIGNAL	832.465	1235.3	0	0	52.032	52.032	129	129	0	-1	100	PASS	PASS	PASS	PASS	PASS	FAIL	0	100.972	101	3.4433	71	7169
830	CAACAAACATTTAATGAGGCC	080703_006s	NORMAL	NO	1	1	1	O	4	3	7	4	None	EAM135	no	r.ch.10	GGCCTCATTAAATGTTTGTTG	18		yes		None	None	None	AUTO	LOW_SIGNAL	832.662	1281.42	0	0	52.032	52.032	129	129	0	-1	100	PASS	PASS	PASS	PASS	PASS	FAIL	0	98.1351	98	4.14902	74	7262
340	CAACAAAGATTAAATGAGGCC	080703_006s	NORMAL	NO	1	1	1	G	2	3	1	4	None	EAM136	no		EAM129 control	18		synthetic		None	None	None	AUTO	DETECTED	831.143	444.643	13.3121	-6.89343	65.04	-26.016	119.634	110.868	15.463	82	100	PASS	PASS	PASS	PASS	PASS	PASS	0	94.2241	96	7.25728	58	5465
354	CAACAAAGATTAAATGAGGCC	080703_006s	NORMAL	NO	1	1	1	G	2	3	3	4	None	EAM136	no		EAM129 control	18		synthetic		None	None	None	AUTO	DETECTED	831.466	490.941	14.9563	-4.64617	65.04	-26.016	107.474	94.5322	9.21051	93	100	PASS	PASS	PASS	FAIL	PASS	FAIL	0	98.0732	99	7.15329	41	4021
368	CAACAAAGATTAAATGAGGCC	080703_006s	NORMAL	NO	1	1	1	G	2	3	5	4	None	EAM136	no		EAM129 control	18		synthetic		None	None	None	AUTO	DETECTED	831.127	537.5	7.98709	1.00355	65.04	-26.016	104.064	104.064	15.662	88	100	PASS	PASS	PASS	PASS	PASS	PASS	0	96.08	96	7.37851	50	4804
382	CAACAAAGATTAAATGAGGCC	080703_006s	NORMAL	NO	1	1	1	G	2	3	7	4	None	EAM136	no		EAM129 control	18		synthetic		None	None	None	AUTO	DETECTED	832.198	584.43	19.3532	11.4773	65.04	-26.016	98.7227	82.2698	37.7619	86	100	PASS	PASS	PASS	PASS	PASS	PASS	0	94.2903	92	7.11427	31	2923
683	CCGACCATGGCTGTAGACTGTTA	080703_006s	NORMAL	NO	1	1	1	M	4	1	2	4	None	EAM137	no	r.ch.3	TAACAGTCTACAGCCATGGTCGG	19		yes		None	None	None	AUTO	DETECTED	133.851	1166.59	-5.76702	6.82793	-26.016	13.008	107.899	103.356	19.7203	142	100	PASS	PASS	PASS	PASS	PASS	PASS	0	160.34	160	24.2315	50	8017
697	CCGACCATGGCTGTAGACTGTTA	080703_006s	NORMAL	NO	1	1	1	M	4	1	4	4	None	EAM137	no	r.ch.3	TAACAGTCTACAGCCATGGTCGG	19		yes		None	None	None	AUTO	DETECTED	134	1213	-6.38729	10.5658	-26.016	13.008	91.056	91.056	7.10559	157	100	PASS	PASS	PASS	PASS	PASS	PASS	0	168.297	173	24.4811	37	6227
711	CCGACCATGGCTGTAGACTGTTA	080703_006s	NORMAL	NO	1	1	1	M	4	1	6	4	None	EAM137	no	r.ch.3	TAACAGTCTACAGCCATGGTCGG	19		yes		None	None	None	AUTO	DETECTED	134.5	1260	-2.44297	21.9462	-26.016	13.008	104.064	91.056	7.39034	150	100	PASS	PASS	PASS	PASS	PASS	PASS	0	200.3	200.5	32.812	40	8012
725	CCGACCATGGCTGTAGACTGTTA	080703_006s	NORMAL	NO	1	1	1	M	4	1	8	4	None	EAM137	no	r.ch.3	TAACAGTCTACAGCCATGGTCGG	19		yes		None	None	None	AUTO	DETECTED	134.453	1306.27	-5.6128	23.7755	-26.016	13.008	111.55	104.758	10.9345	161	100	PASS	PASS	PASS	PASS	PASS	PASS	0	335.039	310	116.99	51	17087
235	CCGACCATGGGTGAAGACTGTTA	080703_006s	NORMAL	NO	1	1	1	E	2	1	2	4	None	EAM138	no		EAM131 control	19		synthetic		None	None	None	AUTO	DETECTED	135.392	464.3	13.6578	-11.5404	13.008	-104.064	115.179	107.776	9.22777	124	100	PASS	PASS	PASS	PASS	PASS	PASS	0	394.63	387	165.959	54	21310
249	CCGACCATGGGTGAAGACTGTTA	080703_006s	NORMAL	NO	1	1	1	E	2	1	4	4	None	EAM138	no		EAM131 control	19		synthetic		None	None	None	AUTO	DETECTED	135.323	510.452	10.1909	-11.195	13.008	-104.064	111.139	106.62	14.513	123	100	PASS	PASS	PASS	PASS	PASS	PASS	0	254.25	254	89.7423	52	13221
263	CCGACCATGGGTGAAGACTGTTA	080703_006s	NORMAL	NO	1	1	1	E	2	1	6	4	None	EAM138	no		EAM131 control	19		synthetic		None	None	None	AUTO	DETECTED	135.675	557.061	12.2212	-4.88912	13.008	-104.064	107.047	96.5936	13.0425	115	100	PASS	PASS	PASS	PASS	PASS	PASS	0	232.595	239	63.417	42	9769
277	CCGACCATGGGTGAAGACTGTTA	080703_006s	NORMAL	NO	1	1	1	E	2	1	8	4	None	EAM138	no		EAM131 control	19		synthetic		None	None	None	AUTO	DETECTED	135.667	603.467	9.54699	-1.24411	13.008	-104.064	110.222	104.821	13.7343	103	100	PASS	PASS	PASS	PASS	PASS	PASS	0	208.192	212	62.0556	52	10826
673	TAACCCATGGAATTCAGTTCTCA	080703_006s	NORMAL	NO	1	1	1	M	4	1	1	1	None	EAM139	no	r.ch.7	TGAGAACTGAATTCCATGGGTTA	20		yes		None	None	None	AUTO	DETECTED	63.7667	1143.16	-16.1508	-1.82131	-26.016	13.008	136.851	124.02	13.7624	115	100	PASS	PASS	PASS	PASS	PASS	PASS	0	1041.92	1098	466.564	71	73976
687	TAACCCATGGAATTCAGTTCTCA	080703_006s	NORMAL	NO	1	1	1	M	4	1	3	1	None	EAM139	no	r.ch.7	TGAGAACTGAATTCCATGGGTTA	20		yes		None	None	None	AUTO	DETECTED	64.7045	1189.77	-6.51075	4.58265	-26.016	13.008	145.371	122.626	14.1324	109	100	PASS	PASS	PASS	PASS	PASS	PASS	0	1165.5	1299.5	587.293	70	81585
701	TAACCCATGGAATTCAGTTCTCA	080703_006s	NORMAL	NO	1	1	1	M	4	1	5	1	None	EAM139	no	r.ch.7	TGAGAACTGAATTCCATGGGTTA	20		yes		None	None	None	AUTO	DETECTED	64.5	1236.34	-11.7313	10.353	-26.016	13.008	130.08	117.072	20.8162	117	100	PASS	PASS	PASS	PASS	PASS	PASS	0	1714.26	1792.5	748.74	62	106284
715	TAACCCATGGAATTCAGTTCTCA	080703_006s	NORMAL	NO	1	1	1	M	4	1	7	1	None	EAM139	no	r.ch.7	TGAGAACTGAATTCCATGGGTTA	20		yes		None	None	None	AUTO	DETECTED	64.6379	1282.78	-12.497	14.3783	-26.016	13.008	138.786	123.026	10.1231	129	100	PASS	PASS	PASS	PASS	PASS	PASS	0	2454.86	2681	1282.71	71	174295
225	TAACCCATGGAAATGAGTTCTCA	080703_006s	NORMAL	NO	1	1	1	E	2	1	1	1	None	EAM140	no		EAM133 control	20		synthetic		None	None	None	AUTO	LOW_SIGNAL	65.0564	442.42	0	0	13.008	-104.064	129	129	0	-1	100	PASS	PASS	PASS	PASS	PASS	FAIL	0	76.1781	76	3.07021	73	5561
239	TAACCCATGGAAATGAGTTCTCA	080703_006s	NORMAL	NO	1	1	1	E	2	1	3	1	None	EAM140	no		EAM133 control	20		synthetic		None	None	None	AUTO	LOW_SIGNAL	65.2532	488.545	0	0	13.008	-104.064	129	129	0	-1	100	PASS	PASS	PASS	PASS	PASS	FAIL	0	84.1184	83.5	4.48097	76	6393
253	TAACCCATGGAAATGAGTTCTCA	080703_006s	NORMAL	NO	1	1	1	E	2	1	5	1	None	EAM140	no		EAM133 control	20		synthetic		None	None	None	AUTO	LOW_SIGNAL	65.45	534.67	0	0	13.008	-104.064	129	129	0	-1	100	PASS	PASS	PASS	FAIL	PASS	FAIL	0	86	86	5.8239	74	6364
267	TAACCCATGGAAATGAGTTCTCA	080703_006s	NORMAL	NO	1	1	1	E	2	1	7	1	None	EAM140	no		EAM133 control	20		synthetic		None	None	None	AUTO	LOW_SIGNAL	65.6468	580.795	0	0	13.008	-104.064	129	129	0	-1	100	PASS	PASS	PASS	PASS	PASS	PASS	0	78.6883	78	3.96119	77	6059
677	TAACTATACAATCTACTACCTCA	080703_006s	NORMAL	NO	1	1	1	M	4	1	1	5	None	EAM141	no	let-7f	TGAGGTAGTAGATTGTATAGTTA	21		yes		None	None	None	AUTO	DETECTED	157.22	1142.61	-0.503957	-3.76806	-26.016	13.008	149.067	138.058	11.3736	162	100	PASS	PASS	PASS	PASS	PASS	PASS	0	10813.8	12680	7516.9	87	940803
691	TAACTATACAATCTACTACCTCA	080703_006s	NORMAL	NO	1	1	1	M	4	1	3	5	None	EAM141	no	let-7f	TGAGGTAGTAGATTGTATAGTTA	21		yes		None	None	None	AUTO	DETECTED	157.373	1189	-1.07441	0	-26.016	13.008	144.422	142.516	18.3027	172	100	PASS	PASS	PASS	PASS	PASS	PASS	0	9662.98	9771	7692.1	95	917983
705	TAACTATACAATCTACTACCTCA	080703_006s	NORMAL	NO	1	1	1	M	4	1	5	5	None	EAM141	no	let-7f	TGAGGTAGTAGATTGTATAGTTA	21		yes		None	None	None	AUTO	DETECTED	157.748	1235.33	1.24471	2.29927	-26.016	13.008	147.912	137.634	13.495	171	100	PASS	PASS	PASS	PASS	PASS	PASS	0	11983	10842	9514.17	87	1042523
719	TAACTATACAATCTACTACCTCA	080703_006s	NORMAL	NO	1	1	1	M	4	1	7	5	None	EAM141	no	let-7f	TGAGGTAGTAGATTGTATAGTTA	21		yes		None	None	None	AUTO	DETECTED	158	1281.63	1.96779	4.65252	-26.016	13.008	143.088	130.08	11.1434	186	100	PASS	PASS	PASS	PASS	PASS	PASS	0	15854.1	18443	10870.1	76	1204915
229	TAACTATACAATGTAGTACCTCA	080703_006s	NORMAL	NO	1	1	1	E	2	1	1	5	None	EAM142	no		EAM135 control	21		synthetic		None	None	None	AUTO	LOW_SIGNAL	157.306	442.026	0	0	13.008	-104.064	129	129	0	-1	100	PASS	PASS	PASS	PASS	PASS	FAIL	0	84.9863	85	5.4734	73	6204
243	TAACTATACAATGTAGTACCTCA	080703_006s	NORMAL	NO	1	1	1	E	2	1	3	5	None	EAM142	no		EAM135 control	21		synthetic		None	None	None	AUTO	LOW_SIGNAL	157.503	488.151	0	0	13.008	-104.064	129	129	0	-1	100	PASS	PASS	PASS	PASS	PASS	FAIL	0	89.1316	90	4.73101	76	6774
257	TAACTATACAATGTAGTACCTCA	080703_006s	NORMAL	NO	1	1	1	E	2	1	5	5	None	EAM142	no		EAM135 control	21		synthetic		None	None	None	AUTO	LOW_SIGNAL	157.7	534.276	0	0	13.008	-104.064	129	129	0	-1	100	PASS	PASS	PASS	PASS	PASS	FAIL	0	87.1333	87	4.38157	75	6535
271	TAACTATACAATGTAGTACCTCA	080703_006s	NORMAL	NO	1	1	1	E	2	1	7	5	None	EAM142	no		EAM135 control	21		synthetic		None	None	None	AUTO	LOW_SIGNAL	157.897	580.401	0	0	13.008	-104.064	129	129	0	-1	100	PASS	PASS	PASS	PASS	PASS	FAIL	0	85.3733	86	4.47749	75	6403
795	TAACCATACAACCTATTACCTCA	080703_006s	NORMAL	NO	1	1	1	O	4	3	2	4	None	EAM143	no	let-7c, like	TGAGGTAATAGGTTGTATGGTTA	22		yes		None	None	None	AUTO	DETECTED	832.563	1166.11	5.10824	0	52.032	52.032	163.582	153.631	10.2542	197	100	PASS	PASS	PASS	PASS	PASS	PASS	5	25656.5	21529	24413.2	108	2770898
809	TAACCATACAACCTATTACCTCA	080703_006s	NORMAL	NO	1	1	1	O	4	3	4	4	None	EAM143	no	let-7c, like	TGAGGTAATAGGTTGTATGGTTA	22		yes		None	None	None	AUTO	DETECTED	832.828	1212.44	6.00223	2.60414	52.032	52.032	156.215	156.125	17.3859	180	100	PASS	PASS	PASS	FAIL	PASS	PASS	0	19290.4	7874	20469.8	114	2199104
823	TAACCATACAACCTATTACCTCA	080703_006s	NORMAL	NO	1	1	1	O	4	3	6	4	None	EAM143	no	let-7c, like	TGAGGTAATAGGTTGTATGGTTA	22		yes		None	None	None	AUTO	DETECTED	832.746	1259.13	2.37945	10.0593	52.032	52.032	164.264	158.241	15.5585	159	100	PASS	PASS	PASS	FAIL	PASS	PASS	0	18070.9	11247	18964.6	115	2078154
837	TAACCATACAACCTATTACCTCA	080703_006s	NORMAL	NO	1	1	1	O	4	3	8	4	None	EAM143	no	let-7c, like	TGAGGTAATAGGTTGTATGGTTA	22		yes		None	None	None	AUTO	DETECTED	833.675	1305.75	11.9028	16.4077	52.032	52.032	140.682	133.281	10.4846	174	100	PASS	PASS	PASS	PASS	PASS	PASS	0	20296.9	21005	15763.3	82	1664344
347	TAACCATAGAACGTATTACCTCA	080703_006s	NORMAL	NO	1	1	1	G	2	3	2	4	None	EAM144	no		EAM137 control	22		synthetic		None	None	None	AUTO	LOW_SIGNAL	830.218	468.235	0	0	65.04	-26.016	129	129	0	-1	100	PASS	PASS	PASS	PASS	PASS	PASS	0	80.8333	81	3.83828	72	5820
361	TAACCATAGAACGTATTACCTCA	080703_006s	NORMAL	NO	1	1	1	G	2	3	4	4	None	EAM144	no		EAM137 control	22		synthetic		None	None	None	AUTO	LOW_SIGNAL	830.415	514.36	0	0	65.04	-26.016	129	129	0	-1	100	PASS	PASS	PASS	FAIL	PASS	FAIL	0	82.4714	83	3.3653	70	5773
375	TAACCATAGAACGTATTACCTCA	080703_006s	NORMAL	NO	1	1	1	G	2	3	6	4	None	EAM144	no		EAM137 control	22		synthetic		None	None	None	AUTO	DETECTED	831.273	560.5	8.60081	0	65.04	-26.016	91.056	78.048	18.776	79	100	PASS	PASS	PASS	PASS	PASS	PASS	0	82.5	82	2.23607	28	2310
389	TAACCATAGAACGTATTACCTCA	080703_006s	NORMAL	NO	1	1	1	G	2	3	8	4	None	EAM144	no		EAM137 control	22		synthetic		None	None	None	AUTO	DETECTED	832.068	606.75	16.3886	1.81496	65.04	-26.016	91.5298	90.9724	26.5793	77	100	PASS	PASS	PASS	PASS	PASS	PASS	0	80.5	80	2.90004	40	3220
785	AACCATACAACCTACTACCTCA	080703_006s	NORMAL	NO	1	1	1	O	4	3	1	1	None	EAM145	let-7c 14.50	let-7c	TGAGGTAGTAGGTTGTATGGTT	23		yes		None	None	None	AUTO	DETECTED	762.898	1142.6	0	-9.65279	52.032	52.032	159.624	157.631	14.6347	225	100	PASS	PASS	PASS	PASS	PASS	PASS	0	32287.9	33589.5	28195.5	114	3680821
799	AACCATACAACCTACTACCTCA	080703_006s	NORMAL	NO	1	1	1	O	4	3	3	1	None	EAM145	let-7c 14.50	let-7c	TGAGGTAGTAGGTTGTATGGTT	23		yes		None	None	None	AUTO	DETECTED	763.008	1189.19	0	-3.65532	52.032	52.032	168.485	155.337	14.6347	228	54.9065	PASS	PASS	PASS	PASS	FAIL	PASS	28	33962.4	31184	28525.4	107	3633978
813	AACCATACAACCTACTACCTCA	080703_006s	NORMAL	NO	1	1	1	O	4	3	5	1	None	EAM145	let-7c 14.50	let-7c	TGAGGTAGTAGGTTGTATGGTT	23		yes		None	None	None	AUTO	DETECTED	763.414	1235.5	1.77209	0	52.032	52.032	156.096	156.096	11.4017	190	100	PASS	PASS	PASS	PASS	PASS	PASS	0	29858.8	22065	27605.1	114	3403900
827	AACCATACAACCTACTACCTCA	080703_006s	NORMAL	NO	1	1	1	O	4	3	7	1	None	EAM145	let-7c 14.50	let-7c	TGAGGTAGTAGGTTGTATGGTT	23		yes		None	None	None	AUTO	DETECTED	763.733	1282.41	3.35998	8.95411	52.032	52.032	161.84	159.425	13.7461	191	80.1282	PASS	PASS	PASS	FAIL	FAIL	PASS	18	26631.1	10381	29046.4	117	3115842
337	AACCATACAAGCTAGTACCTCA	080703_006s	NORMAL	NO	1	1	1	G	2	3	1	1	None	EAM146	no		EAM139 control	23		synthetic		None	None	None	AUTO	DETECTED	761.405	443.881	6.1499	-20.6442	65.04	-26.016	157.435	145.399	12.0043	137	100	PASS	PASS	PASS	PASS	PASS	PASS	0	20123.3	16658	18149.5	99	1992211
351	AACCATACAAGCTAGTACCTCA	080703_006s	NORMAL	NO	1	1	1	G	2	3	3	1	None	EAM146	no		EAM139 control	23		synthetic		None	None	None	AUTO	DETECTED	761.609	490.273	6.25153	-17.1651	65.04	-26.016	160.926	158.024	14.6347	136	100	PASS	PASS	PASS	FAIL	PASS	PASS	0	16357.2	7912	17246	117	1913793
365	AACCATACAAGCTAGTACCTCA	080703_006s	NORMAL	NO	1	1	1	G	2	3	5	1	None	EAM146	no		EAM139 control	23		synthetic		None	None	None	AUTO	DETECTED	761.222	536.952	-1.3505	-9.96243	65.04	-26.016	157.391	144.407	15.9846	152	100	PASS	PASS	PASS	PASS	PASS	PASS	0	19548	13066	18145.3	97	1896152
379	AACCATACAAGCTAGTACCTCA	080703_006s	NORMAL	NO	1	1	1	G	2	3	7	1	None	EAM146	no		EAM139 control	23		synthetic		None	None	None	AUTO	DETECTED	762.188	583.61	8.65956	-3.03128	65.04	-26.016	146.114	133.962	12.665	135	100	PASS	PASS	PASS	PASS	PASS	PASS	0	21778.9	19881	19648.6	83	1807648
789	AACCACACAACCTACTACCTCA	080703_006s	NORMAL	NO	1	1	1	O	4	3	1	5	None	EAM147	let-7b 16.62	let-7b	TGAGGTAGTAGGTTGTGTGGTT	24		yes		None	None	None	AUTO	DETECTED	856.252	1142.34	14.5427	-7.9077	52.032	52.032	169.526	158.346	13.3557	198	99.359	PASS	PASS	PASS	PASS	FAIL	PASS	10	29112.6	25306	26751.5	117	3406174
803	AACCACACAACCTACTACCTCA	080703_006s	NORMAL	NO	1	1	1	O	4	3	3	5	None	EAM147	let-7b 16.62	let-7b	TGAGGTAGTAGGTTGTGTGGTT	24		yes		None	None	None	AUTO	DETECTED	856.224	1188.66	11.625	-5.43059	52.032	52.032	164.521	155.928	15.5373	188	100	PASS	PASS	PASS	PASS	PASS	PASS	0	24533.6	22473	21433.9	109	2674164
817	AACCACACAACCTACTACCTCA	080703_006s	NORMAL	NO	1	1	1	O	4	3	5	5	None	EAM147	let-7b 16.62	let-7b	TGAGGTAGTAGGTTGTGTGGTT	24		yes		None	None	None	AUTO	DETECTED	856.593	1235.02	13.8599	-2.35008	52.032	52.032	160.289	147.313	9.39953	174	100	PASS	PASS	PASS	PASS	PASS	PASS	0	23599.5	28689	19552.1	102	2407154
831	AACCACACAACCTACTACCTCA	080703_006s	NORMAL	NO	1	1	1	O	4	3	7	5	None	EAM147	let-7b 16.62	let-7b	TGAGGTAGTAGGTTGTGTGGTT	24		yes		None	None	None	AUTO	DETECTED	856.555	1281.6	10.8	3.57593	52.032	52.032	156.481	132.49	16.3991	166	100	PASS	PASS	PASS	PASS	PASS	PASS	0	23604	25782	18617.9	83	1959129
341	AACCACACAAGCTAGTACCTCA	080703_006s	NORMAL	NO	1	1	1	G	2	3	1	5	None	EAM148			EAM147 control	24		synthetic		None	None	None	AUTO	DETECTED	854.248	443.458	13.8686	-21.0257	65.04	-26.016	172.149	160.5	12.391	123	100	PASS	PASS	PASS	PASS	PASS	PASS	0	14224.1	8693	13578.1	118	1678442
355	AACCACACAAGCTAGTACCTCA	080703_006s	NORMAL	NO	1	1	1	G	2	3	3	5	None	EAM148			EAM147 control	24		synthetic		None	None	None	AUTO	DETECTED	854.654	489.923	16.5855	-16.603	65.04	-26.016	157.428	145.118	11.5991	125	100	PASS	PASS	PASS	PASS	PASS	PASS	0	15370.8	15189	11947.2	97	1490965
369	AACCACACAAGCTAGTACCTCA	080703_006s	NORMAL	NO	1	1	1	G	2	3	5	5	None	EAM148			EAM147 control	24		synthetic		None	None	None	AUTO	DETECTED	854.761	536.639	15.4176	-8.91442	65.04	-26.016	158.246	141.465	14.6139	130	100	PASS	PASS	PASS	PASS	PASS	PASS	0	13868.7	13337	11259.3	94	1303654
383	AACCACACAAGCTAGTACCTCA	080703_006s	NORMAL	NO	1	1	1	G	2	3	7	5	None	EAM148			EAM147 control	24		synthetic		None	None	None	AUTO	DETECTED	854.649	583.457	11.401	0	65.04	-26.016	138.331	129.258	14.0107	156	100	PASS	PASS	PASS	PASS	PASS	PASS	0	18685.9	15046.5	13725.8	74	1382759
456	GCATTCACCCGCGTGCCTTA	080703_006s	NORMAL	NO	1	1	1	I	3	1	2	1	None	EAM149II	no			25		yes		None	None	None	AUTO	DETECTED	64.6429	815.733	-12.8502	-8.93744	0	-39.024	169.061	159.597	13.3557	215	100	PASS	PASS	PASS	PASS	PASS	PASS	0	29237.7	20142	26969.6	118	3450045
470	GCATTCACCCGCGTGCCTTA	080703_006s	NORMAL	NO	1	1	1	I	3	1	4	1	None	EAM149II	no			25		yes		None	None	None	AUTO	DETECTED	64.8937	862.634	-12.1472	1.15281	0	-39.024	160.776	156.591	15.5373	247	100	PASS	PASS	PASS	PASS	PASS	PASS	0	30452	32219	27227.9	113	3441074
484	GCATTCACCCGCGTGCCTTA	080703_006s	NORMAL	NO	1	1	1	I	3	1	6	1	None	EAM149II	no			25		yes		None	None	None	AUTO	DETECTED	65.1963	908.9	-10.7709	2.98841	0	-39.024	170.541	157.243	11.6764	218	100	PASS	PASS	PASS	PASS	PASS	PASS	0	29498.7	26320.5	27130.4	114	3362855
498	GCATTCACCCGCGTGCCTTA	080703_006s	NORMAL	NO	1	1	1	I	3	1	8	1	None	EAM149II	no			25		yes		None	None	None	AUTO	DETECTED	65.4571	955.607	-9.93762	10.5603	0	-39.024	168.765	163.01	10.606	227	100	PASS	PASS	PASS	FAIL	PASS	PASS	0	26858.2	12600	27610.2	121	3249841
8	TCATACAGCTAGATAACCAAAGA	080703_006s	NORMAL	NO	1	1	1	A	1	1	2	1	None	EAM150II	no, but 12/12 mir-131-(1,2,3) 13.92,11.91,16.62			26		yes		None	None	None	AUTO	DETECTED	60.2008	113.957	-6.21873	-7.64728	-26.016	-169.104	168.045	157.175	14.2353	235	100	PASS	PASS	PASS	PASS	PASS	PASS	0	28354.3	19858	26263.9	114	3232394
22	TCATACAGCTAGATAACCAAAGA	080703_006s	NORMAL	NO	1	1	1	A	1	1	4	1	None	EAM150II	no, but 12/12 mir-131-(1,2,3) 13.92,11.91,16.62			26		yes		None	None	None	AUTO	DETECTED	59.7901	160.47	-14.1211	-2.60354	-26.016	-169.104	165.957	158.144	12.0095	227	100	PASS	PASS	PASS	PASS	PASS	PASS	9	29392.7	24015	27381	116	3409557
36	TCATACAGCTAGATAACCAAAGA	080703_006s	NORMAL	NO	1	1	1	A	1	1	6	1	None	EAM150II	no, but 12/12 mir-131-(1,2,3) 13.92,11.91,16.62			26		yes		None	None	None	AUTO	DETECTED	60.095	207.046	-12.7139	3.26232	-26.016	-169.104	157.151	151.556	12.0889	236	100	PASS	PASS	PASS	PASS	PASS	PASS	0	29665.4	25290	26763.9	105	3114870
50	TCATACAGCTAGATAACCAAAGA	080703_006s	NORMAL	NO	1	1	1	A	1	1	8	1	None	EAM150II	no, but 12/12 mir-131-(1,2,3) 13.92,11.91,16.62			26		yes		None	None	None	AUTO	DETECTED	60.6308	253.985	-8.30511	13.8526	-26.016	-169.104	164.635	151.803	11.5991	199	70.7547	PASS	PASS	PASS	PASS	FAIL	PASS	22	30906.4	34389	27656.5	106	3276074
460	ACAAGATCGGATCTACGG	080703_006s	NORMAL	NO	1	1	1	I	3	1	2	5	None	EAM151	no			28		yes		None	None	None	AUTO	DETECTED	157.456	815.015	-5.52745	-13.1628	0	-39.024	168.566	165.482	15.1151	119	100	PASS	PASS	PASS	PASS	PASS	PASS	0	10135.8	8346.5	9397.3	128	1297384
474	ACAAGATCGGATCTACGG	080703_006s	NORMAL	NO	1	1	1	I	3	1	4	5	None	EAM151	no			28		yes		None	None	None	AUTO	TOO_SMALL	158.078	862.152	0	0	0	-39.024	129	129	0	-1	100	PASS	PASS	PASS	FAIL	PASS	PASS	0	134.194	75	274.277	72	9662
488	ACAAGATCGGATCTACGG	080703_006s	NORMAL	NO	1	1	1	I	3	1	6	5	None	EAM151	no			28		yes		None	None	None	AUTO	DETECTED	157.866	907.931	-5.31407	-4.4977	0	-39.024	162.958	156.956	11.5663	119	100	PASS	PASS	PASS	PASS	PASS	PASS	0	9452.54	9648.5	7953.67	114	1077589
502	ACAAGATCGGATCTACGG	080703_006s	NORMAL	NO	1	1	1	I	3	1	8	5	None	EAM151	no			28		yes		None	None	None	AUTO	DETECTED	158	954.323	-6.12926	0	0	-39.024	156.096	143.088	13.8108	104	100	PASS	PASS	PASS	PASS	PASS	PASS	0	8903.76	9035	7428.87	95	845857
12	ACTTTCGGTTATCTAGCTTTAT	080703_006s	NORMAL	NO	1	1	1	A	1	1	2	5	None	EAM152	no			3		yes		None	None	None	AUTO	DETECTED	152.809	112.776	-1.5607	-17.8805	-26.016	-169.104	160.45	156.28	14.7361	117	100	PASS	PASS	PASS	PASS	PASS	PASS	0	6266.18	5601	5530.65	113	708078
26	ACTTTCGGTTATCTAGCTTTAT	080703_006s	NORMAL	NO	1	1	1	A	1	1	4	5	None	EAM152	no			3		yes		None	None	None	AUTO	DETECTED	153.083	159.158	-0.551593	-14.5389	-26.016	-169.104	162.467	151.877	9.83831	113	100	PASS	PASS	PASS	PASS	PASS	PASS	0	5212.62	5468	3918.48	105	547325
40	ACTTTCGGTTATCTAGCTTTAT	080703_006s	NORMAL	NO	1	1	1	A	1	1	6	5	None	EAM152	no			3		yes		None	None	None	AUTO	DETECTED	153.117	205.603	-2.6756	-10.384	-26.016	-169.104	145.443	132.45	11.3736	114	100	PASS	PASS	PASS	PASS	PASS	PASS	0	5185.64	5500	3009.27	81	420037
54	ACTTTCGGTTATCTAGCTTTAT	080703_006s	NORMAL	NO	1	1	1	A	1	1	8	5	None	EAM152	no			3		yes		None	None	None	AUTO	DETECTED	153.5	252.5	-0.251284	-0.339809	-26.016	-169.104	130.08	130.08	6.98558	107	100	PASS	PASS	PASS	PASS	PASS	PASS	0	4520.8	4285.5	3056.08	80	361664
450	AACTATACAACCTACTACCTCA	080703_006s	NORMAL	NO	1	1	1	I	3	1	1	2	None	EAM153	let-7a-(1,2,3,4) 13.37,12.84,15.55, 15.61			4		yes		None	None	None	AUTO	DETECTED	87.4416	792.522	-15.0015	-9.59165	0	-39.024	169.102	162.187	13.028	235	60.4167	PASS	PASS	PASS	PASS	FAIL	PASS	26	32956.9	36381	28726.2	120	3954828
464	AACTATACAACCTACTACCTCA	080703_006s	NORMAL	NO	1	1	1	I	3	1	3	2	None	EAM153	let-7a-(1,2,3,4) 13.37,12.84,15.55, 15.61			4		yes		None	None	None	AUTO	DETECTED	87.6591	839.076	-14.7323	-4.01339	0	-39.024	164.453	159.406	9.90821	240	66.1765	PASS	PASS	PASS	PASS	FAIL	PASS	24	31659.8	31092	28303.9	119	3767515
478	AACTATACAACCTACTACCTCA	080703_006s	NORMAL	NO	1	1	1	I	3	1	5	2	None	EAM153	let-7a-(1,2,3,4) 13.37,12.84,15.55, 15.61			4		yes		None	None	None	AUTO	DETECTED	88.2087	885.248	-10.1433	-3.39888	0	-39.024	163.858	151.943	15.5373	245	55.2885	PASS	PASS	PASS	PASS	FAIL	PASS	28	34691.2	44973.5	27446.9	104	3607884
492	AACTATACAACCTACTACCTCA	080703_006s	NORMAL	NO	1	1	1	I	3	1	7	2	None	EAM153	let-7a-(1,2,3,4) 13.37,12.84,15.55, 15.61			4		yes		None	None	None	AUTO	DETECTED	88.311	931.988	-11.3717	4.60171	0	-39.024	159.042	146.872	11.1224	233	54.2929	PASS	PASS	PASS	PASS	FAIL	PASS	28	36274.3	46380	28304.7	99	3591158
2	AAAGAGACCGGTTCACTGTGA	080703_006s	NORMAL	NO	1	1	1	A	1	1	1	2	None	EAM154	mir-128a/b 17.65/14.88			4		yes		None	None	None	AUTO	DETECTED	83.3837	91.0426	-3.37238	-4.43617	-26.016	-169.104	160.636	149.042	9.39953	172	100	PASS	PASS	PASS	PASS	PASS	PASS	0	20001.7	22088	14309.5	102	2040177
16	AAAGAGACCGGTTCACTGTGA	080703_006s	NORMAL	NO	1	1	1	A	1	1	3	2	None	EAM154	mir-128a/b 17.65/14.88			4		yes		None	None	None	AUTO	DETECTED	83.2113	137.211	-8.17555	-3.8689	-26.016	-169.104	175.72	162.926	13.1825	146	100	PASS	PASS	PASS	PASS	PASS	PASS	0	12922.5	10145	12253.9	125	1615313
30	AAAGAGACCGGTTCACTGTGA	080703_006s	NORMAL	NO	1	1	1	A	1	1	5	2	None	EAM154	mir-128a/b 17.65/14.88			4		yes		None	None	None	AUTO	DETECTED	83.5308	183.538	-6.57933	-1.23955	-26.016	-169.104	161.375	158.124	19.1142	154	100	PASS	PASS	PASS	PASS	PASS	PASS	0	11891.9	9427.5	11111.1	118	1403246
44	AAAGAGACCGGTTCACTGTGA	080703_006s	NORMAL	NO	1	1	1	A	1	1	7	2	None	EAM154	mir-128a/b 17.65/14.88			4		yes		None	None	None	AUTO	DETECTED	84.416	230.349	2.37548	7.67408	-26.016	-169.104	159.84	148.631	15.3164	144	100	PASS	PASS	PASS	PASS	PASS	PASS	0	12225.2	11833.5	10033.4	100	1222517
568	TCCATCATCAAAACAAATGGAGT	080703_006s	NORMAL	NO	1	1	1	K	3	3	2	1	None	EAM155	no			5		yes		None	None	None	AUTO	DETECTED	762.289	816.465	10.1871	0	52.032	0	150.28	146.925	12.3149	120	100	PASS	PASS	PASS	PASS	PASS	PASS	0	9385.11	9068	8770.56	99	929126
582	TCCATCATCAAAACAAATGGAGT	080703_006s	NORMAL	NO	1	1	1	K	3	3	4	1	None	EAM155	no			5		yes		None	None	None	AUTO	DETECTED	761.911	863.313	2.70656	9.363	52.032	0	150.202	135.03	14.7709	122	100	PASS	PASS	PASS	PASS	PASS	PASS	0	9948.51	10315	7988.01	84	835675
596	TCCATCATCAAAACAAATGGAGT	080703_006s	NORMAL	NO	1	1	1	K	3	3	6	1	None	EAM155	no			5		yes		None	None	None	AUTO	DETECTED	763.023	909.304	14.6142	7.61394	52.032	0	151.845	139.327	11.3736	115	100	PASS	PASS	PASS	PASS	PASS	PASS	0	9632.25	7514	9082.32	91	876535
610	TCCATCATCAAAACAAATGGAGT	080703_006s	NORMAL	NO	1	1	1	K	3	3	8	1	None	EAM155	no			5		yes		None	None	None	AUTO	DETECTED	762.802	955.813	9.17563	12.6063	52.032	0	138.065	135.763	16.7326	109	100	PASS	PASS	PASS	FAIL	PASS	PASS	0	9691.61	4447	9956.95	85	823787
120	ACTCACCGAGAGCGTTGAATGTT	080703_006s	NORMAL	NO	1	1	1	C	1	3	2	1	None	EAM156	no			5		yes		None	None	None	AUTO	DETECTED	762.099	117.492	-5.93077	-14.3125	104.064	-78.048	170.655	158.742	15.4914	155	100	PASS	PASS	PASS	PASS	PASS	PASS	0	17933.4	14559.5	16398.7	118	2116139
134	ACTCACCGAGAGCGTTGAATGTT	080703_006s	NORMAL	NO	1	1	1	C	1	3	4	1	None	EAM156	no			5		yes		None	None	None	AUTO	DETECTED	762.365	164.198	-5.02329	-6.75548	104.064	-78.048	160.741	158.15	16.4543	149	100	PASS	PASS	PASS	PASS	PASS	PASS	0	14265.2	10364	13079.1	118	1683291
148	ACTCACCGAGAGCGTTGAATGTT	080703_006s	NORMAL	NO	1	1	1	C	1	3	6	1	None	EAM156	no			5		yes		None	None	None	AUTO	DETECTED	762.415	210.856	-6.93035	0	104.064	-78.048	157.224	145.565	16.2937	131	100	PASS	PASS	PASS	PASS	PASS	PASS	0	12228.4	8942	10039.7	99	1210607
162	ACTCACCGAGAGCGTTGAATGTT	080703_006s	NORMAL	NO	1	1	1	C	1	3	8	1	None	EAM156	no			5		yes		None	None	None	AUTO	DETECTED	762.764	257.418	-4.95898	5.85813	104.064	-78.048	150.726	145.38	16.3991	119	100	PASS	PASS	PASS	PASS	PASS	PASS	0	11273.7	8810	9756.76	98	1104821
572	TGGTGTCAGAAGTGGGATAC	080703_006s	NORMAL	NO	1	1	1	K	3	3	2	5	None	EAM157	no			6		yes		None	None	None	AUTO	DETECTED	854.909	815.955	14.9945	-1.56328	52.032	0	135.808	127.096	12.5787	113	100	PASS	PASS	PASS	PASS	PASS	PASS	0	2590.81	2616	1500.13	69	178766
586	TGGTGTCAGAAGTGGGATAC	080703_006s	NORMAL	NO	1	1	1	K	3	3	4	5	None	EAM157	no			6		yes		None	None	None	AUTO	DETECTED	855.258	862.082	16.9761	-1.52676	52.032	0	145.432	124.633	14.0396	103	100	PASS	PASS	PASS	PASS	PASS	PASS	0	2338.93	2319	1276.93	71	166064
600	TGGTGTCAGAAGTGGGATAC	080703_006s	NORMAL	NO	1	1	1	K	3	3	6	5	None	EAM157	no			6		yes		None	None	None	AUTO	DETECTED	855.583	908.798	18.645	6.1499	52.032	0	134.864	122.931	14.056	113	100	PASS	PASS	PASS	PASS	PASS	PASS	0	2356.11	2460	1415.47	70	164928
614	TGGTGTCAGAAGTGGGATAC	080703_006s	NORMAL	NO	1	1	1	K	3	3	8	5	None	EAM157	no			6		yes		None	None	None	AUTO	DETECTED	855.622	955	16.5831	7.15662	52.032	0	121.061	118.474	23.3606	97	100	PASS	PASS	PASS	PASS	PASS	PASS	0	2341.48	2275	1699.32	65	152196
124	TACAGCTAAATAACCAAAGA	080703_006s	NORMAL	NO	1	1	1	C	1	3	2	5	None	EAM158	no			6		yes		None	None	None	AUTO	DETECTED	855.575	117.145	10.0259	-13.7099	104.064	-78.048	133.852	133.786	15.2366	120	100	PASS	PASS	PASS	PASS	PASS	PASS	0	1657.27	1779	1072.96	82	135896
138	TACAGCTAAATAACCAAAGA	080703_006s	NORMAL	NO	1	1	1	C	1	3	4	5	None	EAM158	no			6		yes		None	None	None	AUTO	DETECTED	855.708	163.552	9.19627	-10.0432	104.064	-78.048	140.078	135.463	15.2279	124	100	PASS	PASS	PASS	PASS	PASS	PASS	0	1466.74	1576	902.919	84	123206
152	TACAGCTAAATAACCAAAGA	080703_006s	NORMAL	NO	1	1	1	C	1	3	6	5	None	EAM158	no			6		yes		None	None	None	AUTO	DETECTED	855.795	210.079	7.77034	-4.80853	104.064	-78.048	135.577	127.814	12.5787	133	100	PASS	PASS	PASS	PASS	PASS	PASS	0	1679.15	1846.5	933.567	74	124257
166	TACAGCTAAATAACCAAAGA	080703_006s	NORMAL	NO	1	1	1	C	1	3	8	5	None	EAM158	no			6		yes		None	None	None	AUTO	DETECTED	856.126	256.651	9.51385	1.00553	104.064	-78.048	142.525	135.436	16.7567	117	100	PASS	PASS	PASS	PASS	PASS	PASS	0	1428.74	1259	939.032	85	121443
562	ATGCCCTTTTAACATTGCACTG	080703_006s	NORMAL	NO	1	1	1	K	3	3	1	2	None	EAM159	mir-130a 15.24			7		yes		None	None	None	AUTO	DETECTED	784.616	793.169	1.88959	-1.79432	52.032	0	158.456	146.576	13.4104	135	100	PASS	PASS	PASS	PASS	PASS	PASS	0	14117	12709.5	12776.5	100	1411698
576	ATGCCCTTTTAACATTGCACTG	080703_006s	NORMAL	NO	1	1	1	K	3	3	3	2	None	EAM159	mir-130a 15.24			7		yes		None	None	None	AUTO	DETECTED	784.798	839.833	1.70381	5.21543	52.032	0	147.565	138.469	9.05841	136	100	PASS	PASS	PASS	PASS	PASS	PASS	0	14435.8	15027.5	11856.5	92	1328089
590	ATGCCCTTTTAACATTGCACTG	080703_006s	NORMAL	NO	1	1	1	K	3	3	5	2	None	EAM159	mir-130a 15.24			7		yes		None	None	None	AUTO	DETECTED	785.905	886.905	13.5423	17.5311	52.032	0	143.088	143.088	10.3784	142	100	PASS	PASS	PASS	PASS	PASS	PASS	0	14792.1	14931	13362.1	95	1405254
604	ATGCCCTTTTAACATTGCACTG	080703_006s	NORMAL	NO	1	1	1	K	3	3	7	2	None	EAM159	mir-130a 15.24			7		yes		None	None	None	AUTO	DETECTED	785.27	932.27	2.71926	7.64014	52.032	0	143.088	143.088	13.3088	128	100	PASS	PASS	PASS	PASS	PASS	PASS	0	13150.2	14275.5	11973.8	96	1262420
114	AACCTATCCTGAATTACTTGAA	080703_006s	NORMAL	NO	1	1	1	C	1	3	1	2	None	EAM160	mir-26b 11.65			7		yes		None	None	None	AUTO	DETECTED	785.144	94.7712	-4.87244	-8.59317	104.064	-78.048	152.298	150.01	11.7	112	100	PASS	PASS	PASS	PASS	PASS	PASS	0	5057.3	5070	3572.68	103	520902
128	AACCTATCCTGAATTACTTGAA	080703_006s	NORMAL	NO	1	1	1	C	1	3	3	2	None	EAM160	mir-26b 11.65			7		yes		None	None	None	AUTO	DETECTED	785.717	141.067	0	-6.37598	104.064	-78.048	157.305	145.732	14.3554	102	100	PASS	PASS	PASS	PASS	PASS	PASS	0	2931.5	2987	2055.08	98	287287
142	AACCTATCCTGAATTACTTGAA	080703_006s	NORMAL	NO	1	1	1	C	1	3	5	2	None	EAM160	mir-26b 11.65			7		yes		None	None	None	AUTO	DETECTED	785.641	187.34	-3.52115	-4.45185	104.064	-78.048	151.104	145.424	12.4243	101	100	PASS	PASS	PASS	PASS	PASS	PASS	0	2091.6	2013	1481.42	97	202885
156	AACCTATCCTGAATTACTTGAA	080703_006s	NORMAL	NO	1	1	1	C	1	3	7	2	None	EAM160	mir-26b 11.65			7		yes		None	None	None	AUTO	DETECTED	785.844	234.111	-3.44096	3.95702	104.064	-78.048	135.452	132.625	15.3067	102	100	PASS	PASS	PASS	PASS	PASS	PASS	0	2098.57	2141	1261.56	81	169984
457	CTCAATAGACTGTGAGCTCCTT	080703_006s	NORMAL	NO	1	1	1	I	3	1	2	2	None	EAM161	no			8		yes		None	None	None	AUTO	DETECTED	87.9471	816.135	-9.70648	-2.4255	0	-39.024	133.921	128.718	11.1433	139	100	PASS	PASS	PASS	PASS	PASS	PASS	0	864.042	898	418.999	72	62211
471	CTCAATAGACTGTGAGCTCCTT	080703_006s	NORMAL	NO	1	1	1	I	3	1	4	2	None	EAM161	no			8		yes		None	None	None	AUTO	DETECTED	88.0875	862.825	-10.4395	4.92008	0	-39.024	120.539	120.142	10.1955	156	100	PASS	PASS	PASS	PASS	PASS	PASS	0	707.313	719	339.775	67	47390
485	CTCAATAGACTGTGAGCTCCTT	080703_006s	NORMAL	NO	1	1	1	I	3	1	6	2	None	EAM161	no			8		yes		None	None	None	AUTO	DETECTED	88.3333	909.403	-9.80155	10.8088	0	-39.024	122.708	115.951	12.2557	133	100	PASS	PASS	PASS	PASS	PASS	PASS	0	627.161	647.5	242.308	62	38884
499	CTCAATAGACTGTGAGCTCCTT	080703_006s	NORMAL	NO	1	1	1	I	3	1	8	2	None	EAM161	no			8		yes		None	None	None	AUTO	DETECTED	88.4857	955.686	-10.3793	12.8627	0	-39.024	122.698	115.608	15.463	137	100	PASS	PASS	PASS	PASS	PASS	PASS	0	718.65	752	302.669	60	43119
9	ATCAAGGTCCGCTGTGAACACG	080703_006s	NORMAL	NO	1	1	1	A	1	1	2	2	None	EAM162	no			8		yes		None	None	None	AUTO	DETECTED	83.4783	114.337	-3.4226	-1.42077	-26.016	-169.104	134.007	130.714	12.8	119	100	PASS	PASS	PASS	PASS	PASS	PASS	0	1567.97	1479	887.52	80	125438
23	ATCAAGGTCCGCTGTGAACACG	080703_006s	NORMAL	NO	1	1	1	A	1	1	4	2	None	EAM162	no			8		yes		None	None	None	AUTO	DETECTED	83.3152	160.652	-8.1034	1.05297	-26.016	-169.104	135.587	131.145	16.4892	133	100	PASS	PASS	PASS	PASS	PASS	PASS	0	1153.91	1156	645.602	81	93467
37	ATCAAGGTCCGCTGTGAACACG	080703_006s	NORMAL	NO	1	1	1	A	1	1	6	2	None	EAM162	no			8		yes		None	None	None	AUTO	DETECTED	83.2262	207.071	-11.8214	4.88018	-26.016	-169.104	135.587	122.935	14.056	131	100	PASS	PASS	PASS	PASS	PASS	PASS	0	993.478	953	436.697	69	68550
51	ATCAAGGTCCGCTGTGAACACG	080703_006s	NORMAL	NO	1	1	1	A	1	1	8	2	None	EAM162	no			8		yes		None	None	None	AUTO	DETECTED	83.6446	253.946	-8.93873	14.6273	-26.016	-169.104	132.488	121.525	11.5656	127	100	PASS	PASS	PASS	PASS	PASS	PASS	0	917.612	832	450.57	67	61480
461	TCCATAAAGTAGGAAACACTACA	080703_006s	NORMAL	NO	1	1	1	I	3	1	2	6	None	EAM163	no			9		yes		None	None	None	AUTO	DETECTED	180.837	815.228	-1.38365	-9.10497	0	-39.024	134.737	134.737	12.8	94	100	PASS	PASS	PASS	PASS	PASS	PASS	0	1434.14	1510	846.887	84	120468
475	TCCATAAAGTAGGAAACACTACA	080703_006s	NORMAL	NO	1	1	1	I	3	1	4	6	None	EAM163	no			9		yes		None	None	None	AUTO	DETECTED	180.865	861.646	-3.58427	-5.29958	0	-39.024	141.713	138.221	20.4054	86	100	PASS	PASS	PASS	PASS	PASS	PASS	0	1159.33	1113.5	782.456	88	102021
489	TCCATAAAGTAGGAAACACTACA	080703_006s	NORMAL	NO	1	1	1	I	3	1	6	6	None	EAM163	no			9		yes		None	None	None	AUTO	TOO_LARGE	181.337	908.178	0	0	0	-39.024	129	129	0	-1	100	PASS	PASS	PASS	PASS	PASS	PASS	0	1148.06	1200	597.559	73	83808
503	TCCATAAAGTAGGAAACACTACA	080703_006s	NORMAL	NO	1	1	1	I	3	1	8	6	None	EAM163	no			9		yes		None	None	None	AUTO	DETECTED	181.393	954.5	-1.83719	2.55889	0	-39.024	129.503	129.255	11.5871	87	100	PASS	PASS	PASS	PASS	PASS	PASS	0	1229.66	1180.5	605.657	74	90995
13	GAGTGCTTGCTAGGTGCCAAG	080703_006s	NORMAL	NO	1	1	1	A	1	1	2	6	None	EAM164	no			9		yes		None	None	None	AUTO	LOW_SIGNAL	175.992	114.053	0	0	-26.016	-169.104	129	129	0	-1	100	PASS	PASS	PASS	PASS	PASS	FAIL	0	78.8143	79	2.14876	70	5517
27	GAGTGCTTGCTAGGTGCCAAG	080703_006s	NORMAL	NO	1	1	1	A	1	1	4	6	None	EAM164	no			9		yes		None	None	None	AUTO	LOW_SIGNAL	176.188	160.178	0	0	-26.016	-169.104	129	129	0	-1	100	PASS	PASS	PASS	FAIL	PASS	FAIL	0	83.9437	79	28.6201	71	5960
41	GAGTGCTTGCTAGGTGCCAAG	080703_006s	NORMAL	NO	1	1	1	A	1	1	6	6	None	EAM164	no			9		yes		None	None	None	AUTO	LOW_SIGNAL	176.385	206.303	0	0	-26.016	-169.104	129	129	0	-1	100	PASS	PASS	PASS	PASS	PASS	FAIL	0	80.7778	80	2.98457	72	5816
55	GAGTGCTTGCTAGGTGCCAAG	080703_006s	NORMAL	NO	1	1	1	A	1	1	8	6	None	EAM164	no			9		yes		None	None	None	AUTO	LOW_SIGNAL	176.582	252.428	0	0	-26.016	-169.104	129	129	0	-1	100	PASS	PASS	PASS	FAIL	PASS	FAIL	0	76.6533	74	16.6551	75	5749
451	GGGAGTGAAGACACGGAGCCAGA	080703_006s	NORMAL	NO	1	1	1	I	3	1	1	3	None	EAM165	no			10		yes		None	None	None	AUTO	TOO_LARGE	111.657	793.161	0	0	0	-39.024	129	129	0	-1	100	PASS	PASS	PASS	PASS	PASS	PASS	0	4128.76	4584	2525.89	76	313786
465	GGGAGTGAAGACACGGAGCCAGA	080703_006s	NORMAL	NO	1	1	1	I	3	1	3	3	None	EAM165	no			10		yes		None	None	None	AUTO	DETECTED	111.304	838.678	-7.1599	-7.91325	0	-39.024	169.451	133.798	37.1331	226	100	PASS	PASS	PASS	PASS	PASS	PASS	0	3363.31	3500	1933.15	83	279155
479	GGGAGTGAAGACACGGAGCCAGA	080703_006s	NORMAL	NO	1	1	1	I	3	1	5	3	None	EAM165	no			10		yes		None	None	None	AUTO	DETECTED	109.145	885.194	-37.8055	-2.8193	0	-39.024	170.032	130.445	26.5699	167	100	PASS	PASS	PASS	PASS	PASS	PASS	0	3350.9	3369.5	2072.42	80	268072
493	GGGAGTGAAGACACGGAGCCAGA	080703_006s	NORMAL	NO	1	1	1	I	3	1	7	3	None	EAM165	no			10		yes		None	None	None	AUTO	TOO_LARGE	112.248	931.536	0	0	0	-39.024	129	129	0	-1	100	PASS	PASS	PASS	PASS	PASS	PASS	0	3207.43	3386.5	2020.69	76	243765
3	GCCTATCCTGGATTACTTGAA	080703_006s	NORMAL	NO	1	1	1	A	1	1	1	3	None	EAM166	mir-26a 15.46			10		yes		None	None	None	AUTO	DETECTED	106.189	90.6765	-6.71757	-7.91931	-26.016	-169.104	159.857	136.077	10.7613	151	100	PASS	PASS	PASS	PASS	PASS	PASS	0	12516.4	15156	8401.35	85	1063897
17	GCCTATCCTGGATTACTTGAA	080703_006s	NORMAL	NO	1	1	1	A	1	1	3	3	None	EAM166	mir-26a 15.46			10		yes		None	None	None	AUTO	DETECTED	106.435	136.744	-6.07904	-8.66869	-26.016	-169.104	157.589	144.196	14.7361	142	100	PASS	PASS	PASS	PASS	PASS	PASS	0	9854.84	10397.5	7178.38	96	946065
31	GCCTATCCTGGATTACTTGAA	080703_006s	NORMAL	NO	1	1	1	A	1	1	5	3	None	EAM166	mir-26a 15.46			10		yes		None	None	None	AUTO	DETECTED	106.8	183.475	-3.89043	-0.785013	-26.016	-169.104	169.481	130.458	25.6359	142	100	PASS	PASS	PASS	PASS	PASS	PASS	0	9352.14	9886	6734.41	79	738819
45	GCCTATCCTGGATTACTTGAA	080703_006s	NORMAL	NO	1	1	1	A	1	1	7	3	None	EAM166	mir-26a 15.46			10		yes		None	None	None	AUTO	DETECTED	106.561	230.005	-9.56426	4.48341	-26.016	-169.104	143.73	118.38	11.7361	141	100	PASS	PASS	PASS	PASS	PASS	PASS	0	8928.18	10003	5031.69	62	553547
569	GTTGTGGTCACTTACAATT	080703_006s	NORMAL	NO	1	1	1	K	3	3	2	2	None	EAM167	no			11		yes		None	None	None	AUTO	LOW_SIGNAL	784.569	816.37	0	0	52.032	0	129	129	0	-1	100	PASS	PASS	PASS	PASS	PASS	FAIL	0	88.0135	88	3.26246	74	6513
583	GTTGTGGTCACTTACAATT	080703_006s	NORMAL	NO	1	1	1	K	3	3	4	2	None	EAM167	no			11		yes		None	None	None	AUTO	LOW_SIGNAL	784.766	862.495	0	0	52.032	0	129	129	0	-1	100	PASS	PASS	PASS	PASS	PASS	FAIL	0	90.2973	91	3.27602	74	6682
597	GTTGTGGTCACTTACAATT	080703_006s	NORMAL	NO	1	1	1	K	3	3	6	2	None	EAM167	no			11		yes		None	None	None	AUTO	LOW_SIGNAL	784.962	908.62	0	0	52.032	0	129	129	0	-1	100	PASS	PASS	PASS	PASS	PASS	FAIL	0	87.2632	87	2.82545	76	6632
611	GTTGTGGTCACTTACAATT	080703_006s	NORMAL	NO	1	1	1	K	3	3	8	2	None	EAM167	no			11		yes		None	None	None	AUTO	LOW_SIGNAL	785.159	954.745	0	0	52.032	0	129	129	0	-1	100	PASS	PASS	PASS	PASS	PASS	FAIL	0	79.6267	79	2.88881	75	5972
121	CTATACAACCTCCTACCTCA	080703_006s	NORMAL	NO	1	1	1	C	1	3	2	2	None	EAM168	let-7e 14.53			11		yes		None	None	None	AUTO	DETECTED	785.616	117.957	0	-6.98454	104.064	-78.048	160.636	149.042	9.39953	138	100	PASS	PASS	PASS	PASS	PASS	PASS	0	13950.4	12207	11151.3	105	1464787
135	CTATACAACCTCCTACCTCA	080703_006s	NORMAL	NO	1	1	1	C	1	3	4	2	None	EAM168	let-7e 14.53			11		yes		None	None	None	AUTO	DETECTED	785.744	164.345	0	-3.56184	104.064	-78.048	156.514	156.294	19.2947	123	100	PASS	PASS	PASS	PASS	PASS	PASS	0	7850.12	6238	7072.71	115	902764
149	CTATACAACCTCCTACCTCA	080703_006s	NORMAL	NO	1	1	1	C	1	3	6	2	None	EAM168	let-7e 14.53			11		yes		None	None	None	AUTO	DETECTED	785.827	211.173	-2.38422	5.57191	104.064	-78.048	152.033	144.475	13.0242	119	100	PASS	PASS	PASS	PASS	PASS	PASS	0	6513.38	5937.5	4989.47	96	625284
163	CTATACAACCTCCTACCTCA	080703_006s	NORMAL	NO	1	1	1	C	1	3	8	2	None	EAM168	let-7e 14.53			11		yes		None	None	None	AUTO	DETECTED	786.07	257.603	-1.78558	9.53965	104.064	-78.048	146.947	135.741	11.3736	105	100	PASS	PASS	PASS	PASS	PASS	PASS	0	6592.72	7326	4546.36	85	560381
573	AACAGCACAAACTACTACCTCA	080703_006s	NORMAL	NO	1	1	1	K	3	3	2	6	None	EAM169	17/17 let-7i 16.63			12		yes		None	None	None	AUTO	DETECTED	878.794	815.657	25.6937	-4.15551	52.032	0	145.309	139.979	16.833	142	100	PASS	PASS	PASS	PASS	PASS	PASS	0	9618.48	9898	8029.61	91	875282
587	AACAGCACAAACTACTACCTCA	080703_006s	NORMAL	NO	1	1	1	K	3	3	4	6	None	EAM169	17/17 let-7i 16.63			12		yes		None	None	None	AUTO	DETECTED	878.543	862.432	19.8629	4.29683	52.032	0	157.093	144.441	14.002	111	100	PASS	PASS	PASS	PASS	PASS	PASS	0	8468.39	7315.5	7711.23	92	779092
601	AACAGCACAAACTACTACCTCA	080703_006s	NORMAL	NO	1	1	1	K	3	3	6	6	None	EAM169	17/17 let-7i 16.63			12		yes		None	None	None	AUTO	DETECTED	879.109	908.655	24.6703	5.56953	52.032	0	152.251	139.995	19.8236	111	100	PASS	PASS	PASS	PASS	PASS	PASS	0	8582.72	9519.5	7429.51	92	789610
615	AACAGCACAAACTACTACCTCA	080703_006s	NORMAL	NO	1	1	1	K	3	3	8	6	None	EAM169	17/17 let-7i 16.63			12		yes		None	None	None	AUTO	DETECTED	879.041	955.032	21.219	8.84693	52.032	0	148.314	146.032	15.3504	106	100	PASS	PASS	PASS	PASS	PASS	PASS	0	7982.01	5178	7757.75	98	782237
125	TGGCATTCACCGCCGTGCCTTA	080703_006s	NORMAL	NO	1	1	1	C	1	3	2	6	None	EAM170	no			12		yes		None	None	None	AUTO	DETECTED	878.75	117.078	11.4852	-13.3021	104.064	-78.048	157.428	145.867	13.3428	310	100	PASS	PASS	PASS	PASS	PASS	PASS	1	38502	56119	27803.2	99	3811695
139	TGGCATTCACCGCCGTGCCTTA	080703_006s	NORMAL	NO	1	1	1	C	1	3	4	6	None	EAM170	no			12		yes		None	None	None	AUTO	DETECTED	879.081	163.632	13.2295	-7.71913	104.064	-78.048	167.845	163.704	15.1151	317	100	PASS	PASS	PASS	PASS	PASS	PASS	0	30748.7	18989	28725.3	125	3843593
153	TGGCATTCACCGCCGTGCCTTA	080703_006s	NORMAL	NO	1	1	1	C	1	3	6	6	None	EAM170	no			12		yes		None	None	None	AUTO	DETECTED	879.076	210.161	10.6103	-2.46877	104.064	-78.048	152.158	152.158	11.7	384	32.1429	FAIL	PASS	PASS	PASS	FAIL	PASS	37	36320.4	45403	28930.2	105	3813638
167	TGGCATTCACCGCCGTGCCTTA	080703_006s	NORMAL	NO	1	1	1	C	1	3	8	6	None	EAM170	no			12		yes		None	None	None	AUTO	DETECTED	879.441	256.771	12.7897	3.8419	104.064	-78.048	157.592	146.543	13.0359	336	100	PASS	PASS	PASS	PASS	PASS	PASS	0	37088.4	51259	27672.2	99	3671748
563	CTACGCGTATTCTTAAGCAATAA	080703_006s	NORMAL	NO	1	1	1	K	3	3	1	3	None	EAM171	no			13		yes		None	None	None	AUTO	DETECTED	807.758	793.21	2.92807	0	52.032	0	139.778	128.2	15.2366	142	100	PASS	PASS	PASS	PASS	PASS	PASS	0	5987.99	5769.5	3227.9	74	443111
577	CTACGCGTATTCTTAAGCAATAA	080703_006s	NORMAL	NO	1	1	1	K	3	3	3	3	None	EAM171	no			13		yes		None	None	None	AUTO	DETECTED	807.827	839.591	1.26873	3.34172	52.032	0	157.03	144.967	8.33611	110	100	PASS	PASS	PASS	PASS	PASS	PASS	0	4133.41	4240.5	3378.89	98	405074
591	CTACGCGTATTCTTAAGCAATAA	080703_006s	NORMAL	NO	1	1	1	K	3	3	5	3	None	EAM171	no			13		yes		None	None	None	AUTO	DETECTED	808.245	886.082	4.14122	8.09824	52.032	0	144.011	131.013	26.8639	116	100	PASS	PASS	PASS	PASS	PASS	PASS	0	5239.54	5071.5	3634.35	78	408684
605	CTACGCGTATTCTTAAGCAATAA	080703_006s	NORMAL	NO	1	1	1	K	3	3	7	3	None	EAM171	no			13		yes		None	None	None	AUTO	DETECTED	808.51	932.668	5.03679	14.1044	52.032	0	140.687	133.636	12.8106	112	100	PASS	PASS	PASS	PASS	PASS	PASS	0	4557.39	4691.5	3752.57	84	382821
115	CTCGTACTGAGCAGGATTA	080703_006s	NORMAL	NO	1	1	1	C	1	3	1	3	None	EAM172	no			13		yes		None	None	None	AUTO	DETECTED	808.212	94.9808	-4.80654	-4.58702	104.064	-78.048	147.622	130.254	16.0277	100	100	PASS	PASS	PASS	PASS	PASS	PASS	0	362.909	363	143.624	77	27944
129	CTCGTACTGAGCAGGATTA	080703_006s	NORMAL	NO	1	1	1	C	1	3	3	3	None	EAM172	no			13		yes		None	None	None	AUTO	DETECTED	808.5	141	-3.61404	-5.96332	104.064	-78.048	130.08	117.072	17.5084	104	100	PASS	PASS	PASS	PASS	PASS	PASS	0	266.452	269.5	87.3738	62	16520
143	CTCGTACTGAGCAGGATTA	080703_006s	NORMAL	NO	1	1	1	C	1	3	5	3	None	EAM172	no			13		yes		None	None	None	AUTO	DETECTED	808.645	187.777	-4.29366	2.51899	104.064	-78.048	128.8	122.556	15.4302	104	100	PASS	PASS	PASS	PASS	PASS	PASS	0	210.38	223	63.8526	71	14937
157	CTCGTACTGAGCAGGATTA	080703_006s	NORMAL	NO	1	1	1	C	1	3	7	3	None	EAM172	no			13		yes		None	None	None	AUTO	DETECTED	809.125	234.438	0	9.48268	104.064	-78.048	110.747	102.145	17.1733	120	100	PASS	PASS	PASS	PASS	PASS	PASS	0	194.591	202	66.3838	44	8562
458	GTCTCGAAAAGGTAGCGTTC	080703_006s	NORMAL	NO	1	1	1	I	3	1	2	3	None	EAM173	no			14		yes		None	None	None	AUTO	LOW_SIGNAL	111.756	816.223	0	0	0	-39.024	129	129	0	-1	100	PASS	PASS	PASS	FAIL	PASS	FAIL	0	92.76	91	7.44137	75	6957
472	GTCTCGAAAAGGTAGCGTTC	080703_006s	NORMAL	NO	1	1	1	I	3	1	4	3	None	EAM173	no			14		yes		None	None	None	AUTO	LOW_SIGNAL	111.953	862.348	0	0	0	-39.024	129	129	0	-1	100	PASS	PASS	PASS	PASS	PASS	FAIL	0	87.3425	87	2.18085	73	6376
486	GTCTCGAAAAGGTAGCGTTC	080703_006s	NORMAL	NO	1	1	1	I	3	1	6	3	None	EAM173	no			14		yes		None	None	None	AUTO	LOW_SIGNAL	112.149	908.473	0	0	0	-39.024	129	129	0	-1	100	PASS	PASS	PASS	PASS	PASS	FAIL	0	89.8611	90	1.50404	72	6470
500	GTCTCGAAAAGGTAGCGTTC	080703_006s	NORMAL	NO	1	1	1	I	3	1	8	3	None	EAM173	no			14		yes		None	None	None	AUTO	LOW_SIGNAL	112.346	954.598	0	0	0	-39.024	129	129	0	-1	100	PASS	PASS	PASS	FAIL	PASS	FAIL	0	86	86	2.12616	74	6364
10	AGAAAACATGCTCCAGGTGA	080703_006s	NORMAL	NO	1	1	1	A	1	1	2	3	None	EAM174	no			14		yes		None	None	None	AUTO	DETECTED	106.073	113.273	-9.51097	-13.9845	-26.016	-169.104	151.15	136.357	11.6408	128	100	PASS	PASS	PASS	PASS	PASS	PASS	0	7771.45	7529	5561.03	88	683888
24	AGAAAACATGCTCCAGGTGA	080703_006s	NORMAL	NO	1	1	1	A	1	1	4	3	None	EAM174	no			14		yes		None	None	None	AUTO	DETECTED	106.327	159.827	-8.76436	-8.40212	-26.016	-169.104	144.945	131.946	11.1434	127	100	PASS	PASS	PASS	PASS	PASS	PASS	0	6149.47	6131	3945.15	81	498107
38	AGAAAACATGCTCCAGGTGA	080703_006s	NORMAL	NO	1	1	1	A	1	1	6	3	None	EAM174	no			14		yes		None	None	None	AUTO	DETECTED	106.092	206.602	-14.3822	0	-26.016	-169.104	148.693	132.373	17.9481	126	100	PASS	PASS	PASS	PASS	PASS	PASS	0	4593.34	4258	3300.82	80	367467
52	AGAAAACATGCTCCAGGTGA	080703_006s	NORMAL	NO	1	1	1	A	1	1	8	3	None	EAM174	no			14		yes		None	None	None	AUTO	DETECTED	106.848	252.949	-7.10184	2.94673	-26.016	-169.104	134.63	123.855	11.3138	105	100	PASS	PASS	PASS	PASS	PASS	PASS	0	4286.17	4406	2519.96	69	295746
462	TCGCCCTCTCAACCCAGCTTTT	080703_006s	NORMAL	NO	1	1	1	I	3	1	2	7	None	EAM175	no			15		yes		None	None	None	AUTO	DETECTED	203.75	814.875	-3.32802	-12.4205	0	-39.024	158.683	155.443	14.3554	103	100	PASS	PASS	PASS	PASS	PASS	PASS	0	5793.47	6022	4796.51	111	643075
476	TCGCCCTCTCAACCCAGCTTTT	080703_006s	NORMAL	NO	1	1	1	I	3	1	4	7	None	EAM175	no			15		yes		None	None	None	AUTO	DETECTED	203.916	861.376	-3.72956	-7.52819	0	-39.024	157.176	145.336	13.3088	99	100	PASS	PASS	PASS	PASS	PASS	PASS	0	5062.77	5390	3774.64	99	501214
490	TCGCCCTCTCAACCCAGCTTTT	080703_006s	NORMAL	NO	1	1	1	I	3	1	6	7	None	EAM175	no			15		yes		None	None	None	AUTO	DETECTED	204.241	907.866	-2.05989	-2.78119	0	-39.024	148.105	140.895	11.0059	99	100	PASS	PASS	PASS	PASS	PASS	PASS	0	5074.2	5061	3721.07	94	476975
504	TCGCCCTCTCAACCCAGCTTTT	080703_006s	NORMAL	NO	1	1	1	I	3	1	8	7	None	EAM175	no			15		yes		None	None	None	AUTO	DETECTED	204.458	954.458	-1.79829	3.29249	0	-39.024	147.169	147.169	16.668	91	100	PASS	PASS	PASS	PASS	PASS	PASS	0	4550.24	4242	3677.33	96	436823
14	TACAGTACTGTGATAGCTGAA	080703_006s	NORMAL	NO	1	1	1	A	1	1	2	7	None	EAM176	1 mismatch mir-101-(1,2,3) 13.43,11.79			15		yes		None	None	None	AUTO	DETECTED	199.5	113.263	5.80195	-8.99778	-26.016	-169.104	130.08	117.072	15.7493	93	100	PASS	PASS	PASS	PASS	PASS	PASS	0	214.613	225	75.4085	62	13306
28	TACAGTACTGTGATAGCTGAA	080703_006s	NORMAL	NO	1	1	1	A	1	1	4	7	None	EAM176	1 mismatch mir-101-(1,2,3) 13.43,11.79			15		yes		None	None	None	AUTO	DETECTED	199.537	159.927	3.71805	-1.98268	-26.016	-169.104	131.577	123.404	12.9261	91	100	PASS	PASS	PASS	PASS	PASS	PASS	0	184.889	198	61.483	72	13312
42	TACAGTACTGTGATAGCTGAA	080703_006s	NORMAL	NO	1	1	1	A	1	1	6	7	None	EAM176	1 mismatch mir-101-(1,2,3) 13.43,11.79			15		yes		None	None	None	AUTO	DETECTED	199.942	206.474	6.42599	3.50884	-26.016	-169.104	122.207	110.753	8.86058	94	100	PASS	PASS	PASS	PASS	PASS	PASS	0	187.638	207.5	55.4176	58	10883
56	TACAGTACTGTGATAGCTGAA	080703_006s	NORMAL	NO	1	1	1	A	1	1	8	7	None	EAM176	1 mismatch mir-101-(1,2,3) 13.43,11.79			15		yes		None	None	None	AUTO	DETECTED	199.994	252.563	4.54395	3.04339	-26.016	-169.104	118.806	117.904	11.5904	79	100	PASS	PASS	PASS	PASS	PASS	PASS	0	179.066	199	60.8068	61	10923
452	TTCAGCTATCACAGTACTGTA	080703_006s	NORMAL	NO	1	1	1	I	3	1	1	4	None	EAM177	1 mismatch mir-101-(1,2,3) 13.43,11.79			16		yes		None	None	None	AUTO	DETECTED	133.748	792.567	-12.6473	-6.44922	0	-39.024	158.172	131.416	14.9227	146	100	PASS	PASS	PASS	PASS	PASS	PASS	0	1136.21	1111	498.989	81	92033
466	TTCAGCTATCACAGTACTGTA	080703_006s	NORMAL	NO	1	1	1	I	3	1	3	4	None	EAM177	1 mismatch mir-101-(1,2,3) 13.43,11.79			16		yes		None	None	None	AUTO	TOO_LARGE	134.917	839.188	0	0	0	-39.024	129	129	0	-1	100	PASS	PASS	PASS	PASS	PASS	PASS	0	729.919	803	411.09	74	54014
480	TTCAGCTATCACAGTACTGTA	080703_006s	NORMAL	NO	1	1	1	I	3	1	5	4	None	EAM177	1 mismatch mir-101-(1,2,3) 13.43,11.79			16		yes		None	None	None	AUTO	DETECTED	134.194	885.388	-11.9622	0	0	-39.024	164.056	132.506	23.1315	109	100	PASS	PASS	PASS	PASS	PASS	PASS	0	813.741	797	444.85	81	65913
494	TTCAGCTATCACAGTACTGTA	080703_006s	NORMAL	NO	1	1	1	I	3	1	7	4	None	EAM177	1 mismatch mir-101-(1,2,3) 13.43,11.79			16		yes		None	None	None	AUTO	TOO_LARGE	135.31	931.438	0	0	0	-39.024	129	129	0	-1	100	PASS	PASS	PASS	PASS	PASS	PASS	0	763.718	781	375.988	71	54224
4	TGCCAATATTTCTGTGCTGCTA	080703_006s	NORMAL	NO	1	1	1	A	1	1	1	4	None	EAM178	no			16		yes		None	None	None	AUTO	DETECTED	129.066	90.7035	-9.127	-6.28725	-26.016	-169.104	164.277	138.574	20.0244	196	100	PASS	PASS	PASS	PASS	PASS	PASS	0	13195.7	14799	8827	90	1187609
18	TGCCAATATTTCTGTGCTGCTA	080703_006s	NORMAL	NO	1	1	1	A	1	1	3	4	None	EAM178	no			16		yes		None	None	None	AUTO	DETECTED	129.812	136.473	-1.98129	-10.9098	-26.016	-169.104	157.605	134.583	14.3205	149	100	PASS	PASS	PASS	PASS	PASS	PASS	0	11149.5	12882	7593.28	83	925405
32	TGCCAATATTTCTGTGCTGCTA	080703_006s	NORMAL	NO	1	1	1	A	1	1	5	4	None	EAM178	no			16		yes		None	None	None	AUTO	DETECTED	129.5	183	-8.60617	-5.68385	-26.016	-169.104	156.096	143.088	21.017	146	100	PASS	PASS	PASS	PASS	PASS	PASS	0	7553.06	6932.5	6341.32	96	725094
46	TGCCAATATTTCTGTGCTGCTA	080703_006s	NORMAL	NO	1	1	1	A	1	1	7	4	None	EAM178	no			16		yes		None	None	None	AUTO	DETECTED	130.042	229.631	-4.11502	0.89557	-26.016	-169.104	147.276	134.324	11.3736	127	100	PASS	PASS	PASS	PASS	PASS	PASS	0	7587.63	7185	5625.23	83	629773
570	ACTATGCAACCTACTACCTCT	080703_006s	NORMAL	NO	1	1	1	K	3	3	2	3	None	EAM179	let-7d		AGAGGTAGTAGGTTGCATAGT	17				None	None	None	AUTO	DETECTED	807.836	816.205	2.66289	0	52.032	0	162.792	151.473	12.4808	135	100	PASS	PASS	PASS	PASS	PASS	PASS	0	14654.1	10744	14073.8	104	1524028
584	ACTATGCAACCTACTACCTCT	080703_006s	NORMAL	NO	1	1	1	K	3	3	4	3	None	EAM179	let-7d		AGAGGTAGTAGGTTGCATAGT	17				None	None	None	AUTO	DETECTED	808.125	862.933	3.86175	6.98275	52.032	0	162.664	151.674	9.83831	139	100	PASS	PASS	PASS	FAIL	PASS	PASS	0	13783.4	10353	13795.1	105	1447252
598	ACTATGCAACCTACTACCTCT	080703_006s	NORMAL	NO	1	1	1	K	3	3	6	3	None	EAM179	let-7d		AGAGGTAGTAGGTTGCATAGT	17				None	None	None	AUTO	DETECTED	808.93	909.07	11.771	7.13598	52.032	0	143.088	143.088	12.3149	143	100	PASS	PASS	PASS	PASS	PASS	PASS	0	14909.1	13886	13754.5	97	1446185
612	ACTATGCAACCTACTACCTCT	080703_006s	NORMAL	NO	1	1	1	K	3	3	8	3	None	EAM179	let-7d		AGAGGTAGTAGGTTGCATAGT	17				None	None	None	AUTO	DETECTED	809.248	955.796	13.3478	14.9468	52.032	0	157.156	146.77	17.937	121	100	PASS	PASS	PASS	FAIL	PASS	PASS	0	12714.6	5677	14626.5	99	1258743
122	AACTATACAATCTACTACCTCA	080703_006s	NORMAL	NO	1	1	1	C	1	3	2	3	None	EAM180	let-7f-1		TGAGGTAGTAGATTGTATAGTT	17				None	None	None	AUTO	DETECTED	808.548	117.9	-1.71016	-6.4509	104.064	-78.048	159.236	148.919	12.9003	144	100	PASS	PASS	PASS	PASS	PASS	PASS	0	16073.3	12439.5	14431.2	104	1671625
136	AACTATACAATCTACTACCTCA	080703_006s	NORMAL	NO	1	1	1	C	1	3	4	3	None	EAM180	let-7f-1		TGAGGTAGTAGATTGTATAGTT	17				None	None	None	AUTO	DETECTED	808.771	164.18	-1.37511	-4.43101	104.064	-78.048	157.623	156.863	12.4808	141	100	PASS	PASS	PASS	FAIL	PASS	PASS	0	13209.4	8134	13233.9	113	1492659
150	AACTATACAATCTACTACCTCA	080703_006s	NORMAL	NO	1	1	1	C	1	3	6	3	None	EAM180	let-7f-1		TGAGGTAGTAGATTGTATAGTT	17				None	None	None	AUTO	DETECTED	808.932	210.662	-1.82925	0	104.064	-78.048	147.412	135.708	10.635	149	100	PASS	PASS	PASS	PASS	PASS	PASS	0	14007.7	12311	10796.3	85	1190658
164	AACTATACAATCTACTACCTCA	080703_006s	NORMAL	NO	1	1	1	C	1	3	8	3	None	EAM180	let-7f-1		TGAGGTAGTAGATTGTATAGTT	17				None	None	None	AUTO	DETECTED	809.29	257.319	0	7.12884	104.064	-78.048	144.155	131.904	13.4949	133	100	PASS	PASS	PASS	PASS	PASS	PASS	0	13881.5	10149.5	11909.5	82	1138283
574	AACTATACAATCTACTACCTCA	080703_006s	NORMAL	NO	1	1	1	K	3	3	2	7	None	EAM181	let-7f-2		TGAGGTAGTAGATTGTATAGTT	18				None	None	None	AUTO	DETECTED	901.333	815.618	18.8856	-3.38538	52.032	0	148.071	138.044	13.3227	145	100	PASS	PASS	PASS	PASS	PASS	PASS	0	16129.2	13893.5	14021.6	86	1387113
588	AACTATACAATCTACTACCTCA	080703_006s	NORMAL	NO	1	1	1	K	3	3	4	7	None	EAM181	let-7f-2		TGAGGTAGTAGATTGTATAGTT	18				None	None	None	AUTO	DETECTED	902.078	862.328	26.0073	4.223	52.032	0	155.677	148.278	16.9203	122	100	PASS	PASS	PASS	FAIL	PASS	PASS	0	13180.3	6171	13994.1	101	1331214
602	AACTATACAATCTACTACCTCA	080703_006s	NORMAL	NO	1	1	1	K	3	3	6	7	None	EAM181	let-7f-2		TGAGGTAGTAGATTGTATAGTT	18				None	None	None	AUTO	DETECTED	902.023	908.619	22.737	6.39047	52.032	0	146.542	133.57	12.665	118	100	PASS	PASS	PASS	PASS	PASS	PASS	0	15040.8	11796	13564.5	82	1233348
616	AACTATACAATCTACTACCTCA	080703_006s	NORMAL	NO	1	1	1	K	3	3	8	7	None	EAM181	let-7f-2		TGAGGTAGTAGATTGTATAGTT	18				None	None	None	AUTO	DETECTED	902.209	955.209	22.5981	12.4372	52.032	0	143.088	143.088	13.0242	110	100	PASS	PASS	PASS	FAIL	PASS	PASS	0	11952.8	4471.5	13893.2	94	1123562
126	AACTGTACACACTACTACCTCA	080703_006s	NORMAL	NO	1	1	1	C	1	3	2	7	None	EAM182	let-7h		TGAGGTAGTAGTGTGTACAGTT	18				None	None	None	AUTO	DETECTED	902.098	117.253	15.1985	-9.75282	104.064	-78.048	140.622	133.778	15.5291	122	100	PASS	PASS	PASS	PASS	PASS	PASS	0	2411.72	2573.5	1541.97	82	197761
140	AACTGTACACACTACTACCTCA	080703_006s	NORMAL	NO	1	1	1	C	1	3	4	7	None	EAM182	let-7h		TGAGGTAGTAGTGTGTACAGTT	18				None	None	None	AUTO	DETECTED	901.529	164.077	5.23528	-0.656394	104.064	-78.048	148.312	139.103	11.1434	136	100	PASS	PASS	PASS	PASS	PASS	PASS	0	1458.87	1640	795.463	89	129839
154	AACTGTACACACTACTACCTCA	080703_006s	NORMAL	NO	1	1	1	C	1	3	6	7	None	EAM182	let-7h		TGAGGTAGTAGTGTGTACAGTT	18				None	None	None	AUTO	DETECTED	902.263	210.167	12.2307	-1.11529	104.064	-78.048	138.234	132.63	11.5871	124	100	PASS	PASS	PASS	PASS	PASS	PASS	0	1662.42	1791	1000.78	81	134656
168	AACTGTACACACTACTACCTCA	080703_006s	NORMAL	NO	1	1	1	C	1	3	8	7	None	EAM182	let-7h		TGAGGTAGTAGTGTGTACAGTT	18				None	None	None	AUTO	DETECTED	902.466	256.871	12.3101	6.41746	104.064	-78.048	134.225	123.14	11.3138	116	100	PASS	PASS	PASS	PASS	PASS	PASS	0	2180.14	2297	1163.73	69	150430
564	AGCACAAACTACTACCTCA	080703_006s	NORMAL	NO	1	1	1	K	3	3	1	4	None	EAM183	let-7i		TGAGGTAGTAGTTTGTGCT	19				None	None	None	AUTO	DETECTED	831.257	793.185	8.6024	0	52.032	0	150.638	142.677	12.0059	120	100	PASS	PASS	PASS	PASS	PASS	PASS	0	8012.18	8098	6365.84	95	761157
578	AGCACAAACTACTACCTCA	080703_006s	NORMAL	NO	1	1	1	K	3	3	3	4	None	EAM183	let-7i		TGAGGTAGTAGTTTGTGCT	19				None	None	None	AUTO	DETECTED	831.842	839.377	13.6567	1.84195	52.032	0	157.007	144.929	20.3742	121	100	PASS	PASS	PASS	PASS	PASS	PASS	0	7062.44	7965	5765.32	98	692119
592	AGCACAAACTACTACCTCA	080703_006s	NORMAL	NO	1	1	1	K	3	3	5	4	None	EAM183	let-7i		TGAGGTAGTAGTTTGTGCT	19				None	None	None	AUTO	DETECTED	832.07	885.93	14.0632	7.40354	52.032	0	143.088	143.088	12.3149	121	100	PASS	PASS	PASS	PASS	PASS	PASS	0	6774.94	5878	6260.71	97	657169
606	AGCACAAACTACTACCTCA	080703_006s	NORMAL	NO	1	1	1	K	3	3	7	4	None	EAM183	let-7i		TGAGGTAGTAGTTTGTGCT	19				None	None	None	AUTO	DETECTED	831.615	932.531	5.57667	13.6003	52.032	0	138.188	129.064	11.6355	120	100	PASS	PASS	PASS	PASS	PASS	PASS	0	7460.87	6686.5	6676.23	78	581948
116	CACAAGTTCGGATCTACGGGTT	080703_006s	NORMAL	NO	1	1	1	C	1	3	1	4	None	EAM184	mir-100-1		AACCCGTAGATCCGAACTTGTG	19				None	None	None	AUTO	DETECTED	831.824	94.5368	2.34055	-9.08263	104.064	-78.048	166.827	163.855	10.8552	132	100	PASS	PASS	PASS	PASS	PASS	PASS	0	10841.8	10124.5	9306.01	124	1344384
130	CACAAGTTCGGATCTACGGGTT	080703_006s	NORMAL	NO	1	1	1	C	1	3	3	4	None	EAM184	mir-100-1		AACCCGTAGATCCGAACTTGTG	19				None	None	None	AUTO	DETECTED	832.312	140.413	6.12926	-12.3187	104.064	-78.048	164.945	164.945	12.209	117	100	PASS	PASS	PASS	PASS	PASS	PASS	0	6239.14	5170	5609.55	125	779892
144	CACAAGTTCGGATCTACGGGTT	080703_006s	NORMAL	NO	1	1	1	C	1	3	5	4	None	EAM184	mir-100-1		AACCCGTAGATCCGAACTTGTG	19				None	None	None	AUTO	DETECTED	832.213	187.139	2.28894	-4.4973	104.064	-78.048	158.407	158.407	11.1701	113	100	PASS	PASS	PASS	PASS	PASS	PASS	0	4445.49	3603	3899.1	116	515677
158	CACAAGTTCGGATCTACGGGTT	080703_006s	NORMAL	NO	1	1	1	C	1	3	7	4	None	EAM184	mir-100-1		AACCCGTAGATCCGAACTTGTG	19				None	None	None	AUTO	DETECTED	832.415	233.83	2.35643	2.86257	104.064	-78.048	144.388	132.316	12.4243	117	100	PASS	PASS	PASS	PASS	PASS	PASS	0	5637.6	4749	4219.57	82	462283
459	TCATAGCCCTGTACAATGCTGCT	080703_006s	NORMAL	NO	1	1	1	I	3	1	2	4	None	EAM185	mir-103-1		AGCAGCATTGTACAGGGCTATGA	20				None	None	None	AUTO	DETECTED	134.216	815.546	-7.84001	-7.53295	0	-39.024	147.902	140.09	12.665	107	100	PASS	PASS	PASS	PASS	PASS	PASS	0	4282.58	4408	2749.56	89	381150
473	TCATAGCCCTGTACAATGCTGCT	080703_006s	NORMAL	NO	1	1	1	I	3	1	4	4	None	EAM185	mir-103-1		AGCAGCATTGTACAGGGCTATGA	20				None	None	None	AUTO	DETECTED	134.392	862.255	-8.10301	0	0	-39.024	146.421	134.866	13.3227	95	100	PASS	PASS	PASS	PASS	PASS	PASS	0	2243.41	2616	1318.12	84	188446
487	TCATAGCCCTGTACAATGCTGCT	080703_006s	NORMAL	NO	1	1	1	I	3	1	6	4	None	EAM185	mir-103-1		AGCAGCATTGTACAGGGCTATGA	20				None	None	None	AUTO	DETECTED	134.729	908.729	-6.27912	4.60647	0	-39.024	137.971	128.773	11.6355	100	100	PASS	PASS	PASS	PASS	PASS	PASS	0	2312.65	2705	1203.74	77	178074
501	TCATAGCCCTGTACAATGCTGCT	080703_006s	NORMAL	NO	1	1	1	I	3	1	8	4	None	EAM185	mir-103-1		AGCAGCATTGTACAGGGCTATGA	20				None	None	None	AUTO	DETECTED	134.76	954.894	-8.44281	5.1273	0	-39.024	152.03	136.719	16.0277	97	100	PASS	PASS	PASS	PASS	PASS	PASS	0	3106.91	3293	2095.98	89	276515
11	GCTACCTGCACTGTAAGCACTTTT	080703_006s	NORMAL	NO	1	1	1	A	1	1	2	4	None	EAM186	mir-106		AAAAGTGCTTACAGTGCAGGTAGC	20				None	None	None	AUTO	DETECTED	129.429	113.064	-5.69557	-15.4263	-26.016	-169.104	162.593	149.768	12.0043	154	100	PASS	PASS	PASS	PASS	PASS	PASS	0	19502.8	14115	18031.2	101	1969779
25	GCTACCTGCACTGTAAGCACTTTT	080703_006s	NORMAL	NO	1	1	1	A	1	1	4	4	None	EAM186	mir-106		AAAAGTGCTTACAGTGCAGGTAGC	20				None	None	None	AUTO	DETECTED	129.657	159.872	-5.28351	-6.53695	-26.016	-169.104	159.146	147.461	13.4104	156	100	PASS	PASS	PASS	PASS	PASS	PASS	0	17389.7	14465.5	16089.7	102	1773750
39	GCTACCTGCACTGTAAGCACTTTT	080703_006s	NORMAL	NO	1	1	1	A	1	1	6	4	None	EAM186	mir-106		AAAAGTGCTTACAGTGCAGGTAGC	20				None	None	None	AUTO	DETECTED	129.632	206.43	-8.17466	-0.90609	-26.016	-169.104	157.105	132.865	12.3149	148	100	PASS	PASS	PASS	PASS	PASS	PASS	0	19222.8	15974	14406.1	83	1595493
53	GCTACCTGCACTGTAAGCACTTTT	080703_006s	NORMAL	NO	1	1	1	A	1	1	8	4	None	EAM186	mir-106		AAAAGTGCTTACAGTGCAGGTAGC	20				None	None	None	AUTO	DETECTED	129.971	252.559	-6.32457	-0.854484	-26.016	-169.104	162.37	151.949	13.9727	127	100	PASS	PASS	PASS	FAIL	PASS	PASS	0	13495.7	9955	13447.2	106	1430546
449	TGATAGCCCTGTACAATGCTGCT	080703_006s	NORMAL	NO	1	1	1	I	3	1	1	1	None	EAM187	mir-107		AGCAGCATTGTACAGGGCTATCA	21				None	None	None	AUTO	DETECTED	64.4208	792.342	-14.4589	-13.2168	0	-39.024	138.712	138.408	9.52354	171	100	PASS	PASS	PASS	PASS	PASS	PASS	0	6715.71	6679	4084.04	87	584267
463	TGATAGCCCTGTACAATGCTGCT	080703_006s	NORMAL	NO	1	1	1	I	3	1	3	1	None	EAM187	mir-107		AGCAGCATTGTACAGGGCTATCA	21				None	None	None	AUTO	DETECTED	64.5385	838.692	-15.4882	-10.2808	0	-39.024	147.956	140.284	9.73275	152	100	PASS	PASS	PASS	PASS	PASS	PASS	0	4291.02	4275.5	2479.53	90	386192
477	TGATAGCCCTGTACAATGCTGCT	080703_006s	NORMAL	NO	1	1	1	I	3	1	5	1	None	EAM187	mir-107		AGCAGCATTGTACAGGGCTATCA	21				None	None	None	AUTO	DETECTED	64.7525	885.429	-15.2635	-2.3207	0	-39.024	145.245	135.405	11.7361	155	100	PASS	PASS	PASS	PASS	PASS	PASS	0	3869.17	3844.5	2169.66	84	325010
491	TGATAGCCCTGTACAATGCTGCT	080703_006s	NORMAL	NO	1	1	1	I	3	1	7	1	None	EAM187	mir-107		AGCAGCATTGTACAGGGCTATCA	21				None	None	None	AUTO	DETECTED	65.0104	931.948	-14.4688	2.79866	0	-39.024	146.54	123.579	11.6355	147	100	PASS	PASS	PASS	PASS	PASS	PASS	0	5309.22	5289	2395.09	69	366336
1	AATGCCCCTAAAAATCCTTAT	080703_006s	NORMAL	NO	1	1	1	A	1	1	1	1	None	EAM188	mir-108-1		ATAAGGATTTTTAGGGGCATT	21				None	None	None	AUTO	DETECTED	59.4434	90.6321	-14.7909	-11.0567	-26.016	-169.104	106.295	93.366	16.62	116	100	PASS	PASS	PASS	PASS	PASS	PASS	0	119.921	129	21.6288	38	4557
15	AATGCCCCTAAAAATCCTTAT	080703_006s	NORMAL	NO	1	1	1	A	1	1	3	1	None	EAM188	mir-108-1		ATAAGGATTTTTAGGGGCATT	21				None	None	None	AUTO	DETECTED	61.0152	136.651	3.0946	-12.4302	-26.016	-169.104	94.5688	75.0356	98.5993	113	100	PASS	PASS	PASS	PASS	PASS	PASS	0	126.077	131.5	17.2648	26	3278
29	AATGCCCCTAAAAATCCTTAT	080703_006s	NORMAL	NO	1	1	1	A	1	1	5	1	None	EAM188	mir-108-1		ATAAGGATTTTTAGGGGCATT	21				None	None	None	AUTO	LOW_SIGNAL	60.974	183.732	0	0	-26.016	-169.104	129	129	0	-1	100	PASS	PASS	PASS	FAIL	PASS	FAIL	0	109.737	106	20.6154	76	8340
43	AATGCCCCTAAAAATCCTTAT	080703_006s	NORMAL	NO	1	1	1	A	1	1	7	1	None	EAM188	mir-108-1		ATAAGGATTTTTAGGGGCATT	21				None	None	None	AUTO	DETECTED	60.2083	230	-12.5202	1.85783	-26.016	-169.104	91.056	91.056	16.0311	114	100	PASS	PASS	PASS	PASS	PASS	PASS	0	119.195	124	17.2528	41	4887
453	CACAAATTCGGATCTACAGGGTA	080703_006s	NORMAL	NO	1	1	1	I	3	1	1	5	None	EAM189	mir-10a		TACCCTGTAGATCCGAATTTGTG	22				None	None	None	AUTO	DETECTED	157.245	792.245	-6.9893	-9.35188	0	-39.024	147.363	134.507	13.3227	105	100	PASS	PASS	PASS	PASS	PASS	PASS	0	1152.28	1328	699.359	83	95639
467	CACAAATTCGGATCTACAGGGTA	080703_006s	NORMAL	NO	1	1	1	I	3	1	3	5	None	EAM189	mir-10a		TACCCTGTAGATCCGAATTTGTG	22				None	None	None	AUTO	DETECTED	157.5	838.225	-6.23366	-11.2335	0	-39.024	145.552	138.995	11.8844	98	100	PASS	PASS	PASS	PASS	PASS	PASS	0	940.682	1046	587.959	88	82780
481	CACAAATTCGGATCTACAGGGTA	080703_006s	NORMAL	NO	1	1	1	I	3	1	5	5	None	EAM189	mir-10a		TACCCTGTAGATCCGAATTTGTG	22				None	None	None	AUTO	DETECTED	157.647	884.732	-6.87636	-6.27773	0	-39.024	140.327	125.513	20.1285	100	100	PASS	PASS	PASS	PASS	PASS	PASS	0	1004.43	1140	561.465	74	74328
495	CACAAATTCGGATCTACAGGGTA	080703_006s	NORMAL	NO	1	1	1	I	3	1	7	5	None	EAM189	mir-10a		TACCCTGTAGATCCGAATTTGTG	22				None	None	None	AUTO	DETECTED	157.691	931.457	-8.86241	1.53787	0	-39.024	138.265	130.558	14.0107	103	100	PASS	PASS	PASS	PASS	PASS	PASS	0	945.787	1048.5	517.834	80	75663
5	ACAAATTCGGTTCTACAGGGTA	080703_006s	NORMAL	NO	1	1	1	A	1	1	1	5	None	EAM190	mir-10b		TACCCTGTAGAACCGAATTTGT	22				None	None	None	AUTO	DETECTED	152.5	89.9205	-4.29961	-15.1936	-26.016	-169.104	130.08	117.072	12.5787	113	100	PASS	PASS	PASS	PASS	PASS	PASS	0	339.083	299.5	140.464	60	20345
19	ACAAATTCGGTTCTACAGGGTA	080703_006s	NORMAL	NO	1	1	1	A	1	1	3	5	None	EAM190	mir-10b		TACCCTGTAGAACCGAATTTGT	22				None	None	None	AUTO	DETECTED	152.709	136	-4.13685	-15.7854	-26.016	-169.104	130.08	117.072	15.1969	111	100	PASS	PASS	PASS	PASS	PASS	PASS	0	265.846	258	92.5335	65	17280
33	ACAAATTCGGTTCTACAGGGTA	080703_006s	NORMAL	NO	1	1	1	A	1	1	5	5	None	EAM190	mir-10b		TACCCTGTAGAACCGAATTTGT	22				None	None	None	AUTO	DETECTED	152.982	182.685	-3.15633	-8.49918	-26.016	-169.104	126.381	123.118	8.8351	103	100	PASS	PASS	PASS	PASS	PASS	PASS	0	229.309	213	79.6551	68	15593
47	ACAAATTCGGTTCTACAGGGTA	080703_006s	NORMAL	NO	1	1	1	A	1	1	7	5	None	EAM190	mir-10b		TACCCTGTAGAACCGAATTTGT	22				None	None	None	AUTO	DETECTED	153.153	229.447	-3.48066	0	-26.016	-169.104	121.479	110.485	11.7635	108	100	PASS	PASS	PASS	PASS	PASS	PASS	0	208.707	190.5	61.4335	58	12105
571	ACAAACACCATTGTCACACTCCA	080703_006s	NORMAL	NO	1	1	1	K	3	3	2	4	None	EAM191	mir-122a		TGGAGTGTGACAATGGTGTTTGT	23				None	None	None	AUTO	DETECTED	831.469	816.408	10.0863	3.05113	52.032	0	116.347	104.761	13.554	102	100	PASS	PASS	PASS	PASS	PASS	PASS	0	230.538	231	66.7464	52	11988
585	ACAAACACCATTGTCACACTCCA	080703_006s	NORMAL	NO	1	1	1	K	3	3	4	4	None	EAM191	mir-122a		TGGAGTGTGACAATGGTGTTTGT	23				None	None	None	AUTO	DETECTED	831.568	863.025	8.80803	9.46065	52.032	0	108.168	96.912	9.21051	108	100	PASS	PASS	PASS	PASS	PASS	PASS	0	218.273	213.5	47.1792	44	9604
599	ACAAACACCATTGTCACACTCCA	080703_006s	NORMAL	NO	1	1	1	K	3	3	6	4	None	EAM191	mir-122a		TGGAGTGTGACAATGGTGTTTGT	23				None	None	None	AUTO	DETECTED	831.779	909.369	8.99143	12.3006	52.032	0	106.707	105.728	11.8698	107	100	PASS	PASS	PASS	PASS	PASS	PASS	0	220.604	220	56.4904	53	11692
613	ACAAACACCATTGTCACACTCCA	080703_006s	NORMAL	NO	1	1	1	K	3	3	8	4	None	EAM191	mir-122a		TGGAGTGTGACAATGGTGTTTGT	23				None	None	None	AUTO	DETECTED	832.573	955.845	16.761	16.8745	52.032	0	106.683	95.6253	17.1531	95	100	PASS	PASS	PASS	PASS	PASS	PASS	0	214.884	213	63.8746	43	9240
123	CGCGTACCAAAAGTAATAATG	080703_006s	NORMAL	NO	1	1	1	C	1	3	2	4	None	EAM192	mir-123/mir126as		CATTATTACTTTTGGTACGCG	23				None	None	None	AUTO	DETECTED	831.984	117.689	3.15037	-7.90948	104.064	-78.048	140.235	130.036	17.9613	107	100	PASS	PASS	PASS	PASS	PASS	PASS	0	1813.38	1944	984.452	77	139630
137	CGCGTACCAAAAGTAATAATG	080703_006s	NORMAL	NO	1	1	1	C	1	3	4	4	None	EAM192	mir-123/mir126as		CATTATTACTTTTGGTACGCG	23				None	None	None	AUTO	DETECTED	832.122	164	2.38581	-5.49668	104.064	-78.048	130.08	117.072	10.077	103	100	PASS	PASS	PASS	PASS	PASS	PASS	0	1073.41	1119	466.231	65	69772
151	CGCGTACCAAAAGTAATAATG	080703_006s	NORMAL	NO	1	1	1	C	1	3	6	4	None	EAM192	mir-123/mir126as		CATTATTACTTTTGGTACGCG	23				None	None	None	AUTO	DETECTED	832.105	210.858	0	4.03801	104.064	-78.048	128.728	123.535	16.6319	107	100	PASS	PASS	PASS	PASS	PASS	PASS	0	822.522	859	367.438	69	56754
165	CGCGTACCAAAAGTAATAATG	080703_006s	NORMAL	NO	1	1	1	C	1	3	8	4	None	EAM192	mir-123/mir126as		CATTATTACTTTTGGTACGCG	23				None	None	None	AUTO	DETECTED	832.364	257.105	0	5.62351	104.064	-78.048	127.172	123.396	14.3203	98	100	PASS	PASS	PASS	PASS	PASS	PASS	0	951.188	962	406.888	69	65632
561	CACAGGTTAAAGGGTCTCAGGGA	080703_006s	NORMAL	NO	1	1	1	K	3	3	1	1	None	EAM193	mir-125a		TCCCTGAGACCCTTTAACCTGTG	24				None	None	None	AUTO	DETECTED	761.591	793.145	2.38025	-3.3965	52.032	0	164.531	147.994	13.4104	151	100	PASS	PASS	PASS	PASS	PASS	PASS	0	19275.3	16992	16810.3	102	1966086
575	CACAGGTTAAAGGGTCTCAGGGA	080703_006s	NORMAL	NO	1	1	1	K	3	3	3	1	None	EAM193	mir-125a		TCCCTGAGACCCTTTAACCTGTG	24				None	None	None	AUTO	DETECTED	761.635	839.317	0	-2.77484	52.032	0	164.429	151.946	15.1419	143	100	PASS	PASS	PASS	PASS	PASS	PASS	0	17229.3	14955.5	15787.2	106	1826303
589	CACAGGTTAAAGGGTCTCAGGGA	080703_006s	NORMAL	NO	1	1	1	K	3	3	5	1	None	EAM193	mir-125a		TCCCTGAGACCCTTTAACCTGTG	24				None	None	None	AUTO	DETECTED	762.145	885.645	4.47388	0	52.032	0	150.225	139.837	14.9951	161	100	PASS	PASS	PASS	PASS	PASS	PASS	0	19912.4	16046	16908.4	91	1812029
603	CACAGGTTAAAGGGTCTCAGGGA	080703_006s	NORMAL	NO	1	1	1	K	3	3	7	1	None	EAM193	mir-125a		TCCCTGAGACCCTTTAACCTGTG	24				None	None	None	AUTO	DETECTED	762.219	932.289	2.87488	6.61515	52.032	0	153.437	148.295	12.3149	136	100	PASS	PASS	PASS	FAIL	PASS	PASS	0	15831.4	7761	16821.6	100	1583143
113	AAAAGAGACCGGTTCACTGTGA	080703_006s	NORMAL	NO	1	1	1	C	1	3	1	1	None	EAM194	mir-128a		TCACAGTGAACCGGTCTCTTTT	24				None	None	None	AUTO	DETECTED	762.215	94.3321	-3.13132	-15.5846	104.064	-78.048	169.176	162.989	14.2749	148	100	PASS	PASS	PASS	PASS	PASS	PASS	0	12047.9	11317	9313.85	123	1481893
127	AAAAGAGACCGGTTCACTGTGA	080703_006s	NORMAL	NO	1	1	1	C	1	3	3	1	None	EAM194	mir-128a		TCACAGTGAACCGGTCTCTTTT	24				None	None	None	AUTO	DETECTED	762.626	140.589	0	-13.871	104.064	-78.048	169.545	158.758	11.6764	123	100	PASS	PASS	PASS	PASS	PASS	PASS	0	7315.57	7254	5435.53	117	855922
141	AAAAGAGACCGGTTCACTGTGA	080703_006s	NORMAL	NO	1	1	1	C	1	3	5	1	None	EAM194	mir-128a		TCACAGTGAACCGGTCTCTTTT	24				None	None	None	AUTO	DETECTED	762.5	187	-4.54772	-10.1498	104.064	-78.048	156.096	143.088	13.8108	113	100	PASS	PASS	PASS	PASS	PASS	PASS	0	4857.98	4734	2718.99	96	466366
155	AAAAGAGACCGGTTCACTGTGA	080703_006s	NORMAL	NO	1	1	1	C	1	3	7	1	None	EAM194	mir-128a		TCACAGTGAACCGGTCTCTTTT	24				None	None	None	AUTO	DETECTED	762.927	234.092	-1.55137	2.43166	104.064	-78.048	146.989	133.898	17.1542	113	100	PASS	PASS	PASS	PASS	PASS	PASS	0	4145.68	4302	2323.73	85	352383
565	GAAAGAGACCGGTTCACTGTGA	080703_006s	NORMAL	NO	1	1	1	K	3	3	1	5	None	EAM195	mir-128b		TCACAGTGAACCGGTCTCTTTC	25				None	None	None	AUTO	DETECTED	854.775	792.61	14.5324	-5.23051	52.032	0	152.115	145.056	9.33002	162	100	PASS	PASS	PASS	PASS	PASS	PASS	0	13457.7	13948	9885.49	98	1318854
579	GAAAGAGACCGGTTCACTGTGA	080703_006s	NORMAL	NO	1	1	1	K	3	3	3	5	None	EAM195	mir-128b		TCACAGTGAACCGGTCTCTTTC	25				None	None	None	AUTO	DETECTED	854.632	838.676	10.1141	-5.99349	52.032	0	174.236	157.144	10.8552	127	100	PASS	PASS	PASS	PASS	PASS	PASS	0	10358.1	10600	9225.87	116	1201541
593	GAAAGAGACCGGTTCACTGTGA	080703_006s	NORMAL	NO	1	1	1	K	3	3	5	5	None	EAM195	mir-128b		TCACAGTGAACCGGTCTCTTTC	25				None	None	None	AUTO	DETECTED	854.866	885.077	10.592	-2.40724	52.032	0	162.958	156.503	11.5663	135	100	PASS	PASS	PASS	PASS	PASS	PASS	0	10217.9	10008	9814	114	1164839
607	GAAAGAGACCGGTTCACTGTGA	080703_006s	NORMAL	NO	1	1	1	K	3	3	7	5	None	EAM195	mir-128b		TCACAGTGAACCGGTCTCTTTC	25				None	None	None	AUTO	DETECTED	855.016	931.762	9.99101	4.87721	52.032	0	158.379	151.698	17.0134	122	100	PASS	PASS	PASS	PASS	PASS	PASS	0	10416.5	9444	9723.74	105	1093734
736	GCAAGCCCAGACCGAAAAAAG	080703_006s	NORMAL	NO	1	1	1	N	4	2	2	1	None	EAM196	mir-129a		CTTTTTTCGGTCTGGGCTTGC	1				None	None	None	AUTO	LOW_SIGNAL	417.044	1162.88	0	0	52.032	-13.008	129	129	0	-1	100	PASS	PASS	PASS	FAIL	PASS	FAIL	0	69.2192	69	1.63509	73	5053
750	GCAAGCCCAGACCGAAAAAAG	080703_006s	NORMAL	NO	1	1	1	N	4	2	4	1	None	EAM196	mir-129a		CTTTTTTCGGTCTGGGCTTGC	1				None	None	None	AUTO	LOW_SIGNAL	417.241	1209.01	0	0	52.032	-13.008	129	129	0	-1	100	PASS	PASS	PASS	PASS	PASS	FAIL	0	68.4795	68	1.80362	73	4999
764	GCAAGCCCAGACCGAAAAAAG	080703_006s	NORMAL	NO	1	1	1	N	4	2	6	1	None	EAM196	mir-129a		CTTTTTTCGGTCTGGGCTTGC	1				None	None	None	AUTO	LOW_SIGNAL	417.438	1255.13	0	0	52.032	-13.008	129	129	0	-1	100	PASS	PASS	PASS	FAIL	PASS	FAIL	0	68.1918	68	1.72125	73	4978
778	GCAAGCCCAGACCGAAAAAAG	080703_006s	NORMAL	NO	1	1	1	N	4	2	8	1	None	EAM196	mir-129a		CTTTTTTCGGTCTGGGCTTGC	1				None	None	None	AUTO	LOW_SIGNAL	417.635	1301.26	0	0	52.032	-13.008	129	129	0	-1	100	PASS	PASS	PASS	FAIL	PASS	FAIL	0	70.3684	70	2.78971	76	5348
288	GCAAGCCCAGACCGCAAAAAG	080703_006s	NORMAL	NO	1	1	1	F	2	2	2	1	None	EAM197	mir-129b		CTTTTTGCGGTCTGGGCTTGC	3				None	None	None	AUTO	DETECTED	416.163	464.753	0.911449	-16.3045	78.048	-78.048	129.74	126.619	15.4302	77	100	PASS	PASS	PASS	PASS	PASS	PASS	0	387.192	375	193.646	73	28265
302	GCAAGCCCAGACCGCAAAAAG	080703_006s	NORMAL	NO	1	1	1	F	2	2	4	1	None	EAM197	mir-129b		CTTTTTGCGGTCTGGGCTTGC	3				None	None	None	AUTO	DETECTED	416.056	511.475	-3.042	-8.53531	78.048	-78.048	125.978	123.261	14.3203	75	100	PASS	PASS	PASS	PASS	PASS	PASS	0	259.058	253	100.782	69	17875
316	GCAAGCCCAGACCGCAAAAAG	080703_006s	NORMAL	NO	1	1	1	F	2	2	6	1	None	EAM197	mir-129b		CTTTTTGCGGTCTGGGCTTGC	3				None	None	None	AUTO	DETECTED	416.5	557.754	0	-6.5429	78.048	-78.048	119.389	115.233	13.8368	78	100	PASS	PASS	PASS	PASS	PASS	PASS	0	269.017	262.5	92.0296	58	15603
330	GCAAGCCCAGACCGCAAAAAG	080703_006s	NORMAL	NO	1	1	1	F	2	2	8	1	None	EAM197	mir-129b		CTTTTTGCGGTCTGGGCTTGC	3				None	None	None	AUTO	DETECTED	416.514	604.208	-2.19923	-2.25401	78.048	-78.048	122.775	110.083	12.2557	75	100	PASS	PASS	PASS	PASS	PASS	PASS	0	291.071	291	112.891	56	16300
740	GCCCTTTCATCATTGCACTG	080703_006s	NORMAL	NO	1	1	1	N	4	2	2	5	None	EAM198	mir-130b		CAGTGCAATGATGAAAGGGC	5				None	None	None	AUTO	DETECTED	509.888	1161.11	7.71635	-17.9019	52.032	-13.008	143.748	118.191	12.8763	90	100	PASS	PASS	PASS	PASS	PASS	PASS	0	3463.69	3819	2071.16	67	232067
754	GCCCTTTCATCATTGCACTG	080703_006s	NORMAL	NO	1	1	1	N	4	2	4	5	None	EAM198	mir-130b		CAGTGCAATGATGAAAGGGC	5				None	None	None	AUTO	DETECTED	510.25	1207.34	9.86874	-16.5522	52.032	-13.008	133.838	128.149	17.9273	90	100	PASS	PASS	PASS	PASS	PASS	PASS	0	2935.1	2891.5	1878.83	72	211327
768	GCCCTTTCATCATTGCACTG	080703_006s	NORMAL	NO	1	1	1	N	4	2	6	5	None	EAM198	mir-130b		CAGTGCAATGATGAAAGGGC	5				None	None	None	AUTO	DETECTED	510.144	1254.09	5.92601	-8.48569	52.032	-13.008	133.457	123.211	17.6852	84	100	PASS	PASS	PASS	PASS	PASS	PASS	0	2582.48	2614	1920.19	69	178191
782	GCCCTTTCATCATTGCACTG	080703_006s	NORMAL	NO	1	1	1	N	4	2	8	5	None	EAM198	mir-130b		CAGTGCAATGATGAAAGGGC	5				None	None	None	AUTO	DETECTED	510.267	1300.5	4.97169	-4.72874	52.032	-13.008	120.629	110.534	14.8255	102	100	PASS	PASS	PASS	PASS	PASS	PASS	0	2658.61	2613.5	1327.82	56	148882
292	ACGACCATGGCTGTAGACTGTTA	080703_006s	NORMAL	NO	1	1	1	F	2	2	2	5	None	EAM199	mir-132		TAACAGTCTACAGCCATGGTCGT	7				None	None	None	AUTO	DETECTED	509.384	464.558	13.5423	-13.7198	78.048	-78.048	132.056	127.98	20.6698	93	100	PASS	PASS	PASS	PASS	PASS	PASS	0	339.757	328.5	135.338	74	25142
306	ACGACCATGGCTGTAGACTGTTA	080703_006s	NORMAL	NO	1	1	1	F	2	2	4	5	None	EAM199	mir-132		TAACAGTCTACAGCCATGGTCGT	7				None	None	None	AUTO	DETECTED	509.61	510.134	13.9222	-20.8613	78.048	-78.048	130.711	119.912	16.8379	93	100	PASS	PASS	PASS	PASS	PASS	PASS	0	245.212	250	77.7346	66	16184
320	ACGACCATGGCTGTAGACTGTTA	080703_006s	NORMAL	NO	1	1	1	F	2	2	6	5	None	EAM199	mir-132		TAACAGTCTACAGCCATGGTCGT	7				None	None	None	AUTO	DETECTED	509.87	556.957	14.7527	-11.7869	78.048	-78.048	128.93	119.813	12.6998	92	100	PASS	PASS	PASS	PASS	PASS	PASS	0	246.956	231	84.1845	68	16793
334	ACGACCATGGCTGTAGACTGTTA	080703_006s	NORMAL	NO	1	1	1	F	2	2	8	5	None	EAM199	mir-132		TAACAGTCTACAGCCATGGTCGT	7				None	None	None	AUTO	DETECTED	509.885	603.628	12.378	-4.67951	78.048	-78.048	119.909	119.909	13.0211	83	100	PASS	PASS	PASS	PASS	PASS	PASS	0	245.136	238	96.0597	66	16179
730	ACAGCTGGTTGAAGGGGACCAA	080703_006s	NORMAL	NO	1	1	1	N	4	2	1	2	None	EAM200	mir-133a-1		TTGGTCCCCTTCAACCAGCTGT	9				None	None	None	AUTO	DETECTED	439.563	1138.53	-5.80255	-15.4788	52.032	-13.008	112.711	107.212	15.3283	80	100	PASS	PASS	PASS	PASS	PASS	PASS	0	120.327	116	23.316	52	6257
744	ACAGCTGGTTGAAGGGGACCAA	080703_006s	NORMAL	NO	1	1	1	N	4	2	3	2	None	EAM200	mir-133a-1		TTGGTCCCCTTCAACCAGCTGT	9				None	None	None	AUTO	DETECTED	439.5	1185	-9.17523	-11.0057	52.032	-13.008	104.064	91.056	7.39034	81	100	PASS	PASS	PASS	PASS	PASS	PASS	0	116.35	113.5	14.1866	40	4654
758	ACAGCTGGTTGAAGGGGACCAA	080703_006s	NORMAL	NO	1	1	1	N	4	2	5	2	None	EAM200	mir-133a-1		TTGGTCCCCTTCAACCAGCTGT	9				None	None	None	AUTO	DETECTED	440	1231.5	-5.23131	-6.12926	52.032	-13.008	104.064	91.056	15.0611	77	100	PASS	PASS	PASS	PASS	PASS	PASS	0	110.05	109	13.7112	40	4402
772	ACAGCTGGTTGAAGGGGACCAA	080703_006s	NORMAL	NO	1	1	1	N	4	2	7	2	None	EAM200	mir-133a-1		TTGGTCCCCTTCAACCAGCTGT	9				None	None	None	AUTO	DETECTED	440.142	1277.82	-5.95022	-3.58228	52.032	-13.008	104.793	97.9004	9.78994	76	100	PASS	PASS	PASS	PASS	PASS	PASS	0	102.907	101	13.9963	43	4425
282	TAGCTGGTTGAAGGGGACCAA	080703_006s	NORMAL	NO	1	1	1	F	2	2	1	2	None	EAM201	mir-133b		TTGGTCCCCTTCAACCAGCTA	11				None	None	None	AUTO	DETECTED	439.115	441.628	0.763378	-15.8348	78.048	-78.048	119.909	119.909	13.0211	79	100	PASS	PASS	PASS	PASS	PASS	PASS	0	137.061	131	33.2787	66	9046
296	TAGCTGGTTGAAGGGGACCAA	080703_006s	NORMAL	NO	1	1	1	F	2	2	3	2	None	EAM201	mir-133b		TTGGTCCCCTTCAACCAGCTA	11				None	None	None	AUTO	DETECTED	439.267	488.39	0	-7.54685	78.048	-78.048	122.624	116.297	10.718	79	100	PASS	PASS	PASS	PASS	PASS	PASS	0	111.161	109.5	16.5482	62	6892
310	TAGCTGGTTGAAGGGGACCAA	080703_006s	NORMAL	NO	1	1	1	F	2	2	5	2	None	EAM201	mir-133b		TTGGTCCCCTTCAACCAGCTA	11				None	None	None	AUTO	DETECTED	439.399	534.558	-0.672869	-6.99307	78.048	-78.048	119.927	110.005	12.8699	80	100	PASS	PASS	PASS	PASS	PASS	PASS	0	109.37	109.5	13.8282	54	5906
324	TAGCTGGTTGAAGGGGACCAA	080703_006s	NORMAL	NO	1	1	1	F	2	2	7	2	None	EAM201	mir-133b		TTGGTCCCCTTCAACCAGCTA	11				None	None	None	AUTO	DETECTED	438.948	579.971	-9.08988	-16.2521	78.048	-78.048	133.926	128.872	8.58828	75	100	PASS	PASS	PASS	PASS	PASS	PASS	0	102.792	100.5	13.1919	72	7401
848	TCCCTCTGGTCAACCAGTCACA	080703_006s	NORMAL	NO	1	1	1	P	4	4	2	1	None	EAM202	mir-134		TGTGACTGGTTGACCAGAGGGA	1				None	None	None	AUTO	DETECTED	1115.4	1162.71	6.24359	-2.86456	130.08	26.016	145.397	139.974	10.6188	88	100	PASS	PASS	PASS	PASS	PASS	PASS	0	1946.53	1897	1344.88	90	175188
862	TCCCTCTGGTCAACCAGTCACA	080703_006s	NORMAL	NO	1	1	1	P	4	4	4	1	None	EAM202	mir-134		TGTGACTGGTTGACCAGAGGGA	1				None	None	None	AUTO	DETECTED	1115.33	1209.4	2.74705	4.52708	130.08	26.016	137.286	129.952	15.2366	86	100	PASS	PASS	PASS	PASS	PASS	PASS	0	1823.46	1806.5	945.317	72	131289
876	TCCCTCTGGTCAACCAGTCACA	080703_006s	NORMAL	NO	1	1	1	P	4	4	6	1	None	EAM202	mir-134		TGTGACTGGTTGACCAGAGGGA	1				None	None	None	AUTO	DETECTED	1115.37	1255.83	0	8.45075	130.08	26.016	135.704	132.456	14.0107	92	100	PASS	PASS	PASS	PASS	PASS	PASS	0	1583.1	1616.5	917.339	80	126648
890	TCCCTCTGGTCAACCAGTCACA	080703_006s	NORMAL	NO	1	1	1	P	4	4	8	1	None	EAM202	mir-134		TGTGACTGGTTGACCAGAGGGA	1				None	None	None	AUTO	DETECTED	1116.55	1302.17	13.4907	11.2042	130.08	26.016	129.178	126.388	14.056	87	100	PASS	PASS	PASS	PASS	PASS	PASS	0	1521.45	1580.5	966.291	74	112587
400	TTCACATAGGAATAAAAAGCCATA	080703_006s	NORMAL	NO	1	1	1	H	2	4	2	1	None	EAM203	mir-135a		TATGGCTTTTTATTCCTATGTGAA	3				None	None	None	AUTO	DETECTED	1114.48	468.873	-6.31187	-2.36318	169.104	0	158.215	146.966	16.2937	96	100	PASS	PASS	PASS	PASS	PASS	PASS	0	5050.08	5308	3664.92	99	499958
414	TTCACATAGGAATAAAAAGCCATA	080703_006s	NORMAL	NO	1	1	1	H	2	4	4	1	None	EAM203	mir-135a		TATGGCTTTTTATTCCTATGTGAA	3				None	None	None	AUTO	DETECTED	1114.41	515.559	-9.75282	4.93993	169.104	0	157.464	144.959	13.0359	95	100	PASS	PASS	PASS	PASS	PASS	PASS	0	5194	5559	3642.82	92	477848
428	TTCACATAGGAATAAAAAGCCATA	080703_006s	NORMAL	NO	1	1	1	H	2	4	6	1	None	EAM203	mir-135a		TATGGCTTTTTATTCCTATGTGAA	3				None	None	None	AUTO	DETECTED	1114.78	562.004	-7.59012	9.101	169.104	0	158.693	148.293	14.6139	96	100	PASS	PASS	PASS	PASS	PASS	PASS	0	5209	4269	4519.87	101	526109
442	TTCACATAGGAATAAAAAGCCATA	080703_006s	NORMAL	NO	1	1	1	H	2	4	8	1	None	EAM203	mir-135a		TATGGCTTTTTATTCCTATGTGAA	3				None	None	None	AUTO	DETECTED	1114.52	608.586	-13.5463	15.0437	169.104	0	157.62	154.346	19.6852	102	100	PASS	PASS	PASS	PASS	PASS	PASS	0	5760.88	4547.5	5420.5	112	645218
852	ATCACATAGGAATAAAAAGCCATA	080703_006s	NORMAL	NO	1	1	1	P	4	4	2	5	None	EAM204	mir-135b		TATGGCTTTTTATTCCTATGTGAT	5				None	None	None	AUTO	DETECTED	1208.1	1161.77	12.0775	-10.0355	130.08	26.016	164.073	162.138	17.3094	104	100	PASS	PASS	PASS	PASS	PASS	PASS	0	6401.39	5533	5818.48	123	787371
866	ATCACATAGGAATAAAAAGCCATA	080703_006s	NORMAL	NO	1	1	1	P	4	4	4	5	None	EAM204	mir-135b		TATGGCTTTTTATTCCTATGTGAT	5				None	None	None	AUTO	DETECTED	1208.07	1208.22	9.10179	-5.67988	130.08	26.016	160.266	150.171	9.83831	105	100	PASS	PASS	PASS	PASS	PASS	PASS	0	5755.16	5463.5	4516.09	102	587026
880	ATCACATAGGAATAAAAAGCCATA	080703_006s	NORMAL	NO	1	1	1	P	4	4	6	5	None	EAM204	mir-135b		TATGGCTTTTTATTCCTATGTGAT	5				None	None	None	AUTO	DETECTED	1208.27	1254.82	9.17801	0	130.08	26.016	155.533	155.533	9.43503	99	100	PASS	PASS	PASS	PASS	PASS	PASS	0	4817.98	3751	4513.21	110	529978
894	ATCACATAGGAATAAAAAGCCATA	080703_006s	NORMAL	NO	1	1	1	P	4	4	8	5	None	EAM204	mir-135b		TATGGCTTTTTATTCCTATGTGAT	5				None	None	None	AUTO	DETECTED	1208.72	1301.31	12.5237	5.21305	130.08	26.016	151.404	145.418	19.0913	100	100	PASS	PASS	PASS	PASS	PASS	PASS	0	5172.63	4643.5	4329	98	506918
404	GATTCACAACACCAGCT	080703_006s	NORMAL	NO	1	1	1	H	2	4	2	5	None	EAM205	mir-138-2		AGCTGGTGTTGTGAATC	7				None	None	None	AUTO	DETECTED	1207.86	468.236	8.39518	-5.52348	169.104	0	151.553	140.702	13.0242	80	100	PASS	PASS	PASS	PASS	PASS	PASS	0	1220.85	1416.5	646.043	94	114760
418	GATTCACAACACCAGCT	080703_006s	NORMAL	NO	1	1	1	H	2	4	4	5	None	EAM205	mir-138-2		AGCTGGTGTTGTGAATC	7				None	None	None	AUTO	DETECTED	1207.87	514.698	5.9276	-1.1409	169.104	0	156.279	148.314	18.2987	80	100	PASS	PASS	PASS	PASS	PASS	PASS	0	1204.76	1254.5	744.237	102	122885
432	GATTCACAACACCAGCT	080703_006s	NORMAL	NO	1	1	1	H	2	4	6	5	None	EAM205	mir-138-2		AGCTGGTGTTGTGAATC	7				None	None	None	AUTO	DETECTED	1208.13	561.461	6.75489	7.15583	169.104	0	146.478	139.97	12.2225	87	100	PASS	PASS	PASS	PASS	PASS	PASS	0	1619	1832.5	933.635	90	145710
446	GATTCACAACACCAGCT	080703_006s	NORMAL	NO	1	1	1	H	2	4	8	5	None	EAM205	mir-138-2		AGCTGGTGTTGTGAATC	7				None	None	None	AUTO	DETECTED	1208.59	607.721	10.1196	8.91045	169.104	0	144.431	133.881	14.5863	84	100	PASS	PASS	PASS	PASS	PASS	PASS	0	2527.04	2582	1569.68	83	209744
842	AGACACGTGCACTGTAGA	080703_006s	NORMAL	NO	1	1	1	P	4	4	1	2	None	EAM206	mir-139		TCTACAGTGCACGTGTCT	9				None	None	None	AUTO	DETECTED	1137.74	1139.73	-1.8229	0	130.08	26.016	132.222	127.793	20.6698	85	100	PASS	PASS	PASS	PASS	PASS	PASS	0	502.468	517	254.616	77	38690
856	AGACACGTGCACTGTAGA	080703_006s	NORMAL	NO	1	1	1	P	4	4	3	2	None	EAM206	mir-139		TCTACAGTGCACGTGTCT	9				None	None	None	AUTO	DETECTED	1137.87	1186.13	-2.7407	3.06304	130.08	26.016	117.072	117.072	12.6998	92	100	PASS	PASS	PASS	PASS	PASS	PASS	0	415.892	404	169.53	65	27033
870	AGACACGTGCACTGTAGA	080703_006s	NORMAL	NO	1	1	1	P	4	4	5	2	None	EAM206	mir-139		TCTACAGTGCACGTGTCT	9				None	None	None	AUTO	DETECTED	1138.06	1232.47	-2.89155	5.93236	130.08	26.016	125.978	123.261	14.3203	87	100	PASS	PASS	PASS	PASS	PASS	PASS	0	389.029	372	161.845	69	26843
884	AGACACGTGCACTGTAGA	080703_006s	NORMAL	NO	1	1	1	P	4	4	7	2	None	EAM206	mir-139		TCTACAGTGCACGTGTCT	9				None	None	None	AUTO	DETECTED	1138.25	1278.73	-2.87408	7.64252	130.08	26.016	115.989	110.845	17.1364	94	100	PASS	PASS	PASS	PASS	PASS	PASS	0	407.964	395	158.411	55	22438
394	CTACCATAGGGTAAAACCACT	080703_006s	NORMAL	NO	1	1	1	H	2	4	1	2	None	EAM207	mir-140		AGTGGTTTTACCCTATGGTAG	11				None	None	None	AUTO	DETECTED	1137.47	445.77	-6.06257	-1.6129	169.104	0	130.706	122.062	12.85	87	100	PASS	PASS	PASS	PASS	PASS	PASS	0	594	588	229.21	67	39798
408	CTACCATAGGGTAAAACCACT	080703_006s	NORMAL	NO	1	1	1	H	2	4	3	2	None	EAM207	mir-140		AGTGGTTTTACCCTATGGTAG	11				None	None	None	AUTO	DETECTED	1137.58	492.434	-7.18362	5.40319	169.104	0	137.022	130.401	14.0396	90	100	PASS	PASS	PASS	PASS	PASS	PASS	0	586.557	601	283.66	79	46338
422	CTACCATAGGGTAAAACCACT	080703_006s	NORMAL	NO	1	1	1	H	2	4	5	2	None	EAM207	mir-140		AGTGGTTTTACCCTATGGTAG	11				None	None	None	AUTO	DETECTED	1137.93	538.786	-5.16858	8.35072	169.104	0	129.926	128.094	17.9396	94	100	PASS	PASS	PASS	PASS	PASS	PASS	0	636.813	654	327.196	75	47761
436	CTACCATAGGGTAAAACCACT	080703_006s	NORMAL	NO	1	1	1	H	2	4	7	2	None	EAM207	mir-140		AGTGGTTTTACCCTATGGTAG	11				None	None	None	AUTO	DETECTED	1137.76	585.264	-9.94178	12.9461	169.104	0	129.077	120.111	12.85	99	100	PASS	PASS	PASS	PASS	PASS	PASS	0	1049.98	1060	460.626	67	70349
737	CCATCTTTACCAGACAGTGTT	080703_006s	NORMAL	NO	1	1	1	N	4	2	2	2	None	EAM208	mir-141		AACACTGTCTGGTAAAGATGG	1				None	None	None	AUTO	LOW_SIGNAL	440.107	1162.78	0	0	52.032	-13.008	129	129	0	-1	100	PASS	PASS	PASS	PASS	PASS	FAIL	0	70.0267	70	1.13867	75	5252
751	CCATCTTTACCAGACAGTGTT	080703_006s	NORMAL	NO	1	1	1	N	4	2	4	2	None	EAM208	mir-141		AACACTGTCTGGTAAAGATGG	1				None	None	None	AUTO	LOW_SIGNAL	440.304	1208.91	0	0	52.032	-13.008	129	129	0	-1	100	PASS	PASS	PASS	PASS	PASS	FAIL	0	70.4133	70	1.56907	75	5281
765	CCATCTTTACCAGACAGTGTT	080703_006s	NORMAL	NO	1	1	1	N	4	2	6	2	None	EAM208	mir-141		AACACTGTCTGGTAAAGATGG	1				None	None	None	AUTO	LOW_SIGNAL	440.501	1255.03	0	0	52.032	-13.008	129	129	0	-1	100	PASS	PASS	PASS	FAIL	PASS	FAIL	0	70.3718	69	5.7301	78	5489
779	CCATCTTTACCAGACAGTGTT	080703_006s	NORMAL	NO	1	1	1	N	4	2	8	2	None	EAM208	mir-141		AACACTGTCTGGTAAAGATGG	1				None	None	None	AUTO	LOW_SIGNAL	440.697	1301.16	0	0	52.032	-13.008	129	129	0	-1	100	PASS	PASS	PASS	FAIL	PASS	FAIL	0	69.6316	70	1.51299	76	5292
741	GTAGTGCTTTCTACTTTATG	080703_006s	NORMAL	NO	1	1	1	N	4	2	2	6	None	EAM209	mir-142		CATAAAGTAGAAAGCACTAC	#REF!				None	None	None	AUTO	DETECTED	532.85	1161.12	6.4119	-16.5649	52.032	-13.008	104.838	92.0979	16.4154	85	100	PASS	PASS	PASS	PASS	PASS	PASS	0	565.974	586	207.615	39	22073
755	GTAGTGCTTTCTACTTTATG	080703_006s	NORMAL	NO	1	1	1	N	4	2	4	6	None	EAM209	mir-142		CATAAAGTAGAAAGCACTAC	#REF!				None	None	None	AUTO	DETECTED	533.103	1207.57	7.14948	-12.3062	52.032	-13.008	101.368	101.24	17.6562	86	100	PASS	PASS	PASS	PASS	PASS	PASS	0	466.478	499	211.323	46	21458
769	GTAGTGCTTTCTACTTTATG	080703_006s	NORMAL	NO	1	1	1	N	4	2	6	6	None	EAM209	mir-142		CATAAAGTAGAAAGCACTAC	#REF!				None	None	None	AUTO	DETECTED	533.331	1253.92	7.54248	-9.31933	52.032	-13.008	105.954	104.15	20.3357	85	100	PASS	PASS	PASS	PASS	PASS	PASS	0	394.373	398	180.381	51	20113
783	GTAGTGCTTTCTACTTTATG	080703_006s	NORMAL	NO	1	1	1	N	4	2	8	6	None	EAM209	mir-142		CATAAAGTAGAAAGCACTAC	#REF!				None	None	None	AUTO	DETECTED	533.363	1300.66	5.402	0	52.032	-13.008	104.816	94.0094	16.1522	90	100	PASS	PASS	PASS	PASS	PASS	PASS	0	376.45	391	158.671	40	15058
289	tgAGCTACAGTGCTTCATCTCA	080703_006s	NORMAL	NO	1	1	1	F	2	2	2	2	None	EAM210	mir-143		TGAGATGAAGCACTGTAGCTca	3				None	None	None	AUTO	DETECTED	439.601	464.833	5.80056	-13.9794	78.048	-78.048	134.983	134.983	11.7361	79	100	PASS	PASS	PASS	PASS	PASS	PASS	0	1598.52	1610	1002.45	84	134276
303	tgAGCTACAGTGCTTCATCTCA	080703_006s	NORMAL	NO	1	1	1	F	2	2	4	2	None	EAM210	mir-143		TGAGATGAAGCACTGTAGCTca	3				None	None	None	AUTO	DETECTED	439.633	511.567	3.66088	-6.06693	78.048	-78.048	133.827	129.454	15.3067	84	100	PASS	PASS	PASS	PASS	PASS	PASS	0	1153.31	1165.5	656.808	78	89958
317	tgAGCTACAGTGCTTCATCTCA	080703_006s	NORMAL	NO	1	1	1	F	2	2	6	2	None	EAM210	mir-143		TGAGATGAAGCACTGTAGCTca	3				None	None	None	AUTO	DETECTED	440.051	558.848	6.52861	8.97793	78.048	-78.048	134.63	123.855	11.3138	81	100	PASS	PASS	PASS	PASS	PASS	PASS	0	1223.83	1200	594.725	69	84444
331	tgAGCTACAGTGCTTCATCTCA	080703_006s	NORMAL	NO	1	1	1	F	2	2	8	2	None	EAM210	mir-143		TGAGATGAAGCACTGTAGCTca	3				None	None	None	AUTO	DETECTED	440.209	604.791	6.02763	6.60721	78.048	-78.048	117.072	117.072	15.5529	82	100	PASS	PASS	PASS	PASS	PASS	PASS	0	1348.39	1424	728.107	64	86297
293	CTAGTACATCATCTATACTGTA	080703_006s	NORMAL	NO	1	1	1	F	2	2	2	6	None	EAM211	mir-144		TACAGTATAGATGATGTACTAG	#REF!				None	None	None	AUTO	DETECTED	532.737	464.175	17.3302	-17.4235	78.048	-78.048	130.079	122.318	14.1085	86	100	PASS	PASS	PASS	PASS	PASS	PASS	0	712.265	697.5	413.017	68	48434
307	CTAGTACATCATCTATACTGTA	080703_006s	NORMAL	NO	1	1	1	F	2	2	4	6	None	EAM211	mir-144		TACAGTATAGATGATGTACTAG	#REF!				None	None	None	AUTO	DETECTED	532.728	510.335	14.6451	-16.963	78.048	-78.048	130.06	119.518	15.5529	87	100	PASS	PASS	PASS	PASS	PASS	PASS	0	569.09	546	292.283	67	38129
321	CTAGTACATCATCTATACTGTA	080703_006s	NORMAL	NO	1	1	1	F	2	2	6	6	None	EAM211	mir-144		TACAGTATAGATGATGTACTAG	#REF!				None	None	None	AUTO	DETECTED	533.058	556.656	16.3854	-14.422	78.048	-78.048	120.452	119.82	14.4889	86	100	PASS	PASS	PASS	PASS	PASS	PASS	0	560.045	580	310.518	66	36963
335	CTAGTACATCATCTATACTGTA	080703_006s	NORMAL	NO	1	1	1	F	2	2	8	6	None	EAM211	mir-144		TACAGTATAGATGATGTACTAG	#REF!				None	None	None	AUTO	DETECTED	533.203	603.23	15.7019	-8.58334	78.048	-78.048	122.429	114.795	14.9739	90	100	PASS	PASS	PASS	PASS	PASS	PASS	0	594.734	616.5	309.245	64	38063
731	AAGGGATTCCTGGGAAAACTGGAC	080703_006s	NORMAL	NO	1	1	1	N	4	2	1	3	None	EAM212	mir-145		GTCCAGTTTTCCCAGGAATCCCTT	#REF!				None	None	None	AUTO	DETECTED	463	1138.5	-0.924946	-14.6054	52.032	-13.008	117.072	104.064	7.46493	97	100	PASS	PASS	PASS	PASS	PASS	PASS	0	1706.77	1620.5	632.324	48	81925
745	AAGGGATTCCTGGGAAAACTGGAC	080703_006s	NORMAL	NO	1	1	1	N	4	2	3	3	None	EAM212	mir-145		GTCCAGTTTTCCCAGGAATCCCTT	#REF!				None	None	None	AUTO	DETECTED	462.878	1184.89	-5.07133	-11.1533	52.032	-13.008	128.107	121.332	15.2095	90	100	PASS	PASS	PASS	PASS	PASS	PASS	0	1316.26	1313	816.336	69	90822
759	AAGGGATTCCTGGGAAAACTGGAC	080703_006s	NORMAL	NO	1	1	1	N	4	2	5	3	None	EAM212	mir-145		GTCCAGTTTTCCCAGGAATCCCTT	#REF!				None	None	None	AUTO	DETECTED	463.41	1231.59	-0.70542	-3.68391	52.032	-13.008	110.376	110.376	10.1644	88	100	PASS	PASS	PASS	PASS	PASS	PASS	0	1219.91	1232	712.871	54	65875
773	AAGGGATTCCTGGGAAAACTGGAC	080703_006s	NORMAL	NO	1	1	1	N	4	2	7	3	None	EAM212	mir-145		GTCCAGTTTTCCCAGGAATCCCTT	#REF!				None	None	None	AUTO	DETECTED	463.384	1277.8	-3.60888	-2.51681	52.032	-13.008	110.503	110.503	15.3596	84	100	PASS	PASS	PASS	PASS	PASS	PASS	0	1134.17	1207.5	666.95	58	65782
283	AAACCCATGGAATTCAGTTCTCA	080703_006s	NORMAL	NO	1	1	1	F	2	2	1	3	None	EAM213	mir-146		TGAGAACTGAATTCCATGGGTTT	#REF!				None	None	None	AUTO	DETECTED	462.995	442.052	11.3951	-9.03748	78.048	-78.048	147.298	133.835	14.9227	89	100	PASS	PASS	PASS	PASS	PASS	PASS	0	2491.46	2620	1500.94	87	216757
297	AAACCCATGGAATTCAGTTCTCA	080703_006s	NORMAL	NO	1	1	1	F	2	2	3	3	None	EAM213	mir-146		TGAGAACTGAATTCCATGGGTTT	#REF!				None	None	None	AUTO	DETECTED	462.906	488.443	7.66991	-5.57747	78.048	-78.048	147.811	144.473	12.4243	86	100	PASS	PASS	PASS	PASS	PASS	PASS	0	1736.15	1888	1191.56	99	171879
311	AAACCCATGGAATTCAGTTCTCA	080703_006s	NORMAL	NO	1	1	1	F	2	2	5	3	None	EAM213	mir-146		TGAGAACTGAATTCCATGGGTTT	#REF!				None	None	None	AUTO	DETECTED	462.859	534.985	4.50604	0	78.048	-78.048	144.38	140.703	20.7054	84	100	PASS	PASS	PASS	PASS	PASS	PASS	0	1761.55	1727	1235.64	93	163824
325	AAACCCATGGAATTCAGTTCTCA	080703_006s	NORMAL	NO	1	1	1	F	2	2	7	3	None	EAM213	mir-146		TGAGAACTGAATTCCATGGGTTT	#REF!				None	None	None	AUTO	DETECTED	463.479	581.552	10.0105	5.59096	78.048	-78.048	140.1	135.269	8.10001	83	100	PASS	PASS	PASS	PASS	PASS	PASS	0	1886.3	1798	1336.98	87	164108
849	ACAAAGTTCTGTAGTGCACTGA	080703_006s	NORMAL	NO	1	1	1	P	4	4	2	2	None	EAM214	mir-148a		TCAGTGCACTACAGAACTTTGT	1				None	None	None	AUTO	DETECTED	1138.12	1163.12	1.78002	3.74266	130.08	26.016	130.08	130.08	12.8	99	100	PASS	PASS	PASS	PASS	PASS	PASS	0	1128.42	1166	603.254	77	86888
863	ACAAAGTTCTGTAGTGCACTGA	080703_006s	NORMAL	NO	1	1	1	P	4	4	4	2	None	EAM214	mir-148a		TCAGTGCACTACAGAACTTTGT	1				None	None	None	AUTO	DETECTED	1138.48	1209.66	3.8808	9.08909	130.08	26.016	138.629	124.45	15.3067	100	100	PASS	PASS	PASS	PASS	PASS	PASS	0	985.071	1032	431.506	70	68955
877	ACAAAGTTCTGTAGTGCACTGA	080703_006s	NORMAL	NO	1	1	1	P	4	4	6	2	None	EAM214	mir-148a		TCAGTGCACTACAGAACTTTGT	1				None	None	None	AUTO	DETECTED	1138.31	1256.2	0	14.5181	130.08	26.016	140.083	135.061	11.6355	100	100	PASS	PASS	PASS	PASS	PASS	PASS	0	814.56	871	451.396	84	68423
891	ACAAAGTTCTGTAGTGCACTGA	080703_006s	NORMAL	NO	1	1	1	P	4	4	8	2	None	EAM214	mir-148a		TCAGTGCACTACAGAACTTTGT	1				None	None	None	AUTO	DETECTED	1139.12	1302.88	7.16139	21.7176	130.08	26.016	117.072	117.072	7.39626	95	100	PASS	PASS	PASS	PASS	PASS	PASS	0	802.569	838	395.457	65	52167
401	ACAAAGTTCTGTGATGCACTGA	080703_006s	NORMAL	NO	1	1	1	H	2	4	2	2	None	EAM215	mir-148b		TCAGTGCATCACAGAACTTTGT	3				None	None	None	AUTO	DETECTED	1137.9	469.264	-1.64188	4.00506	169.104	0	135.109	124.791	11.3138	101	100	PASS	PASS	PASS	PASS	PASS	PASS	0	1098.62	1275	584.128	71	78002
415	ACAAAGTTCTGTGATGCACTGA	080703_006s	NORMAL	NO	1	1	1	H	2	4	4	2	None	EAM215	mir-148b		TCAGTGCATCACAGAACTTTGT	3				None	None	None	AUTO	DETECTED	1137.98	515.649	-3.18372	7.39163	169.104	0	133.289	121.625	13.8727	102	100	PASS	PASS	PASS	PASS	PASS	PASS	0	1107.43	1266	611.621	68	75305
429	ACAAAGTTCTGTGATGCACTGA	080703_006s	NORMAL	NO	1	1	1	H	2	4	6	2	None	EAM215	mir-148b		TCAGTGCATCACAGAACTTTGT	3				None	None	None	AUTO	DETECTED	1138.48	562.443	0	16.0893	169.104	0	135.749	125.634	17.9273	104	100	PASS	PASS	PASS	PASS	PASS	PASS	0	1297.06	1431.5	685.579	68	88200
443	ACAAAGTTCTGTGATGCACTGA	080703_006s	NORMAL	NO	1	1	1	H	2	4	8	2	None	EAM215	mir-148b		TCAGTGCATCACAGAACTTTGT	3				None	None	None	AUTO	DETECTED	1138	608.709	-8.07919	17.9249	169.104	0	130.08	117.072	15.1968	103	100	PASS	PASS	PASS	PASS	PASS	PASS	0	1610.89	1879	837.848	65	104708
853	GGAGTGAAGACACGGAGCCAGA	080703_006s	NORMAL	NO	1	1	1	P	4	4	2	6	None	EAM216	mir-149		TCTGGCTCCGTGTCTTCACTCC	5				None	None	None	AUTO	DETECTED	1231.12	1161.84	11.4916	-7.79178	130.08	26.016	144.946	144.456	14.3205	96	100	PASS	PASS	PASS	PASS	PASS	PASS	0	4307.05	4583.5	3460.02	96	413477
867	GGAGTGAAGACACGGAGCCAGA	080703_006s	NORMAL	NO	1	1	1	P	4	4	4	6	None	EAM216	mir-149		TCTGGCTCCGTGTCTTCACTCC	5				None	None	None	AUTO	DETECTED	1231.32	1208.34	11.6297	-2.86138	130.08	26.016	151.686	133.783	13.3227	94	100	PASS	PASS	PASS	PASS	PASS	PASS	0	3438.76	3339	2473.53	83	285417
881	GGAGTGAAGACACGGAGCCAGA	080703_006s	NORMAL	NO	1	1	1	P	4	4	6	6	None	EAM216	mir-149		TCTGGCTCCGTGTCTTCACTCC	5				None	None	None	AUTO	DETECTED	1231.34	1254.8	9.26058	0	130.08	26.016	145.336	145.336	13.495	91	100	PASS	PASS	PASS	PASS	PASS	PASS	0	2558.11	2636.5	2129.72	98	250695
895	GGAGTGAAGACACGGAGCCAGA	080703_006s	NORMAL	NO	1	1	1	P	4	4	8	6	None	EAM216	mir-149		TCTGGCTCCGTGTCTTCACTCC	5				None	None	None	AUTO	DETECTED	1231.78	1301.3	12.503	6.33092	130.08	26.016	140.457	137.922	16.4408	95	100	PASS	PASS	PASS	PASS	PASS	PASS	0	2654.14	2688	1857.85	87	230910
405	ACACTGGTACAAGGGTTGGGAGA	080703_006s	NORMAL	NO	1	1	1	H	2	4	2	6	None	EAM217	mir-150		TCTCCCAACCCTTGTACCAGTGT	7				None	None	None	AUTO	DETECTED	1230.91	468.395	8.15699	-2.18295	169.104	0	121.689	119.903	15.9953	76	100	PASS	PASS	PASS	PASS	PASS	PASS	0	97.2727	97	9.40466	66	6420
419	ACACTGGTACAAGGGTTGGGAGA	080703_006s	NORMAL	NO	1	1	1	H	2	4	4	6	None	EAM217	mir-150		TCTCCCAACCCTTGTACCAGTGT	7				None	None	None	AUTO	DETECTED	1231.28	515.077	10.4658	5.06378	169.104	0	139.88	115.22	27.0119	78	100	PASS	PASS	PASS	PASS	PASS	PASS	0	99.0781	97	11.9168	64	6341
433	ACACTGGTACAAGGGTTGGGAGA	080703_006s	NORMAL	NO	1	1	1	H	2	4	6	6	None	EAM217	mir-150		TCTCCCAACCCTTGTACCAGTGT	7				None	None	None	AUTO	DETECTED	1231.24	561.555	7.35511	9.65358	169.104	0	122.662	113.322	20.7622	79	100	PASS	PASS	PASS	PASS	PASS	PASS	0	110.397	108	14.349	58	6403
447	ACACTGGTACAAGGGTTGGGAGA	080703_006s	NORMAL	NO	1	1	1	H	2	4	8	6	None	EAM217	mir-150		TCTCCCAACCCTTGTACCAGTGT	7				None	None	None	AUTO	DETECTED	1231.23	607.886	4.7335	12.3292	169.104	0	133.872	122.684	9.98412	77	100	PASS	PASS	PASS	PASS	PASS	PASS	0	145.779	139.5	28.1079	68	9913
843	CCAAGTTCTGTCATGCACTGA	080703_006s	NORMAL	NO	1	1	1	P	4	4	1	3	None	EAM218	mir-152		TCAGTGCATGACAGAACTTGG	9				None	None	None	AUTO	DETECTED	1161.3	1139.75	4.65252	0	130.08	26.016	134.633	132.563	16.4892	96	100	PASS	PASS	PASS	PASS	PASS	PASS	0	586.768	581.5	302.31	82	48115
857	CCAAGTTCTGTCATGCACTGA	080703_006s	NORMAL	NO	1	1	1	P	4	4	3	3	None	EAM218	mir-152		TCAGTGCATGACAGAACTTGG	9				None	None	None	AUTO	DETECTED	1161.12	1186.14	0	4.4715	130.08	26.016	132.647	125.325	15.1968	98	100	PASS	PASS	PASS	PASS	PASS	PASS	0	478.304	436	191.9	69	33003
871	CCAAGTTCTGTCATGCACTGA	080703_006s	NORMAL	NO	1	1	1	P	4	4	5	3	None	EAM218	mir-152		TCAGTGCATGACAGAACTTGG	9				None	None	None	AUTO	DETECTED	1161.69	1232.87	4.54772	12.3077	130.08	26.016	127.89	122.312	11.5904	102	100	PASS	PASS	PASS	PASS	PASS	PASS	0	391.42	376	188.12	69	27008
885	CCAAGTTCTGTCATGCACTGA	080703_006s	NORMAL	NO	1	1	1	P	4	4	7	3	None	EAM218	mir-152		TCAGTGCATGACAGAACTTGG	9				None	None	None	AUTO	DETECTED	1161.93	1279.41	5.167	17.7161	130.08	26.016	123.117	120.978	15.9953	104	100	PASS	PASS	PASS	PASS	PASS	PASS	0	410.045	391	177.88	67	27473
395	TCACTTTTGTGACTATGCAA	080703_006s	NORMAL	NO	1	1	1	H	2	4	1	3	None	EAM219	mir-153-1		TTGCATAGTCACAAAAGTGA	11				None	None	None	AUTO	DETECTED	1161.05	445.49	0	-3.96695	169.104	0	145.433	139.774	12.2225	98	100	PASS	PASS	PASS	PASS	PASS	PASS	0	2166.22	2330	1346.49	91	197126
409	TCACTTTTGTGACTATGCAA	080703_006s	NORMAL	NO	1	1	1	H	2	4	3	3	None	EAM219	mir-153-1		TTGCATAGTCACAAAAGTGA	11				None	None	None	AUTO	DETECTED	1161.35	491.904	2.01186	0	169.104	0	148.247	138.644	14.5863	110	100	PASS	PASS	PASS	PASS	PASS	PASS	0	2280.02	2402	1449.21	88	200642
423	TCACTTTTGTGACTATGCAA	080703_006s	NORMAL	NO	1	1	1	H	2	4	5	3	None	EAM219	mir-153-1		TTGCATAGTCACAAAAGTGA	11				None	None	None	AUTO	DETECTED	1161.28	538.49	0	5.7823	169.104	0	144.225	133.435	14.3503	102	100	PASS	PASS	PASS	PASS	PASS	PASS	0	2703.42	2715	1741.89	84	227087
437	TCACTTTTGTGACTATGCAA	080703_006s	NORMAL	NO	1	1	1	H	2	4	7	3	None	EAM219	mir-153-1		TTGCATAGTCACAAAAGTGA	11				None	None	None	AUTO	DETECTED	1161.78	585.48	2.47711	17.0301	169.104	0	141.022	135.428	12.8763	102	100	PASS	PASS	PASS	PASS	PASS	PASS	0	4016.14	3413.5	2955.9	84	337356
738	CGAAGGCAACACGGATAACCTA	080703_006s	NORMAL	NO	1	1	1	N	4	2	2	3	None	EAM220	mir-154		TAGGTTATCCGTGTTGCCTTCG	1				None	None	None	AUTO	TOO_SMALL	463.169	1162.68	0	0	52.032	-13.008	129	129	0	-1	100	PASS	PASS	PASS	FAIL	PASS	PASS	0	102.493	78	91.032	75	7687
752	CGAAGGCAACACGGATAACCTA	080703_006s	NORMAL	NO	1	1	1	N	4	2	4	3	None	EAM220	mir-154		TAGGTTATCCGTGTTGCCTTCG	1				None	None	None	AUTO	TOO_SMALL	463.366	1208.81	0	0	52.032	-13.008	129	129	0	-1	100	PASS	PASS	PASS	FAIL	PASS	PASS	0	112.387	74	115.892	75	8429
766	CGAAGGCAACACGGATAACCTA	080703_006s	NORMAL	NO	1	1	1	N	4	2	6	3	None	EAM220	mir-154		TAGGTTATCCGTGTTGCCTTCG	1				None	None	None	AUTO	TOO_SMALL	463.563	1254.93	0	0	52.032	-13.008	129	129	0	-1	100	PASS	PASS	PASS	FAIL	PASS	PASS	0	133.91	73	192.066	78	10445
780	CGAAGGCAACACGGATAACCTA	080703_006s	NORMAL	NO	1	1	1	N	4	2	8	3	None	EAM220	mir-154		TAGGTTATCCGTGTTGCCTTCG	1				None	None	None	AUTO	DETECTED	464.141	1302.24	4.95779	15.3898	52.032	-13.008	93.5011	91.3487	42.8075	71	100	PASS	PASS	PASS	FAIL	PASS	PASS	0	475.875	96.5	816.716	40	19035
290	CCCCTATCACAATTAGCATTAA	080703_006s	NORMAL	NO	1	1	1	F	2	2	2	3	None	EAM221	mir-155		TTAATGCTAATTGTGATAGGGG	3				None	None	None	AUTO	DETECTED	462.778	464.348	7.29556	-19.0114	78.048	-78.048	128.056	121.972	15.5529	80	100	PASS	PASS	PASS	PASS	PASS	PASS	0	166.868	161	49.1334	68	11347
304	CCCCTATCACAATTAGCATTAA	080703_006s	NORMAL	NO	1	1	1	F	2	2	4	3	None	EAM221	mir-155		TTAATGCTAATTGTGATAGGGG	3				None	None	None	AUTO	DETECTED	462.731	511.013	4.11502	-11.9914	78.048	-78.048	130.079	119.704	17.0344	79	100	PASS	PASS	PASS	PASS	PASS	PASS	0	134.091	134.5	33.4437	66	8850
318	CCCCTATCACAATTAGCATTAA	080703_006s	NORMAL	NO	1	1	1	F	2	2	6	3	None	EAM221	mir-155		TTAATGCTAATTGTGATAGGGG	3				None	None	None	AUTO	DETECTED	463.12	557.261	6.61476	-10.3959	78.048	-78.048	119.9	113.46	19.8319	81	100	PASS	PASS	PASS	PASS	PASS	PASS	0	134.548	131.5	29.5128	62	8342
332	CCCCTATCACAATTAGCATTAA	080703_006s	NORMAL	NO	1	1	1	F	2	2	8	3	None	EAM221	mir-155		TTAATGCTAATTGTGATAGGGG	3				None	None	None	AUTO	DETECTED	462.5	603.571	-4.00665	-7.97836	78.048	-78.048	117.072	104.064	11.2574	76	100	PASS	PASS	PASS	PASS	PASS	PASS	0	144.712	142.5	30.9936	52	7525
294	CACAAACCATTATGTGCTGCTA	080703_006s	NORMAL	NO	1	1	1	F	2	2	2	7	None	EAM222	mir-15a-1		TAGCAGCACATAATGGTTTGTG	#REF!				None	None	None	AUTO	DETECTED	555.955	463.939	19.35	-19.2131	78.048	-78.048	158.181	145.742	14.7361	103	100	PASS	PASS	PASS	PASS	PASS	PASS	0	9307.04	8490	7724.56	98	912090
308	CACAAACCATTATGTGCTGCTA	080703_006s	NORMAL	NO	1	1	1	F	2	2	4	7	None	EAM222	mir-15a-1		TAGCAGCACATAATGGTTTGTG	#REF!				None	None	None	AUTO	DETECTED	555	510.113	4.36432	-18.5775	78.048	-78.048	166.298	151.263	13.8108	100	100	PASS	PASS	PASS	PASS	PASS	PASS	0	7056.4	5812	5945.3	105	740922
322	CACAAACCATTATGTGCTGCTA	080703_006s	NORMAL	NO	1	1	1	F	2	2	6	7	None	EAM222	mir-15a-1		TAGCAGCACATAATGGTTTGTG	#REF!				None	None	None	AUTO	DETECTED	555.484	556.281	8.09665	-18.0241	78.048	-78.048	166.303	151.257	14.7361	100	100	PASS	PASS	PASS	PASS	PASS	PASS	0	7558.37	6714.5	6474.68	100	755837
336	CACAAACCATTATGTGCTGCTA	080703_006s	NORMAL	NO	1	1	1	F	2	2	8	7	None	EAM222	mir-15a-1		TAGCAGCACATAATGGTTTGTG	#REF!				None	None	None	AUTO	DETECTED	556.31	603.437	16.2783	-4.61362	78.048	-78.048	160.899	157.696	16.4543	94	100	PASS	PASS	PASS	FAIL	PASS	PASS	0	6358.34	3580	7033.45	116	737567
742	TGTAAACCATGATGTGCTGCTA	080703_006s	NORMAL	NO	1	1	1	N	4	2	2	7	None	EAM223	mir-15b		TAGCAGCACATCATGGTTTACA	5				None	None	None	AUTO	DETECTED	556.184	1161.1	9.94099	-15.5248	52.032	-13.008	157.633	145.382	12.6547	91	100	PASS	PASS	PASS	PASS	PASS	PASS	0	5553.51	3861	5300.66	97	538690
756	TGTAAACCATGATGTGCTGCTA	080703_006s	NORMAL	NO	1	1	1	N	4	2	4	7	None	EAM223	mir-15b		TAGCAGCACATCATGGTTTACA	5				None	None	None	AUTO	DETECTED	556.559	1207.41	12.2673	-13.0826	52.032	-13.008	151.654	136.636	12.9921	93	100	PASS	PASS	PASS	PASS	PASS	PASS	0	5712.29	4183	5181.27	87	496969
770	TGTAAACCATGATGTGCTGCTA	080703_006s	NORMAL	NO	1	1	1	N	4	2	6	7	None	EAM223	mir-15b		TAGCAGCACATCATGGTTTACA	5				None	None	None	AUTO	DETECTED	556.773	1253.97	12.4919	-7.43609	52.032	-13.008	156.113	143.11	14.002	85	100	PASS	PASS	PASS	FAIL	PASS	PASS	0	4540.14	3154.5	4761	96	435853
784	TGTAAACCATGATGTGCTGCTA	080703_006s	NORMAL	NO	1	1	1	N	4	2	8	7	None	EAM223	mir-15b		TAGCAGCACATCATGGTTTACA	5				None	None	None	AUTO	DETECTED	556.75	1300.64	9.62659	0	52.032	-13.008	147.637	133.698	14.1221	86	100	PASS	PASS	PASS	PASS	PASS	PASS	0	4628.51	3888.5	4092.22	82	379538
732	ACTACCTGCACTGTAAGCACTTTG	080703_006s	NORMAL	NO	1	1	1	N	4	2	1	4	None	EAM224	mir-17as/mir-91		CAAAGTGCTTACAGTGCAGGTAGT	#REF!				None	None	None	AUTO	DETECTED	486.208	1138.54	0.967422	-12.7508	52.032	-13.008	148.466	135.513	8.67687	131	100	PASS	PASS	PASS	PASS	PASS	PASS	0	16939.1	12629	14266.1	84	1422886
746	ACTACCTGCACTGTAAGCACTTTG	080703_006s	NORMAL	NO	1	1	1	N	4	2	3	4	None	EAM224	mir-17as/mir-91		CAAAGTGCTTACAGTGCAGGTAGT	#REF!				None	None	None	AUTO	DETECTED	486.394	1184.84	0.831261	-10.5087	52.032	-13.008	160.192	149.291	14.7361	121	100	PASS	PASS	PASS	FAIL	PASS	PASS	0	13588.4	9940	14119.7	101	1372423
760	ACTACCTGCACTGTAAGCACTTTG	080703_006s	NORMAL	NO	1	1	1	N	4	2	5	4	None	EAM224	mir-17as/mir-91		CAAAGTGCTTACAGTGCAGGTAGT	#REF!				None	None	None	AUTO	DETECTED	486.674	1231.28	1.9138	-6.43413	52.032	-13.008	151.366	143.951	14.0611	119	100	PASS	PASS	PASS	FAIL	PASS	PASS	0	12869.9	5214.5	14053.5	96	1235507
774	ACTACCTGCACTGTAAGCACTTTG	080703_006s	NORMAL	NO	1	1	1	N	4	2	7	4	None	EAM224	mir-17as/mir-91		CAAAGTGCTTACAGTGCAGGTAGT	#REF!				None	None	None	AUTO	DETECTED	486.775	1277.72	0.663341	-2.2691	52.032	-13.008	156.902	152.041	14.3555	106	100	PASS	PASS	PASS	FAIL	PASS	PASS	0	10401.4	1954.5	12796.2	108	1123346
284	TATCTGCACTAGATGCACCTTA	080703_006s	NORMAL	NO	1	1	1	F	2	2	1	4	None	EAM225	mir-18		TAAGGTGCATCTAGTGCAGATA	#REF!				None	None	None	AUTO	DETECTED	485.992	441.153	10.5337	-19.4624	78.048	-78.048	158.772	151.439	11.7	105	100	PASS	PASS	PASS	PASS	PASS	PASS	0	5734.05	6198	4418.42	105	602075
298	TATCTGCACTAGATGCACCTTA	080703_006s	NORMAL	NO	1	1	1	F	2	2	3	4	None	EAM225	mir-18		TAAGGTGCATCTAGTGCAGATA	#REF!				None	None	None	AUTO	DETECTED	486.172	487.181	10.3269	-20.7184	78.048	-78.048	156.065	148.285	13.6258	103	100	PASS	PASS	PASS	PASS	PASS	PASS	0	4565.16	4561.5	3273.05	102	465646
312	TATCTGCACTAGATGCACCTTA	080703_006s	NORMAL	NO	1	1	1	F	2	2	5	4	None	EAM225	mir-18		TAAGGTGCATCTAGTGCAGATA	#REF!				None	None	None	AUTO	DETECTED	486.19	533.978	7.9994	-11.9791	78.048	-78.048	150.266	142.108	10.0235	96	100	PASS	PASS	PASS	PASS	PASS	PASS	0	4673.97	4496.5	3299.03	94	439353
326	TATCTGCACTAGATGCACCTTA	080703_006s	NORMAL	NO	1	1	1	F	2	2	7	4	None	EAM225	mir-18		TAAGGTGCATCTAGTGCAGATA	#REF!				None	None	None	AUTO	DETECTED	486.472	580.802	9.1002	-2.88679	78.048	-78.048	148.097	143.944	12.4243	95	100	PASS	PASS	PASS	PASS	PASS	PASS	0	4714.72	4997	3856.29	97	457328
850	ACTCACCGACAGCGTTGAATGTT	080703_006s	NORMAL	NO	1	1	1	P	4	4	2	3	None	EAM226	mir-181a		AACATTCAACGCTGTCGGTGAGT	1				None	None	None	AUTO	DETECTED	1161.11	1163	0	3.4219	130.08	26.016	171.713	169.602	18.2263	168	100	PASS	PASS	PASS	FAIL	PASS	PASS	0	22531.7	12529	23686.7	137	3086848
864	ACTCACCGACAGCGTTGAATGTT	080703_006s	NORMAL	NO	1	1	1	P	4	4	4	3	None	EAM226	mir-181a		AACATTCAACGCTGTCGGTGAGT	1				None	None	None	AUTO	DETECTED	1161.38	1209.04	1.84513	2.39613	130.08	26.016	160.636	149.042	9.39953	181	100	PASS	PASS	PASS	PASS	PASS	PASS	0	27887	27720.5	21758.9	102	2844473
878	ACTCACCGACAGCGTTGAATGTT	080703_006s	NORMAL	NO	1	1	1	P	4	4	6	3	None	EAM226	mir-181a		AACATTCAACGCTGTCGGTGAGT	1				None	None	None	AUTO	DETECTED	1161.61	1255.81	2.27704	10.7596	130.08	26.016	164.378	159.721	11.1609	173	100	PASS	PASS	PASS	PASS	PASS	PASS	0	23169.3	20171	20803.7	118	2733979
892	ACTCACCGACAGCGTTGAATGTT	080703_006s	NORMAL	NO	1	1	1	P	4	4	8	3	None	EAM226	mir-181a		AACATTCAACGCTGTCGGTGAGT	1				None	None	None	AUTO	DETECTED	1161.9	1302	3.4886	11.5964	130.08	26.016	143.088	143.088	12.3149	168	100	PASS	PASS	PASS	PASS	PASS	PASS	0	24732.2	22415	21562.4	97	2399020
[truncated: 372 more rows]
[truncated: 17 more columns]

## Sheet: hyb3
Number	Name	Array/Plate	Flagged As	Control Spot	Multi-Set	Multi-Set Row	Multi-Set Column	Set	Set Row	Set Column	Row	Column	Comments	Clone ID	UniGene cluster ID	Gene symbol	Locus ID	Chromosome ID	GenBank accession number	Tissue	Gene map	Gene name	Organism	Sequence	Detection Method (M1E12_w595)	Detection Status (M1E12_w595)	X Centroid (pixels) (M1E12_w595)	Y Centroid (pixels) (M1E12_w595)	X Spot Deviation (um) (M1E12_w595)	Y Spot Deviation (um) (M1E12_w595)	X Set Deviation (um) (M1E12_w595)	Y Set Deviation (um) (M1E12_w595)	Major Extent (um) (M1E12_w595)	Minor Extent (um) (M1E12_w595)	Compactness (%) (M1E12_w595)	Threshold (M1E12_w595)	Spot Confidence (M1E12_w595)	Confidence Status (M1E12_w595)	Background Mean Confidence Status (M1E12_w595)	Background SD Confidence Status (M1E12_w595)	Signal CV Confidence Status (M1E12_w595)	Saturated Pixels Confidence Status (M1E12_w595)	SNR Confidence Status (M1E12_w595)	Spot Saturation (%) (M1E12_w595)	Spot Mean Intensity (M1E12_w595)	Spot Median Intensity (M1E12_w595)	Spot Standard Deviation (M1E12_w595)	Spot Number of Pixels (M1E12_w595)	Spot Total Intensity (M1E12_w595)
[truncated: 896 more rows]
[truncated: 17 more columns]

[truncated: 1 more sheets: hyb4]
