# Supplementary material for: Microarray analysis of microRNA expression in the developing mammalian brain
Source: Genome Biol. 2004 Aug 31;5(9):R68. doi: 10.1186/gb-2004-5-9-r68 (PMC522875; doi:10.1186/gb-2004-5-9-r68)
Supplement: Additional data file 8 — An Excel file with the primary microarray data corresponding to the E17.5 time point [file gb-2004-5-9-r68-s8.xls]

## Sheet: info
This Excel sheet contains raw microarray data extracted from MolecularWare's DigitalGenome suite.
	4 spots/probe on each array
	4 independent hybridizations (hyb1, hyb2, hyb3, hyb4)

## Sheet: hyb1
Number	Name	Array/Plate	Flagged As	Control Spot	Multi-Set	Multi-Set Row	Multi-Set Column	Set	Set Row	Set Column	Row	Column	Comments	Clone ID	UniGene cluster ID	Gene symbol	Locus ID	Chromosome ID	GenBank accession number	Tissue	Gene map	Gene name	Organism	Sequence	Detection Method (a2_w595)	Detection Status (a2_w595)	X Centroid (pixels) (a2_w595)	Y Centroid (pixels) (a2_w595)	X Spot Deviation (um) (a2_w595)	Y Spot Deviation (um) (a2_w595)	X Set Deviation (um) (a2_w595)	Y Set Deviation (um) (a2_w595)	Major Extent (um) (a2_w595)	Minor Extent (um) (a2_w595)	Compactness (%) (a2_w595)	Threshold (a2_w595)	Spot Confidence (a2_w595)	Confidence Status (a2_w595)	Background Mean Confidence Status (a2_w595)	Background SD Confidence Status (a2_w595)	Signal CV Confidence Status (a2_w595)	Saturated Pixels Confidence Status (a2_w595)	SNR Confidence Status (a2_w595)	Spot Saturation (%) (a2_w595)	Spot Mean Intensity (a2_w595)	Spot Median Intensity (a2_w595)	Spot Standard Deviation (a2_w595)	Spot Number of Pixels (a2_w595)	Spot Total Intensity (a2_w595)
680	TCCATCATCAAAACAAATGGAGT	080703_002s	NORMAL	NO	1	1	1	M	4	1	2	1	None	EAM101	no	r.ch.2	ACTCCATTTGTTTTGATGATGGA	1	rat brain	yes	?	None	None	None	AUTO	DETECTED	92.6982	1178.49	-3.43054	0	-13.008	-13.008	152.846	139.964	18.7441	82	100	PASS	PASS	PASS	PASS	PASS	PASS	0	5108.43	5479	3777.02	90	459759
694	TCCATCATCAAAACAAATGGAGT	080703_002s	NORMAL	NO	1	1	1	M	4	1	4	1	None	EAM101	no	r.ch.2	ACTCCATTTGTTTTGATGATGGA	1	rat brain	yes	?	None	None	None	AUTO	TOO_SMALL	93.0665	1224.51	0	0	-13.008	-13.008	129	129	0	-1	100	PASS	PASS	PASS	FAIL	PASS	PASS	0	74.4545	62	75.0126	77	5733
708	TCCATCATCAAAACAAATGGAGT	080703_002s	NORMAL	NO	1	1	1	M	4	1	6	1	None	EAM101	no	r.ch.2	ACTCCATTTGTTTTGATGATGGA	1	rat brain	yes	?	None	None	None	AUTO	LOW_SIGNAL	93.171	1270.64	0	0	-13.008	-13.008	129	129	0	-1	100	PASS	PASS	PASS	PASS	PASS	FAIL	0	62.7895	63	1.29939	76	4772
722	TCCATCATCAAAACAAATGGAGT	080703_002s	NORMAL	NO	1	1	1	M	4	1	8	1	None	EAM101	no	r.ch.2	ACTCCATTTGTTTTGATGATGGA	1	rat brain	yes	?	None	None	None	AUTO	DETECTED	93.3824	1317.91	1.3894	14.9293	-13.008	-13.008	143.406	130.506	16.8331	85	100	PASS	PASS	PASS	PASS	PASS	PASS	0	5665.67	5108	4366.4	79	447588
232	TCCATCATGAAAAGAAATGGAGT	080703_002s	NORMAL	NO	1	1	1	E	2	1	2	1	None	EAM102	no		EAM101 control	1		synthetic		None	None	None	AUTO	DETECTED	93.5649	475.734	2.22612	-10.0704	13.008	-143.088	130.714	119.279	20.259	69	100	PASS	PASS	PASS	PASS	PASS	PASS	0	288.94	320	151.145	67	19359
246	TCCATCATGAAAAGAAATGGAGT	080703_002s	NORMAL	NO	1	1	1	E	2	1	4	1	None	EAM102	no		EAM101 control	1		synthetic		None	None	None	AUTO	DETECTED	93.8247	522.539	4.24493	-1.22744	13.008	-143.088	124.28	113.704	12.8257	70	100	PASS	PASS	PASS	PASS	PASS	PASS	0	286.466	294	150.4	58	16615
260	TCCATCATGAAAAGAAATGGAGT	080703_002s	NORMAL	NO	1	1	1	E	2	1	6	1	None	EAM102	no		EAM101 control	1		synthetic		None	None	None	AUTO	DETECTED	94.0789	569.224	6.19267	6.04907	13.008	-143.088	122.651	116.123	11.9482	68	100	PASS	PASS	PASS	PASS	PASS	PASS	0	310.677	299	188.481	65	20194
274	TCCATCATGAAAAGAAATGGAGT	080703_002s	NORMAL	NO	1	1	1	E	2	1	8	1	None	EAM102	no		EAM101 control	1		synthetic		None	None	None	AUTO	DETECTED	94.1111	615.681	5.25115	10.3618	13.008	-143.088	118.135	106.326	12.2557	67	100	PASS	PASS	PASS	PASS	PASS	PASS	0	249.314	269	102.037	51	12715
684	TGGCATTCACCGCGTGCCTTA	080703_002s	NORMAL	NO	1	1	1	M	4	1	2	5	None	EAM103	no	N1_H09-5	TAAGGCACGCGGTGAATGCCA	2	rat brain	yes	N1_H09-5	None	None	None	AUTO	DETECTED	185.761	1177.68	7.13677	-6.48971	-13.008	-13.008	156.614	152.135	21.5928	83	100	PASS	PASS	PASS	FAIL	PASS	PASS	0	4571.06	3017	5011.32	109	498246
698	TGGCATTCACCGCGTGCCTTA	080703_002s	NORMAL	NO	1	1	1	M	4	1	4	5	None	EAM103	no	N1_H09-5	TAAGGCACGCGGTGAATGCCA	2	rat brain	yes	N1_H09-5	None	None	None	AUTO	DETECTED	184.88	1224.22	-5.6912	0	-13.008	-13.008	146.221	134.103	13.7082	85	100	PASS	PASS	PASS	PASS	PASS	PASS	0	6874.14	5073	5896.96	83	570554
712	TGGCATTCACCGCGTGCCTTA	080703_002s	NORMAL	NO	1	1	1	M	4	1	6	5	None	EAM103	no	N1_H09-5	TAAGGCACGCGGTGAATGCCA	2	rat brain	yes	N1_H09-5	None	None	None	AUTO	DETECTED	185.796	1270.42	4.87284	0	-13.008	-13.008	155.531	135.265	15.1172	85	100	PASS	PASS	PASS	PASS	PASS	PASS	0	6756	5564	6218.17	83	560748
726	TGGCATTCACCGCGTGCCTTA	080703_002s	NORMAL	NO	1	1	1	M	4	1	8	5	None	EAM103	no	N1_H09-5	TAAGGCACGCGGTGAATGCCA	2	rat brain	yes	N1_H09-5	None	None	None	AUTO	DETECTED	185.788	1316.82	3.4088	3.38538	-13.008	-13.008	149.772	139.822	12.0059	86	100	PASS	PASS	PASS	FAIL	PASS	PASS	0	6901.66	4369	7288.29	93	641854
236	TGGCATTCAGCGGGTGCCTTA	080703_002s	NORMAL	NO	1	1	1	E	2	1	2	5	None	EAM104	no		EAM103 control	2		synthetic		None	None	None	AUTO	DETECTED	186.352	474.474	9.2056	-23.7386	13.008	-143.088	162.657	139.223	14.6139	81	100	PASS	PASS	PASS	FAIL	PASS	PASS	0	5881.27	3366	6145.88	88	517552
250	TGGCATTCAGCGGGTGCCTTA	080703_002s	NORMAL	NO	1	1	1	E	2	1	4	5	None	EAM104	no		EAM103 control	2		synthetic		None	None	None	AUTO	DETECTED	186.769	521.288	13.2708	-14.7737	13.008	-143.088	147.249	138.01	19.5448	83	100	PASS	PASS	PASS	PASS	PASS	PASS	0	4334.74	4084	3475.14	89	385792
264	TGGCATTCAGCGGGTGCCTTA	080703_002s	NORMAL	NO	1	1	1	E	2	1	6	5	None	EAM104	no		EAM103 control	2		synthetic		None	None	None	AUTO	DETECTED	187.224	567.881	17.8241	-8.69688	13.008	-143.088	147.975	144.212	18.4063	83	100	PASS	PASS	PASS	PASS	PASS	PASS	0	5254.28	4299	5118.07	95	499157
278	TGGCATTCAGCGGGTGCCTTA	080703_002s	NORMAL	NO	1	1	1	E	2	1	8	5	None	EAM104	no		EAM103 control	2		synthetic		None	None	None	AUTO	DETECTED	187.157	614.373	15.5933	-3.93241	13.008	-143.088	147.185	136.012	16.8331	78	100	PASS	PASS	PASS	PASS	PASS	PASS	0	4424.24	3422	3968.56	86	380485
674	TCACAAGTTAGGGTCTCAGGGA	080703_002s	NORMAL	NO	1	1	1	M	4	1	1	2	None	EAM105	mir-125b-1 14.07	r.ch.1	TCCCTGAGACCCTAACTTGTGA	3	rat brain	yes	lin-4 like	None	None	None	AUTO	DETECTED	115.046	1154.41	-12.0566	-11.2407	-13.008	-13.008	149.976	145.433	13.0242	85	100	PASS	PASS	PASS	PASS	PASS	PASS	0	5728.99	6329.5	4186.32	98	561441
688	TCACAAGTTAGGGTCTCAGGGA	080703_002s	NORMAL	NO	1	1	1	M	4	1	3	2	None	EAM105	mir-125b-1 14.07	r.ch.1	TCCCTGAGACCCTAACTTGTGA	3	rat brain	yes	lin-4 like	None	None	None	AUTO	DETECTED	115.264	1200.46	-10.5717	-12.1775	-13.008	-13.008	144.946	134.542	15.8537	88	100	PASS	PASS	PASS	PASS	PASS	PASS	0	6177.89	7051	3756.31	84	518943
702	TCACAAGTTAGGGTCTCAGGGA	080703_002s	NORMAL	NO	1	1	1	M	4	1	5	2	None	EAM105	mir-125b-1 14.07	r.ch.1	TCCCTGAGACCCTAACTTGTGA	3	rat brain	yes	lin-4 like	None	None	None	AUTO	DETECTED	115.368	1247.9	-10.5753	4.93993	-13.008	-13.008	164.516	144.303	15.6193	91	100	PASS	PASS	PASS	PASS	PASS	PASS	0	6163.34	6058	4980.39	97	597844
716	TCACAAGTTAGGGTCTCAGGGA	080703_002s	NORMAL	NO	1	1	1	M	4	1	7	2	None	EAM105	mir-125b-1 14.07	r.ch.1	TCCCTGAGACCCTAACTTGTGA	3	rat brain	yes	lin-4 like	None	None	None	AUTO	DETECTED	115.109	1294.1	-15.3137	5.86408	-13.008	-13.008	156.757	152.253	11.3382	92	100	PASS	PASS	PASS	PASS	PASS	PASS	0	6715.99	6862	5555.74	105	705179
226	TCACAAGTAAGGGTGTCAGGGA	080703_002s	NORMAL	NO	1	1	1	E	2	1	1	2	None	EAM106	no		EAM105 control	3		synthetic		None	None	None	AUTO	DETECTED	116.636	451.427	3.01987	-25.5702	13.008	-143.088	158.249	136.879	16.3991	75	100	PASS	PASS	PASS	PASS	PASS	PASS	0	3103.17	3100.5	2110.65	86	266873
240	TCACAAGTAAGGGTGTCAGGGA	080703_002s	NORMAL	NO	1	1	1	E	2	1	3	2	None	EAM106	no		EAM105 control	3		synthetic		None	None	None	AUTO	DETECTED	116.49	498	-0.24384	-19.7506	13.008	-143.088	141.866	134.217	15.5892	78	100	PASS	PASS	PASS	PASS	PASS	PASS	0	3212.61	3178.5	2099.84	82	263434
254	TCACAAGTAAGGGTGTCAGGGA	080703_002s	NORMAL	NO	1	1	1	E	2	1	5	2	None	EAM106	no		EAM105 control	3		synthetic		None	None	None	AUTO	DETECTED	116.735	544.796	1.57936	-11.0279	13.008	-143.088	145.408	132.567	17.9481	75	100	PASS	PASS	PASS	PASS	PASS	PASS	0	2822.22	2207	2024.23	81	228600
268	TCACAAGTAAGGGTGTCAGGGA	080703_002s	NORMAL	NO	1	1	1	E	2	1	7	2	None	EAM106	no		EAM105 control	3		synthetic		None	None	None	AUTO	DETECTED	117.298	591.596	7.54794	-2.24925	13.008	-143.088	148.651	134.058	18.0816	70	100	PASS	PASS	PASS	PASS	PASS	PASS	0	2314.4	1817	1732.09	83	192095
792	TGTTCCTGCTGAACTGAGCCA	080703_002s	NORMAL	NO	1	1	1	O	4	3	2	1	None	EAM107	mir-24-1 13.49	mir-24	TGGCTCAGTTCAGCAGGAACA	4		yes		None	None	None	AUTO	DETECTED	791.5	1178.22	-4.44927	5.19717	78.048	0	130.08	117.072	12.9261	65	100	PASS	PASS	PASS	PASS	PASS	PASS	0	205.274	223	55.8594	62	12727
806	TGTTCCTGCTGAACTGAGCCA	080703_002s	NORMAL	NO	1	1	1	O	4	3	4	1	None	EAM107	mir-24-1 13.49	mir-24	TGGCTCAGTTCAGCAGGAACA	4		yes		None	None	None	AUTO	DETECTED	791.5	1224.86	-5.8093	11.8631	78.048	0	148.679	115.467	33.4086	67	100	PASS	PASS	PASS	PASS	PASS	PASS	0	250.1	262	82.8656	60	15006
820	TGTTCCTGCTGAACTGAGCCA	080703_002s	NORMAL	NO	1	1	1	O	4	3	6	1	None	EAM107	mir-24-1 13.49	mir-24	TGGCTCAGTTCAGCAGGAACA	4		yes		None	None	None	AUTO	DETECTED	791.683	1271.21	-4.78987	14.7864	78.048	0	131.413	119.214	16.8379	67	100	PASS	PASS	PASS	PASS	PASS	PASS	0	366.062	391	141.146	65	23794
834	TGTTCCTGCTGAACTGAGCCA	080703_002s	NORMAL	NO	1	1	1	O	4	3	8	1	None	EAM107	mir-24-1 13.49	mir-24	TGGCTCAGTTCAGCAGGAACA	4		yes		None	None	None	AUTO	DETECTED	791.846	1317.73	-4.03245	20.0154	78.048	0	127.639	123.398	12.6998	68	100	PASS	PASS	PASS	PASS	PASS	PASS	0	938.521	1045	545.049	71	66635
344	TGTTCCTGGTGAAGTGAGCCA	080703_002s	NORMAL	NO	1	1	1	G	2	3	2	1	None	EAM108	no		EAM107 control	4		synthetic		None	None	None	AUTO	DETECTED	789.56	479.982	3.7244	0	65.04	-78.048	132.403	126.498	11.5656	67	100	PASS	PASS	PASS	PASS	PASS	PASS	0	391.747	438	228.68	75	29381
358	TGTTCCTGGTGAAGTGAGCCA	080703_002s	NORMAL	NO	1	1	1	G	2	3	4	1	None	EAM108	no		EAM107 control	4		synthetic		None	None	None	AUTO	DETECTED	789.772	526.056	5.1138	0	65.04	-78.048	126.874	122.717	8.8351	71	100	PASS	PASS	PASS	PASS	PASS	PASS	0	411.681	417	233.214	69	28406
372	TGTTCCTGGTGAAGTGAGCCA	080703_002s	NORMAL	NO	1	1	1	G	2	3	6	1	None	EAM108	no		EAM107 control	4		synthetic		None	None	None	AUTO	DETECTED	789.722	573.056	3.11147	11.2518	65.04	-78.048	127.982	122.164	8.8351	66	100	PASS	PASS	PASS	PASS	PASS	PASS	0	445.612	420	261.171	67	29856
386	TGTTCCTGGTGAAGTGAGCCA	080703_002s	NORMAL	NO	1	1	1	G	2	3	8	1	None	EAM108	no		EAM107 control	4		synthetic		None	None	None	AUTO	DETECTED	789.632	619.353	0	13.4907	65.04	-78.048	116.253	112.312	12.76	67	100	PASS	PASS	PASS	PASS	PASS	PASS	0	528.071	558.5	287.182	56	29572
796	AACAACAAAATCACTAGTCTTCCA	080703_002s	NORMAL	NO	1	1	1	O	4	3	2	5	None	EAM109	mir-7-(1,2,3) 17.76,12.30,13.58	mir-7	TGGAAGACTAGTGATTTTGTTGTT	5		yes		None	None	None	AUTO	DETECTED	884.404	1176.84	4.0523	-10.0228	78.048	0	139.967	127.19	8.92142	71	100	PASS	PASS	PASS	PASS	PASS	PASS	0	705.794	698	239.353	73	51523
810	AACAACAAAATCACTAGTCTTCCA	080703_002s	NORMAL	NO	1	1	1	O	4	3	4	5	None	EAM109	mir-7-(1,2,3) 17.76,12.30,13.58	mir-7	TGGAAGACTAGTGATTTTGTTGTT	5		yes		None	None	None	AUTO	DETECTED	884.66	1223.68	6.01334	0	78.048	0	133.188	120.197	12.5081	72	100	PASS	PASS	PASS	PASS	PASS	PASS	0	978.909	953	324.441	66	64608
824	AACAACAAAATCACTAGTCTTCCA	080703_002s	NORMAL	NO	1	1	1	O	4	3	6	5	None	EAM109	mir-7-(1,2,3) 17.76,12.30,13.58	mir-7	TGGAAGACTAGTGATTTTGTTGTT	5		yes		None	None	None	AUTO	DETECTED	885.126	1270.02	10.7246	1.99757	78.048	0	162.267	132.539	27.129	77	100	PASS	PASS	PASS	PASS	PASS	PASS	0	1104.77	1013	707.71	83	91696
838	AACAACAAAATCACTAGTCTTCCA	080703_002s	NORMAL	NO	1	1	1	O	4	3	8	5	None	EAM109	mir-7-(1,2,3) 17.76,12.30,13.58	mir-7	TGGAAGACTAGTGATTTTGTTGTT	5		yes		None	None	None	AUTO	DETECTED	884.946	1316.96	7.0153	12.6126	78.048	0	147.169	128.801	20.2378	72	100	PASS	PASS	PASS	PASS	PASS	PASS	0	2291.76	2258	1334.58	72	165007
348	AACAACAAAATGAGTAGTCTTCCA	080703_002s	NORMAL	NO	1	1	1	G	2	3	2	5	None	EAM110	no		EAM109 control	5		synthetic		None	None	None	AUTO	DETECTED	882.511	478.943	12.8357	-10.2443	65.04	-78.048	131.692	120.718	16.3479	68	100	PASS	PASS	PASS	PASS	PASS	PASS	0	283.087	283	123.961	69	19533
362	AACAACAAAATGAGTAGTCTTCCA	080703_002s	NORMAL	NO	1	1	1	G	2	3	4	5	None	EAM110	no		EAM109 control	5		synthetic		None	None	None	AUTO	DETECTED	882.337	525.023	9.21056	-10.8334	65.04	-78.048	128.293	127.888	16.7867	70	100	PASS	PASS	PASS	PASS	PASS	PASS	0	229.644	215	101.479	73	16764
376	AACAACAAAATGAGTAGTCTTCCA	080703_002s	NORMAL	NO	1	1	1	G	2	3	6	5	None	EAM110	no		EAM109 control	5		synthetic		None	None	None	AUTO	DETECTED	882.772	571.772	13.501	-2.72958	65.04	-78.048	117.072	117.072	12.6998	69	100	PASS	PASS	PASS	PASS	PASS	PASS	0	263.016	267	110.336	64	16833
390	AACAACAAAATGAGTAGTCTTCCA	080703_002s	NORMAL	NO	1	1	1	G	2	3	8	5	None	EAM110	no		EAM109 control	5		synthetic		None	None	None	AUTO	DETECTED	882.8	618	12.5102	-1.38861	65.04	-78.048	117.072	117.072	10.1955	66	100	PASS	PASS	PASS	PASS	PASS	PASS	0	243.892	235	96.176	65	15853
231	GCATGCATGCATGCATGCATG	080703_002s	NORMAL	NO	1	1	1	E	2	1	1	7	None	EAM1100	(-) control					synthetic		None	None	None	AUTO	LOW_SIGNAL	231.718	453.132	0	0	13.008	-143.088	129	129	0	-1	100	PASS	PASS	PASS	FAIL	PASS	FAIL	0	62.25	62	1.45258	76	4731
245	GCATGCATGCATGCATGCATG	080703_002s	NORMAL	NO	1	1	1	E	2	1	3	7	None	EAM1100	(-) control					synthetic		None	None	None	AUTO	LOW_SIGNAL	231.822	499.257	0	0	13.008	-143.088	129	129	0	-1	100	PASS	PASS	PASS	FAIL	PASS	FAIL	0	62.973	63	0.921181	74	4660
259	GCATGCATGCATGCATGCATG	080703_002s	NORMAL	NO	1	1	1	E	2	1	5	7	None	EAM1100	(-) control					synthetic		None	None	None	AUTO	LOW_SIGNAL	231.927	545.382	0	0	13.008	-143.088	129	129	0	-1	100	PASS	PASS	PASS	PASS	PASS	FAIL	0	62.1892	62	1.4399	74	4602
273	GCATGCATGCATGCATGCATG	080703_002s	NORMAL	NO	1	1	1	E	2	1	7	7	None	EAM1100	(-) control					synthetic		None	None	None	AUTO	LOW_SIGNAL	232.031	591.508	0	0	13.008	-143.088	129	129	0	-1	100	PASS	PASS	PASS	FAIL	PASS	FAIL	0	62.2051	62	1.09733	78	4852
7	GTGGTAGCGCAGTGCGTAGAA	080703_002s	NORMAL	NO	1	1	1	A	1	1	1	7	None	EAM1101	beta-tubulin					cDNA		None	None	None	AUTO	LOW_SIGNAL	226.934	102.192	0	0	-39.024	-208.128	129	129	0	-1	100	PASS	PASS	PASS	FAIL	PASS	FAIL	0	64.2432	64	1.51532	74	4754
21	GTGGTAGCGCAGTGCGTAGAA	080703_002s	NORMAL	NO	1	1	1	A	1	1	3	7	None	EAM1101	beta-tubulin					cDNA		None	None	None	AUTO	LOW_SIGNAL	227.038	148.317	0	0	-39.024	-208.128	129	129	0	-1	100	PASS	PASS	PASS	PASS	PASS	FAIL	0	63.9315	64	1.35737	73	4667
35	GTGGTAGCGCAGTGCGTAGAA	080703_002s	NORMAL	NO	1	1	1	A	1	1	5	7	None	EAM1101	beta-tubulin					cDNA		None	None	None	AUTO	LOW_SIGNAL	227.143	194.442	0	0	-39.024	-208.128	129	129	0	-1	100	PASS	PASS	PASS	FAIL	PASS	FAIL	0	64.3014	64	1.309	73	4694
49	GTGGTAGCGCAGTGCGTAGAA	080703_002s	NORMAL	NO	1	1	1	A	1	1	7	7	None	EAM1101	beta-tubulin					cDNA		None	None	None	AUTO	LOW_SIGNAL	227.247	240.568	0	0	-39.024	-208.128	129	129	0	-1	100	PASS	PASS	PASS	FAIL	PASS	FAIL	0	64.3333	64	1.93358	75	4825
735	GGTGATGCCCTGAATGTTGTC	080703_002s	NORMAL	NO	1	1	1	N	4	2	1	7	None	EAM1102	histone H4					cDNA		None	None	None	AUTO	LOW_SIGNAL	583.226	1150.23	0	0	65.04	-65.04	129	129	0	-1	100	PASS	PASS	PASS	FAIL	PASS	FAIL	0	59.6056	60	1.23611	71	4232
749	GGTGATGCCCTGAATGTTGTC	080703_002s	NORMAL	NO	1	1	1	N	4	2	3	7	None	EAM1102	histone H4					cDNA		None	None	None	AUTO	LOW_SIGNAL	583.33	1196.35	0	0	65.04	-65.04	129	129	0	-1	100	PASS	PASS	PASS	FAIL	PASS	FAIL	0	59.4583	59	1.53767	72	4281
763	GGTGATGCCCTGAATGTTGTC	080703_002s	NORMAL	NO	1	1	1	N	4	2	5	7	None	EAM1102	histone H4					cDNA		None	None	None	AUTO	LOW_SIGNAL	583.435	1242.48	0	0	65.04	-65.04	129	129	0	-1	100	PASS	PASS	PASS	FAIL	PASS	FAIL	0	59.3714	59	1.18164	70	4156
777	GGTGATGCCCTGAATGTTGTC	080703_002s	NORMAL	NO	1	1	1	N	4	2	7	7	None	EAM1102	histone H4					cDNA		None	None	None	AUTO	LOW_SIGNAL	583.539	1288.6	0	0	65.04	-65.04	129	129	0	-1	100	PASS	PASS	PASS	PASS	PASS	FAIL	0	59.1923	59	1.20667	78	4617
511	TGTCATGGATGACCTTGGCCA	080703_002s	NORMAL	NO	1	1	1	J	3	2	1	7	None	EAM1103	glyceraldehyde dehydrogenase					cDNA		None	None	None	AUTO	LOW_SIGNAL	583.442	804.288	0	0	78.048	-65.04	129	129	0	-1	100	PASS	PASS	PASS	PASS	PASS	FAIL	0	60.0141	60	1.14009	71	4261
525	TGTCATGGATGACCTTGGCCA	080703_002s	NORMAL	NO	1	1	1	J	3	2	3	7	None	EAM1103	glyceraldehyde dehydrogenase					cDNA		None	None	None	AUTO	LOW_SIGNAL	583.546	850.413	0	0	78.048	-65.04	129	129	0	-1	100	PASS	PASS	PASS	PASS	PASS	FAIL	0	60.1757	60	1.23153	74	4453
539	TGTCATGGATGACCTTGGCCA	080703_002s	NORMAL	NO	1	1	1	J	3	2	5	7	None	EAM1103	glyceraldehyde dehydrogenase					cDNA		None	None	None	AUTO	LOW_SIGNAL	583.651	896.538	0	0	78.048	-65.04	129	129	0	-1	100	PASS	PASS	PASS	PASS	PASS	FAIL	0	59.6538	60	1.29762	78	4653
553	TGTCATGGATGACCTTGGCCA	080703_002s	NORMAL	NO	1	1	1	J	3	2	7	7	None	EAM1103	glyceraldehyde dehydrogenase					cDNA		None	None	None	AUTO	LOW_SIGNAL	583.755	942.664	0	0	78.048	-65.04	129	129	0	-1	100	PASS	PASS	PASS	PASS	PASS	FAIL	0	59.7821	60	1.11247	78	4663
287	CTTTTGACATTGAAGGGAGCT	080703_002s	NORMAL	NO	1	1	1	F	2	2	1	7	None	EAM1104	laminin alpha 4					cDNA		None	None	None	AUTO	LOW_SIGNAL	582.658	453.348	0	0	78.048	-130.08	129	129	0	-1	100	PASS	PASS	PASS	FAIL	PASS	FAIL	0	61.4286	62	1.09338	77	4730
301	CTTTTGACATTGAAGGGAGCT	080703_002s	NORMAL	NO	1	1	1	F	2	2	3	7	None	EAM1104	laminin alpha 4					cDNA		None	None	None	AUTO	LOW_SIGNAL	582.762	499.473	0	0	78.048	-130.08	129	129	0	-1	100	PASS	PASS	PASS	FAIL	PASS	FAIL	0	61.2973	61	1.01671	74	4536
315	CTTTTGACATTGAAGGGAGCT	080703_002s	NORMAL	NO	1	1	1	F	2	2	5	7	None	EAM1104	laminin alpha 4					cDNA		None	None	None	AUTO	LOW_SIGNAL	582.867	545.598	0	0	78.048	-130.08	129	129	0	-1	100	PASS	PASS	PASS	PASS	PASS	FAIL	0	61.7308	62	1.28602	78	4815
329	CTTTTGACATTGAAGGGAGCT	080703_002s	NORMAL	NO	1	1	1	F	2	2	7	7	None	EAM1104	laminin alpha 4					cDNA		None	None	None	AUTO	LOW_SIGNAL	582.971	591.724	0	0	78.048	-130.08	129	129	0	-1	100	PASS	PASS	PASS	FAIL	PASS	FAIL	0	62.9211	63	1.1167	76	4782
786	TAACTGTACAAACTACTACCTCA	080703_002s	NORMAL	NO	1	1	1	O	4	3	1	2	None	EAM111	no	r.ch.8	TGAGGTAGTAGTTTGTACAGTTA	6		yes		None	None	None	AUTO	DETECTED	814.302	1154.52	-7.16218	-2.42153	78.048	0	151.514	134.158	12.4243	67	100	PASS	PASS	PASS	PASS	PASS	PASS	0	1088.49	1028.5	600.849	84	91433
800	TAACTGTACAAACTACTACCTCA	080703_002s	NORMAL	NO	1	1	1	O	4	3	3	2	None	EAM111	no	r.ch.8	TGAGGTAGTAGTTTGTACAGTTA	6		yes		None	None	None	AUTO	DETECTED	814.558	1201.07	-5.18764	3.15514	78.048	0	151.306	139.7	15.6988	69	100	PASS	PASS	PASS	PASS	PASS	PASS	0	1089.68	1119.5	681.949	90	98071
814	TAACTGTACAAACTACTACCTCA	080703_002s	NORMAL	NO	1	1	1	O	4	3	5	2	None	EAM111	no	r.ch.8	TGAGGTAGTAGTTTGTACAGTTA	6		yes		None	None	None	AUTO	DETECTED	814.49	1247.33	-7.43847	4.80019	78.048	0	131.058	130.808	14.04	71	100	PASS	PASS	PASS	PASS	PASS	PASS	0	1798.04	1636.5	1092.25	80	143843
828	TAACTGTACAAACTACTACCTCA	080703_002s	NORMAL	NO	1	1	1	O	4	3	7	2	None	EAM111	no	r.ch.8	TGAGGTAGTAGTTTGTACAGTTA	6		yes		None	None	None	AUTO	DETECTED	814.57	1294.13	-7.75367	13.6447	78.048	0	141.161	139.619	15.5892	72	100	PASS	PASS	PASS	PASS	PASS	PASS	0	2105.99	1984	1722.33	89	187433
338	TAACTGTAGAAAGTACTACCTCA	080703_002s	NORMAL	NO	1	1	1	G	2	3	1	2	None	EAM112	no		EAM111 control	6		synthetic		None	None	None	AUTO	DETECTED	812.593	456.204	4.00942	-8.08038	65.04	-78.048	111.023	98.6458	26.3715	67	100	PASS	PASS	PASS	PASS	PASS	PASS	0	69.4889	70	2.51018	45	3127
352	TAACTGTAGAAAGTACTACCTCA	080703_002s	NORMAL	NO	1	1	1	G	2	3	3	2	None	EAM112	no		EAM111 control	6		synthetic		None	None	None	AUTO	DETECTED	812.208	502.5	-2.34928	-5.85654	65.04	-78.048	104.643	80.1767	34.2379	67	100	PASS	PASS	PASS	PASS	PASS	PASS	0	68.6	68	2.28337	30	2058
366	TAACTGTAGAAAGTACTACCTCA	080703_002s	NORMAL	NO	1	1	1	G	2	3	5	2	None	EAM112	no		EAM111 control	6		synthetic		None	None	None	AUTO	DETECTED	812.714	549.262	2.87329	2.42392	65.04	-78.048	98.9272	80.9903	47.1633	66	100	PASS	PASS	PASS	PASS	PASS	PASS	0	68.0333	68.5	1.80962	30	2041
380	TAACTGTAGAAAGTACTACCTCA	080703_002s	NORMAL	NO	1	1	1	G	2	3	7	2	None	EAM112	no		EAM111 control	6		synthetic		None	None	None	AUTO	DETECTED	813.621	595.621	13.3105	5.46711	65.04	-78.048	91.9227	76.2243	79.5079	66	100	PASS	PASS	PASS	FAIL	PASS	FAIL	0	67.6429	68	1.6603	28	1894
681	ACAGGTTAAAGGGTCTCAGGGA	080703_002s	NORMAL	NO	1	1	1	M	4	1	2	2	None	EAM113	no, but 13/13 from mir-125b-1 14.07	r.ch.11	TCCCTGAGACCCTTTAACCTGT	7		yes	lin-4 like	None	None	None	AUTO	DETECTED	115.721	1178.48	-3.9472	1.88483	-13.008	-13.008	155.549	138.868	21.017	78	100	PASS	PASS	PASS	PASS	PASS	PASS	0	1986.43	2327	1223.13	89	176792
695	ACAGGTTAAAGGGTCTCAGGGA	080703_002s	NORMAL	NO	1	1	1	M	4	1	4	2	None	EAM113	no, but 13/13 from mir-125b-1 14.07	r.ch.11	TCCCTGAGACCCTTTAACCTGT	7		yes	lin-4 like	None	None	None	AUTO	DETECTED	115.709	1224.97	-5.4678	6.65326	-13.008	-13.008	135.528	124.234	8.86734	76	100	PASS	PASS	PASS	PASS	PASS	PASS	0	2219.69	2268	955.284	71	157598
709	ACAGGTTAAAGGGTCTCAGGGA	080703_002s	NORMAL	NO	1	1	1	M	4	1	6	2	None	EAM113	no, but 13/13 from mir-125b-1 14.07	r.ch.11	TCCCTGAGACCCTTTAACCTGT	7		yes	lin-4 like	None	None	None	AUTO	DETECTED	116.595	1271.22	4.69668	8.18716	-13.008	-13.008	141.599	132.57	12.8106	75	100	PASS	PASS	PASS	PASS	PASS	PASS	0	2639.52	2998.5	1685.62	82	216441
723	ACAGGTTAAAGGGTCTCAGGGA	080703_002s	NORMAL	NO	1	1	1	M	4	1	8	2	None	EAM113	no, but 13/13 from mir-125b-1 14.07	r.ch.11	TCCCTGAGACCCTTTAACCTGT	7		yes	lin-4 like	None	None	None	AUTO	DETECTED	116.177	1317.58	-2.10405	11.274	-13.008	-13.008	143.772	131.002	13.3227	81	100	PASS	PASS	PASS	PASS	PASS	PASS	0	4187.86	4607	2792.01	80	335029
233	ACAGGTAAAAGGGTGTCAGGGA	080703_002s	NORMAL	NO	1	1	1	E	2	1	2	2	None	EAM114	no		EAM113 control	7		synthetic		None	None	None	AUTO	DETECTED	117.1	475.406	8.37096	-13.6555	13.008	-143.088	131.948	131.948	18.1606	71	100	PASS	PASS	PASS	PASS	PASS	PASS	0	1053.86	1221	666.306	80	84309
247	ACAGGTAAAAGGGTGTCAGGGA	080703_002s	NORMAL	NO	1	1	1	E	2	1	4	2	None	EAM114	no		EAM113 control	7		synthetic		None	None	None	AUTO	DETECTED	117.279	522.07	9.34037	-6.65009	13.008	-143.088	135.754	127.492	11.4035	71	100	PASS	PASS	PASS	PASS	PASS	PASS	0	1115.94	1319	619.339	73	81464
261	ACAGGTAAAAGGGTGTCAGGGA	080703_002s	NORMAL	NO	1	1	1	E	2	1	6	2	None	EAM114	no		EAM113 control	7		synthetic		None	None	None	AUTO	DETECTED	117.562	568.55	11.6674	-2.03409	13.008	-143.088	131.688	108.732	18.0897	69	100	PASS	PASS	PASS	PASS	PASS	PASS	0	1072.12	1173.5	468.19	52	55750
275	ACAGGTAAAAGGGTGTCAGGGA	080703_002s	NORMAL	NO	1	1	1	E	2	1	8	2	None	EAM114	no		EAM113 control	7		synthetic		None	None	None	AUTO	DETECTED	117.44	614.994	8.71097	2.11031	13.008	-143.088	133.253	127.822	11.5656	69	100	PASS	PASS	PASS	PASS	PASS	PASS	0	1109.86	1031	673.364	73	81020
685	CGCCAATATTTACGTGCTGCTA	080703_002s	NORMAL	NO	1	1	1	M	4	1	2	6	None	EAM115	mir-16-(1,2,3) 15.05,11.21,18.04	mir-16	TAGCAGCACGTAAATATTGGCG	8		yes		None	None	None	AUTO	DETECTED	208.855	1177.95	7.53891	-2.27704	-13.008	-13.008	144.44	120.111	11.5871	71	100	PASS	PASS	PASS	PASS	PASS	PASS	0	819.162	910	260.075	68	55703
699	CGCCAATATTTACGTGCTGCTA	080703_002s	NORMAL	NO	1	1	1	M	4	1	4	6	None	EAM115	mir-16-(1,2,3) 15.05,11.21,18.04	mir-16	TAGCAGCACGTAAATATTGGCG	8		yes		None	None	None	AUTO	DETECTED	208.468	1223.64	1.14804	-7.98233	-13.008	-13.008	140.06	129.821	14.0107	74	100	PASS	PASS	PASS	PASS	PASS	PASS	0	879.041	966	324.734	74	65049
713	CGCCAATATTTACGTGCTGCTA	080703_002s	NORMAL	NO	1	1	1	M	4	1	6	6	None	EAM115	mir-16-(1,2,3) 15.05,11.21,18.04	mir-16	TAGCAGCACGTAAATATTGGCG	8		yes		None	None	None	AUTO	DETECTED	209.386	1271.17	11.7333	10.3165	-13.008	-13.008	139.9	123.403	8.87164	76	100	PASS	PASS	PASS	PASS	PASS	PASS	0	1348.65	1400	440.814	68	91708
727	CGCCAATATTTACGTGCTGCTA	080703_002s	NORMAL	NO	1	1	1	M	4	1	8	6	None	EAM115	mir-16-(1,2,3) 15.05,11.21,18.04	mir-16	TAGCAGCACGTAAATATTGGCG	8		yes		None	None	None	AUTO	DETECTED	208.941	1316.8	4.58245	3.91891	-13.008	-13.008	145.099	133.886	13.3227	76	100	PASS	PASS	PASS	PASS	PASS	PASS	0	2156.87	2167	1013.51	83	179020
237	CGCCAATATTAAGGTGCTGCTA	080703_002s	NORMAL	NO	1	1	1	E	2	1	2	6	None	EAM116	no		EAM114 control	8		synthetic		None	None	None	AUTO	DETECTED	209.963	474.9	16.3382	-17.5164	13.008	-143.088	143.248	126.303	21.6728	74	100	PASS	PASS	PASS	PASS	PASS	PASS	0	1188.98	1378	602.997	69	82040
251	CGCCAATATTAAGGTGCTGCTA	080703_002s	NORMAL	NO	1	1	1	E	2	1	4	6	None	EAM116	no		EAM114 control	8		synthetic		None	None	None	AUTO	DETECTED	210.125	521.102	17.0833	-16.5157	13.008	-143.088	130.571	117.731	12.5787	78	100	PASS	PASS	PASS	PASS	PASS	PASS	0	1144.65	1351.5	564.482	66	75547
265	CGCCAATATTAAGGTGCTGCTA	080703_002s	NORMAL	NO	1	1	1	E	2	1	6	6	None	EAM116	no		EAM114 control	8		synthetic		None	None	None	AUTO	DETECTED	210.389	568.267	19.1563	-3.00032	13.008	-143.088	136.02	132.427	15.3066	73	100	PASS	PASS	PASS	PASS	PASS	PASS	0	1013.88	1267.5	626.739	82	83138
279	CGCCAATATTAAGGTGCTGCTA	080703_002s	NORMAL	NO	1	1	1	E	2	1	8	6	None	EAM116	no		EAM114 control	8		synthetic		None	None	None	AUTO	DETECTED	210.25	614.109	15.9897	-6.68502	13.008	-143.088	141.884	124.458	14.9539	72	100	PASS	PASS	PASS	PASS	PASS	PASS	0	1243.86	1426	594.934	71	88314
675	TAACCGATTTCAAATGGTGCTA	080703_002s	NORMAL	NO	1	1	1	M	4	1	1	3	None	EAM117	no, but 17/17 mir-29b-1 18.49,14.78,18.46		TAGCACCATTTGAAATCGGTTA	9		yes	mir-29 like	None	None	None	AUTO	DETECTED	138.512	1154.17	-6.80431	-13.713	-13.008	-13.008	135.069	122.288	14.056	71	100	PASS	PASS	PASS	PASS	PASS	PASS	0	377.457	428.5	144.153	70	26422
689	TAACCGATTTCAAATGGTGCTA	080703_002s	NORMAL	NO	1	1	1	M	4	1	3	3	None	EAM117	no, but 17/17 mir-29b-1 18.49,14.78,18.46		TAGCACCATTTGAAATCGGTTA	9		yes	mir-29 like	None	None	None	AUTO	DETECTED	139.283	1200.96	1.86796	-5.04949	-13.008	-13.008	132.548	121.736	15.4302	75	100	PASS	PASS	PASS	PASS	PASS	PASS	0	343.358	387	137.229	67	23005
703	TAACCGATTTCAAATGGTGCTA	080703_002s	NORMAL	NO	1	1	1	M	4	1	5	3	None	EAM117	no, but 17/17 mir-29b-1 18.49,14.78,18.46		TAGCACCATTTGAAATCGGTTA	9		yes	mir-29 like	None	None	None	AUTO	DETECTED	139	1247.5	-3.17499	0	-13.008	-13.008	117.072	104.064	7.46493	72	100	PASS	PASS	PASS	PASS	PASS	PASS	0	558.771	578.5	205.515	48	26821
717	TAACCGATTTCAAATGGTGCTA	080703_002s	NORMAL	NO	1	1	1	M	4	1	7	3	None	EAM117	no, but 17/17 mir-29b-1 18.49,14.78,18.46		TAGCACCATTTGAAATCGGTTA	9		yes	mir-29 like	None	None	None	AUTO	DETECTED	139.371	1293.89	0.28582	3.78871	-13.008	-13.008	131.561	118.564	12.7142	74	100	PASS	PASS	PASS	PASS	PASS	PASS	0	667.092	749	301.628	65	43361
227	TAACCGATTTGAAAAGGTGCTA	080703_002s	NORMAL	NO	1	1	1	E	2	1	1	3	None	EAM118	no		EAM115 control	9		synthetic		None	None	None	AUTO	LOW_SIGNAL	139.467	453.341	0	0	13.008	-143.088	129	129	0	-1	100	PASS	PASS	PASS	FAIL	PASS	FAIL	0	65.2429	65	2.0461	70	4567
241	TAACCGATTTGAAAAGGTGCTA	080703_002s	NORMAL	NO	1	1	1	E	2	1	3	3	None	EAM118	no		EAM115 control	9		synthetic		None	None	None	AUTO	LOW_SIGNAL	139.571	499.466	0	0	13.008	-143.088	129	129	0	-1	100	PASS	PASS	PASS	FAIL	PASS	FAIL	0	65.2838	65	1.7401	74	4831
255	TAACCGATTTGAAAAGGTGCTA	080703_002s	NORMAL	NO	1	1	1	E	2	1	5	3	None	EAM118	no		EAM115 control	9		synthetic		None	None	None	AUTO	LOW_SIGNAL	139.676	545.591	0	0	13.008	-143.088	129	129	0	-1	100	PASS	PASS	PASS	PASS	PASS	PASS	0	65.8101	66	1.8816	79	5199
269	TAACCGATTTGAAAAGGTGCTA	080703_002s	NORMAL	NO	1	1	1	E	2	1	7	3	None	EAM118	no		EAM115 control	9		synthetic		None	None	None	AUTO	LOW_SIGNAL	139.78	591.717	0	0	13.008	-143.088	129	129	0	-1	100	PASS	PASS	PASS	FAIL	PASS	FAIL	0	63.6795	64	1.43693	78	4967
793	AACACTGATTTCAAATGGTGCTA	080703_002s	NORMAL	NO	1	1	1	O	4	3	2	2	None	EAM119	no	r.ch.6	TAGCACCATTTGAAATCAGTGTT	10		yes		None	None	None	AUTO	DETECTED	814.714	1178.15	-2.47711	5.0352	78.048	0	135.304	120.712	23.5429	70	100	PASS	PASS	PASS	PASS	PASS	PASS	0	122.53	126	20.9051	66	8087
807	AACACTGATTTCAAATGGTGCTA	080703_002s	NORMAL	NO	1	1	1	O	4	3	4	2	None	EAM119	no	r.ch.6	TAGCACCATTTGAAATCAGTGTT	10		yes		None	None	None	AUTO	DETECTED	815.09	1224.51	0	8.06331	78.048	0	127.386	112.122	11.3792	73	100	PASS	PASS	PASS	PASS	PASS	PASS	0	132.879	133	19.5036	58	7707
821	AACACTGATTTCAAATGGTGCTA	080703_002s	NORMAL	NO	1	1	1	O	4	3	6	2	None	EAM119	no	r.ch.6	TAGCACCATTTGAAATCAGTGTT	10		yes		None	None	None	AUTO	DETECTED	815.235	1271.34	1.57519	17.2366	78.048	0	135.496	119.926	15.4302	69	100	PASS	PASS	PASS	PASS	PASS	PASS	0	156.597	157	33.5067	67	10492
835	AACACTGATTTCAAATGGTGCTA	080703_002s	NORMAL	NO	1	1	1	O	4	3	8	2	None	EAM119	no	r.ch.6	TAGCACCATTTGAAATCAGTGTT	10		yes		None	None	None	AUTO	DETECTED	815.378	1317.98	2.07696	23.8295	78.048	0	135.778	119.401	12.9261	67	100	PASS	PASS	PASS	PASS	PASS	PASS	0	295.815	286	101.808	65	19228
345	AACACTGATTTGAAAAGGTGCTA	080703_002s	NORMAL	NO	1	1	1	G	2	3	2	2	None	EAM120	no		EAM116 control	10		synthetic		None	None	None	AUTO	DETECTED	813.238	478.828	11.7218	-13.7841	65.04	-78.048	111.847	104.613	16.3902	67	100	PASS	PASS	PASS	PASS	PASS	PASS	0	75.1961	77	6.3341	51	3835
359	AACACTGATTTGAAAAGGTGCTA	080703_002s	NORMAL	NO	1	1	1	G	2	3	4	2	None	EAM120	no		EAM116 control	10		synthetic		None	None	None	AUTO	DETECTED	812.811	524.633	4.8121	-17.9447	65.04	-78.048	117.384	79.4418	45.6395	67	100	PASS	PASS	PASS	PASS	PASS	PASS	0	74.7931	75	6.07912	29	2169
373	AACACTGATTTGAAAAGGTGCTA	080703_002s	NORMAL	NO	1	1	1	G	2	3	6	2	None	EAM120	no		EAM116 control	10		synthetic		None	None	None	AUTO	DETECTED	813.074	572.518	6.87318	4.94628	65.04	-78.048	104.598	97.5151	19.3226	66	100	PASS	PASS	PASS	PASS	PASS	PASS	0	70.9318	72	4.04278	44	3121
387	AACACTGATTTGAAAAGGTGCTA	080703_002s	NORMAL	NO	1	1	1	G	2	3	8	2	None	EAM120	no		EAM116 control	10		synthetic		None	None	None	AUTO	DETECTED	813.609	619.196	12.4673	12.1243	65.04	-78.048	93.5671	93.5671	21.0759	66	100	PASS	PASS	PASS	PASS	PASS	PASS	0	70.561	71	4.61004	41	2893
797	CACAAGATCGGATCTACGGGT	080703_002s	NORMAL	NO	1	1	1	O	4	3	2	6	None	EAM121	no	r.ch.12	ACCCGTAGATCCGATCTTGTG	11		yes		None	None	None	AUTO	DETECTED	907.423	1177	3.48224	-7.21061	78.048	0	156.663	145.894	17.2876	81	100	PASS	PASS	PASS	PASS	PASS	PASS	0	4360.23	4869	2869.09	99	431663
811	CACAAGATCGGATCTACGGGT	080703_002s	NORMAL	NO	1	1	1	O	4	3	4	6	None	EAM121	no	r.ch.12	ACCCGTAGATCCGATCTTGTG	11		yes		None	None	None	AUTO	DETECTED	907.807	1223.96	7.11613	3.65691	78.048	0	156.123	147.543	17.002	79	100	PASS	PASS	PASS	PASS	PASS	PASS	0	4765.88	4936.5	3521.89	100	476588
825	CACAAGATCGGATCTACGGGT	080703_002s	NORMAL	NO	1	1	1	O	4	3	6	6	None	EAM121	no	r.ch.12	ACCCGTAGATCCGATCTTGTG	11		yes		None	None	None	AUTO	DETECTED	907.977	1270.22	7.97359	5.35278	78.048	0	144.298	143.672	15.3504	81	100	PASS	PASS	PASS	PASS	PASS	PASS	0	5402.89	5163	4642.9	97	524080
839	CACAAGATCGGATCTACGGGT	080703_002s	NORMAL	NO	1	1	1	O	4	3	8	6	None	EAM121	no	r.ch.12	ACCCGTAGATCCGATCTTGTG	11		yes		None	None	None	AUTO	DETECTED	908.25	1316.94	10.1585	13.0461	78.048	0	148.872	148.872	14.3205	83	100	PASS	PASS	PASS	PASS	PASS	PASS	0	5891.25	4191.5	5720.05	102	600907
349	CACAAGATGGGATGTACGGGT	080703_002s	NORMAL	NO	1	1	1	G	2	3	2	6	None	EAM122	no		EAM117 control	11		synthetic		None	None	None	AUTO	DETECTED	905.77	478.57	15.3851	-14.4184	65.04	-78.048	147.537	137.883	15.5892	68	100	PASS	PASS	PASS	PASS	PASS	PASS	0	663.54	741	332.304	87	57728
363	CACAAGATGGGATGTACGGGT	080703_002s	NORMAL	NO	1	1	1	G	2	3	4	6	None	EAM122	no		EAM117 control	11		synthetic		None	None	None	AUTO	DETECTED	906.178	525.868	19.3342	0.832055	65.04	-78.048	134.891	124.35	13.8727	75	100	PASS	PASS	PASS	PASS	PASS	PASS	0	607.557	655.5	286.2	70	42529
377	CACAAGATGGGATGTACGGGT	080703_002s	NORMAL	NO	1	1	1	G	2	3	6	6	None	EAM122	no		EAM117 control	11		synthetic		None	None	None	AUTO	DETECTED	905.562	571.675	9.95687	-3.30361	65.04	-78.048	156.307	132.328	17.6516	70	100	PASS	PASS	PASS	PASS	PASS	PASS	0	630.11	669	357.125	82	51669
391	CACAAGATGGGATGTACGGGT	080703_002s	NORMAL	NO	1	1	1	G	2	3	8	6	None	EAM122	no		EAM117 control	11		synthetic		None	None	None	AUTO	DETECTED	906	618.256	14.2966	2.6224	65.04	-78.048	117.072	117.072	7.50784	66	100	PASS	PASS	PASS	PASS	PASS	PASS	0	720.508	743	383.876	65	46833
787	AACTATGCAACCTACTACCTCT	080703_002s	NORMAL	NO	1	1	1	O	4	3	1	3	None	EAM123	let-7d 14.66	let-7d	AGAGGTAGTAGGTTGCATAGTT	12		yes		None	None	None	AUTO	DETECTED	837.797	1154.48	-1.53231	-2.22146	78.048	0	156.929	140.093	13.9591	70	100	PASS	PASS	PASS	PASS	PASS	PASS	0	1978.3	1590	1476.42	88	174090
801	AACTATGCAACCTACTACCTCT	080703_002s	NORMAL	NO	1	1	1	O	4	3	3	3	None	EAM123	let-7d 14.66	let-7d	AGAGGTAGTAGGTTGCATAGTT	12		yes		None	None	None	AUTO	DETECTED	838.124	1201.3	1.35526	6.76759	78.048	0	154.237	138.577	9.33002	73	100	PASS	PASS	PASS	PASS	PASS	PASS	0	2224.32	1699	1888.64	90	200189
815	AACTATGCAACCTACTACCTCT	080703_002s	NORMAL	NO	1	1	1	O	4	3	5	3	None	EAM123	let-7d 14.66	let-7d	AGAGGTAGTAGGTTGCATAGTT	12		yes		None	None	None	AUTO	DETECTED	838.034	1247.9	-1.17266	12.9397	78.048	0	151.351	132.816	20.7054	80	100	PASS	PASS	PASS	PASS	PASS	PASS	0	2632.76	2041	2228.83	85	223785
829	AACTATGCAACCTACTACCTCT	080703_002s	NORMAL	NO	1	1	1	O	4	3	7	3	None	EAM123	let-7d 14.66	let-7d	AGAGGTAGTAGGTTGCATAGTT	12		yes		None	None	None	AUTO	DETECTED	837.864	1293.99	-4.74859	12.5681	78.048	0	147.697	126.608	15.2748	76	100	PASS	PASS	PASS	PASS	PASS	PASS	0	3012.11	2368.5	2005.96	70	210848
339	AACTATGCAACGTAGTACCTCT	080703_002s	NORMAL	NO	1	1	1	G	2	3	1	3	None	EAM124	no		EAM118 control	12		synthetic		None	None	None	AUTO	DETECTED	835.962	455.952	8.00456	-10.6798	65.04	-78.048	143.533	124.789	15.2366	69	100	PASS	PASS	PASS	PASS	PASS	PASS	0	714.246	785	282.59	69	49283
353	AACTATGCAACGTAGTACCTCT	080703_002s	NORMAL	NO	1	1	1	G	2	3	3	3	None	EAM124	no		EAM118 control	12		synthetic		None	None	None	AUTO	DETECTED	836.016	502.36	7.34399	-6.99466	65.04	-78.048	139.636	129.782	15.2366	68	100	PASS	PASS	PASS	PASS	PASS	PASS	0	628.301	672	230.587	73	45866
367	AACTATGCAACGTAGTACCTCT	080703_002s	NORMAL	NO	1	1	1	G	2	3	5	3	None	EAM124	no		EAM118 control	12		synthetic		None	None	None	AUTO	DETECTED	836.268	549.061	9.26534	0	65.04	-78.048	129.13	122.638	11.3254	69	100	PASS	PASS	PASS	PASS	PASS	PASS	0	557.294	611.5	204.078	68	37896
381	AACTATGCAACGTAGTACCTCT	080703_002s	NORMAL	NO	1	1	1	G	2	3	7	3	None	EAM124	no		EAM118 control	12		synthetic		None	None	None	AUTO	DETECTED	836.05	595.412	5.06537	3.43223	65.04	-78.048	126.066	122.626	15.7493	67	100	PASS	PASS	PASS	PASS	PASS	PASS	0	614.029	722.5	258.034	68	41754
682	CGGCCTGATTCACAACACCAGCT	080703_002s	NORMAL	NO	1	1	1	M	4	1	2	3	None	EAM125	no	r.ch.4	AGCTGGTGTTGTGAATCAGGCCG	13		yes		None	None	None	AUTO	DETECTED	139.2	1178.91	1.46642	8.16335	-13.008	-13.008	131.421	119.373	13.7624	74	100	PASS	PASS	PASS	PASS	PASS	PASS	0	1194.39	1210	410.217	66	78830
696	CGGCCTGATTCACAACACCAGCT	080703_002s	NORMAL	NO	1	1	1	M	4	1	4	3	None	EAM125	no	r.ch.4	AGCTGGTGTTGTGAATCAGGCCG	13		yes		None	None	None	AUTO	DETECTED	139.237	1224.57	0.585932	2.14524	-13.008	-13.008	158.092	129.842	25.4418	73	100	PASS	PASS	PASS	PASS	PASS	PASS	0	1006.66	1062	468.96	77	77513
710	CGGCCTGATTCACAACACCAGCT	080703_002s	NORMAL	NO	1	1	1	M	4	1	6	3	None	EAM125	no	r.ch.4	AGCTGGTGTTGTGAATCAGGCCG	13		yes		None	None	None	AUTO	DETECTED	139.277	1270.72	-0.256841	2.46123	-13.008	-13.008	147.916	127.718	19.2162	72	100	PASS	PASS	PASS	PASS	PASS	PASS	0	1485.15	1667.5	724.404	74	109901
724	CGGCCTGATTCACAACACCAGCT	080703_002s	NORMAL	NO	1	1	1	M	4	1	8	3	None	EAM125	no	r.ch.4	AGCTGGTGTTGTGAATCAGGCCG	13		yes		None	None	None	AUTO	DETECTED	139.737	1318.12	4.37365	18.9785	-13.008	-13.008	144.381	132.169	19.1641	76	100	PASS	PASS	PASS	PASS	PASS	PASS	0	2514.11	2660	1303.7	80	201129
234	CGGCCTGATTGAGAACACCAGCT	080703_002s	NORMAL	NO	1	1	1	E	2	1	2	3	None	EAM126	no		EAM119 control	13		synthetic		None	None	None	AUTO	DETECTED	140.033	475.944	6.68879	-5.96967	13.008	-143.088	133.238	133.238	20.6577	70	100	PASS	PASS	PASS	PASS	PASS	PASS	0	1006.49	960.5	603.887	86	86558
248	CGGCCTGATTGAGAACACCAGCT	080703_002s	NORMAL	NO	1	1	1	E	2	1	4	3	None	EAM126	no		EAM119 control	13		synthetic		None	None	None	AUTO	DETECTED	139.976	521.917	4.58543	-7.96089	13.008	-143.088	133.925	123.725	12.4664	72	100	PASS	PASS	PASS	PASS	PASS	PASS	0	1022.39	1029	451.674	69	70545
262	CGGCCTGATTGAGAACACCAGCT	080703_002s	NORMAL	NO	1	1	1	E	2	1	6	3	None	EAM126	no		EAM119 control	13		synthetic		None	None	None	AUTO	DETECTED	140.108	568.373	4.93477	-3.65056	13.008	-143.088	117.788	117.606	15.5529	73	100	PASS	PASS	PASS	PASS	PASS	PASS	0	1127.45	1089	454.336	64	72157
276	CGGCCTGATTGAGAACACCAGCT	080703_002s	NORMAL	NO	1	1	1	E	2	1	8	3	None	EAM126	no		EAM119 control	13		synthetic		None	None	None	AUTO	DETECTED	140.427	614.833	7.73084	0	13.008	-143.088	135.124	134.022	15.2279	69	100	PASS	PASS	PASS	PASS	PASS	PASS	0	1462.01	1518	913.129	83	121347
686	TCATAGCCCTGTACAATGCTGCT	080703_002s	NORMAL	NO	1	1	1	M	4	1	2	7	None	EAM127	no	AL353194.13	AGCAGCATTGTACAGGGCTATGA	14		yes		None	None	None	AUTO	DETECTED	231.708	1177.42	4.81786	-8.55714	-13.008	-13.008	144.607	130.971	16.7325	70	100	PASS	PASS	PASS	PASS	PASS	PASS	0	1261.33	1451	494.357	81	102168
700	TCATAGCCCTGTACAATGCTGCT	080703_002s	NORMAL	NO	1	1	1	M	4	1	4	7	None	EAM127	no	AL353194.13	AGCAGCATTGTACAGGGCTATGA	14		yes		None	None	None	AUTO	DETECTED	231.939	1223.86	6.45577	-4.45562	-13.008	-13.008	144.302	131.301	17.9481	70	100	PASS	PASS	PASS	PASS	PASS	PASS	0	1405.28	1506	558.327	79	111017
714	TCATAGCCCTGTACAATGCTGCT	080703_002s	NORMAL	NO	1	1	1	M	4	1	6	7	None	EAM127	no	AL353194.13	AGCAGCATTGTACAGGGCTATGA	14		yes		None	None	None	AUTO	DETECTED	231.389	1269.56	-2.05711	-9.94496	-13.008	-13.008	148.061	135.333	20.3735	71	100	PASS	PASS	PASS	PASS	PASS	PASS	0	1835.98	2084	956.889	85	156058
728	TCATAGCCCTGTACAATGCTGCT	080703_002s	NORMAL	NO	1	1	1	M	4	1	8	7	None	EAM127	no	AL353194.13	AGCAGCATTGTACAGGGCTATGA	14		yes		None	None	None	AUTO	DETECTED	232.393	1316.61	9.64723	2.03409	-13.008	-13.008	147.81	137.399	15.6988	75	100	PASS	PASS	PASS	PASS	PASS	PASS	0	3179.51	3772.5	1791.28	86	273438
238	TCATAGCCCTGAAGAATGCTGCT	080703_002s	NORMAL	NO	1	1	1	E	2	1	2	7	None	EAM128	no		EAM121 control	14		synthetic		None	None	None	AUTO	DETECTED	232.807	474.5	13.4907	-22.0395	13.008	-143.088	147.585	140.655	17.9898	70	100	PASS	PASS	PASS	PASS	PASS	PASS	0	1136.26	1252.5	731.004	90	102263
252	TCATAGCCCTGAAGAATGCTGCT	080703_002s	NORMAL	NO	1	1	1	E	2	1	4	7	None	EAM128	no		EAM121 control	14		synthetic		None	None	None	AUTO	DETECTED	232.764	520.971	11.5771	-17.5398	13.008	-143.088	134.719	124.02	13.8728	76	100	PASS	PASS	PASS	PASS	PASS	PASS	0	963.757	1033	449.707	70	67463
266	TCATAGCCCTGAAGAATGCTGCT	080703_002s	NORMAL	NO	1	1	1	E	2	1	6	7	None	EAM128	no		EAM121 control	14		synthetic		None	None	None	AUTO	DETECTED	233.322	567.244	17.4737	-15.6169	13.008	-143.088	139.083	126.512	19.0779	71	100	PASS	PASS	PASS	PASS	PASS	PASS	0	849.371	854.5	397.347	70	59456
280	TCATAGCCCTGAAGAATGCTGCT	080703_002s	NORMAL	NO	1	1	1	E	2	1	8	7	None	EAM128	no		EAM121 control	14		synthetic		None	None	None	AUTO	DETECTED	233.253	613.876	15.2128	-9.02636	13.008	-143.088	134.82	124.212	12.7142	72	100	PASS	PASS	PASS	PASS	PASS	PASS	0	729.394	812	362.922	71	51787
676	AGGCATTCACCGCGTGCCTTAT	080703_002s	NORMAL	NO	1	1	1	M	4	1	1	4	None	EAM129	no	48.P5.M13F	ATAAGGCACGCGGTGAATGCCT	15		yes		None	None	None	AUTO	DETECTED	161.621	1154.04	-6.20429	-14.6403	-13.008	-13.008	156.357	147.189	18.2988	80	100	PASS	PASS	PASS	PASS	PASS	PASS	0	4846.7	4545	4111.7	101	489517
690	AGGCATTCACCGCGTGCCTTAT	080703_002s	NORMAL	NO	1	1	1	M	4	1	3	4	None	EAM129	no	48.P5.M13F	ATAAGGCACGCGGTGAATGCCT	15		yes		None	None	None	AUTO	DETECTED	161.857	1200.99	-4.49671	-3.99196	-13.008	-13.008	155.19	151.542	11.3383	83	100	PASS	PASS	PASS	PASS	PASS	PASS	0	4505.94	4403	3714.4	105	473124
704	AGGCATTCACCGCGTGCCTTAT	080703_002s	NORMAL	NO	1	1	1	M	4	1	5	4	None	EAM129	no	48.P5.M13F	ATAAGGCACGCGGTGAATGCCT	15		yes		None	None	None	AUTO	DETECTED	162.553	1248.06	3.20456	8.30308	-13.008	-13.008	156.923	144.476	22.8627	82	100	PASS	PASS	PASS	PASS	PASS	PASS	0	5550.25	4802	5028.16	98	543924
718	AGGCATTCACCGCGTGCCTTAT	080703_002s	NORMAL	NO	1	1	1	M	4	1	7	4	None	EAM129	no	48.P5.M13F	ATAAGGCACGCGGTGAATGCCT	15		yes		None	None	None	AUTO	DETECTED	161.766	1293.53	-8.39319	0	-13.008	-13.008	148.782	137.64	12.665	86	100	PASS	PASS	PASS	PASS	PASS	PASS	0	6656.38	6291	5281.18	87	579105
228	AGGCATTCAGCGGGTGCCTTAT	080703_002s	NORMAL	NO	1	1	1	E	2	1	1	4	None	EAM130	no		EAM123 control	15		synthetic		None	None	None	AUTO	DETECTED	163.192	451.654	8.62125	-21.263	13.008	-143.088	150.314	150.314	21.017	78	100	PASS	PASS	PASS	PASS	PASS	PASS	0	3129.46	3622	2621.16	103	322334
242	AGGCATTCAGCGGGTGCCTTAT	080703_002s	NORMAL	NO	1	1	1	E	2	1	3	4	None	EAM130	no		EAM123 control	15		synthetic		None	None	None	AUTO	DETECTED	163.173	498.323	7.00438	-14.189	13.008	-143.088	150.666	142.721	19.4407	75	100	PASS	PASS	PASS	PASS	PASS	PASS	0	3389.2	4113.5	2685.03	96	325363
256	AGGCATTCAGCGGGTGCCTTAT	080703_002s	NORMAL	NO	1	1	1	E	2	1	5	4	None	EAM130	no		EAM123 control	15		synthetic		None	None	None	AUTO	DETECTED	163.435	544.921	9.05296	-8.04664	13.008	-143.088	151.887	146.604	16.1931	77	100	PASS	PASS	PASS	PASS	PASS	PASS	0	2988.22	3062.5	2568.34	100	298822
270	AGGCATTCAGCGGGTGCCTTAT	080703_002s	NORMAL	NO	1	1	1	E	2	1	7	4	None	EAM130	no		EAM123 control	15		synthetic		None	None	None	AUTO	DETECTED	163.755	591.402	11.8598	-3.41476	13.008	-143.088	145.195	135.466	16.8331	74	100	PASS	PASS	PASS	PASS	PASS	PASS	0	3060.26	3620	2261.61	85	260122
794	ACAGGCCGGGACAAGTGCAATAT	080703_002s	NORMAL	NO	1	1	1	O	4	3	2	3	None	EAM131	no	r.ch.5	ATATTGCACTTGTCCCGGCCTGT	16		yes		None	None	None	AUTO	DETECTED	837.433	1178.13	-6.95655	5.38295	78.048	0	140.097	123.134	11.3138	71	100	PASS	PASS	PASS	PASS	PASS	PASS	0	289.735	308	88.6013	68	19702
808	ACAGGCCGGGACAAGTGCAATAT	080703_002s	NORMAL	NO	1	1	1	O	4	3	4	3	None	EAM131	no	r.ch.5	ATATTGCACTTGTCCCGGCCTGT	16		yes		None	None	None	AUTO	DETECTED	837.655	1224.55	-5.42582	9.19547	78.048	0	132.339	108.066	12.4664	74	100	PASS	PASS	PASS	PASS	PASS	PASS	0	394.019	404	70.6967	53	20883
822	ACAGGCCGGGACAAGTGCAATAT	080703_002s	NORMAL	NO	1	1	1	O	4	3	6	3	None	EAM131	no	r.ch.5	ATATTGCACTTGTCCCGGCCTGT	16		yes		None	None	None	AUTO	DETECTED	838	1271.11	-2.2953	14.8103	78.048	0	117.072	117.072	9.85093	76	100	PASS	PASS	PASS	PASS	PASS	PASS	0	527.462	542	139.653	65	34285
836	ACAGGCCGGGACAAGTGCAATAT	080703_002s	NORMAL	NO	1	1	1	O	4	3	8	3	None	EAM131	no	r.ch.5	ATATTGCACTTGTCCCGGCCTGT	16		yes		None	None	None	AUTO	DETECTED	837.875	1317.58	-5.28132	19.358	78.048	0	140.539	124.906	21.7842	70	100	PASS	PASS	PASS	PASS	PASS	PASS	0	1093.93	1111	452.657	73	79857
346	ACAGGCCGGGAGAAGAGCAATAT	080703_002s	NORMAL	NO	1	1	1	G	2	3	2	3	None	EAM132	no		EAM125 control	16		synthetic		None	None	None	AUTO	DETECTED	835.779	479.057	4.93358	-10.124	65.04	-78.048	124.351	119.815	11.5904	68	100	PASS	PASS	PASS	PASS	PASS	PASS	0	112.227	113	17.632	66	7407
360	ACAGGCCGGGAGAAGAGCAATAT	080703_002s	NORMAL	NO	1	1	1	G	2	3	4	3	None	EAM132	no		EAM125 control	16		synthetic		None	None	None	AUTO	DETECTED	835.943	525.348	5.71402	-7.96724	65.04	-78.048	126.837	123.281	11.5904	67	100	PASS	PASS	PASS	PASS	PASS	PASS	0	106.118	109	15.1751	68	7216
374	ACAGGCCGGGAGAAGAGCAATAT	080703_002s	NORMAL	NO	1	1	1	G	2	3	6	3	None	EAM132	no		EAM125 control	16		synthetic		None	None	None	AUTO	DETECTED	836.267	572.39	8.56985	3.9602	65.04	-78.048	122.624	116.297	10.718	67	100	PASS	PASS	PASS	PASS	PASS	PASS	0	114.5	117	15.0188	62	7099
388	ACAGGCCGGGAGAAGAGCAATAT	080703_002s	NORMAL	NO	1	1	1	G	2	3	8	3	None	EAM132	no		EAM125 control	16		synthetic		None	None	None	AUTO	DETECTED	836.295	619.103	7.57027	11.5932	65.04	-78.048	129.496	119.875	17.0344	67	100	PASS	PASS	PASS	PASS	PASS	PASS	0	139.818	142.5	22.2053	66	9228
798	ACACCAATGCCCTAGGGGATGCG	080703_002s	NORMAL	NO	1	1	1	O	4	3	2	7	None	EAM133	no	r.ch.9	CGCATCCCCTAGGGCATTGGTGT	17		yes		None	None	None	AUTO	DETECTED	930.323	1176.88	1.36241	-8.15064	78.048	0	132.647	117.463	17.2145	77	100	PASS	PASS	PASS	PASS	PASS	PASS	0	116.312	112.5	20.7509	64	7444
812	ACACCAATGCCCTAGGGGATGCG	080703_002s	NORMAL	NO	1	1	1	O	4	3	4	7	None	EAM133	no	r.ch.9	CGCATCCCCTAGGGCATTGGTGT	17		yes		None	None	None	AUTO	DETECTED	930.596	1223.52	3.56084	0	78.048	0	133.939	111.38	13.8215	74	100	PASS	PASS	PASS	PASS	PASS	PASS	0	128.571	129	18.5687	56	7200
826	ACACCAATGCCCTAGGGGATGCG	080703_002s	NORMAL	NO	1	1	1	O	4	3	6	7	None	EAM133	no	r.ch.9	CGCATCCCCTAGGGCATTGGTGT	17		yes		None	None	None	AUTO	DETECTED	931	1270.11	7.45118	4.52231	78.048	0	117.072	117.072	9.85093	71	100	PASS	PASS	PASS	PASS	PASS	PASS	0	146.385	148	24.6029	65	9515
840	ACACCAATGCCCTAGGGGATGCG	080703_002s	NORMAL	NO	1	1	1	O	4	3	8	7	None	EAM133	no	r.ch.9	CGCATCCCCTAGGGCATTGGTGT	17		yes		None	None	None	AUTO	DETECTED	931.489	1316.91	12.4506	13.3827	78.048	0	135.751	126.567	13.7624	69	100	PASS	PASS	PASS	PASS	PASS	PASS	0	320.704	336	96.6468	71	22770
350	ACACCAATGGCGTAGGGGATGCG	080703_002s	NORMAL	NO	1	1	1	G	2	3	2	7	None	EAM134	no		EAM127 control	17		synthetic		None	None	None	AUTO	DETECTED	928.807	477.841	15.0484	-23.2229	65.04	-78.048	140.214	127.636	12.5787	67	100	PASS	PASS	PASS	PASS	PASS	PASS	0	125.595	121.5	29.6079	74	9294
364	ACACCAATGGCGTAGGGGATGCG	080703_002s	NORMAL	NO	1	1	1	G	2	3	4	7	None	EAM134	no		EAM127 control	17		synthetic		None	None	None	AUTO	DETECTED	928.853	524.653	14.2886	-14.2902	65.04	-78.048	129.744	129.234	16.5521	67	100	PASS	PASS	PASS	PASS	PASS	PASS	0	122.282	125.5	27.2449	78	9538
378	ACACCAATGGCGTAGGGGATGCG	080703_002s	NORMAL	NO	1	1	1	G	2	3	6	7	None	EAM134	no		EAM127 control	17		synthetic		None	None	None	AUTO	DETECTED	928.994	571.437	14.7586	-5.72593	65.04	-78.048	118.806	117.904	11.5904	66	100	PASS	PASS	PASS	PASS	PASS	PASS	0	144.852	143	30.446	61	8836
392	ACACCAATGGCGTAGGGGATGCG	080703_002s	NORMAL	NO	1	1	1	G	2	3	8	7	None	EAM134	no		EAM127 control	17		synthetic		None	None	None	AUTO	DETECTED	929.282	617.923	17.15	-1.02975	65.04	-78.048	127.947	116.51	13.0211	69	100	PASS	PASS	PASS	PASS	PASS	PASS	0	214.297	209	63.7405	64	13715
788	CAACAAACATTTAATGAGGCC	080703_002s	NORMAL	NO	1	1	1	O	4	3	1	4	None	EAM135	no	r.ch.10	GGCCTCATTAAATGTTTGTTG	18		yes		None	None	None	AUTO	LOW_SIGNAL	860.978	1154.6	0	0	78.048	0	129	129	0	-1	100	PASS	PASS	PASS	PASS	PASS	FAIL	0	62.3289	62	1.58651	76	4737
802	CAACAAACATTTAATGAGGCC	080703_002s	NORMAL	NO	1	1	1	O	4	3	3	4	None	EAM135	no	r.ch.10	GGCCTCATTAAATGTTTGTTG	18		yes		None	None	None	AUTO	LOW_SIGNAL	861.082	1200.73	0	0	78.048	0	129	129	0	-1	100	PASS	PASS	PASS	PASS	PASS	FAIL	0	62.2763	62	1.53709	76	4733
816	CAACAAACATTTAATGAGGCC	080703_002s	NORMAL	NO	1	1	1	O	4	3	5	4	None	EAM135	no	r.ch.10	GGCCTCATTAAATGTTTGTTG	18		yes		None	None	None	AUTO	LOW_SIGNAL	861.187	1246.85	0	0	78.048	0	129	129	0	-1	100	PASS	PASS	PASS	FAIL	PASS	FAIL	0	63.1081	62	6.96088	74	4670
830	CAACAAACATTTAATGAGGCC	080703_002s	NORMAL	NO	1	1	1	O	4	3	7	4	None	EAM135	no	r.ch.10	GGCCTCATTAAATGTTTGTTG	18		yes		None	None	None	AUTO	LOW_SIGNAL	861.291	1292.98	0	0	78.048	0	129	129	0	-1	100	PASS	PASS	PASS	PASS	PASS	FAIL	0	62.2055	62	1.50885	73	4541
340	CAACAAAGATTAAATGAGGCC	080703_002s	NORMAL	NO	1	1	1	G	2	3	1	4	None	EAM136	no		EAM129 control	18		synthetic		None	None	None	AUTO	LOW_SIGNAL	858.41	456.72	0	0	65.04	-78.048	129	129	0	-1	100	PASS	PASS	PASS	PASS	PASS	FAIL	0	62.4324	62	1.38565	74	4620
354	CAACAAAGATTAAATGAGGCC	080703_002s	NORMAL	NO	1	1	1	G	2	3	3	4	None	EAM136	no		EAM129 control	18		synthetic		None	None	None	AUTO	LOW_SIGNAL	858.514	502.846	0	0	65.04	-78.048	129	129	0	-1	100	PASS	PASS	PASS	PASS	PASS	FAIL	0	62.5	62	1.21409	78	4875
368	CAACAAAGATTAAATGAGGCC	080703_002s	NORMAL	NO	1	1	1	G	2	3	5	4	None	EAM136	no		EAM129 control	18		synthetic		None	None	None	AUTO	LOW_SIGNAL	858.619	548.971	0	0	65.04	-78.048	129	129	0	-1	100	PASS	PASS	PASS	FAIL	PASS	FAIL	0	62.1711	62	1.35044	76	4725
382	CAACAAAGATTAAATGAGGCC	080703_002s	NORMAL	NO	1	1	1	G	2	3	7	4	None	EAM136	no		EAM129 control	18		synthetic		None	None	None	AUTO	LOW_SIGNAL	858.723	595.096	0	0	65.04	-78.048	129	129	0	-1	100	PASS	PASS	PASS	PASS	PASS	FAIL	0	61.9868	62	1.2701	76	4711
683	CCGACCATGGCTGTAGACTGTTA	080703_002s	NORMAL	NO	1	1	1	M	4	1	2	4	None	EAM137	no	r.ch.3	TAACAGTCTACAGCCATGGTCGG	19		yes		None	None	None	AUTO	DETECTED	162.123	1178.27	-0.347946	0	-13.008	-13.008	121.04	108.134	12.8699	72	100	PASS	PASS	PASS	PASS	PASS	PASS	0	81.8333	82	3.69472	54	4419
697	CCGACCATGGCTGTAGACTGTTA	080703_002s	NORMAL	NO	1	1	1	M	4	1	4	4	None	EAM137	no	r.ch.3	TAACAGTCTACAGCCATGGTCGG	19		yes		None	None	None	AUTO	DETECTED	162.383	1224.22	1.67602	-1.81972	-13.008	-13.008	112.562	97.1494	11.8574	76	100	PASS	PASS	PASS	PASS	PASS	PASS	0	77.8095	78	4.39644	42	3268
711	CCGACCATGGCTGTAGACTGTTA	080703_002s	NORMAL	NO	1	1	1	M	4	1	6	4	None	EAM137	no	r.ch.3	TAACAGTCTACAGCCATGGTCGG	19		yes		None	None	None	AUTO	DETECTED	162.306	1271.17	-0.689939	8.97158	-13.008	-13.008	119.613	110.887	16.2391	74	100	PASS	PASS	PASS	PASS	PASS	PASS	0	85.5965	85	5.94276	57	4879
725	CCGACCATGGCTGTAGACTGTTA	080703_002s	NORMAL	NO	1	1	1	M	4	1	8	4	None	EAM137	no	r.ch.3	TAACAGTCTACAGCCATGGTCGG	19		yes		None	None	None	AUTO	DETECTED	162.176	1317.57	-3.74484	12.4919	-13.008	-13.008	125.224	112.49	9.22178	72	100	PASS	PASS	PASS	PASS	PASS	PASS	0	103.034	101.5	10.6441	58	5976
235	CCGACCATGGGTGAAGACTGTTA	080703_002s	NORMAL	NO	1	1	1	E	2	1	2	4	None	EAM138	no		EAM131 control	19		synthetic		None	None	None	AUTO	DETECTED	163.329	476.1	9.71372	-3.26629	13.008	-143.088	119.314	115.147	15.463	74	100	PASS	PASS	PASS	PASS	PASS	PASS	0	90.7903	92	12.6402	62	5629
249	CCGACCATGGGTGAAGACTGTTA	080703_002s	NORMAL	NO	1	1	1	E	2	1	4	4	None	EAM138	no		EAM131 control	19		synthetic		None	None	None	AUTO	DETECTED	163.261	522.106	7.46924	-4.82322	13.008	-143.088	123.101	113.74	13.8368	72	100	PASS	PASS	PASS	PASS	PASS	PASS	0	92.1452	93.5	15.6936	62	5713
263	CCGACCATGGGTGAAGACTGTTA	080703_002s	NORMAL	NO	1	1	1	E	2	1	6	4	None	EAM138	no		EAM131 control	19		synthetic		None	None	None	AUTO	DETECTED	163.546	569.1	9.82448	6.48018	13.008	-143.088	119.412	104.384	13.554	71	100	PASS	PASS	PASS	PASS	PASS	PASS	0	96.7451	99	17.1544	51	4934
277	CCGACCATGGGTGAAGACTGTTA	080703_002s	NORMAL	NO	1	1	1	E	2	1	8	4	None	EAM138	no		EAM131 control	19		synthetic		None	None	None	AUTO	DETECTED	163.647	614.94	9.77188	2.76849	13.008	-143.088	121.289	117.754	17.5419	69	100	PASS	PASS	PASS	PASS	PASS	PASS	0	112.172	117	28.1727	64	7179
673	TAACCCATGGAATTCAGTTCTCA	080703_002s	NORMAL	NO	1	1	1	M	4	1	1	1	None	EAM139	no	r.ch.7	TGAGAACTGAATTCCATGGGTTA	20		yes		None	None	None	AUTO	DETECTED	92.5	1154	-5.32876	-17.2413	-13.008	-13.008	130.08	117.072	7.67377	76	100	PASS	PASS	PASS	PASS	PASS	PASS	0	904.387	964	252.939	62	56072
687	TAACCCATGGAATTCAGTTCTCA	080703_002s	NORMAL	NO	1	1	1	M	4	1	3	1	None	EAM139	no	r.ch.7	TGAGAACTGAATTCCATGGGTTA	20		yes		None	None	None	AUTO	DETECTED	92.3409	1200.17	-8.75801	-16.6538	-13.008	-13.008	138.272	125.574	8.87164	74	100	PASS	PASS	PASS	PASS	PASS	PASS	0	875.486	901.5	272.347	70	61284
701	TAACCCATGGAATTCAGTTCTCA	080703_002s	NORMAL	NO	1	1	1	M	4	1	5	1	None	EAM139	no	r.ch.7	TGAGAACTGAATTCCATGGGTTA	20		yes		None	None	None	AUTO	DETECTED	93	1247.38	-1.54442	-2.61526	-13.008	-13.008	117.072	117.072	10.1955	73	100	PASS	PASS	PASS	PASS	PASS	PASS	0	1300.71	1432	497.863	63	81945
715	TAACCCATGGAATTCAGTTCTCA	080703_002s	NORMAL	NO	1	1	1	M	4	1	7	1	None	EAM139	no	r.ch.7	TGAGAACTGAATTCCATGGGTTA	20		yes		None	None	None	AUTO	DETECTED	92.3506	1293.72	-11.352	0	-13.008	-13.008	133.752	120.834	13.8727	77	100	PASS	PASS	PASS	PASS	PASS	PASS	0	1861.97	2069	748.583	67	124752
225	TAACCCATGGAAATGAGTTCTCA	080703_002s	NORMAL	NO	1	1	1	E	2	1	1	1	None	EAM140	no		EAM133 control	20		synthetic		None	None	None	AUTO	LOW_SIGNAL	93.3415	453.445	0	0	13.008	-143.088	129	129	0	-1	100	PASS	PASS	PASS	PASS	PASS	FAIL	0	63.4	63	1.41831	70	4438
239	TAACCCATGGAAATGAGTTCTCA	080703_002s	NORMAL	NO	1	1	1	E	2	1	3	1	None	EAM140	no		EAM133 control	20		synthetic		None	None	None	AUTO	LOW_SIGNAL	93.4461	499.571	0	0	13.008	-143.088	129	129	0	-1	100	PASS	PASS	PASS	PASS	PASS	FAIL	0	63.527	63.5	1.33676	74	4701
253	TAACCCATGGAAATGAGTTCTCA	080703_002s	NORMAL	NO	1	1	1	E	2	1	5	1	None	EAM140	no		EAM133 control	20		synthetic		None	None	None	AUTO	LOW_SIGNAL	93.5506	545.696	0	0	13.008	-143.088	129	129	0	-1	100	PASS	PASS	PASS	PASS	PASS	FAIL	0	62.1519	62	1.72529	79	4910
267	TAACCCATGGAAATGAGTTCTCA	080703_002s	NORMAL	NO	1	1	1	E	2	1	7	1	None	EAM140	no		EAM133 control	20		synthetic		None	None	None	AUTO	LOW_SIGNAL	93.6552	591.821	0	0	13.008	-143.088	129	129	0	-1	100	PASS	PASS	PASS	PASS	PASS	FAIL	0	62.6923	63	1.43525	78	4890
677	TAACTATACAATCTACTACCTCA	080703_002s	NORMAL	NO	1	1	1	M	4	1	1	5	None	EAM141	no	let-7f	TGAGGTAGTAGATTGTATAGTTA	21		yes		None	None	None	AUTO	DETECTED	184.638	1153.81	-6.79081	-17.0127	-13.008	-13.008	138.312	129.775	14.0107	70	100	PASS	PASS	PASS	PASS	PASS	PASS	0	1466.46	1511	807.567	79	115850
691	TAACTATACAATCTACTACCTCA	080703_002s	NORMAL	NO	1	1	1	M	4	1	3	5	None	EAM141	no	let-7f	TGAGGTAGTAGATTGTATAGTTA	21		yes		None	None	None	AUTO	DETECTED	184.863	1200.5	-5.2323	-9.64644	-13.008	-13.008	134.9	129.749	17.7693	78	100	PASS	PASS	PASS	PASS	PASS	PASS	0	1629.29	1707	887.073	80	130343
705	TAACTATACAATCTACTACCTCA	080703_002s	NORMAL	NO	1	1	1	M	4	1	5	5	None	EAM141	no	let-7f	TGAGGTAGTAGATTGTATAGTTA	21		yes		None	None	None	AUTO	DETECTED	184.671	1246.81	-9.09206	-7.28683	-13.008	-13.008	137.757	125.001	12.5787	75	100	PASS	PASS	PASS	PASS	PASS	PASS	0	1910.76	1957.5	973.801	72	137575
719	TAACTATACAATCTACTACCTCA	080703_002s	NORMAL	NO	1	1	1	M	4	1	7	5	None	EAM141	no	let-7f	TGAGGTAGTAGATTGTATAGTTA	21		yes		None	None	None	AUTO	DETECTED	185.447	1293.07	-0.345962	-5.51316	-13.008	-13.008	135.077	122.114	11.3238	76	100	PASS	PASS	PASS	PASS	PASS	PASS	0	2210.91	2338	1083.13	68	150342
229	TAACTATACAATGTAGTACCTCA	080703_002s	NORMAL	NO	1	1	1	E	2	1	1	5	None	EAM142	no		EAM135 control	21		synthetic		None	None	None	AUTO	LOW_SIGNAL	185.592	453.236	0	0	13.008	-143.088	129	129	0	-1	100	PASS	PASS	PASS	PASS	PASS	FAIL	0	63.9342	64	1.61935	76	4859
243	TAACTATACAATGTAGTACCTCA	080703_002s	NORMAL	NO	1	1	1	E	2	1	3	5	None	EAM142	no		EAM135 control	21		synthetic		None	None	None	AUTO	LOW_SIGNAL	185.697	499.362	0	0	13.008	-143.088	129	129	0	-1	100	PASS	PASS	PASS	PASS	PASS	FAIL	0	63.72	64	1.22541	75	4779
257	TAACTATACAATGTAGTACCTCA	080703_002s	NORMAL	NO	1	1	1	E	2	1	5	5	None	EAM142	no		EAM135 control	21		synthetic		None	None	None	AUTO	LOW_SIGNAL	185.801	545.487	0	0	13.008	-143.088	129	129	0	-1	100	PASS	PASS	PASS	PASS	PASS	FAIL	0	64.3108	64	1.48901	74	4759
271	TAACTATACAATGTAGTACCTCA	080703_002s	NORMAL	NO	1	1	1	E	2	1	7	5	None	EAM142	no		EAM135 control	21		synthetic		None	None	None	AUTO	LOW_SIGNAL	185.906	591.612	0	0	13.008	-143.088	129	129	0	-1	100	PASS	PASS	PASS	PASS	PASS	FAIL	0	63.1282	63	1.38975	78	4924
795	TAACCATACAACCTATTACCTCA	080703_002s	NORMAL	NO	1	1	1	O	4	3	2	4	None	EAM143	no	let-7c, like	TGAGGTAATAGGTTGTATGGTTA	22		yes		None	None	None	AUTO	DETECTED	860.921	1177.25	-1.41719	-5.31785	78.048	0	153.78	151.696	20.3741	71	100	PASS	PASS	PASS	FAIL	PASS	PASS	0	2264.94	1575	2428.34	104	235554
809	TAACCATACAACCTATTACCTCA	080703_002s	NORMAL	NO	1	1	1	O	4	3	4	4	None	EAM143	no	let-7c, like	TGAGGTAATAGGTTGTATGGTTA	22		yes		None	None	None	AUTO	DETECTED	861.451	1224.1	4.12216	4.0777	78.048	0	156.076	130.688	17.1542	72	100	PASS	PASS	PASS	PASS	PASS	PASS	0	2605.34	2528.5	1789.03	80	208427
823	TAACCATACAACCTATTACCTCA	080703_002s	NORMAL	NO	1	1	1	O	4	3	6	4	None	EAM143	no	let-7c, like	TGAGGTAATAGGTTGTATGGTTA	22		yes		None	None	None	AUTO	DETECTED	861.369	1270.51	1.6911	7.74732	78.048	0	152.198	147.422	16.1931	72	100	PASS	PASS	PASS	FAIL	PASS	PASS	0	2691.88	2312	2734.1	101	271880
837	TAACCATACAACCTATTACCTCA	080703_002s	NORMAL	NO	1	1	1	O	4	3	8	4	None	EAM143	no	let-7c, like	TGAGGTAATAGGTTGTATGGTTA	22		yes		None	None	None	AUTO	DETECTED	861.579	1317.08	3.06384	13.5923	78.048	0	139.802	139.019	14.4447	74	100	PASS	PASS	PASS	PASS	PASS	PASS	0	3530.69	2771.5	3326.86	90	317762
347	TAACCATAGAACGTATTACCTCA	080703_002s	NORMAL	NO	1	1	1	G	2	3	2	4	None	EAM144	no		EAM137 control	22		synthetic		None	None	None	AUTO	LOW_SIGNAL	858.462	479.783	0	0	65.04	-78.048	129	129	0	-1	100	PASS	PASS	PASS	PASS	PASS	FAIL	0	61.9595	62	1.30792	74	4585
361	TAACCATAGAACGTATTACCTCA	080703_002s	NORMAL	NO	1	1	1	G	2	3	4	4	None	EAM144	no		EAM137 control	22		synthetic		None	None	None	AUTO	LOW_SIGNAL	858.566	525.908	0	0	65.04	-78.048	129	129	0	-1	100	PASS	PASS	PASS	PASS	PASS	FAIL	0	62.4177	62	1.44655	79	4931
375	TAACCATAGAACGTATTACCTCA	080703_002s	NORMAL	NO	1	1	1	G	2	3	6	4	None	EAM144	no		EAM137 control	22		synthetic		None	None	None	AUTO	LOW_SIGNAL	858.671	572.034	0	0	65.04	-78.048	129	129	0	-1	100	PASS	PASS	PASS	FAIL	PASS	FAIL	0	61.6711	62	1.13594	76	4687
389	TAACCATAGAACGTATTACCTCA	080703_002s	NORMAL	NO	1	1	1	G	2	3	8	4	None	EAM144	no		EAM137 control	22		synthetic		None	None	None	AUTO	LOW_SIGNAL	858.776	618.159	0	0	65.04	-78.048	129	129	0	-1	100	PASS	PASS	PASS	FAIL	PASS	FAIL	0	60.88	61	1.32502	75	4566
785	AACCATACAACCTACTACCTCA	080703_002s	NORMAL	NO	1	1	1	O	4	3	1	1	None	EAM145	let-7c 14.50	let-7c	TGAGGTAGTAGGTTGTATGGTT	23		yes		None	None	None	AUTO	DETECTED	791	1153.57	-10.2736	-15.3914	78.048	0	150.749	140.708	13.7082	69	100	PASS	PASS	PASS	FAIL	PASS	PASS	0	2655.57	1833	2852.99	92	244312
799	AACCATACAACCTACTACCTCA	080703_002s	NORMAL	NO	1	1	1	O	4	3	3	1	None	EAM145	let-7c 14.50	let-7c	TGAGGTAGTAGGTTGTATGGTT	23		yes		None	None	None	AUTO	TOO_SMALL	791.894	1200.88	0	0	78.048	0	129	129	0	-1	100	PASS	PASS	PASS	FAIL	PASS	PASS	0	83.4521	59	113.876	73	6092
813	AACCATACAACCTACTACCTCA	080703_002s	NORMAL	NO	1	1	1	O	4	3	5	1	None	EAM145	let-7c 14.50	let-7c	TGAGGTAGTAGGTTGTATGGTT	23		yes		None	None	None	AUTO	DETECTED	791.455	1246.86	-7.06929	-1.96104	78.048	0	158.425	150.266	17.6839	70	100	PASS	PASS	PASS	FAIL	PASS	PASS	0	2689.82	1854.5	3508.02	102	274362
827	AACCATACAACCTACTACCTCA	080703_002s	NORMAL	NO	1	1	1	O	4	3	7	1	None	EAM145	let-7c 14.50	let-7c	TGAGGTAGTAGGTTGTATGGTT	23		yes		None	None	None	AUTO	DETECTED	791.37	1293.43	-9.53528	3.80617	78.048	0	151.69	147.043	13.7082	73	100	PASS	PASS	PASS	FAIL	PASS	PASS	0	3468.68	1778	4653.33	98	339931
337	AACCATACAAGCTAGTACCTCA	080703_002s	NORMAL	NO	1	1	1	G	2	3	1	1	None	EAM146	no		EAM139 control	23		synthetic		None	None	None	AUTO	DETECTED	789.462	454.957	3.12497	-24.9751	65.04	-78.048	144.508	144.508	13.495	69	100	PASS	PASS	PASS	PASS	PASS	PASS	0	1410.77	1583	844.264	97	136845
351	AACCATACAAGCTAGTACCTCA	080703_002s	NORMAL	NO	1	1	1	G	2	3	3	1	None	EAM146	no		EAM139 control	23		synthetic		None	None	None	AUTO	DETECTED	789.433	501.852	1.39417	-14.9607	65.04	-78.048	145.387	145.387	13.495	68	100	PASS	PASS	PASS	PASS	PASS	PASS	0	1430.75	1642	1000.07	99	141644
365	AACCATACAAGCTAGTACCTCA	080703_002s	NORMAL	NO	1	1	1	G	2	3	5	1	None	EAM146	no		EAM139 control	23		synthetic		None	None	None	AUTO	DETECTED	789.48	548.51	0	-8.0387	65.04	-78.048	146.529	138.758	16.8331	68	100	PASS	PASS	PASS	PASS	PASS	PASS	0	1436.23	1553.5	920.348	88	126388
379	AACCATACAAGCTAGTACCTCA	080703_002s	NORMAL	NO	1	1	1	G	2	3	7	1	None	EAM146	no		EAM139 control	23		synthetic		None	None	None	AUTO	DETECTED	789.576	594.913	0	-4.42466	65.04	-78.048	135.702	131.852	11.2893	71	100	PASS	PASS	PASS	PASS	PASS	PASS	0	1480.14	1457	905.652	80	118411
789	AACCACACAACCTACTACCTCA	080703_002s	NORMAL	NO	1	1	1	O	4	3	1	5	None	EAM147	let-7b 16.62	let-7b	TGAGGTAGTAGGTTGTGTGGTT	24		yes		None	None	None	AUTO	DETECTED	883.865	1153.83	-2.28815	-9.29869	78.048	0	143.312	117.757	15.2279	76	100	PASS	PASS	PASS	FAIL	PASS	PASS	0	3175.26	1725.5	3326.2	66	209567
803	AACCACACAACCTACTACCTCA	080703_002s	NORMAL	NO	1	1	1	O	4	3	3	5	None	EAM147	let-7b 16.62	let-7b	TGAGGTAGTAGGTTGTGTGGTT	24		yes		None	None	None	AUTO	DETECTED	884.005	1199.75	-1.82052	-11.9791	78.048	0	143.516	130.51	16.7567	80	100	PASS	PASS	PASS	FAIL	PASS	PASS	0	3587.72	1974	4115.15	78	279842
817	AACCACACAACCTACTACCTCA	080703_002s	NORMAL	NO	1	1	1	O	4	3	5	5	None	EAM147	let-7b 16.62	let-7b	TGAGGTAGTAGGTTGTGTGGTT	24		yes		None	None	None	AUTO	DETECTED	884.447	1246.37	2.56683	-5.54809	78.048	0	140.1	135.259	10.4	80	100	PASS	PASS	PASS	FAIL	PASS	PASS	0	3597.79	2168	4221.6	85	305812
831	AACCACACAACCTACTACCTCA	080703_002s	NORMAL	NO	1	1	1	O	4	3	7	5	None	EAM147	let-7b 16.62	let-7b	TGAGGTAGTAGGTTGTGTGGTT	24		yes		None	None	None	AUTO	DETECTED	884.553	1293.03	2.5827	0	78.048	0	142.219	126.369	11.3238	73	100	PASS	PASS	PASS	FAIL	PASS	PASS	0	3202.18	2505	3321.56	74	236961
341	AACCACACAAGCTAGTACCTCA	080703_002s	NORMAL	NO	1	1	1	G	2	3	1	5	None	EAM148			EAM147 control	24		synthetic		None	None	None	AUTO	DETECTED	881.601	454.672	1.67364	-25.9684	65.04	-78.048	141.999	131.896	8.2526	72	100	PASS	PASS	PASS	PASS	PASS	PASS	0	1880.54	1514	1367.13	82	154204
355	AACCACACAAGCTAGTACCTCA	080703_002s	NORMAL	NO	1	1	1	G	2	3	3	5	None	EAM148			EAM147 control	24		synthetic		None	None	None	AUTO	DETECTED	881.923	501.529	4.50326	-16.4494	65.04	-78.048	148.312	139.103	11.1434	69	100	PASS	PASS	PASS	PASS	PASS	PASS	0	1685.29	1313	1324.26	89	149991
369	AACCACACAAGCTAGTACCTCA	080703_002s	NORMAL	NO	1	1	1	G	2	3	5	5	None	EAM148			EAM147 control	24		synthetic		None	None	None	AUTO	DETECTED	882.51	548.3	10.7786	-8.04822	65.04	-78.048	152.252	135.537	15.5892	71	100	PASS	PASS	PASS	PASS	PASS	PASS	0	1539.13	1212.5	1332.45	84	129287
383	AACCACACAAGCTAGTACCTCA	080703_002s	NORMAL	NO	1	1	1	G	2	3	7	5	None	EAM148			EAM147 control	24		synthetic		None	None	None	AUTO	DETECTED	882.37	594.554	7.59171	-6.37062	65.04	-78.048	135.281	130.462	12.8	68	100	PASS	PASS	PASS	PASS	PASS	PASS	0	1601.08	1315.5	1414.19	80	128086
456	GCATTCACCCGCGTGCCTTA	080703_002s	NORMAL	NO	1	1	1	I	3	1	2	1	None	EAM149II	no			25		yes		None	None	None	AUTO	DETECTED	92.787	827.691	-5.08492	3.16467	0	-78.048	156.289	145.368	19.3274	82	100	PASS	PASS	PASS	PASS	PASS	PASS	0	4760.37	4885	3546.13	97	461756
470	GCATTCACCCGCGTGCCTTA	080703_002s	NORMAL	NO	1	1	1	I	3	1	4	1	None	EAM149II	no			25		yes		None	None	None	AUTO	DETECTED	93.0472	873.896	-3.05986	4.20076	0	-78.048	147.777	145.434	25.8324	80	100	PASS	PASS	PASS	PASS	PASS	PASS	0	3895.14	3400.5	3147.66	98	381724
484	GCATTCACCCGCGTGCCTTA	080703_002s	NORMAL	NO	1	1	1	I	3	1	6	1	None	EAM149II	no			25		yes		None	None	None	AUTO	DETECTED	93.1239	920.849	-3.4223	14.9587	0	-78.048	151.73	140.841	14.0611	84	100	PASS	PASS	PASS	PASS	PASS	PASS	0	5525.81	5655	4192.93	93	513900
498	GCATTCACCCGCGTGCCTTA	080703_002s	NORMAL	NO	1	1	1	I	3	1	8	1	None	EAM149II	no			25		yes		None	None	None	AUTO	DETECTED	93.0769	966.817	-5.39267	12.9215	0	-78.048	147.766	134.969	14.5863	81	100	PASS	PASS	PASS	PASS	PASS	PASS	0	5800.08	4583.5	5455.81	86	498807
8	TCATACAGCTAGATAACCAAAGA	080703_002s	NORMAL	NO	1	1	1	A	1	1	2	1	None	EAM150II	no, but 12/12 mir-131-(1,2,3) 13.92,11.91,16.62			26		yes		None	None	None	AUTO	DETECTED	88.1036	125.293	-6.58379	-3.57821	-39.024	-208.128	156.929	140.094	12.0059	107	100	PASS	PASS	PASS	PASS	PASS	PASS	0	10264.6	11502	7282.68	93	954609
22	TCATACAGCTAGATAACCAAAGA	080703_002s	NORMAL	NO	1	1	1	A	1	1	4	1	None	EAM150II	no, but 12/12 mir-131-(1,2,3) 13.92,11.91,16.62			26		yes		None	None	None	AUTO	DETECTED	88.1579	172.21	-7.23741	6.72928	-39.024	-208.128	157.942	146.337	17.002	102	100	PASS	PASS	PASS	PASS	PASS	PASS	0	8986.58	10234	7033.01	99	889671
36	TCATACAGCTAGATAACCAAAGA	080703_002s	NORMAL	NO	1	1	1	A	1	1	6	1	None	EAM150II	no, but 12/12 mir-131-(1,2,3) 13.92,11.91,16.62			26		yes		None	None	None	AUTO	DETECTED	88.8009	218.473	-0.233321	8.51884	-39.024	-208.128	156.379	148.219	11.9421	95	100	PASS	PASS	PASS	PASS	PASS	PASS	0	8593.53	8993	7565.57	99	850759
50	TCATACAGCTAGATAACCAAAGA	080703_002s	NORMAL	NO	1	1	1	A	1	1	8	1	None	EAM150II	no, but 12/12 mir-131-(1,2,3) 13.92,11.91,16.62			26		yes		None	None	None	AUTO	DETECTED	88.6491	265.368	-3.5673	18.5299	-39.024	-208.128	160.008	137.866	15.6193	97	100	PASS	PASS	PASS	PASS	PASS	PASS	0	10471.8	10201	8632.49	86	900576
460	ACAAGATCGGATCTACGG	080703_002s	NORMAL	NO	1	1	1	I	3	1	2	5	None	EAM151	no			28		yes		None	None	None	AUTO	DETECTED	185.317	826.24	-1.44697	-12.9897	0	-78.048	151.417	135.654	11.1434	78	100	PASS	PASS	PASS	PASS	PASS	PASS	0	3200.94	3524	2598.27	84	268879
474	ACAAGATCGGATCTACGG	080703_002s	NORMAL	NO	1	1	1	I	3	1	4	5	None	EAM151	no			28		yes		None	None	None	AUTO	DETECTED	185.92	872.44	5.03302	-12.0227	0	-78.048	143.673	133.311	15.5892	75	100	PASS	PASS	PASS	PASS	PASS	PASS	0	3013.32	3208	2311.32	82	247092
488	ACAAGATCGGATCTACGG	080703_002s	NORMAL	NO	1	1	1	I	3	1	6	5	None	EAM151	no			28		yes		None	None	None	AUTO	DETECTED	186.122	919.067	6.30353	-5.50204	0	-78.048	144.744	120.959	24.5147	76	100	PASS	PASS	PASS	PASS	PASS	PASS	0	3656.45	4107	2163.98	69	252295
502	ACAAGATCGGATCTACGG	080703_002s	NORMAL	NO	1	1	1	I	3	1	8	5	None	EAM151	no			28		yes		None	None	None	AUTO	DETECTED	185.957	965.902	2.78834	3.73631	0	-78.048	144.08	119.215	16.4892	76	100	PASS	PASS	PASS	PASS	PASS	PASS	0	3934.74	3779	2857.51	69	271497
12	ACTTTCGGTTATCTAGCTTTAT	080703_002s	NORMAL	NO	1	1	1	A	1	1	2	5	None	EAM152	no			3		yes		None	None	None	AUTO	DETECTED	181.14	124.084	3.64242	-16.5791	-39.024	-208.128	141.444	126.656	16.6023	83	100	PASS	PASS	PASS	PASS	PASS	PASS	0	764.479	803	340.312	71	54278
26	ACTTTCGGTTATCTAGCTTTAT	080703_002s	NORMAL	NO	1	1	1	A	1	1	4	5	None	EAM152	no			3		yes		None	None	None	AUTO	DETECTED	181.185	170.882	2.86733	-7.83227	-39.024	-208.128	132.743	119.754	11.3138	74	100	PASS	PASS	PASS	PASS	PASS	PASS	0	610.716	630	239.603	67	40918
40	ACTTTCGGTTATCTAGCTTTAT	080703_002s	NORMAL	NO	1	1	1	A	1	1	6	5	None	EAM152	no			3		yes		None	None	None	AUTO	DETECTED	181.282	217.19	2.75896	-5.46095	-39.024	-208.128	135.142	124.862	10.123	76	100	PASS	PASS	PASS	PASS	PASS	PASS	0	609.614	603	220.461	70	42673
54	ACTTTCGGTTATCTAGCTTTAT	080703_002s	NORMAL	NO	1	1	1	A	1	1	8	5	None	EAM152	no			3		yes		None	None	None	AUTO	DETECTED	181.275	264.163	1.31696	5.56913	-39.024	-208.128	143.391	123.666	12.85	73	100	PASS	PASS	PASS	PASS	PASS	PASS	0	865.843	849.5	343.275	70	60609
450	AACTATACAACCTACTACCTCA	080703_002s	NORMAL	NO	1	1	1	I	3	1	1	2	None	EAM153	let-7a-(1,2,3,4) 13.37,12.84,15.55, 15.61			4		yes		None	None	None	AUTO	DETECTED	115.237	804.114	-12.3761	-2.84947	0	-78.048	156.505	144.604	17.002	76	100	PASS	PASS	PASS	PASS	PASS	PASS	0	3685.8	3488	2811.01	95	350151
464	AACTATACAACCTACTACCTCA	080703_002s	NORMAL	NO	1	1	1	I	3	1	3	2	None	EAM153	let-7a-(1,2,3,4) 13.37,12.84,15.55, 15.61			4		yes		None	None	None	AUTO	DETECTED	115.419	850.437	-11.3674	0	0	-78.048	156.498	137.185	15.3504	76	100	PASS	PASS	PASS	PASS	PASS	PASS	0	3551.93	3042	2772.8	88	312570
478	AACTATACAACCTACTACCTCA	080703_002s	NORMAL	NO	1	1	1	I	3	1	5	2	None	EAM153	let-7a-(1,2,3,4) 13.37,12.84,15.55, 15.61			4		yes		None	None	None	AUTO	DETECTED	115.5	896.587	-11.6727	0	0	-78.048	156.096	156.096	20.726	79	100	PASS	PASS	PASS	FAIL	PASS	PASS	0	3607.4	2946	3761.96	114	411244
492	AACTATACAACCTACTACCTCA	080703_002s	NORMAL	NO	1	1	1	I	3	1	7	2	None	EAM153	let-7a-(1,2,3,4) 13.37,12.84,15.55, 15.61			4		yes		None	None	None	AUTO	DETECTED	115.472	943.435	-13.394	9.44477	0	-78.048	154.925	135.465	18.5546	83	100	PASS	PASS	PASS	FAIL	PASS	PASS	0	5255	3378	5592.1	87	457185
2	AAAGAGACCGGTTCACTGTGA	080703_002s	NORMAL	NO	1	1	1	A	1	1	1	2	None	EAM154	mir-128a/b 17.65/14.88			4		yes		None	None	None	AUTO	DETECTED	110.397	101.637	-15.905	-10.6168	-39.024	-208.128	160.887	141.556	12.6547	99	100	PASS	PASS	PASS	PASS	PASS	PASS	0	8455.16	8348	4338.01	92	777875
16	AAAGAGACCGGTTCACTGTGA	080703_002s	NORMAL	NO	1	1	1	A	1	1	3	2	None	EAM154	mir-128a/b 17.65/14.88			4		yes		None	None	None	AUTO	DETECTED	110.888	148.095	-10.8845	-6.28864	-39.024	-208.128	156.298	143.222	14.9848	99	100	PASS	PASS	PASS	PASS	PASS	PASS	0	6988.32	7426	4007.45	95	663890
30	AAAGAGACCGGTTCACTGTGA	080703_002s	NORMAL	NO	1	1	1	A	1	1	5	2	None	EAM154	mir-128a/b 17.65/14.88			4		yes		None	None	None	AUTO	DETECTED	110.983	194.36	-11.0148	-4.47428	-39.024	-208.128	153.781	138.85	10.9602	100	100	PASS	PASS	PASS	PASS	PASS	PASS	0	8124.46	8713.5	4066.33	90	731201
44	AAAGAGACCGGTTCACTGTGA	080703_002s	NORMAL	NO	1	1	1	A	1	1	7	2	None	EAM154	mir-128a/b 17.65/14.88			4		yes		None	None	None	AUTO	TOO_SMALL	111.934	240.829	0	0	-39.024	-208.128	129	129	0	-1	100	PASS	PASS	PASS	FAIL	PASS	PASS	0	79.4416	66	84.8552	77	6117
568	TCCATCATCAAAACAAATGGAGT	080703_002s	NORMAL	NO	1	1	1	K	3	3	2	1	None	EAM155	no			5		yes		None	None	None	AUTO	DETECTED	789.574	828.128	-6.28963	-9.78458	65.04	-39.024	139.054	130.27	19.2162	68	100	PASS	PASS	PASS	PASS	PASS	PASS	0	1950.52	1711	1564.64	79	154091
582	TCCATCATCAAAACAAATGGAGT	080703_002s	NORMAL	NO	1	1	1	K	3	3	4	1	None	EAM155	no			5		yes		None	None	None	AUTO	DETECTED	789.739	875.087	-5.5076	0	65.04	-39.024	137.292	124.493	11.2893	69	100	PASS	PASS	PASS	PASS	PASS	PASS	0	2441.94	2191	1941.26	72	175820
596	TCCATCATCAAAACAAATGGAGT	080703_002s	NORMAL	NO	1	1	1	K	3	3	6	1	None	EAM155	no			5		yes		None	None	None	AUTO	DETECTED	789.844	921.211	-5.49807	0	65.04	-39.024	143.501	121.378	19.0779	69	100	PASS	PASS	PASS	PASS	PASS	PASS	0	2698.63	2495	2019.71	67	180808
610	TCCATCATCAAAACAAATGGAGT	080703_002s	NORMAL	NO	1	1	1	K	3	3	8	1	None	EAM155	no			5		yes		None	None	None	AUTO	DETECTED	789.982	967.549	-5.0749	3.81808	65.04	-39.024	131.734	119.411	16.6319	68	100	PASS	PASS	PASS	FAIL	PASS	PASS	0	2896.56	1740.5	2942.83	66	191173
120	ACTCACCGAGAGCGTTGAATGTT	080703_002s	NORMAL	NO	1	1	1	C	1	3	2	1	None	EAM156	no			5		yes		None	None	None	AUTO	DETECTED	790.771	129.706	3.65771	-3.82622	91.056	-130.08	152.043	139.601	11.3736	86	100	PASS	PASS	PASS	PASS	PASS	PASS	0	3183.2	3404	1729.63	91	289671
134	ACTCACCGAGAGCGTTGAATGTT	080703_002s	NORMAL	NO	1	1	1	C	1	3	4	1	None	EAM156	no			5		yes		None	None	None	AUTO	DETECTED	790.617	176.16	0	0.456519	91.056	-130.08	143.678	130.874	12.2225	86	100	PASS	PASS	PASS	PASS	PASS	PASS	0	3210.06	3421	1438.11	79	253595
148	ACTCACCGAGAGCGTTGAATGTT	080703_002s	NORMAL	NO	1	1	1	C	1	3	6	1	None	EAM156	no			5		yes		None	None	None	AUTO	DETECTED	790.54	222.91	-2.06823	8.57977	91.056	-130.08	168.291	122.88	24.3266	96	100	PASS	PASS	PASS	PASS	PASS	PASS	0	3142.97	2944	1201.6	72	226294
162	ACTCACCGAGAGCGTTGAATGTT	080703_002s	NORMAL	NO	1	1	1	C	1	3	8	1	None	EAM156	no			5		yes		None	None	None	AUTO	DETECTED	790.83	269.071	0	9.04899	91.056	-130.08	151.451	145.405	11.0059	77	100	PASS	PASS	PASS	PASS	PASS	PASS	0	2777.86	3182.5	1962.48	98	272230
572	TGGTGTCAGAAGTGGGATAC	080703_002s	NORMAL	NO	1	1	1	K	3	3	2	5	None	EAM157	no			6		yes		None	None	None	AUTO	DETECTED	883.515	826.864	15.6939	-23.5079	65.04	-39.024	122.623	104.549	11.8335	66	100	PASS	PASS	PASS	PASS	PASS	PASS	0	96.1373	99	13.6279	51	4903
586	TGGTGTCAGAAGTGGGATAC	080703_002s	NORMAL	NO	1	1	1	K	3	3	4	5	None	EAM157	no			6		yes		None	None	None	AUTO	DETECTED	883.052	873.569	8.30546	-15.9631	65.04	-39.024	101.836	101.377	17.6562	67	100	PASS	PASS	PASS	PASS	PASS	PASS	0	97.7778	102	14.4409	45	4400
600	TGGTGTCAGAAGTGGGATAC	080703_002s	NORMAL	NO	1	1	1	K	3	3	6	5	None	EAM157	no			6		yes		None	None	None	AUTO	DETECTED	883.28	920.161	9.91082	-9.89256	65.04	-39.024	110.979	99.063	13.7533	65	100	PASS	PASS	PASS	PASS	PASS	PASS	0	115.558	121	21.359	43	4969
614	TGGTGTCAGAAGTGGGATAC	080703_002s	NORMAL	NO	1	1	1	K	3	3	8	5	None	EAM157	no			6		yes		None	None	None	AUTO	DETECTED	883.774	966.5	14.9833	-7.11296	65.04	-39.024	111.585	103.253	14.513	66	100	PASS	PASS	PASS	PASS	PASS	PASS	0	138.12	155.5	37.0871	50	6906
124	TACAGCTAAATAACCAAAGA	080703_002s	NORMAL	NO	1	1	1	C	1	3	2	5	None	EAM158	no			6		yes		None	None	None	AUTO	DETECTED	882.675	128.45	0	-17.4396	91.056	-130.08	97.5468	83.0123	63.8444	72	100	PASS	PASS	PASS	PASS	PASS	PASS	0	73.7188	73.5	1.32554	32	2359
138	TACAGCTAAATAACCAAAGA	080703_002s	NORMAL	NO	1	1	1	C	1	3	4	5	None	EAM158	no			6		yes		None	None	None	AUTO	DETECTED	882.906	175.406	0	-6.63103	91.056	-130.08	92.9993	75.7767	85.1175	72	100	PASS	PASS	PASS	PASS	PASS	PASS	0	74.2609	74	2.26068	23	1708
152	TACAGCTAAATAACCAAAGA	080703_002s	NORMAL	NO	1	1	1	C	1	3	6	5	None	EAM158	no			6		yes		None	None	None	AUTO	DETECTED	882.789	221.658	-2.08331	-4.98796	91.056	-130.08	107.065	77.7519	89.8848	73	100	PASS	PASS	PASS	PASS	PASS	PASS	0	74.3793	74	2.06006	29	2157
166	TACAGCTAAATAACCAAAGA	080703_002s	NORMAL	NO	1	1	1	C	1	3	8	5	None	EAM158	no			6		yes		None	None	None	AUTO	DETECTED	883.284	268.851	2.98682	8.90608	91.056	-130.08	96.8767	81.6022	67.0503	69	100	PASS	PASS	PASS	PASS	PASS	PASS	0	71.1613	71	1.77194	31	2206
562	ATGCCCTTTTAACATTGCACTG	080703_002s	NORMAL	NO	1	1	1	K	3	3	1	2	None	EAM159	mir-130a 15.24			7		yes		None	None	None	AUTO	DETECTED	812.565	804.586	-6.55481	-15.3359	65.04	-39.024	135.833	127.18	11.5871	66	100	PASS	PASS	PASS	PASS	PASS	PASS	0	836.312	839	457.539	77	64396
576	ATGCCCTTTTAACATTGCACTG	080703_002s	NORMAL	NO	1	1	1	K	3	3	3	2	None	EAM159	mir-130a 15.24			7		yes		None	None	None	AUTO	DETECTED	812.629	851.276	-7.07088	-7.98391	65.04	-39.024	133.968	122.291	12.7142	68	100	PASS	PASS	PASS	PASS	PASS	PASS	0	865.043	828.5	521.773	70	60553
590	ATGCCCTTTTAACATTGCACTG	080703_002s	NORMAL	NO	1	1	1	K	3	3	5	2	None	EAM159	mir-130a 15.24			7		yes		None	None	None	AUTO	DETECTED	813.039	897.487	-3.09559	-6.87874	65.04	-39.024	128.04	116.671	15.9953	71	100	PASS	PASS	PASS	PASS	PASS	PASS	0	1324.32	1235	795.352	60	79459
604	ATGCCCTTTTAACATTGCACTG	080703_002s	NORMAL	NO	1	1	1	K	3	3	7	2	None	EAM159	mir-130a 15.24			7		yes		None	None	None	AUTO	DETECTED	813.5	943.963	1.5347	-2.30959	65.04	-39.024	132.649	119.921	12.9261	69	100	PASS	PASS	PASS	PASS	PASS	PASS	0	1541.52	1198	1333.46	66	101740
114	AACCTATCCTGAATTACTTGAA	080703_002s	NORMAL	NO	1	1	1	C	1	3	1	2	None	EAM160	mir-26b 11.65			7		yes		None	None	None	AUTO	DETECTED	813.06	106.164	-5.72276	-9.37897	91.056	-130.08	156.73	148.991	10.3784	88	100	PASS	PASS	PASS	PASS	PASS	PASS	0	3602.96	3252.5	2293.24	102	367502
128	AACCTATCCTGAATTACTTGAA	080703_002s	NORMAL	NO	1	1	1	C	1	3	3	2	None	EAM160	mir-26b 11.65			7		yes		None	None	None	AUTO	DETECTED	813.527	152.527	0	-6.28785	91.056	-130.08	156.627	135.627	14.3205	86	100	PASS	PASS	PASS	PASS	PASS	PASS	0	3435.51	3309.5	1682.29	88	302325
142	AACCTATCCTGAATTACTTGAA	080703_002s	NORMAL	NO	1	1	1	C	1	3	5	2	None	EAM160	mir-26b 11.65			7		yes		None	None	None	AUTO	DETECTED	813.688	199.107	0	-0.368788	91.056	-130.08	156.125	148.297	17.6839	89	100	PASS	PASS	PASS	PASS	PASS	PASS	0	3341.73	3442.5	2120.35	102	340856
156	AACCTATCCTGAATTACTTGAA	080703_002s	NORMAL	NO	1	1	1	C	1	3	7	2	None	EAM160	mir-26b 11.65			7		yes		None	None	None	AUTO	DETECTED	813.664	245.733	-1.95231	6.13879	91.056	-130.08	158.206	149.002	18.2987	80	100	PASS	PASS	PASS	PASS	PASS	PASS	0	3106.65	2752	2198.91	103	319985
457	CTCAATAGACTGTGAGCTCCTT	080703_002s	NORMAL	NO	1	1	1	I	3	1	2	2	None	EAM161	no			8		yes		None	None	None	AUTO	DETECTED	116.327	827.265	1.12691	-1.69507	0	-78.048	131.747	118.781	18.2803	72	100	PASS	PASS	PASS	PASS	PASS	PASS	0	153.203	158.5	40.6827	64	9805
471	CTCAATAGACTGTGAGCTCCTT	080703_002s	NORMAL	NO	1	1	1	I	3	1	4	2	None	EAM161	no			8		yes		None	None	None	AUTO	DETECTED	116.25	873.45	-1.23677	0	0	-78.048	130.605	104.95	14.1085	74	100	PASS	PASS	PASS	PASS	PASS	PASS	0	157.451	165	38.9262	51	8030
485	CTCAATAGACTGTGAGCTCCTT	080703_002s	NORMAL	NO	1	1	1	I	3	1	6	2	None	EAM161	no			8		yes		None	None	None	AUTO	DETECTED	116.724	920.453	3.56303	10.4912	0	-78.048	134.762	128.264	22.0894	73	100	PASS	PASS	PASS	PASS	PASS	PASS	0	176.507	177	53.9321	73	12885
499	CTCAATAGACTGTGAGCTCCTT	080703_002s	NORMAL	NO	1	1	1	I	3	1	8	2	None	EAM161	no			8		yes		None	None	None	AUTO	DETECTED	116.524	966.91	-0.391018	14.8023	0	-78.048	132.405	121.28	11.5656	74	100	PASS	PASS	PASS	PASS	PASS	PASS	0	221.451	234	81.8137	71	15723
9	ATCAAGGTCCGCTGTGAACACG	080703_002s	NORMAL	NO	1	1	1	A	1	1	2	2	None	EAM162	no			8		yes		None	None	None	AUTO	DETECTED	111.386	125.348	-3.7246	-2.17888	-39.024	-208.128	132.421	112.017	15.5529	113	100	PASS	PASS	PASS	PASS	PASS	PASS	0	214.304	194.5	62.7367	56	12001
23	ATCAAGGTCCGCTGTGAACACG	080703_002s	NORMAL	NO	1	1	1	A	1	1	4	2	None	EAM162	no			8		yes		None	None	None	AUTO	DETECTED	111.601	172.044	-2.28537	5.24679	-39.024	-208.128	131.467	119.167	17.2145	113	100	PASS	PASS	PASS	PASS	PASS	PASS	0	184.031	172	48.1547	65	11962
37	ATCAAGGTCCGCTGTGAACACG	080703_002s	NORMAL	NO	1	1	1	A	1	1	6	2	None	EAM162	no			8		yes		None	None	None	AUTO	DETECTED	111.527	218.407	-4.6157	8.32988	-39.024	-208.128	132.232	107.92	13.4409	98	100	PASS	PASS	PASS	PASS	PASS	PASS	0	205.231	197.5	36.108	52	10672
51	ATCAAGGTCCGCTGTGAACACG	080703_002s	NORMAL	NO	1	1	1	A	1	1	8	2	None	EAM162	no			8		yes		None	None	None	AUTO	DETECTED	111.406	265.382	-7.54665	19.3913	-39.024	-208.128	158.097	119.922	35.9873	83	100	PASS	PASS	PASS	PASS	PASS	PASS	0	255.815	242	77.6333	65	16628
461	TCCATAAAGTAGGAAACACTACA	080703_002s	NORMAL	NO	1	1	1	I	3	1	2	6	None	EAM163	no			9		yes		None	None	None	AUTO	DETECTED	208.727	826.398	3.07078	-10.2625	0	-78.048	133.918	128.674	17.9273	72	100	PASS	PASS	PASS	PASS	PASS	PASS	0	243.432	234.5	99.0933	74	18014
475	TCCATAAAGTAGGAAACACTACA	080703_002s	NORMAL	NO	1	1	1	I	3	1	4	6	None	EAM163	no			9		yes		None	None	None	AUTO	DETECTED	209.444	873.478	11.0396	2.15715	0	-78.048	135.269	130.438	15.3066	68	100	PASS	PASS	PASS	PASS	PASS	PASS	0	194.2	209	58.5587	80	15536
489	TCCATAAAGTAGGAAACACTACA	080703_002s	NORMAL	NO	1	1	1	I	3	1	6	6	None	EAM163	no			9		yes		None	None	None	AUTO	DETECTED	209.058	919.474	4.65867	0	0	-78.048	122.207	110.753	8.86058	78	100	PASS	PASS	PASS	PASS	PASS	PASS	0	320.638	325	76.7255	58	18597
503	TCCATAAAGTAGGAAACACTACA	080703_002s	NORMAL	NO	1	1	1	I	3	1	8	6	None	EAM163	no			9		yes		None	None	None	AUTO	DETECTED	209.204	966.023	5.19935	5.98476	0	-78.048	130.265	117.447	12.5787	69	100	PASS	PASS	PASS	PASS	PASS	PASS	0	505.877	532	142.366	65	32882
13	GAGTGCTTGCTAGGTGCCAAG	080703_002s	NORMAL	NO	1	1	1	A	1	1	2	6	None	EAM164	no			9		yes		None	None	None	AUTO	LOW_SIGNAL	203.923	125.306	0	0	-39.024	-208.128	129	129	0	-1	100	PASS	PASS	PASS	PASS	PASS	FAIL	0	64.6351	64.5	2.14906	74	4783
27	GAGTGCTTGCTAGGTGCCAAG	080703_002s	NORMAL	NO	1	1	1	A	1	1	4	6	None	EAM164	no			9		yes		None	None	None	AUTO	LOW_SIGNAL	204.028	171.432	0	0	-39.024	-208.128	129	129	0	-1	100	PASS	PASS	PASS	PASS	PASS	FAIL	0	64.3562	64	1.55786	73	4698
41	GAGTGCTTGCTAGGTGCCAAG	080703_002s	NORMAL	NO	1	1	1	A	1	1	6	6	None	EAM164	no			9		yes		None	None	None	AUTO	LOW_SIGNAL	204.132	217.557	0	0	-39.024	-208.128	129	129	0	-1	100	PASS	PASS	PASS	PASS	PASS	FAIL	0	65.1299	65	1.58405	77	5015
55	GAGTGCTTGCTAGGTGCCAAG	080703_002s	NORMAL	NO	1	1	1	A	1	1	8	6	None	EAM164	no			9		yes		None	None	None	AUTO	LOW_SIGNAL	204.237	263.683	0	0	-39.024	-208.128	129	129	0	-1	100	PASS	PASS	PASS	FAIL	PASS	FAIL	0	65.0133	65	1.26804	75	4876
451	GGGAGTGAAGACACGGAGCCAGA	080703_002s	NORMAL	NO	1	1	1	I	3	1	1	3	None	EAM165	no			10		yes		None	None	None	AUTO	DETECTED	139.306	803.812	0.722292	-6.09988	0	-78.048	134.907	134.907	15.2366	67	100	PASS	PASS	PASS	PASS	PASS	PASS	0	185.405	197	45.8055	84	15574
465	GGGAGTGAAGACACGGAGCCAGA	080703_002s	NORMAL	NO	1	1	1	I	3	1	3	3	None	EAM165	no			10		yes		None	None	None	AUTO	DETECTED	139.411	850.589	0.72388	2.37707	0	-78.048	135.481	132.616	15.3067	68	100	PASS	PASS	PASS	PASS	PASS	PASS	0	154.378	167	39.2034	82	12659
479	GGGAGTGAAGACACGGAGCCAGA	080703_002s	NORMAL	NO	1	1	1	I	3	1	5	3	None	EAM165	no			10		yes		None	None	None	AUTO	DETECTED	139.619	897	2.06862	6.09432	0	-78.048	130.08	117.072	10.2374	76	100	PASS	PASS	PASS	PASS	PASS	PASS	0	213.492	222	42.0821	63	13450
493	GGGAGTGAAGACACGGAGCCAGA	080703_002s	NORMAL	NO	1	1	1	I	3	1	7	3	None	EAM165	no			10		yes		None	None	None	AUTO	DETECTED	139.553	943.372	0	9.30663	0	-78.048	140.1	135.259	10.4	68	100	PASS	PASS	PASS	PASS	PASS	PASS	0	368.647	400	149.673	85	31335
3	GCCTATCCTGGATTACTTGAA	080703_002s	NORMAL	NO	1	1	1	A	1	1	1	3	None	EAM166	mir-26a 15.46			10		yes		None	None	None	AUTO	DETECTED	134.029	101.569	-8.49938	-10.8231	-39.024	-208.128	143.441	130.618	13.3227	81	100	PASS	PASS	PASS	PASS	PASS	PASS	0	2179.64	2554	1190.15	80	174371
17	GCCTATCCTGGATTACTTGAA	080703_002s	NORMAL	NO	1	1	1	A	1	1	3	3	None	EAM166	mir-26a 15.46			10		yes		None	None	None	AUTO	DETECTED	134.5	148.5	-3.73789	-0.338221	-39.024	-208.128	130.08	130.08	11.5871	78	100	PASS	PASS	PASS	PASS	PASS	PASS	0	1712.67	2052.5	969.645	80	137014
31	GCCTATCCTGGATTACTTGAA	080703_002s	NORMAL	NO	1	1	1	A	1	1	5	3	None	EAM166	mir-26a 15.46			10		yes		None	None	None	AUTO	DETECTED	134.591	195	-3.91514	4.53541	-39.024	-208.128	130.08	117.072	12.5787	94	100	PASS	PASS	PASS	PASS	PASS	PASS	0	2059.51	2301	1019.71	61	125630
45	GCCTATCCTGGATTACTTGAA	080703_002s	NORMAL	NO	1	1	1	A	1	1	7	3	None	EAM166	mir-26a 15.46			10		yes		None	None	None	AUTO	DETECTED	134.881	241.348	-1.50215	7.42676	-39.024	-208.128	145.581	142.697	14.9227	75	100	PASS	PASS	PASS	PASS	PASS	PASS	0	1753.28	1866	1212.7	96	168315
569	GTTGTGGTCACTTACAATT	080703_002s	NORMAL	NO	1	1	1	K	3	3	2	2	None	EAM167	no			11		yes		None	None	None	AUTO	LOW_SIGNAL	813.121	828.828	0	0	65.04	-39.024	129	129	0	-1	100	PASS	PASS	PASS	PASS	PASS	FAIL	0	62.5867	63	1.25303	75	4694
583	GTTGTGGTCACTTACAATT	080703_002s	NORMAL	NO	1	1	1	K	3	3	4	2	None	EAM167	no			11		yes		None	None	None	AUTO	LOW_SIGNAL	813.225	874.953	0	0	65.04	-39.024	129	129	0	-1	100	PASS	PASS	PASS	FAIL	PASS	FAIL	0	61.9865	62	1.38972	74	4587
597	GTTGTGGTCACTTACAATT	080703_002s	NORMAL	NO	1	1	1	K	3	3	6	2	None	EAM167	no			11		yes		None	None	None	AUTO	LOW_SIGNAL	813.33	921.078	0	0	65.04	-39.024	129	129	0	-1	100	PASS	PASS	PASS	PASS	PASS	FAIL	0	63.3288	63	1.26989	73	4623
611	GTTGTGGTCACTTACAATT	080703_002s	NORMAL	NO	1	1	1	K	3	3	8	2	None	EAM167	no			11		yes		None	None	None	AUTO	LOW_SIGNAL	813.434	967.204	0	0	65.04	-39.024	129	129	0	-1	100	PASS	PASS	PASS	PASS	PASS	FAIL	0	61.6301	62	1.20769	73	4499
121	CTATACAACCTCCTACCTCA	080703_002s	NORMAL	NO	1	1	1	C	1	3	2	2	None	EAM168	let-7e 14.53			11		yes		None	None	None	AUTO	DETECTED	813.774	129.305	2.8852	-8.3533	91.056	-130.08	152.172	144.946	13.3088	90	100	PASS	PASS	PASS	PASS	PASS	PASS	0	4629.57	3584	3625.56	97	449068
135	CTATACAACCTCCTACCTCA	080703_002s	NORMAL	NO	1	1	1	C	1	3	4	2	None	EAM168	let-7e 14.53			11		yes		None	None	None	AUTO	DETECTED	813.818	175.454	2.09522	-8.04267	91.056	-130.08	144.681	132.097	11.6408	90	100	PASS	PASS	PASS	PASS	PASS	PASS	0	5315.18	4266.5	3348.87	82	435845
149	CTATACAACCTCCTACCTCA	080703_002s	NORMAL	NO	1	1	1	C	1	3	6	2	None	EAM168	let-7e 14.53			11		yes		None	None	None	AUTO	DETECTED	814.194	222.338	5.61954	1.81694	91.056	-130.08	150.805	146.071	15.3504	87	100	PASS	PASS	PASS	PASS	PASS	PASS	0	4242.67	3321.5	3571.35	98	415782
163	CTATACAACCTCCTACCTCA	080703_002s	NORMAL	NO	1	1	1	C	1	3	8	2	None	EAM168	let-7e 14.53			11		yes		None	None	None	AUTO	DETECTED	814.233	269.262	4.76685	12.2133	91.056	-130.08	145.285	135.885	14.4447	82	100	PASS	PASS	PASS	PASS	PASS	PASS	0	4147.04	3681	3167.64	83	344204
573	AACAGCACAAACTACTACCTCA	080703_002s	NORMAL	NO	1	1	1	K	3	3	2	6	None	EAM169	17/17 let-7i 16.63			12		yes		None	None	None	AUTO	DETECTED	906.125	827.35	9.80364	-16.5014	65.04	-39.024	129.754	122.705	14.1085	71	100	PASS	PASS	PASS	PASS	PASS	PASS	0	845.588	736	537.928	68	57500
587	AACAGCACAAACTACTACCTCA	080703_002s	NORMAL	NO	1	1	1	K	3	3	4	6	None	EAM169	17/17 let-7i 16.63			12		yes		None	None	None	AUTO	DETECTED	906.15	874.013	8.76913	-9.51305	65.04	-39.024	129.944	119.905	14.1085	74	100	PASS	PASS	PASS	PASS	PASS	PASS	0	883.176	739.5	579.538	68	60056
601	AACAGCACAAACTACTACCTCA	080703_002s	NORMAL	NO	1	1	1	K	3	3	6	6	None	EAM169	17/17 let-7i 16.63			12		yes		None	None	None	AUTO	DETECTED	906.066	920.605	6.31345	-3.43302	65.04	-39.024	130.061	112.351	15.9953	66	100	PASS	PASS	PASS	PASS	PASS	PASS	0	1178.22	971	747.64	59	69515
615	AACAGCACAAACTACTACCTCA	080703_002s	NORMAL	NO	1	1	1	K	3	3	8	6	None	EAM169	17/17 let-7i 16.63			12		yes		None	None	None	AUTO	DETECTED	906.913	966.713	15.9781	-3.65771	65.04	-39.024	129.178	116.123	11.7635	74	100	PASS	PASS	PASS	PASS	PASS	PASS	0	1387.45	1104	963.675	64	88797
125	TGGCATTCACCGCCGTGCCTTA	080703_002s	NORMAL	NO	1	1	1	C	1	3	2	6	None	EAM170	no			12		yes		None	None	None	AUTO	DETECTED	906.162	128.831	4.66681	-11.8038	91.056	-130.08	179.316	166.542	11.9636	95	100	PASS	PASS	PASS	PASS	PASS	PASS	0	7137.74	6954	5812.48	129	920769
139	TGGCATTCACCGCCGTGCCTTA	080703_002s	NORMAL	NO	1	1	1	C	1	3	4	6	None	EAM170	no			12		yes		None	None	None	AUTO	DETECTED	906.607	175.378	9.09385	-6.3202	91.056	-130.08	168.536	160.53	12.0095	102	100	PASS	PASS	PASS	PASS	PASS	PASS	0	8612.52	9248	6499.09	118	1016277
153	TGGCATTCACCGCCGTGCCTTA	080703_002s	NORMAL	NO	1	1	1	C	1	3	6	6	None	EAM170	no			12		yes		None	None	None	AUTO	DETECTED	906.878	221.954	11.2629	-0.459099	91.056	-130.08	165.547	151.427	15.3164	103	100	PASS	PASS	PASS	PASS	PASS	PASS	0	8554.76	8734	6265.62	105	898250
167	TGGCATTCACCGCCGTGCCTTA	080703_002s	NORMAL	NO	1	1	1	C	1	3	8	6	None	EAM170	no			12		yes		None	None	None	AUTO	DETECTED	906.54	268.284	5.50363	2.20558	91.056	-130.08	169.038	156.399	21.9589	90	100	PASS	PASS	PASS	FAIL	PASS	PASS	0	7423.65	5537	7434.24	116	861143
563	CTACGCGTATTCTTAAGCAATAA	080703_002s	NORMAL	NO	1	1	1	K	3	3	1	3	None	EAM171	no			13		yes		None	None	None	AUTO	DETECTED	836.732	804.763	7.81163	-12.3506	65.04	-39.024	147.939	129.893	16.4408	68	100	PASS	PASS	PASS	PASS	PASS	PASS	0	1253.01	1477	595.205	79	98988
577	CTACGCGTATTCTTAAGCAATAA	080703_002s	NORMAL	NO	1	1	1	K	3	3	3	3	None	EAM171	no			13		yes		None	None	None	AUTO	DETECTED	836.242	851.531	0	-3.99354	65.04	-39.024	147.498	133.765	19.1641	69	100	PASS	PASS	PASS	PASS	PASS	PASS	0	1094.07	1214	580.693	83	90808
591	CTACGCGTATTCTTAAGCAATAA	080703_002s	NORMAL	NO	1	1	1	K	3	3	5	3	None	EAM171	no			13		yes		None	None	None	AUTO	DETECTED	836.421	897.781	0	-2.3739	65.04	-39.024	135.295	123.947	20.4158	69	100	PASS	PASS	PASS	PASS	PASS	PASS	0	1528.18	1689.5	645.596	68	103916
605	CTACGCGTATTCTTAAGCAATAA	080703_002s	NORMAL	NO	1	1	1	K	3	3	7	3	None	EAM171	no			13		yes		None	None	None	AUTO	DETECTED	836.5	944	0	0	65.04	-39.024	134.103	127.925	10.077	69	100	PASS	PASS	PASS	PASS	PASS	PASS	0	1317.24	1493	647.073	74	97476
115	CTCGTACTGAGCAGGATTA	080703_002s	NORMAL	NO	1	1	1	C	1	3	1	3	None	EAM172	no			13		yes		None	None	None	AUTO	DETECTED	836.82	105.897	3.35045	-12.1638	91.056	-130.08	121.304	120.126	13.0211	79	100	PASS	PASS	PASS	PASS	PASS	PASS	0	91.6716	93	8.55001	67	6142
129	CTCGTACTGAGCAGGATTA	080703_002s	NORMAL	NO	1	1	1	C	1	3	3	3	None	EAM172	no			13		yes		None	None	None	AUTO	DETECTED	837.013	152.397	4.49214	-7.2904	91.056	-130.08	125.568	112.869	11.3792	79	100	PASS	PASS	PASS	PASS	PASS	PASS	0	92.9667	95	7.99993	60	5578
143	CTCGTACTGAGCAGGATTA	080703_002s	NORMAL	NO	1	1	1	C	1	3	5	3	None	EAM172	no			13		yes		None	None	None	AUTO	DETECTED	837.145	199.118	4.84862	0.457908	91.056	-130.08	123.616	117.69	15.9953	80	100	PASS	PASS	PASS	PASS	PASS	PASS	0	93.1667	95	7.46393	66	6149
157	CTCGTACTGAGCAGGATTA	080703_002s	NORMAL	NO	1	1	1	C	1	3	7	3	None	EAM172	no			13		yes		None	None	None	AUTO	DETECTED	837.087	245.553	2.73355	4.4846	91.056	-130.08	119.493	105.86	11.7635	75	100	PASS	PASS	PASS	PASS	PASS	PASS	0	97.4906	100	8.243	53	5167
458	GTCTCGAAAAGGTAGCGTTC	080703_002s	NORMAL	NO	1	1	1	I	3	1	2	3	None	EAM173	no			14		yes		None	None	None	AUTO	LOW_SIGNAL	139.303	827.343	0	0	0	-78.048	129	129	0	-1	100	PASS	PASS	PASS	PASS	PASS	FAIL	0	61.9722	62	1.08734	72	4462
472	GTCTCGAAAAGGTAGCGTTC	080703_002s	NORMAL	NO	1	1	1	I	3	1	4	3	None	EAM173	no			14		yes		None	None	None	AUTO	LOW_SIGNAL	139.408	873.469	0	0	0	-78.048	129	129	0	-1	100	PASS	PASS	PASS	PASS	PASS	FAIL	0	63.8	64	1.19903	70	4466
486	GTCTCGAAAAGGTAGCGTTC	080703_002s	NORMAL	NO	1	1	1	I	3	1	6	3	None	EAM173	no			14		yes		None	None	None	AUTO	LOW_SIGNAL	139.512	919.594	0	0	0	-78.048	129	129	0	-1	100	PASS	PASS	PASS	PASS	PASS	FAIL	0	63.2949	63	1.16339	78	4937
500	GTCTCGAAAAGGTAGCGTTC	080703_002s	NORMAL	NO	1	1	1	I	3	1	8	3	None	EAM173	no			14		yes		None	None	None	AUTO	LOW_SIGNAL	139.617	965.719	0	0	0	-78.048	129	129	0	-1	100	PASS	PASS	PASS	PASS	PASS	FAIL	0	62.9114	63	1.35107	79	4970
10	AGAAAACATGCTCCAGGTGA	080703_002s	NORMAL	NO	1	1	1	A	1	1	2	3	None	EAM174	no			14		yes		None	None	None	AUTO	DETECTED	134.28	125.56	-5.91966	1.25741	-39.024	-208.128	151.552	132.453	19.1697	86	100	PASS	PASS	PASS	PASS	PASS	PASS	0	3128.74	3320.5	1734.22	82	256557
24	AGAAAACATGCTCCAGGTGA	080703_002s	NORMAL	NO	1	1	1	A	1	1	4	3	None	EAM174	no			14		yes		None	None	None	AUTO	DETECTED	134.309	171.894	-6.90871	3.96655	-39.024	-208.128	146.172	122.773	14.0107	89	100	PASS	PASS	PASS	PASS	PASS	PASS	0	2900.54	2822	1218.95	69	200137
38	AGAAAACATGCTCCAGGTGA	080703_002s	NORMAL	NO	1	1	1	A	1	1	6	3	None	EAM174	no			14		yes		None	None	None	AUTO	DETECTED	134.511	218.087	-5.63642	4.8512	-39.024	-208.128	144.234	127.672	11.2893	90	100	PASS	PASS	PASS	PASS	PASS	PASS	0	2637.8	2635.5	1206.3	76	200473
52	AGAAAACATGCTCCAGGTGA	080703_002s	NORMAL	NO	1	1	1	A	1	1	8	3	None	EAM174	no			14		yes		None	None	None	AUTO	DETECTED	134.362	264.915	-8.93645	13.9905	-39.024	-208.128	148.276	126.165	14.0107	87	100	PASS	PASS	PASS	PASS	PASS	PASS	0	3858.79	4050.5	1561.56	72	277833
462	TCGCCCTCTCAACCCAGCTTTT	080703_002s	NORMAL	NO	1	1	1	I	3	1	2	7	None	EAM175	no			15		yes		None	None	None	AUTO	DETECTED	231.929	825.888	4.87403	-16.2163	0	-78.048	144.274	131.871	19.4548	67	100	PASS	PASS	PASS	PASS	PASS	PASS	0	786.877	813	281.325	81	63737
476	TCGCCCTCTCAACCCAGCTTTT	080703_002s	NORMAL	NO	1	1	1	I	3	1	4	7	None	EAM175	no			15		yes		None	None	None	AUTO	DETECTED	232.438	872.51	10.1425	-9.74806	0	-78.048	140.697	133.386	10.4846	70	100	PASS	PASS	PASS	PASS	PASS	PASS	0	770.084	812	349.838	83	63917
490	TCGCCCTCTCAACCCAGCTTTT	080703_002s	NORMAL	NO	1	1	1	I	3	1	6	7	None	EAM175	no			15		yes		None	None	None	AUTO	DETECTED	232.382	918.973	8.04862	-5.35834	0	-78.048	135.181	123.747	13.7178	70	100	PASS	PASS	PASS	PASS	PASS	PASS	0	973.58	904	349.756	69	67177
504	TCGCCCTCTCAACCCAGCTTTT	080703_002s	NORMAL	NO	1	1	1	I	3	1	8	7	None	EAM175	no			15		yes		None	None	None	AUTO	DETECTED	232.16	965.594	3.80955	0	0	-78.048	144.393	132.324	12.4243	69	100	PASS	PASS	PASS	PASS	PASS	PASS	0	1976.01	1915	994.514	81	160057
14	TACAGTACTGTGATAGCTGAA	080703_002s	NORMAL	NO	1	1	1	A	1	1	2	7	None	EAM176	1 mismatch mir-101-(1,2,3) 13.43,11.79			15		yes		None	None	None	AUTO	DETECTED	227.163	124.295	2.30085	-12.4756	-39.024	-208.128	132.367	123.195	15.4302	71	100	PASS	PASS	PASS	PASS	PASS	PASS	0	85.9565	88	10.2447	69	5931
28	TACAGTACTGTGATAGCTGAA	080703_002s	NORMAL	NO	1	1	1	A	1	1	4	7	None	EAM176	1 mismatch mir-101-(1,2,3) 13.43,11.79			15		yes		None	None	None	AUTO	DETECTED	227.351	170.902	3.38558	-6.20865	-39.024	-208.128	135.331	125.285	13.8727	71	100	PASS	PASS	PASS	PASS	PASS	PASS	0	88.8028	87	22.1073	71	6305
42	TACAGTACTGTGATAGCTGAA	080703_002s	NORMAL	NO	1	1	1	A	1	1	6	7	None	EAM176	1 mismatch mir-101-(1,2,3) 13.43,11.79			15		yes		None	None	None	AUTO	DETECTED	227.412	217.188	2.83121	-4.12911	-39.024	-208.128	130.11	117.087	15.7493	70	100	PASS	PASS	PASS	PASS	PASS	PASS	0	81.5238	84	7.92273	63	5136
56	TACAGTACTGTGATAGCTGAA	080703_002s	NORMAL	NO	1	1	1	A	1	1	8	7	None	EAM176	1 mismatch mir-101-(1,2,3) 13.43,11.79			15		yes		None	None	None	AUTO	DETECTED	227.462	263.628	2.10912	0	-39.024	-208.128	131.66	107.66	13.0211	69	100	PASS	PASS	PASS	PASS	PASS	PASS	0	81.0577	82	8.37225	52	4215
452	TTCAGCTATCACAGTACTGTA	080703_002s	NORMAL	NO	1	1	1	I	3	1	1	4	None	EAM177	1 mismatch mir-101-(1,2,3) 13.43,11.79			16		yes		None	None	None	AUTO	DETECTED	162.122	804	-2.48942	-2.97253	0	-78.048	130.08	117.072	10.077	67	100	PASS	PASS	PASS	PASS	PASS	PASS	0	230.723	242	68.3846	65	14997
466	TTCAGCTATCACAGTACTGTA	080703_002s	NORMAL	NO	1	1	1	I	3	1	3	4	None	EAM177	1 mismatch mir-101-(1,2,3) 13.43,11.79			16		yes		None	None	None	AUTO	TOO_LARGE	162.418	850.354	0	0	0	-78.048	129	129	0	-1	100	PASS	PASS	PASS	PASS	PASS	PASS	0	236.8	243.5	85.0866	70	16576
480	TTCAGCTATCACAGTACTGTA	080703_002s	NORMAL	NO	1	1	1	I	3	1	5	4	None	EAM177	1 mismatch mir-101-(1,2,3) 13.43,11.79			16		yes		None	None	None	AUTO	DETECTED	162.425	896.059	-1.27428	-5.46393	0	-78.048	154.574	132.502	25.8771	72	100	PASS	PASS	PASS	PASS	PASS	PASS	0	271.366	300	99.8543	82	22252
494	TTCAGCTATCACAGTACTGTA	080703_002s	NORMAL	NO	1	1	1	I	3	1	7	4	None	EAM177	1 mismatch mir-101-(1,2,3) 13.43,11.79			16		yes		None	None	None	AUTO	TOO_LARGE	162.627	942.605	0	0	0	-78.048	129	129	0	-1	100	PASS	PASS	PASS	PASS	PASS	PASS	0	421.462	474.5	156.432	78	32874
4	TGCCAATATTTCTGTGCTGCTA	080703_002s	NORMAL	NO	1	1	1	A	1	1	1	4	None	EAM178	no			16		yes		None	None	None	AUTO	DETECTED	157.005	101.902	-9.63651	-5.80831	-39.024	-208.128	158.698	135.286	16.193	84	100	PASS	PASS	PASS	PASS	PASS	PASS	0	2009.95	2536	1227.92	89	178886
18	TGCCAATATTTCTGTGCTGCTA	080703_002s	NORMAL	NO	1	1	1	A	1	1	3	4	None	EAM178	no			16		yes		None	None	None	AUTO	DETECTED	157.72	148.32	-1.6915	-1.99955	-39.024	-208.128	144.4	135.804	15.5892	78	100	PASS	PASS	PASS	PASS	PASS	PASS	0	1785.77	2107	961.606	84	150005
32	TGCCAATATTTCTGTGCTGCTA	080703_002s	NORMAL	NO	1	1	1	A	1	1	5	4	None	EAM178	no			16		yes		None	None	None	AUTO	DETECTED	157.786	194.867	-2.19625	3.48959	-39.024	-208.128	145.333	131.503	17.9481	79	100	PASS	PASS	PASS	PASS	PASS	PASS	0	1625.71	1992.5	836.16	80	130057
46	TGCCAATATTTCTGTGCTGCTA	080703_002s	NORMAL	NO	1	1	1	A	1	1	7	4	None	EAM178	no			16		yes		None	None	None	AUTO	DETECTED	157.643	241.123	-5.41471	5.17771	-39.024	-208.128	148.086	132.644	17.9481	74	100	PASS	PASS	PASS	PASS	PASS	PASS	0	1593.6	1743.5	800.511	80	127488
570	ACTATGCAACCTACTACCTCT	080703_002s	NORMAL	NO	1	1	1	K	3	3	2	3	None	EAM179	let-7d		AGAGGTAGTAGGTTGCATAGT	17				None	None	None	AUTO	DETECTED	836.056	828.433	-1.66173	-4.44848	65.04	-39.024	139.999	129.214	22.9097	75	100	PASS	PASS	PASS	PASS	PASS	PASS	0	2287.78	1766	1910.09	73	167008
584	ACTATGCAACCTACTACCTCT	080703_002s	NORMAL	NO	1	1	1	K	3	3	4	3	None	EAM179	let-7d		AGAGGTAGTAGGTTGCATAGT	17				None	None	None	AUTO	DETECTED	836.263	874.898	0	0	65.04	-39.024	140.088	132.617	10.0926	71	100	PASS	PASS	PASS	FAIL	PASS	PASS	0	2510.12	1503.5	2599.61	80	200810
598	ACTATGCAACCTACTACCTCT	080703_002s	NORMAL	NO	1	1	1	K	3	3	6	3	None	EAM179	let-7d		AGAGGTAGTAGGTTGCATAGT	17				None	None	None	AUTO	DETECTED	835.964	921.356	-5.5735	4.2873	65.04	-39.024	144.814	131.855	19.1641	74	100	PASS	PASS	PASS	FAIL	PASS	PASS	0	3353.21	1964	3786.18	80	268257
612	ACTATGCAACCTACTACCTCT	080703_002s	NORMAL	NO	1	1	1	K	3	3	8	3	None	EAM179	let-7d		AGAGGTAGTAGGTTGCATAGT	17				None	None	None	AUTO	DETECTED	836.365	967.399	-1.71413	3.21945	65.04	-39.024	133.62	132.169	16.6022	71	100	PASS	PASS	PASS	FAIL	PASS	PASS	0	2505.03	1256	3063.36	81	202907
122	AACTATACAATCTACTACCTCA	080703_002s	NORMAL	NO	1	1	1	C	1	3	2	3	None	EAM180	let-7f-1		TGAGGTAGTAGATTGTATAGTT	17				None	None	None	AUTO	DETECTED	836.472	129.454	-1.85942	-5.7432	91.056	-130.08	151.698	147.236	8.96295	84	100	PASS	PASS	PASS	PASS	PASS	PASS	0	2991.25	2248	2371.23	95	284169
136	AACTATACAATCTACTACCTCA	080703_002s	NORMAL	NO	1	1	1	C	1	3	4	3	None	EAM180	let-7f-1		TGAGGTAGTAGATTGTATAGTT	17				None	None	None	AUTO	DETECTED	836.555	175.609	-2.14842	-5.35238	91.056	-130.08	156.155	130.385	16.3991	86	100	PASS	PASS	PASS	PASS	PASS	PASS	0	3559.03	2667	2749.03	79	281163
150	AACTATACAATCTACTACCTCA	080703_002s	NORMAL	NO	1	1	1	C	1	3	6	3	None	EAM180	let-7f-1		TGAGGTAGTAGATTGTATAGTT	17				None	None	None	AUTO	DETECTED	836.849	222.399	0	3.29329	91.056	-130.08	148.367	137.043	12.665	82	100	PASS	PASS	PASS	PASS	PASS	PASS	0	3005.85	2198	2376.45	86	258503
164	AACTATACAATCTACTACCTCA	080703_002s	NORMAL	NO	1	1	1	C	1	3	8	3	None	EAM180	let-7f-1		TGAGGTAGTAGATTGTATAGTT	17				None	None	None	AUTO	DETECTED	836.927	269.027	0	9.8346	91.056	-130.08	147.607	144.982	21.2566	80	100	PASS	PASS	PASS	PASS	PASS	PASS	0	2254.61	1664	1817.28	97	218697
574	AACTATACAATCTACTACCTCA	080703_002s	NORMAL	NO	1	1	1	K	3	3	2	7	None	EAM181	let-7f-2		TGAGGTAGTAGATTGTATAGTT	18				None	None	None	AUTO	DETECTED	929.441	827.582	13.1009	-12.7992	65.04	-39.024	132.4	119.421	16.5521	70	100	PASS	PASS	PASS	PASS	PASS	PASS	0	1523.88	1347	976.271	64	97528
588	AACTATACAATCTACTACCTCA	080703_002s	NORMAL	NO	1	1	1	K	3	3	4	7	None	EAM181	let-7f-2		TGAGGTAGTAGATTGTATAGTT	18				None	None	None	AUTO	DETECTED	929.489	874.148	12.3585	-7.07485	65.04	-39.024	139.641	122.181	12.5787	71	100	PASS	PASS	PASS	PASS	PASS	PASS	0	1370.1	1254	809.026	67	91797
602	AACTATACAATCTACTACCTCA	080703_002s	NORMAL	NO	1	1	1	K	3	3	6	7	None	EAM181	let-7f-2		TGAGGTAGTAGATTGTATAGTT	18				None	None	None	AUTO	DETECTED	929.273	920.447	8.19748	-4.81687	65.04	-39.024	128.24	110.722	11.7635	74	100	PASS	PASS	PASS	PASS	PASS	PASS	0	1911.12	1761	1365.58	56	107023
616	AACTATACAATCTACTACCTCA	080703_002s	NORMAL	NO	1	1	1	K	3	3	8	7	None	EAM181	let-7f-2		TGAGGTAGTAGATTGTATAGTT	18				None	None	None	AUTO	DETECTED	929.345	966.286	7.77272	-8.54047	65.04	-39.024	133.574	122.69	17.9396	68	100	PASS	PASS	PASS	PASS	PASS	PASS	0	1596.9	1044	1375.82	69	110186
126	AACTGTACACACTACTACCTCA	080703_002s	NORMAL	NO	1	1	1	C	1	3	2	7	None	EAM182	let-7h		TGAGGTAGTAGTGTGTACAGTT	18				None	None	None	AUTO	DETECTED	929.731	128.375	11.2502	-17.0551	91.056	-130.08	148.239	138.611	14.5863	76	100	PASS	PASS	PASS	PASS	PASS	PASS	0	866.659	772.5	452.381	88	76266
140	AACTGTACACACTACTACCTCA	080703_002s	NORMAL	NO	1	1	1	C	1	3	4	7	None	EAM182	let-7h		TGAGGTAGTAGTGTGTACAGTT	18				None	None	None	AUTO	DETECTED	929.7	174.767	9.49003	-13.5908	91.056	-130.08	147.984	140.7	23.4216	76	100	PASS	PASS	PASS	PASS	PASS	PASS	0	788.215	744	446.483	93	73304
154	AACTGTACACACTACTACCTCA	080703_002s	NORMAL	NO	1	1	1	C	1	3	6	7	None	EAM182	let-7h		TGAGGTAGTAGTGTGTACAGTT	18				None	None	None	AUTO	DETECTED	930.318	221.51	16.1711	-5.55067	91.056	-130.08	139.775	138.259	11.7361	77	100	PASS	PASS	PASS	PASS	PASS	PASS	0	780.693	749.5	433.239	88	68701
168	AACTGTACACACTACTACCTCA	080703_002s	NORMAL	NO	1	1	1	C	1	3	8	7	None	EAM182	let-7h		TGAGGTAGTAGTGTGTACAGTT	18				None	None	None	AUTO	DETECTED	930.122	268	12.2617	-0.808236	91.056	-130.08	130.08	117.072	10.077	73	100	PASS	PASS	PASS	PASS	PASS	PASS	0	1047.55	1016	455.076	65	68091
564	AGCACAAACTACTACCTCA	080703_002s	NORMAL	NO	1	1	1	K	3	3	1	4	None	EAM183	let-7i		TGAGGTAGTAGTTTGTGCT	19				None	None	None	AUTO	DETECTED	859.342	804.382	1.93008	-16.6347	65.04	-39.024	128.175	116.343	15.9953	67	100	PASS	PASS	PASS	PASS	PASS	PASS	0	238.403	212.5	118.597	62	14781
578	AGCACAAACTACTACCTCA	080703_002s	NORMAL	NO	1	1	1	K	3	3	3	4	None	EAM183	let-7i		TGAGGTAGTAGTTTGTGCT	19				None	None	None	AUTO	DETECTED	859.908	851.421	7.92993	-4.74303	65.04	-39.024	125.276	112.547	10.293	67	100	PASS	PASS	PASS	PASS	PASS	PASS	0	257.276	208	141.752	58	14922
592	AGCACAAACTACTACCTCA	080703_002s	NORMAL	NO	1	1	1	K	3	3	5	4	None	EAM183	let-7i		TGAGGTAGTAGTTTGTGCT	19				None	None	None	AUTO	DETECTED	859.7	897.857	3.86651	0	65.04	-39.024	121.25	116.139	15.463	67	100	PASS	PASS	PASS	PASS	PASS	PASS	0	285.984	225	185.327	63	18017
606	AGCACAAACTACTACCTCA	080703_002s	NORMAL	NO	1	1	1	K	3	3	7	4	None	EAM183	let-7i		TGAGGTAGTAGTTTGTGCT	19				None	None	None	AUTO	DETECTED	860.292	943.667	10.203	-4.80972	65.04	-39.024	122.708	110.874	12.2557	67	100	PASS	PASS	PASS	PASS	PASS	PASS	0	446.127	380	260.511	55	24537
116	CACAAGTTCGGATCTACGGGTT	080703_002s	NORMAL	NO	1	1	1	C	1	3	1	4	None	EAM184	mir-100-1		AACCCGTAGATCCGAACTTGTG	19				None	None	None	AUTO	DETECTED	859.859	105.756	3.03525	-13.3184	91.056	-130.08	156.33	143.322	17.2877	87	100	PASS	PASS	PASS	PASS	PASS	PASS	0	4771.06	5358	2826.9	95	453251
130	CACAAGTTCGGATCTACGGGTT	080703_002s	NORMAL	NO	1	1	1	C	1	3	3	4	None	EAM184	mir-100-1		AACCCGTAGATCCGAACTTGTG	19				None	None	None	AUTO	DETECTED	860.05	152.077	4.15472	-10.784	91.056	-130.08	149.815	145.426	15.3504	89	100	PASS	PASS	PASS	PASS	PASS	PASS	0	4795.02	5741	3082.17	98	469912
144	CACAAGTTCGGATCTACGGGTT	080703_002s	NORMAL	NO	1	1	1	C	1	3	5	4	None	EAM184	mir-100-1		AACCCGTAGATCCGAACTTGTG	19				None	None	None	AUTO	DETECTED	860.093	198.482	3.35521	-7.14749	91.056	-130.08	151.065	141.267	10.3423	88	100	PASS	PASS	PASS	PASS	PASS	PASS	0	4470.83	5530	2676.45	92	411316
158	CACAAGTTCGGATCTACGGGTT	080703_002s	NORMAL	NO	1	1	1	C	1	3	7	4	None	EAM184	mir-100-1		AACCCGTAGATCCGAACTTGTG	19				None	None	None	AUTO	DETECTED	860.202	245.175	3.41555	0	91.056	-130.08	147.567	146.268	15.6193	82	100	PASS	PASS	PASS	PASS	PASS	PASS	0	3975.46	4644.5	2703.97	98	389595
459	TCATAGCCCTGTACAATGCTGCT	080703_002s	NORMAL	NO	1	1	1	I	3	1	2	4	None	EAM185	mir-103-1		AGCAGCATTGTACAGGGCTATGA	20				None	None	None	AUTO	TOO_LARGE	162.366	827.291	0	0	0	-78.048	129	129	0	-1	100	PASS	PASS	PASS	PASS	PASS	PASS	0	349.569	350	49.1276	72	25169
473	TCATAGCCCTGTACAATGCTGCT	080703_002s	NORMAL	NO	1	1	1	I	3	1	4	4	None	EAM185	mir-103-1		AGCAGCATTGTACAGGGCTATGA	20				None	None	None	AUTO	TOO_LARGE	162.47	873.417	0	0	0	-78.048	129	129	0	-1	100	PASS	PASS	PASS	PASS	PASS	PASS	0	201.557	207.5	56.604	70	14109
487	TCATAGCCCTGTACAATGCTGCT	080703_002s	NORMAL	NO	1	1	1	I	3	1	6	4	None	EAM185	mir-103-1		AGCAGCATTGTACAGGGCTATGA	20				None	None	None	AUTO	TOO_LARGE	162.575	919.542	0	0	0	-78.048	129	129	0	-1	100	PASS	PASS	PASS	PASS	PASS	PASS	0	259.641	261	45.1606	78	20252
501	TCATAGCCCTGTACAATGCTGCT	080703_002s	NORMAL	NO	1	1	1	I	3	1	8	4	None	EAM185	mir-103-1		AGCAGCATTGTACAGGGCTATGA	20				None	None	None	AUTO	TOO_LARGE	162.679	965.667	0	0	0	-78.048	129	129	0	-1	100	PASS	PASS	PASS	PASS	PASS	PASS	0	408.269	395.5	63.4726	78	31845
11	GCTACCTGCACTGTAAGCACTTTT	080703_002s	NORMAL	NO	1	1	1	A	1	1	2	4	None	EAM186	mir-106		AAAAGTGCTTACAGTGCAGGTAGC	20				None	None	None	AUTO	DETECTED	157.922	125.5	1.61052	1.15698	-39.024	-208.128	149.899	135.198	16.8331	78	100	PASS	PASS	PASS	PASS	PASS	PASS	0	1967.68	2147.5	972.78	84	165285
25	GCTACCTGCACTGTAAGCACTTTT	080703_002s	NORMAL	NO	1	1	1	A	1	1	4	4	None	EAM186	mir-106		AAAAGTGCTTACAGTGCAGGTAGC	20				None	None	None	AUTO	DETECTED	157.707	171.87	-2.54658	4.33375	-39.024	-208.128	144.792	121.104	16.4892	78	100	PASS	PASS	PASS	PASS	PASS	PASS	0	1741.94	2161.5	883.939	66	114968
39	GCTACCTGCACTGTAAGCACTTTT	080703_002s	NORMAL	NO	1	1	1	A	1	1	6	4	None	EAM186	mir-106		AAAAGTGCTTACAGTGCAGGTAGC	20				None	None	None	AUTO	DETECTED	158.234	218.734	2.95546	13.9484	-39.024	-208.128	140.651	129.637	14.0107	79	100	PASS	PASS	PASS	PASS	PASS	PASS	0	1696.04	1752	697.944	75	127203
53	GCTACCTGCACTGTAAGCACTTTT	080703_002s	NORMAL	NO	1	1	1	A	1	1	8	4	None	EAM186	mir-106		AAAAGTGCTTACAGTGCAGGTAGC	20				None	None	None	AUTO	DETECTED	157.612	264.612	-6.4913	10.7353	-39.024	-208.128	130.557	130.232	16.6023	79	100	PASS	PASS	PASS	PASS	PASS	PASS	0	2020.27	2186	1111.55	81	163642
449	TGATAGCCCTGTACAATGCTGCT	080703_002s	NORMAL	NO	1	1	1	I	3	1	1	1	None	EAM187	mir-107		AGCAGCATTGTACAGGGCTATCA	21				None	None	None	AUTO	DETECTED	92.4438	803.242	-8.86847	-14.8777	0	-78.048	131.544	131.021	16.6022	75	100	PASS	PASS	PASS	PASS	PASS	PASS	0	333.753	343	129.291	81	27034
463	TGATAGCCCTGTACAATGCTGCT	080703_002s	NORMAL	NO	1	1	1	I	3	1	3	1	None	EAM187	mir-107		AGCAGCATTGTACAGGGCTATCA	21				None	None	None	AUTO	DETECTED	92.7644	850.029	-6.0587	-6.2682	0	-78.048	134.719	124.02	13.8728	71	100	PASS	PASS	PASS	PASS	PASS	PASS	0	316.043	324	95.4026	70	22123
477	TGATAGCCCTGTACAATGCTGCT	080703_002s	NORMAL	NO	1	1	1	I	3	1	5	1	None	EAM187	mir-107		AGCAGCATTGTACAGGGCTATCA	21				None	None	None	AUTO	DETECTED	93.0513	896.41	-3.68629	-2.93601	0	-78.048	125.181	119.915	13.0211	74	100	PASS	PASS	PASS	PASS	PASS	PASS	0	432.492	438	125.696	65	28112
491	TGATAGCCCTGTACAATGCTGCT	080703_002s	NORMAL	NO	1	1	1	I	3	1	7	1	None	EAM187	mir-107		AGCAGCATTGTACAGGGCTATCA	21				None	None	None	AUTO	DETECTED	93	943	-5.71333	3.10433	0	-78.048	133.926	123.818	15.2095	74	100	PASS	PASS	PASS	PASS	PASS	PASS	0	600.391	612	256.844	69	41427
1	AATGCCCCTAAAAATCCTTAT	080703_002s	NORMAL	NO	1	1	1	A	1	1	1	1	None	EAM188	mir-108-1		ATAAGGATTTTTAGGGGCATT	21				None	None	None	AUTO	LOW_SIGNAL	88.5575	102.505	0	0	-39.024	-208.128	129	129	0	-1	100	PASS	PASS	PASS	PASS	PASS	FAIL	0	69.5128	69	4.08908	78	5422
15	AATGCCCCTAAAAATCCTTAT	080703_002s	NORMAL	NO	1	1	1	A	1	1	3	1	None	EAM188	mir-108-1		ATAAGGATTTTTAGGGGCATT	21				None	None	None	AUTO	LOW_SIGNAL	88.662	148.631	0	0	-39.024	-208.128	129	129	0	-1	100	PASS	PASS	PASS	FAIL	PASS	FAIL	0	70.825	71	3.65186	80	5666
29	AATGCCCCTAAAAATCCTTAT	080703_002s	NORMAL	NO	1	1	1	A	1	1	5	1	None	EAM188	mir-108-1		ATAAGGATTTTTAGGGGCATT	21				None	None	None	AUTO	LOW_SIGNAL	88.7666	194.756	0	0	-39.024	-208.128	129	129	0	-1	100	PASS	PASS	PASS	FAIL	PASS	FAIL	0	70.5513	71	2.89938	78	5503
43	AATGCCCCTAAAAATCCTTAT	080703_002s	NORMAL	NO	1	1	1	A	1	1	7	1	None	EAM188	mir-108-1		ATAAGGATTTTTAGGGGCATT	21				None	None	None	AUTO	LOW_SIGNAL	88.8711	240.881	0	0	-39.024	-208.128	129	129	0	-1	100	PASS	PASS	PASS	FAIL	PASS	FAIL	0	67.9467	68	2.79427	75	5096
453	CACAAATTCGGATCTACAGGGTA	080703_002s	NORMAL	NO	1	1	1	I	3	1	1	5	None	EAM189	mir-10a		TACCCTGTAGATCCGAATTTGTG	22				None	None	None	AUTO	DETECTED	185.478	803.289	1.32033	-11.5432	0	-78.048	134.005	130.675	15.3066	69	100	PASS	PASS	PASS	PASS	PASS	PASS	0	228.475	249	75.9858	80	18278
467	CACAAATTCGGATCTACAGGGTA	080703_002s	NORMAL	NO	1	1	1	I	3	1	3	5	None	EAM189	mir-10a		TACCCTGTAGATCCGAATTTGTG	22				None	None	None	AUTO	DETECTED	185.442	849.649	-0.498002	-8.48331	0	-78.048	133.59	122.097	13.8728	70	100	PASS	PASS	PASS	PASS	PASS	PASS	0	234.638	252	59.2939	69	16190
481	CACAAATTCGGATCTACAGGGTA	080703_002s	NORMAL	NO	1	1	1	I	3	1	5	5	None	EAM189	mir-10a		TACCCTGTAGATCCGAATTTGTG	22				None	None	None	AUTO	DETECTED	185.453	895.924	-1.72246	-6.54846	0	-78.048	132.545	126.045	12.7142	67	100	PASS	PASS	PASS	PASS	PASS	PASS	0	245.648	266	70.6266	71	17441
495	CACAAATTCGGATCTACAGGGTA	080703_002s	NORMAL	NO	1	1	1	I	3	1	7	5	None	EAM189	mir-10a		TACCCTGTAGATCCGAATTTGTG	22				None	None	None	AUTO	DETECTED	185.661	942.431	-0.377124	-1.57757	0	-78.048	133.86	129.115	19.2828	68	100	PASS	PASS	PASS	PASS	PASS	PASS	0	427.784	449.5	138.584	74	31656
5	ACAAATTCGGTTCTACAGGGTA	080703_002s	NORMAL	NO	1	1	1	A	1	1	1	5	None	EAM190	mir-10b		TACCCTGTAGAACCGAATTTGT	22				None	None	None	AUTO	DETECTED	180.082	100.775	-9.45073	-19.7801	-39.024	-208.128	145.256	135.546	14.3503	76	100	PASS	PASS	PASS	PASS	PASS	PASS	0	1094.44	1240	591.158	86	94122
19	ACAAATTCGGTTCTACAGGGTA	080703_002s	NORMAL	NO	1	1	1	A	1	1	3	5	None	EAM190	mir-10b		TACCCTGTAGAACCGAATTTGT	22				None	None	None	AUTO	DETECTED	180.532	147.393	-4.94866	-13.3851	-39.024	-208.128	132.652	131.275	11.5871	75	100	PASS	PASS	PASS	PASS	PASS	PASS	0	881.525	987.5	432.004	80	70522
33	ACAAATTCGGTTCTACAGGGTA	080703_002s	NORMAL	NO	1	1	1	A	1	1	5	5	None	EAM190	mir-10b		TACCCTGTAGAACCGAATTTGT	22				None	None	None	AUTO	DETECTED	180.641	193.782	-4.89189	-9.94417	-39.024	-208.128	132.602	121.964	12.7142	84	100	PASS	PASS	PASS	PASS	PASS	PASS	0	910.348	1072	425.459	69	62814
47	ACAAATTCGGTTCTACAGGGTA	080703_002s	NORMAL	NO	1	1	1	A	1	1	7	5	None	EAM190	mir-10b		TACCCTGTAGAACCGAATTTGT	22				None	None	None	AUTO	DETECTED	180.652	240.337	-6.10862	-4.36015	-39.024	-208.128	142.805	128.765	16.4892	73	100	PASS	PASS	PASS	PASS	PASS	PASS	0	1108.72	1126.5	563.751	76	84263
571	ACAAACACCATTGTCACACTCCA	080703_002s	NORMAL	NO	1	1	1	K	3	3	2	4	None	EAM191	mir-122a		TGGAGTGTGACAATGGTGTTTGT	23				None	None	None	AUTO	DETECTED	859.315	828.148	0	-7.47896	65.04	-39.024	111.347	100.065	36.6854	64	100	PASS	PASS	PASS	PASS	PASS	PASS	0	70.7674	69	5.09826	43	3043
585	ACAAACACCATTGTCACACTCCA	080703_002s	NORMAL	NO	1	1	1	K	3	3	4	4	None	EAM191	mir-122a		TGGAGTGTGACAATGGTGTTTGT	23				None	None	None	AUTO	DETECTED	859.152	874.174	-2.58032	-8.77389	65.04	-39.024	104.85	98.6388	34.3665	67	100	PASS	PASS	PASS	PASS	PASS	PASS	0	72.814	72	4.12458	43	3131
599	ACAAACACCATTGTCACACTCCA	080703_002s	NORMAL	NO	1	1	1	K	3	3	6	4	None	EAM191	mir-122a		TGGAGTGTGACAATGGTGTTTGT	23				None	None	None	AUTO	DETECTED	859.951	921.206	6.45081	3.01937	65.04	-39.024	99.0644	94.0069	14.0954	65	100	PASS	PASS	PASS	PASS	PASS	PASS	0	75.9268	74	7.52459	41	3113
613	ACAAACACCATTGTCACACTCCA	080703_002s	NORMAL	NO	1	1	1	K	3	3	8	4	None	EAM191	mir-122a		TGGAGTGTGACAATGGTGTTTGT	23				None	None	None	AUTO	DETECTED	859.982	967.13	5.48775	0	65.04	-39.024	111.836	93.5983	12.476	66	100	PASS	PASS	PASS	PASS	PASS	PASS	0	95.2439	94	13.4755	41	3905
123	CGCGTACCAAAAGTAATAATG	080703_002s	NORMAL	NO	1	1	1	C	1	3	2	4	None	EAM192	mir-123/mir126as		CATTATTACTTTTGGTACGCG	23				None	None	None	AUTO	DETECTED	859.571	129.098	-1.38464	-9.68732	91.056	-130.08	175.593	139.983	34.6099	90	100	PASS	PASS	PASS	PASS	PASS	PASS	0	1539.86	1630.5	502.093	90	138587
137	CGCGTACCAAAAGTAATAATG	080703_002s	NORMAL	NO	1	1	1	C	1	3	4	4	None	EAM192	mir-123/mir126as		CATTATTACTTTTGGTACGCG	23				None	None	None	AUTO	DETECTED	860.151	175.876	4.7994	-1.19866	91.056	-130.08	150.103	145.094	17.4669	83	100	PASS	PASS	PASS	PASS	PASS	PASS	0	1132.08	1299	443.34	98	110944
151	CGCGTACCAAAAGTAATAATG	080703_002s	NORMAL	NO	1	1	1	C	1	3	6	4	None	EAM192	mir-123/mir126as		CATTATTACTTTTGGTACGCG	23				None	None	None	AUTO	DETECTED	860.367	222.214	6.24914	1.56943	91.056	-130.08	139.878	134.375	12.8763	79	100	PASS	PASS	PASS	PASS	PASS	PASS	0	1279.19	1505	515.098	83	106173
165	CGCGTACCAAAAGTAATAATG	080703_002s	NORMAL	NO	1	1	1	C	1	3	8	4	None	EAM192	mir-123/mir126as		CATTATTACTTTTGGTACGCG	23				None	None	None	AUTO	DETECTED	860.267	268.947	3.58308	9.46502	91.056	-130.08	156.48	138.086	38.5984	74	100	PASS	PASS	PASS	PASS	PASS	PASS	0	1821.18	2186.5	1052.24	90	163906
561	CACAGGTTAAAGGGTCTCAGGGA	080703_002s	NORMAL	NO	1	1	1	K	3	3	1	1	None	EAM193	mir-125a		TCCCTGAGACCCTTTAACCTGTG	24				None	None	None	AUTO	DETECTED	789.884	803.977	-1.5871	-23.9406	65.04	-39.024	133.912	124.305	15.1969	66	100	PASS	PASS	PASS	PASS	PASS	PASS	0	1220.43	1487	661.843	69	84210
575	CACAGGTTAAAGGGTCTCAGGGA	080703_002s	NORMAL	NO	1	1	1	K	3	3	3	1	None	EAM193	mir-125a		TCCCTGAGACCCTTTAACCTGTG	24				None	None	None	AUTO	DETECTED	790.179	850.315	0	-21.1729	65.04	-39.024	133.626	122.703	12.6998	68	100	PASS	PASS	PASS	PASS	PASS	PASS	0	1285.59	1498	703.07	69	88706
589	CACAGGTTAAAGGGTCTCAGGGA	080703_002s	NORMAL	NO	1	1	1	K	3	3	5	1	None	EAM193	mir-125a		TCCCTGAGACCCTTTAACCTGTG	24				None	None	None	AUTO	DETECTED	789.915	896.817	-3.90462	-16.2703	65.04	-39.024	133.893	118.001	11.3254	68	100	PASS	PASS	PASS	PASS	PASS	PASS	0	1752.33	1973.5	1043.64	66	115654
603	CACAGGTTAAAGGGTCTCAGGGA	080703_002s	NORMAL	NO	1	1	1	K	3	3	7	1	None	EAM193	mir-125a		TCCCTGAGACCCTTTAACCTGTG	24				None	None	None	AUTO	DETECTED	790.291	943.186	0	-13.1017	65.04	-39.024	138.402	122.958	15.1968	68	100	PASS	PASS	PASS	PASS	PASS	PASS	0	2168.93	1898	1784.7	69	149656
113	AAAAGAGACCGGTTCACTGTGA	080703_002s	NORMAL	NO	1	1	1	C	1	3	1	1	None	EAM194	mir-128a		TCACAGTGAACCGGTCTCTTTT	24				None	None	None	AUTO	DETECTED	790.126	104.996	-4.05309	-25.2504	91.056	-130.08	158.687	147.77	14.7361	95	100	PASS	PASS	PASS	PASS	PASS	PASS	0	5500.76	5704	2088.33	99	544575
127	AAAAGAGACCGGTTCACTGTGA	080703_002s	NORMAL	NO	1	1	1	C	1	3	3	1	None	EAM194	mir-128a		TCACAGTGAACCGGTCTCTTTT	24				None	None	None	AUTO	DETECTED	790.532	151.908	0	-15.0167	91.056	-130.08	164.279	151.726	12.9003	93	100	PASS	PASS	PASS	PASS	PASS	PASS	0	5044.72	5791	2347.97	105	529696
141	AAAAGAGACCGGTTCACTGTGA	080703_002s	NORMAL	NO	1	1	1	C	1	3	5	1	None	EAM194	mir-128a		TCACAGTGAACCGGTCTCTTTT	24				None	None	None	AUTO	DETECTED	790.617	198.445	0	-9.65795	91.056	-130.08	160.191	150.117	11.5284	92	100	PASS	PASS	PASS	PASS	PASS	PASS	0	4910.04	5659.5	2088.87	104	510644
155	AAAAGAGACCGGTTCACTGTGA	080703_002s	NORMAL	NO	1	1	1	C	1	3	7	1	None	EAM194	mir-128a		TCACAGTGAACCGGTCTCTTTT	24				None	None	None	AUTO	DETECTED	790.5	245.087	-3.26788	-2.9374	91.056	-130.08	156.096	143.088	12.0043	87	100	PASS	PASS	PASS	PASS	PASS	PASS	0	4875.49	5315	1777.55	94	458296
565	GAAAGAGACCGGTTCACTGTGA	080703_002s	NORMAL	NO	1	1	1	K	3	3	1	5	None	EAM195	mir-128b		TCACAGTGAACCGGTCTCTTTC	25				None	None	None	AUTO	DETECTED	882.77	803.68	6.68105	-25.0815	65.04	-39.024	144.432	132.195	22.8049	67	100	PASS	PASS	PASS	PASS	PASS	PASS	0	1458.61	1577.5	757.285	82	119606
579	GAAAGAGACCGGTTCACTGTGA	080703_002s	NORMAL	NO	1	1	1	K	3	3	3	5	None	EAM195	mir-128b		TCACAGTGAACCGGTCTCTTTC	25				None	None	None	AUTO	DETECTED	882.304	850.077	0	-21.5429	65.04	-39.024	151.269	132.563	19.1641	68	100	PASS	PASS	PASS	PASS	PASS	PASS	0	1458.44	1616	798.015	81	118134
593	GAAAGAGACCGGTTCACTGTGA	080703_002s	NORMAL	NO	1	1	1	K	3	3	5	5	None	EAM195	mir-128b		TCACAGTGAACCGGTCTCTTTC	25				None	None	None	AUTO	DETECTED	883.641	897.228	15.2954	-8.20225	65.04	-39.024	135.795	132.228	16.4892	67	100	PASS	PASS	PASS	PASS	PASS	PASS	0	1494.27	1627.5	956.674	82	122530
607	GAAAGAGACCGGTTCACTGTGA	080703_002s	NORMAL	NO	1	1	1	K	3	3	7	5	None	EAM195	mir-128b		TCACAGTGAACCGGTCTCTTTC	25				None	None	None	AUTO	DETECTED	882.942	943.151	4.83671	-10.8358	65.04	-39.024	139.043	122.268	24.6164	67	100	PASS	PASS	PASS	PASS	PASS	PASS	0	1684.49	1902	901.232	69	116230
736	GCAAGCCCAGACCGAAAAAAG	080703_002s	NORMAL	NO	1	1	1	N	4	2	2	1	None	EAM196	mir-129a		CTTTTTTCGGTCTGGGCTTGC	1				None	None	None	AUTO	LOW_SIGNAL	444.902	1173.6	0	0	65.04	-65.04	129	129	0	-1	100	PASS	PASS	PASS	PASS	PASS	FAIL	0	58.6795	59	1.12231	78	4577
750	GCAAGCCCAGACCGAAAAAAG	080703_002s	NORMAL	NO	1	1	1	N	4	2	4	1	None	EAM196	mir-129a		CTTTTTTCGGTCTGGGCTTGC	1				None	None	None	AUTO	LOW_SIGNAL	445.007	1219.73	0	0	65.04	-65.04	129	129	0	-1	100	PASS	PASS	PASS	PASS	PASS	FAIL	0	58.7763	59	1.1384	76	4467
764	GCAAGCCCAGACCGAAAAAAG	080703_002s	NORMAL	NO	1	1	1	N	4	2	6	1	None	EAM196	mir-129a		CTTTTTTCGGTCTGGGCTTGC	1				None	None	None	AUTO	LOW_SIGNAL	445.111	1265.86	0	0	65.04	-65.04	129	129	0	-1	100	PASS	PASS	PASS	PASS	PASS	FAIL	0	59.027	59	1.12229	74	4368
778	GCAAGCCCAGACCGAAAAAAG	080703_002s	NORMAL	NO	1	1	1	N	4	2	8	1	None	EAM196	mir-129a		CTTTTTTCGGTCTGGGCTTGC	1				None	None	None	AUTO	LOW_SIGNAL	445.216	1311.98	0	0	65.04	-65.04	129	129	0	-1	100	PASS	PASS	PASS	PASS	PASS	FAIL	0	57.9589	58	1.25209	73	4231
288	GCAAGCCCAGACCGCAAAAAG	080703_002s	NORMAL	NO	1	1	1	F	2	2	2	1	None	EAM197	mir-129b		CTTTTTGCGGTCTGGGCTTGC	3				None	None	None	AUTO	DETECTED	444.597	476.581	3.41992	-1.86299	78.048	-130.08	115.964	100.456	14.513	68	100	PASS	PASS	PASS	PASS	PASS	PASS	0	78.0816	79	4.09693	49	3826
302	GCAAGCCCAGACCGCAAAAAG	080703_002s	NORMAL	NO	1	1	1	F	2	2	4	1	None	EAM197	mir-129b		CTTTTTGCGGTCTGGGCTTGC	3				None	None	None	AUTO	DETECTED	444.467	523.167	0	4.12931	78.048	-130.08	105.193	104.569	18.3301	67	100	PASS	PASS	PASS	PASS	PASS	PASS	0	75.4314	75	5.67893	51	3847
316	GCAAGCCCAGACCGCAAAAAG	080703_002s	NORMAL	NO	1	1	1	F	2	2	6	1	None	EAM197	mir-129b		CTTTTTGCGGTCTGGGCTTGC	3				None	None	None	AUTO	DETECTED	444.722	569.452	2.33221	6.215	78.048	-130.08	112.135	102.473	17.1589	67	100	PASS	PASS	PASS	PASS	PASS	PASS	0	77.6957	75	6.97255	46	3574
330	GCAAGCCCAGACCGCAAAAAG	080703_002s	NORMAL	NO	1	1	1	F	2	2	8	1	None	EAM197	mir-129b		CTTTTTGCGGTCTGGGCTTGC	3				None	None	None	AUTO	DETECTED	444.868	616.079	2.87369	12.7349	78.048	-130.08	111.047	104.848	17.7446	65	100	PASS	PASS	PASS	PASS	PASS	PASS	0	84.4	83.5	11.0361	50	4220
740	GCCCTTTCATCATTGCACTG	080703_002s	NORMAL	NO	1	1	1	N	4	2	2	5	None	EAM198	mir-130b		CAGTGCAATGATGAAAGGGC	5				None	None	None	AUTO	DETECTED	537.239	1172.52	1.12423	-11.4535	65.04	-65.04	119.928	112.861	12.8699	68	100	PASS	PASS	PASS	PASS	PASS	PASS	0	199.293	201	52.4632	58	11559
754	GCCCTTTCATCATTGCACTG	080703_002s	NORMAL	NO	1	1	1	N	4	2	4	5	None	EAM198	mir-130b		CAGTGCAATGATGAAAGGGC	5				None	None	None	AUTO	DETECTED	537.261	1219.16	0	-4.66046	65.04	-65.04	137.982	109.852	34.9395	65	100	PASS	PASS	PASS	PASS	PASS	PASS	0	221.661	226.5	72.9999	56	12413
768	GCCCTTTCATCATTGCACTG	080703_002s	NORMAL	NO	1	1	1	N	4	2	6	5	None	EAM198	mir-130b		CAGTGCAATGATGAAAGGGC	5				None	None	None	AUTO	DETECTED	537.529	1265.44	2.18097	-2.65972	65.04	-65.04	116.347	110.53	8.54429	65	100	PASS	PASS	PASS	PASS	PASS	PASS	0	380.296	385.5	114.83	54	20536
782	GCCCTTTCATCATTGCACTG	080703_002s	NORMAL	NO	1	1	1	N	4	2	8	5	None	EAM198	mir-130b		CAGTGCAATGATGAAAGGGC	5				None	None	None	AUTO	DETECTED	538.11	1311.94	8.3785	2.21828	65.04	-65.04	123.361	118.921	14.4889	66	100	PASS	PASS	PASS	PASS	PASS	PASS	0	716.03	763	352.146	67	47974
292	ACGACCATGGCTGTAGACTGTTA	080703_002s	NORMAL	NO	1	1	1	F	2	2	2	5	None	EAM199	mir-132		TAACAGTCTACAGCCATGGTCGT	7				None	None	None	AUTO	LOW_SIGNAL	536.585	476.515	0	0	78.048	-130.08	129	129	0	-1	100	PASS	PASS	PASS	PASS	PASS	FAIL	0	61.2564	61	1.39047	78	4778
306	ACGACCATGGCTGTAGACTGTTA	080703_002s	NORMAL	NO	1	1	1	F	2	2	4	5	None	EAM199	mir-132		TAACAGTCTACAGCCATGGTCGT	7				None	None	None	AUTO	DETECTED	537.559	521.471	11.3137	-15.2136	78.048	-130.08	116.347	110.53	8.54429	67	100	PASS	PASS	PASS	PASS	PASS	PASS	0	74.4259	74.5	2.86555	54	4019
320	ACGACCATGGCTGTAGACTGTTA	080703_002s	NORMAL	NO	1	1	1	F	2	2	6	5	None	EAM199	mir-132		TAACAGTCTACAGCCATGGTCGT	7				None	None	None	AUTO	DETECTED	537.7	568.346	11.7901	-5.4552	78.048	-130.08	114.142	103.855	9.22777	69	100	PASS	PASS	PASS	PASS	PASS	PASS	0	78.1277	76	7.28792	47	3672
334	ACGACCATGGCTGTAGACTGTTA	080703_002s	NORMAL	NO	1	1	1	F	2	2	8	5	None	EAM199	mir-132		TAACAGTCTACAGCCATGGTCGT	7				None	None	None	AUTO	DETECTED	537.671	614.829	10.0585	-0.809824	78.048	-130.08	118.66	111.716	15.463	70	100	PASS	PASS	PASS	PASS	PASS	PASS	0	85.8276	86	4.44119	58	4978
730	ACAGCTGGTTGAAGGGGACCAA	080703_002s	NORMAL	NO	1	1	1	N	4	2	1	2	None	EAM200	mir-133a-1		TTGGTCCCCTTCAACCAGCTGT	9				None	None	None	AUTO	LOW_SIGNAL	467.912	1150.49	0	0	65.04	-65.04	129	129	0	-1	100	PASS	PASS	PASS	PASS	PASS	PASS	0	61.0133	61	1.68052	75	4576
744	ACAGCTGGTTGAAGGGGACCAA	080703_002s	NORMAL	NO	1	1	1	N	4	2	3	2	None	EAM200	mir-133a-1		TTGGTCCCCTTCAACCAGCTGT	9				None	None	None	AUTO	LOW_SIGNAL	468.017	1196.61	0	0	65.04	-65.04	129	129	0	-1	100	PASS	PASS	PASS	PASS	PASS	FAIL	0	60.8158	61	1.97795	76	4622
758	ACAGCTGGTTGAAGGGGACCAA	080703_002s	NORMAL	NO	1	1	1	N	4	2	5	2	None	EAM200	mir-133a-1		TTGGTCCCCTTCAACCAGCTGT	9				None	None	None	AUTO	DETECTED	468.407	1242.59	3.71408	-1.90864	65.04	-65.04	111.899	81.7802	65.1117	61	100	PASS	PASS	PASS	PASS	PASS	PASS	0	63.625	63	2.44619	32	2036
772	ACAGCTGGTTGAAGGGGACCAA	080703_002s	NORMAL	NO	1	1	1	N	4	2	7	2	None	EAM200	mir-133a-1		TTGGTCCCCTTCAACCAGCTGT	9				None	None	None	AUTO	DETECTED	467.877	1289.26	-4.53502	5.06855	65.04	-65.04	104.687	92.548	28.7558	64	100	PASS	PASS	PASS	PASS	PASS	PASS	0	69.175	69	3.41856	40	2767
282	TAGCTGGTTGAAGGGGACCAA	080703_002s	NORMAL	NO	1	1	1	F	2	2	1	2	None	EAM201	mir-133b		TTGGTCCCCTTCAACCAGCTA	11				None	None	None	AUTO	LOW_SIGNAL	467.344	453.609	0	0	78.048	-130.08	129	129	0	-1	100	PASS	PASS	PASS	PASS	PASS	PASS	0	63.1757	63	1.52026	74	4675
296	TAGCTGGTTGAAGGGGACCAA	080703_002s	NORMAL	NO	1	1	1	F	2	2	3	2	None	EAM201	mir-133b		TTGGTCCCCTTCAACCAGCTA	11				None	None	None	AUTO	LOW_SIGNAL	467.449	499.734	0	0	78.048	-130.08	129	129	0	-1	100	PASS	PASS	PASS	PASS	PASS	PASS	0	62.6757	63	1.57122	74	4638
310	TAGCTGGTTGAAGGGGACCAA	080703_002s	NORMAL	NO	1	1	1	F	2	2	5	2	None	EAM201	mir-133b		TTGGTCCCCTTCAACCAGCTA	11				None	None	None	AUTO	LOW_SIGNAL	467.553	545.86	0	0	78.048	-130.08	129	129	0	-1	100	PASS	PASS	PASS	PASS	PASS	PASS	0	63.3797	63	1.53007	79	5007
324	TAGCTGGTTGAAGGGGACCAA	080703_002s	NORMAL	NO	1	1	1	F	2	2	7	2	None	EAM201	mir-133b		TTGGTCCCCTTCAACCAGCTA	11				None	None	None	AUTO	DETECTED	467.745	593.104	1.13693	14.553	78.048	-130.08	110.702	104.606	54.8293	63	100	PASS	PASS	PASS	PASS	PASS	PASS	0	65.1765	65	1.84072	51	3324
848	TCCCTCTGGTCAACCAGTCACA	080703_002s	NORMAL	NO	1	1	1	P	4	4	2	1	None	EAM202	mir-134		TGTGACTGGTTGACCAGAGGGA	1				None	None	None	AUTO	DETECTED	1142.79	1174.66	0	-4.88912	143.088	-26.016	123.21	118.412	13.4409	65	100	PASS	PASS	PASS	PASS	PASS	PASS	0	78.4308	79	6.56689	65	5098
862	TCCCTCTGGTCAACCAGTCACA	080703_002s	NORMAL	NO	1	1	1	P	4	4	4	1	None	EAM202	mir-134		TGTGACTGGTTGACCAGAGGGA	1				None	None	None	AUTO	DETECTED	1143.13	1221	3.14561	-2.09602	143.088	-26.016	117.072	117.072	17.2279	65	100	PASS	PASS	PASS	PASS	PASS	PASS	0	77.5231	78	6.35194	65	5039
876	TCCCTCTGGTCAACCAGTCACA	080703_002s	NORMAL	NO	1	1	1	P	4	4	6	1	None	EAM202	mir-134		TGTGACTGGTTGACCAGAGGGA	1				None	None	None	AUTO	DETECTED	1143.44	1267.96	5.81803	8.78104	143.088	-26.016	119.256	104.508	19.8157	69	100	PASS	PASS	PASS	PASS	PASS	PASS	0	84.1923	84	5.43424	52	4378
890	TCCCTCTGGTCAACCAGTCACA	080703_002s	NORMAL	NO	1	1	1	P	4	4	8	1	None	EAM202	mir-134		TGTGACTGGTTGACCAGAGGGA	1				None	None	None	AUTO	DETECTED	1143.61	1314.47	6.70249	13.7924	143.088	-26.016	121.772	113.564	18.1676	64	100	PASS	PASS	PASS	PASS	PASS	PASS	0	99.5088	102	11.4566	57	5672
400	TTCACATAGGAATAAAAAGCCATA	080703_002s	NORMAL	NO	1	1	1	H	2	4	2	1	None	EAM203	mir-135a		TATGGCTTTTTATTCCTATGTGAA	3				None	None	None	AUTO	DETECTED	1142.67	480.653	5.97682	-6.53854	156.096	-52.032	144.84	135.777	14.3503	67	100	PASS	PASS	PASS	PASS	PASS	PASS	0	242.353	263	75.6262	85	20600
414	TTCACATAGGAATAAAAAGCCATA	080703_002s	NORMAL	NO	1	1	1	H	2	4	4	1	None	EAM203	mir-135a		TATGGCTTTTTATTCCTATGTGAA	3				None	None	None	AUTO	DETECTED	1142.67	527.382	4.59694	1.30842	156.096	-52.032	137.102	129.878	11.5871	68	100	PASS	PASS	PASS	PASS	PASS	PASS	0	235.753	254	60.1833	77	18153
428	TTCACATAGGAATAAAAAGCCATA	080703_002s	NORMAL	NO	1	1	1	H	2	4	6	1	None	EAM203	mir-135a		TATGGCTTTTTATTCCTATGTGAA	3				None	None	None	AUTO	DETECTED	1142.99	573.742	7.43292	4.36114	156.096	-52.032	139.614	127.176	12.5122	69	100	PASS	PASS	PASS	PASS	PASS	PASS	0	270.513	295.5	71.7837	76	20559
442	TTCACATAGGAATAAAAAGCCATA	080703_002s	NORMAL	NO	1	1	1	H	2	4	8	1	None	EAM203	mir-135a		TATGGCTTTTTATTCCTATGTGAA	3				None	None	None	AUTO	DETECTED	1143.01	620.524	6.30393	12.9119	156.096	-52.032	130.041	125.139	16.8379	75	100	PASS	PASS	PASS	PASS	PASS	PASS	0	376.703	424	146.309	74	27876
852	ATCACATAGGAATAAAAAGCCATA	080703_002s	NORMAL	NO	1	1	1	P	4	4	2	5	None	EAM204	mir-135b		TATGGCTTTTTATTCCTATGTGAT	5				None	None	None	AUTO	DETECTED	1235.86	1174.09	10.7135	-9.63532	143.088	-26.016	133.885	128.398	13.8728	65	100	PASS	PASS	PASS	PASS	PASS	PASS	0	239.194	251.5	53.4949	72	17222
866	ATCACATAGGAATAAAAAGCCATA	080703_002s	NORMAL	NO	1	1	1	P	4	4	4	5	None	EAM204	mir-135b		TATGGCTTTTTATTCCTATGTGAT	5				None	None	None	AUTO	DETECTED	1236.1	1220.82	12.4602	-1.70063	143.088	-26.016	132.901	125.228	8.67479	73	100	PASS	PASS	PASS	PASS	PASS	PASS	0	225	240	54.8614	70	15750
880	ATCACATAGGAATAAAAAGCCATA	080703_002s	NORMAL	NO	1	1	1	P	4	4	6	5	None	EAM204	mir-135b		TATGGCTTTTTATTCCTATGTGAT	5				None	None	None	AUTO	DETECTED	1235.87	1267.2	8.21733	0	143.088	-26.016	144.971	120.384	25.0313	73	100	PASS	PASS	PASS	PASS	PASS	PASS	0	313.552	299	109.652	67	21008
894	ATCACATAGGAATAAAAAGCCATA	080703_002s	NORMAL	NO	1	1	1	P	4	4	8	5	None	EAM204	mir-135b		TATGGCTTTTTATTCCTATGTGAT	5				None	None	None	AUTO	DETECTED	1236.56	1313.32	15.809	0	143.088	-26.016	133.387	120.448	22.3078	66	100	PASS	PASS	PASS	PASS	PASS	PASS	0	379.377	417	146.057	69	26177
404	GATTCACAACACCAGCT	080703_002s	NORMAL	NO	1	1	1	H	2	4	2	5	None	EAM205	mir-138-2		AGCTGGTGTTGTGAATC	7				None	None	None	AUTO	DETECTED	1235.71	479.394	16.2203	-20.194	156.096	-52.032	151.645	140.672	9.73277	70	100	PASS	PASS	PASS	PASS	PASS	PASS	0	1004.78	1007	526.69	91	91435
418	GATTCACAACACCAGCT	080703_002s	NORMAL	NO	1	1	1	H	2	4	4	5	None	EAM205	mir-138-2		AGCTGGTGTTGTGAATC	7				None	None	None	AUTO	DETECTED	1236.12	525.946	20.2218	-14.6531	156.096	-52.032	147.174	135.145	14.4447	70	100	PASS	PASS	PASS	PASS	PASS	PASS	0	988.368	992	552.044	87	85988
432	GATTCACAACACCAGCT	080703_002s	NORMAL	NO	1	1	1	H	2	4	6	5	None	EAM205	mir-138-2		AGCTGGTGTTGTGAATC	7				None	None	None	AUTO	DETECTED	1236.04	572.861	17.7336	-4.37464	156.096	-52.032	156.902	147.554	15.1172	71	100	PASS	PASS	PASS	PASS	PASS	PASS	0	1205.45	1107	994.931	99	119340
446	GATTCACAACACCAGCT	080703_002s	NORMAL	NO	1	1	1	H	2	4	8	5	None	EAM205	mir-138-2		AGCTGGTGTTGTGAATC	7				None	None	None	AUTO	DETECTED	1236.35	618.927	20.5013	-5.14477	156.096	-52.032	144.37	132.15	19.228	70	100	PASS	PASS	PASS	PASS	PASS	PASS	0	1961.91	1877	1359.8	79	154991
842	AGACACGTGCACTGTAGA	080703_002s	NORMAL	NO	1	1	1	P	4	4	1	2	None	EAM206	mir-139		TCTACAGTGCACGTGTCT	9				None	None	None	AUTO	DETECTED	1165.84	1151.07	0	-11.0517	143.088	-26.016	111.119	106.79	51.9298	63	100	PASS	PASS	PASS	PASS	PASS	PASS	0	65.5283	66	1.52673	53	3473
856	AGACACGTGCACTGTAGA	080703_002s	NORMAL	NO	1	1	1	P	4	4	3	2	None	EAM206	mir-139		TCTACAGTGCACGTGTCT	9				None	None	None	AUTO	LOW_SIGNAL	1165.9	1198.05	0	0	143.088	-26.016	129	129	0	-1	100	PASS	PASS	PASS	FAIL	PASS	FAIL	0	65.1096	65	3.18661	73	4753
870	AGACACGTGCACTGTAGA	080703_002s	NORMAL	NO	1	1	1	P	4	4	5	2	None	EAM206	mir-139		TCTACAGTGCACGTGTCT	9				None	None	None	AUTO	DETECTED	1166.11	1244.28	0	0	143.088	-26.016	109.928	99.035	47.2576	67	100	PASS	PASS	PASS	PASS	PASS	PASS	0	69.907	70	1.55554	43	3006
884	AGACACGTGCACTGTAGA	080703_002s	NORMAL	NO	1	1	1	P	4	4	7	2	None	EAM206	mir-139		TCTACAGTGCACGTGTCT	9				None	None	None	AUTO	DETECTED	1166.03	1290.72	0	5.47822	143.088	-26.016	103.099	98.8233	10.431	67	100	PASS	PASS	PASS	PASS	PASS	PASS	0	76.5909	78	4.00185	44	3370
394	CTACCATAGGGTAAAACCACT	080703_002s	NORMAL	NO	1	1	1	H	2	4	1	2	None	EAM207	mir-140		AGTGGTTTTACCCTATGGTAG	11				None	None	None	AUTO	DETECTED	1165.78	457.041	7.25666	-13.0036	156.096	-52.032	140.585	125.279	11.1433	68	100	PASS	PASS	PASS	PASS	PASS	PASS	0	127.479	131	28.8022	71	9051
408	CTACCATAGGGTAAAACCACT	080703_002s	NORMAL	NO	1	1	1	H	2	4	3	2	None	EAM207	mir-140		AGTGGTTTTACCCTATGGTAG	11				None	None	None	AUTO	DETECTED	1165.96	503.455	8.21733	-9.25026	156.096	-52.032	134.827	128.111	11.3138	67	100	PASS	PASS	PASS	PASS	PASS	PASS	0	128.096	134	26.7531	73	9351
422	CTACCATAGGGTAAAACCACT	080703_002s	NORMAL	NO	1	1	1	H	2	4	5	2	None	EAM207	mir-140		AGTGGTTTTACCCTATGGTAG	11				None	None	None	AUTO	DETECTED	1166.1	549.744	8.70323	-7.12725	156.096	-52.032	121.189	119.924	13.0211	69	100	PASS	PASS	PASS	PASS	PASS	PASS	0	154.621	163	39.9526	66	10205
436	CTACCATAGGGTAAAACCACT	080703_002s	NORMAL	NO	1	1	1	H	2	4	7	2	None	EAM207	mir-140		AGTGGTTTTACCCTATGGTAG	11				None	None	None	AUTO	DETECTED	1166.23	596.753	9.05415	4.37464	156.096	-52.032	127.635	123.399	15.5529	72	100	PASS	PASS	PASS	PASS	PASS	PASS	0	242.754	257	86.8375	69	16750
737	CCATCTTTACCAGACAGTGTT	080703_002s	NORMAL	NO	1	1	1	N	4	2	2	2	None	EAM208	mir-141		AACACTGTCTGGTAAAGATGG	1				None	None	None	AUTO	LOW_SIGNAL	467.965	1173.55	0	0	65.04	-65.04	129	129	0	-1	100	PASS	PASS	PASS	PASS	PASS	FAIL	0	58.9481	59	1.1109	77	4539
751	CCATCTTTACCAGACAGTGTT	080703_002s	NORMAL	NO	1	1	1	N	4	2	4	2	None	EAM208	mir-141		AACACTGTCTGGTAAAGATGG	1				None	None	None	AUTO	LOW_SIGNAL	468.069	1219.68	0	0	65.04	-65.04	129	129	0	-1	100	PASS	PASS	PASS	FAIL	PASS	FAIL	0	58.9342	59	1.13532	76	4479
765	CCATCTTTACCAGACAGTGTT	080703_002s	NORMAL	NO	1	1	1	N	4	2	6	2	None	EAM208	mir-141		AACACTGTCTGGTAAAGATGG	1				None	None	None	AUTO	LOW_SIGNAL	468.174	1265.8	0	0	65.04	-65.04	129	129	0	-1	100	PASS	PASS	PASS	PASS	PASS	FAIL	0	58.6667	59	1.03105	75	4400
779	CCATCTTTACCAGACAGTGTT	080703_002s	NORMAL	NO	1	1	1	N	4	2	8	2	None	EAM208	mir-141		AACACTGTCTGGTAAAGATGG	1				None	None	None	AUTO	LOW_SIGNAL	468.278	1311.93	0	0	65.04	-65.04	129	129	0	-1	100	PASS	PASS	PASS	PASS	PASS	FAIL	0	57.8378	58	1.29305	74	4280
741	GTAGTGCTTTCTACTTTATG	080703_002s	NORMAL	NO	1	1	1	N	4	2	2	6	None	EAM209	mir-142		CATAAAGTAGAAAGCACTAC	#REF!				None	None	None	AUTO	DETECTED	560.566	1172.96	4.55566	-4.99074	65.04	-65.04	110.154	97.2656	10.0236	64	100	PASS	PASS	PASS	PASS	PASS	PASS	0	119.568	116	24.8225	44	5261
755	GTAGTGCTTTCTACTTTATG	080703_002s	NORMAL	NO	1	1	1	N	4	2	4	6	None	EAM209	mir-142		CATAAAGTAGAAAGCACTAC	#REF!				None	None	None	AUTO	DETECTED	561.036	1219.5	9.31139	0	65.04	-65.04	103.823	103.823	15.0611	72	100	PASS	PASS	PASS	PASS	PASS	PASS	0	132.333	133.5	35.9097	48	6352
769	GTAGTGCTTTCTACTTTATG	080703_002s	NORMAL	NO	1	1	1	N	4	2	6	6	None	EAM209	mir-142		CATAAAGTAGAAAGCACTAC	#REF!				None	None	None	AUTO	DETECTED	561.008	1266.02	7.59012	5.60049	65.04	-65.04	118.443	94.0655	17.1589	64	100	PASS	PASS	PASS	PASS	PASS	PASS	0	166.167	166.5	38.5625	42	6979
783	GTAGTGCTTTCTACTTTATG	080703_002s	NORMAL	NO	1	1	1	N	4	2	8	6	None	EAM209	mir-142		CATAAAGTAGAAAGCACTAC	#REF!				None	None	None	AUTO	DETECTED	561.515	1312.32	12.8278	7.79972	65.04	-65.04	108.748	106.145	11.8335	65	100	PASS	PASS	PASS	PASS	PASS	PASS	0	189.288	202.5	68.6935	52	9843
289	tgAGCTACAGTGCTTCATCTCA	080703_002s	NORMAL	NO	1	1	1	F	2	2	2	2	None	EAM210	mir-143		TGAGATGAAGCACTGTAGCTca	3				None	None	None	AUTO	DETECTED	467.449	476.615	0.67922	-0.731224	78.048	-130.08	130.008	113.717	18.7172	66	100	PASS	PASS	PASS	PASS	PASS	PASS	0	101.155	100	14.3549	58	5867
303	tgAGCTACAGTGCTTCATCTCA	080703_002s	NORMAL	NO	1	1	1	F	2	2	4	2	None	EAM210	mir-143		TGAGATGAAGCACTGTAGCTca	3				None	None	None	AUTO	DETECTED	467.654	523.3	1.98724	6.5437	78.048	-130.08	114.142	103.855	9.22777	70	100	PASS	PASS	PASS	PASS	PASS	PASS	0	92.5532	93	4.40755	47	4350
317	tgAGCTACAGTGCTTCATCTCA	080703_002s	NORMAL	NO	1	1	1	F	2	2	6	2	None	EAM210	mir-143		TGAGATGAAGCACTGTAGCTca	3				None	None	None	AUTO	DETECTED	468.259	569.677	8.50554	9.81952	78.048	-130.08	130	121.835	15.5529	67	100	PASS	PASS	PASS	PASS	PASS	PASS	0	96.7536	99	13.5304	69	6676
331	tgAGCTACAGTGCTTCATCTCA	080703_002s	NORMAL	NO	1	1	1	F	2	2	8	2	None	EAM210	mir-143		TGAGATGAAGCACTGTAGCTca	3				None	None	None	AUTO	DETECTED	468.103	615.897	5.10467	11.0541	78.048	-130.08	128.773	110.376	13.0211	66	100	PASS	PASS	PASS	PASS	PASS	PASS	0	139.375	131	40.8044	56	7805
293	CTAGTACATCATCTATACTGTA	080703_002s	NORMAL	NO	1	1	1	F	2	2	2	6	None	EAM211	mir-144		TACAGTATAGATGATGTACTAG	#REF!				None	None	None	AUTO	DETECTED	560.563	475.587	11.906	-11.3824	78.048	-130.08	129.263	118.049	19.7588	66	100	PASS	PASS	PASS	PASS	PASS	PASS	0	137.906	144	37.1102	64	8826
307	CTAGTACATCATCTATACTGTA	080703_002s	NORMAL	NO	1	1	1	F	2	2	4	6	None	EAM211	mir-144		TACAGTATAGATGATGTACTAG	#REF!				None	None	None	AUTO	DETECTED	560.825	522.088	13.9607	-6.50876	78.048	-130.08	130.886	119.919	14.1085	68	100	PASS	PASS	PASS	PASS	PASS	PASS	0	138.985	143	37.9132	67	9312
321	CTAGTACATCATCTATACTGTA	080703_002s	NORMAL	NO	1	1	1	F	2	2	6	6	None	EAM211	mir-144		TACAGTATAGATGATGTACTAG	#REF!				None	None	None	AUTO	DETECTED	560.868	569.408	13.1652	9.03589	78.048	-130.08	121.676	119.082	15.9953	67	100	PASS	PASS	PASS	PASS	PASS	PASS	0	157.677	152	79.4562	65	10249
335	CTAGTACATCATCTATACTGTA	080703_002s	NORMAL	NO	1	1	1	F	2	2	8	6	None	EAM211	mir-144		TACAGTATAGATGATGTACTAG	#REF!				None	None	None	AUTO	DETECTED	561.087	615.087	14.6451	3.22739	78.048	-130.08	117.072	117.072	13.4409	68	100	PASS	PASS	PASS	PASS	PASS	PASS	0	181.631	196	62.0631	65	11806
731	AAGGGATTCCTGGGAAAACTGGAC	080703_002s	NORMAL	NO	1	1	1	N	4	2	1	3	None	EAM212	mir-145		GTCCAGTTTTCCCAGGAATCCCTT	#REF!				None	None	None	AUTO	DETECTED	490.719	1150	-3.33417	-5.68147	65.04	-65.04	104.064	91.056	9.13946	64	100	PASS	PASS	PASS	PASS	PASS	PASS	0	107.073	105	14.111	41	4390
745	AAGGGATTCCTGGGAAAACTGGAC	080703_002s	NORMAL	NO	1	1	1	N	4	2	3	3	None	EAM212	mir-145		GTCCAGTTTTCCCAGGAATCCCTT	#REF!				None	None	None	AUTO	DETECTED	490.933	1196.6	-1.90904	0	65.04	-65.04	119.229	107.737	16.2391	65	100	PASS	PASS	PASS	PASS	PASS	PASS	0	108.109	109	19.7931	55	5946
759	AAGGGATTCCTGGGAAAACTGGAC	080703_002s	NORMAL	NO	1	1	1	N	4	2	5	3	None	EAM212	mir-145		GTCCAGTTTTCCCAGGAATCCCTT	#REF!				None	None	None	AUTO	DETECTED	491.455	1243.27	3.51757	7.61235	65.04	-65.04	128.631	111.01	27.004	64	100	PASS	PASS	PASS	PASS	PASS	PASS	0	139.643	144	48.5699	56	7820
773	AAGGGATTCCTGGGAAAACTGGAC	080703_002s	NORMAL	NO	1	1	1	N	4	2	7	3	None	EAM212	mir-145		GTCCAGTTTTCCCAGGAATCCCTT	#REF!				None	None	None	AUTO	DETECTED	491.457	1289.44	2.18295	8.18399	65.04	-65.04	119.906	109.736	12.8699	65	100	PASS	PASS	PASS	PASS	PASS	PASS	0	338.827	340.5	125.673	52	17619
283	AAACCCATGGAATTCAGTTCTCA	080703_002s	NORMAL	NO	1	1	1	F	2	2	1	3	None	EAM213	mir-146		TGAGAACTGAATTCCATGGGTTT	#REF!				None	None	None	AUTO	DETECTED	490.766	453.117	4.66999	-5.71879	78.048	-130.08	132.482	131.842	10.4	68	100	PASS	PASS	PASS	PASS	PASS	PASS	0	516.787	549	188.387	80	41343
297	AAACCCATGGAATTCAGTTCTCA	080703_002s	NORMAL	NO	1	1	1	F	2	2	3	3	None	EAM213	mir-146		TGAGAACTGAATTCCATGGGTTT	#REF!				None	None	None	AUTO	DETECTED	490.844	499.933	4.33137	3.26907	78.048	-130.08	137.221	124.417	10.077	66	100	PASS	PASS	PASS	PASS	PASS	PASS	0	487.435	499	140.57	69	33633
311	AAACCCATGGAATTCAGTTCTCA	080703_002s	NORMAL	NO	1	1	1	F	2	2	5	3	None	EAM213	mir-146		TGAGAACTGAATTCCATGGGTTT	#REF!				None	None	None	AUTO	DETECTED	491.203	546.17	7.63934	4.72159	78.048	-130.08	140.695	133.596	17.7693	67	100	PASS	PASS	PASS	PASS	PASS	PASS	0	591.707	663.5	315.214	82	48520
325	AAACCCATGGAATTCAGTTCTCA	080703_002s	NORMAL	NO	1	1	1	F	2	2	7	3	None	EAM213	mir-146		TGAGAACTGAATTCCATGGGTTT	#REF!				None	None	None	AUTO	DETECTED	491.293	592.695	7.4476	9.92114	78.048	-130.08	135.781	123.828	15.4443	70	100	PASS	PASS	PASS	PASS	PASS	PASS	0	966.634	1052	363.359	71	68631
849	ACAAAGTTCTGTAGTGCACTGA	080703_002s	NORMAL	NO	1	1	1	P	4	4	2	2	None	EAM214	mir-148a		TCAGTGCACTACAGAACTTTGT	1				None	None	None	AUTO	DETECTED	1166.35	1174.08	6.59451	-11.752	143.088	-26.016	128.818	123.245	14.3203	66	100	PASS	PASS	PASS	PASS	PASS	PASS	0	84.4203	86	8.5292	69	5825
863	ACAAAGTTCTGTAGTGCACTGA	080703_002s	NORMAL	NO	1	1	1	P	4	4	4	2	None	EAM214	mir-148a		TCAGTGCACTACAGAACTTTGT	1				None	None	None	AUTO	DETECTED	1166.85	1220.68	11.725	-5.55603	143.088	-26.016	123.085	118.094	14.4889	69	100	PASS	PASS	PASS	PASS	PASS	PASS	0	87.4154	87	9.88353	65	5682
877	ACAAAGTTCTGTAGTGCACTGA	080703_002s	NORMAL	NO	1	1	1	P	4	4	6	2	None	EAM214	mir-148a		TCAGTGCACTACAGAACTTTGT	1				None	None	None	AUTO	DETECTED	1167.47	1267.39	18.4592	2.04997	143.088	-26.016	126.574	113.258	14.9739	73	100	PASS	PASS	PASS	PASS	PASS	PASS	0	96.5965	98	12.1521	57	5506
891	ACAAAGTTCTGTAGTGCACTGA	080703_002s	NORMAL	NO	1	1	1	P	4	4	8	2	None	EAM214	mir-148a		TCAGTGCACTACAGAACTTTGT	1				None	None	None	AUTO	DETECTED	1167.25	1314.14	14.2418	10.1037	143.088	-26.016	127.581	116.225	10.4944	66	100	PASS	PASS	PASS	PASS	PASS	PASS	0	114.492	116	26.7382	63	7213
401	ACAAAGTTCTGTGATGCACTGA	080703_002s	NORMAL	NO	1	1	1	H	2	4	2	2	None	EAM215	mir-148b		TCAGTGCATCACAGAACTTTGT	3				None	None	None	AUTO	DETECTED	1166.2	480.4	12.0092	-9.15101	156.096	-52.032	134.098	130.658	19.0779	69	100	PASS	PASS	PASS	PASS	PASS	PASS	0	157.75	164.5	60.1705	80	12620
415	ACAAAGTTCTGTGATGCACTGA	080703_002s	NORMAL	NO	1	1	1	H	2	4	4	2	None	EAM215	mir-148b		TCAGTGCATCACAGAACTTTGT	3				None	None	None	AUTO	DETECTED	1166.11	526.753	9.47018	-6.19119	156.096	-52.032	139.032	127.642	15.4443	69	100	PASS	PASS	PASS	PASS	PASS	PASS	0	156.36	149	53.9037	75	11727
429	ACAAAGTTCTGTGATGCACTGA	080703_002s	NORMAL	NO	1	1	1	H	2	4	6	2	None	EAM215	mir-148b		TCAGTGCATCACAGAACTTTGT	3				None	None	None	AUTO	DETECTED	1166.64	573.8	14.9802	5.79898	156.096	-52.032	133.998	116.598	19.7588	71	100	PASS	PASS	PASS	PASS	PASS	PASS	0	180.302	193	59.924	63	11359
443	ACAAAGTTCTGTGATGCACTGA	080703_002s	NORMAL	NO	1	1	1	H	2	4	8	2	None	EAM215	mir-148b		TCAGTGCATCACAGAACTTTGT	3				None	None	None	AUTO	DETECTED	1166.78	620.355	15.4375	11.3931	156.096	-52.032	128.8	122.556	15.4302	68	100	PASS	PASS	PASS	PASS	PASS	PASS	0	197	194	74.8876	69	13593
853	GGAGTGAAGACACGGAGCCAGA	080703_002s	NORMAL	NO	1	1	1	P	4	4	2	6	None	EAM216	mir-149		TCTGGCTCCGTGTCTTCACTCC	5				None	None	None	AUTO	DETECTED	1259.1	1174.32	13.0953	-5.94824	143.088	-26.016	140.577	133.826	15.2366	65	100	PASS	PASS	PASS	PASS	PASS	PASS	0	173.181	179	60.8551	83	14374
867	GGAGTGAAGACACGGAGCCAGA	080703_002s	NORMAL	NO	1	1	1	P	4	4	4	6	None	EAM216	mir-149		TCTGGCTCCGTGTCTTCACTCC	5				None	None	None	AUTO	DETECTED	1259.67	1220.34	19.1023	-7.25348	143.088	-26.016	145.096	130.613	14.3073	67	100	PASS	PASS	PASS	PASS	PASS	PASS	0	174.975	183	57.2283	81	14173
881	GGAGTGAAGACACGGAGCCAGA	080703_002s	NORMAL	NO	1	1	1	P	4	4	6	6	None	EAM216	mir-149		TCTGGCTCCGTGTCTTCACTCC	5				None	None	None	AUTO	DETECTED	1259.28	1267.2	12.6412	2.24051	143.088	-26.016	122.691	115.568	11.9482	67	100	PASS	PASS	PASS	PASS	PASS	PASS	0	222.781	233.5	55.7991	64	14258
895	GGAGTGAAGACACGGAGCCAGA	080703_002s	NORMAL	NO	1	1	1	P	4	4	8	6	None	EAM216	mir-149		TCTGGCTCCGTGTCTTCACTCC	5				None	None	None	AUTO	DETECTED	1260.15	1313.2	22.5893	0	143.088	-26.016	127.584	122.568	11.5904	72	100	PASS	PASS	PASS	PASS	PASS	PASS	0	458.5	472	174.95	68	31178
405	ACACTGGTACAAGGGTTGGGAGA	080703_002s	NORMAL	NO	1	1	1	H	2	4	2	6	None	EAM217	mir-150		TCTCCCAACCCTTGTACCAGTGT	7				None	None	None	AUTO	DETECTED	1259.01	479.381	19.3119	-19.6867	156.096	-52.032	133.576	122.073	15.6568	68	100	PASS	PASS	PASS	PASS	PASS	PASS	0	76.2985	76	2.88158	67	5112
419	ACACTGGTACAAGGGTTGGGAGA	080703_002s	NORMAL	NO	1	1	1	H	2	4	4	6	None	EAM217	mir-150		TCTCCCAACCCTTGTACCAGTGT	7				None	None	None	AUTO	DETECTED	1259.12	526.196	19.3993	-10.7198	156.096	-52.032	116.286	111.037	18.9268	69	100	PASS	PASS	PASS	PASS	PASS	PASS	0	76.5614	77	3.73218	57	4364
433	ACACTGGTACAAGGGTTGGGAGA	080703_002s	NORMAL	NO	1	1	1	H	2	4	6	6	None	EAM217	mir-150		TCTCCCAACCCTTGTACCAGTGT	7				None	None	None	AUTO	DETECTED	1259.47	572.697	22.5131	-5.83312	156.096	-52.032	116.116	105.971	16.3902	76	100	PASS	PASS	PASS	PASS	PASS	PASS	0	80.7692	80.5	3.17845	52	4200
447	ACACTGGTACAAGGGTTGGGAGA	080703_002s	NORMAL	NO	1	1	1	H	2	4	8	6	None	EAM217	mir-150		TCTCCCAACCCTTGTACCAGTGT	7				None	None	None	AUTO	DETECTED	1259.18	619.433	17.462	2.11904	156.096	-52.032	113.022	106.042	20.2603	70	100	PASS	PASS	PASS	PASS	PASS	PASS	0	89.5385	89	11.1697	52	4656
843	CCAAGTTCTGTCATGCACTGA	080703_002s	NORMAL	NO	1	1	1	P	4	4	1	3	None	EAM218	mir-152		TCAGTGCATGACAGAACTTGG	9				None	None	None	AUTO	DETECTED	1189.25	1150.49	5.18129	-17.9813	143.088	-26.016	119.829	107.909	14.8255	64	100	PASS	PASS	PASS	PASS	PASS	PASS	0	73.3704	73	2.21739	54	3962
857	CCAAGTTCTGTCATGCACTGA	080703_002s	NORMAL	NO	1	1	1	P	4	4	3	3	None	EAM218	mir-152		TCAGTGCATGACAGAACTTGG	9				None	None	None	AUTO	DETECTED	1189.53	1197.44	7.41069	-7.18997	143.088	-26.016	116.347	110.53	8.54429	67	100	PASS	PASS	PASS	PASS	PASS	PASS	0	72.5926	73	3.51019	54	3920
871	CCAAGTTCTGTCATGCACTGA	080703_002s	NORMAL	NO	1	1	1	P	4	4	5	3	None	EAM218	mir-152		TCAGTGCATGACAGAACTTGG	9				None	None	None	AUTO	DETECTED	1189.79	1243.95	9.41143	-2.17541	143.088	-26.016	119.923	112.605	16.5489	65	100	PASS	PASS	PASS	PASS	PASS	PASS	0	76.3833	78	3.77813	60	4583
885	CCAAGTTCTGTCATGCACTGA	080703_002s	NORMAL	NO	1	1	1	P	4	4	7	3	None	EAM218	mir-152		TCAGTGCATGACAGAACTTGG	9				None	None	None	AUTO	DETECTED	1189.55	1290.73	4.91929	6.36903	143.088	-26.016	111.55	104.758	10.9345	73	100	PASS	PASS	PASS	PASS	PASS	PASS	0	94.4902	94	7.29485	51	4819
395	TCACTTTTGTGACTATGCAA	080703_002s	NORMAL	NO	1	1	1	H	2	4	1	3	None	EAM219	mir-153-1		TTGCATAGTCACAAAAGTGA	11				None	None	None	AUTO	DETECTED	1189.15	456.959	11.1883	-13.3947	156.096	-52.032	132.381	127.859	11.1433	67	100	PASS	PASS	PASS	PASS	PASS	PASS	0	89	92	11.0874	72	6408
409	TCACTTTTGTGACTATGCAA	080703_002s	NORMAL	NO	1	1	1	H	2	4	3	3	None	EAM219	mir-153-1		TTGCATAGTCACAAAAGTGA	11				None	None	None	AUTO	DETECTED	1189.29	503.902	11.7218	-2.75062	156.096	-52.032	132.698	123.251	11.3254	68	100	PASS	PASS	PASS	PASS	PASS	PASS	0	92.7536	94	16.5631	69	6400
423	TCACTTTTGTGACTATGCAA	080703_002s	NORMAL	NO	1	1	1	H	2	4	5	3	None	EAM219	mir-153-1		TTGCATAGTCACAAAAGTGA	11				None	None	None	AUTO	DETECTED	1189.8	550.196	17.0111	0	156.096	-52.032	127.541	123.404	15.5529	70	100	PASS	PASS	PASS	PASS	PASS	PASS	0	99.0704	99	16.856	71	7034
437	TCACTTTTGTGACTATGCAA	080703_002s	NORMAL	NO	1	1	1	H	2	4	7	3	None	EAM219	mir-153-1		TTGCATAGTCACAAAAGTGA	11				None	None	None	AUTO	DETECTED	1189.76	596.7	15.0453	4.36352	156.096	-52.032	118.869	115.618	15.463	68	100	PASS	PASS	PASS	PASS	PASS	PASS	0	144.603	156	41.0741	63	9110
738	CGAAGGCAACACGGATAACCTA	080703_002s	NORMAL	NO	1	1	1	N	4	2	2	3	None	EAM220	mir-154		TAGGTTATCCGTGTTGCCTTCG	1				None	None	None	AUTO	LOW_SIGNAL	491.027	1173.5	0	0	65.04	-65.04	129	129	0	-1	100	PASS	PASS	PASS	PASS	PASS	FAIL	0	58.8767	59	1.11735	73	4298
752	CGAAGGCAACACGGATAACCTA	080703_002s	NORMAL	NO	1	1	1	N	4	2	4	3	None	EAM220	mir-154		TAGGTTATCCGTGTTGCCTTCG	1				None	None	None	AUTO	LOW_SIGNAL	491.132	1219.62	0	0	65.04	-65.04	129	129	0	-1	100	PASS	PASS	PASS	PASS	PASS	FAIL	0	59.0395	59	1.63659	76	4487
766	CGAAGGCAACACGGATAACCTA	080703_002s	NORMAL	NO	1	1	1	N	4	2	6	3	None	EAM220	mir-154		TAGGTTATCCGTGTTGCCTTCG	1				None	None	None	AUTO	LOW_SIGNAL	491.236	1265.75	0	0	65.04	-65.04	129	129	0	-1	100	PASS	PASS	PASS	PASS	PASS	FAIL	0	58.7467	59	1.29545	75	4406
780	CGAAGGCAACACGGATAACCTA	080703_002s	NORMAL	NO	1	1	1	N	4	2	8	3	None	EAM220	mir-154		TAGGTTATCCGTGTTGCCTTCG	1				None	None	None	AUTO	LOW_SIGNAL	491.341	1311.88	0	0	65.04	-65.04	129	129	0	-1	100	PASS	PASS	PASS	FAIL	PASS	FAIL	0	58.6	58	1.91014	75	4395
290	CCCCTATCACAATTAGCATTAA	080703_002s	NORMAL	NO	1	1	1	F	2	2	2	3	None	EAM221	mir-155		TTAATGCTAATTGTGATAGGGG	3				None	None	None	AUTO	LOW_SIGNAL	490.459	476.619	0	0	78.048	-130.08	129	129	0	-1	100	PASS	PASS	PASS	FAIL	PASS	FAIL	0	62.6892	63	1.45174	74	4639
304	CCCCTATCACAATTAGCATTAA	080703_002s	NORMAL	NO	1	1	1	F	2	2	4	3	None	EAM221	mir-155		TTAATGCTAATTGTGATAGGGG	3				None	None	None	AUTO	LOW_SIGNAL	490.564	522.745	0	0	78.048	-130.08	129	129	0	-1	100	PASS	PASS	PASS	PASS	PASS	PASS	0	62.7179	63	1.37602	78	4892
318	CCCCTATCACAATTAGCATTAA	080703_002s	NORMAL	NO	1	1	1	F	2	2	6	3	None	EAM221	mir-155		TTAATGCTAATTGTGATAGGGG	3				None	None	None	AUTO	LOW_SIGNAL	490.668	568.87	0	0	78.048	-130.08	129	129	0	-1	100	PASS	PASS	PASS	PASS	PASS	PASS	0	63.2949	63	1.7589	78	4937
332	CCCCTATCACAATTAGCATTAA	080703_002s	NORMAL	NO	1	1	1	F	2	2	8	3	None	EAM221	mir-155		TTAATGCTAATTGTGATAGGGG	3				None	None	None	AUTO	DETECTED	491.565	616.339	10.2983	17.4739	78.048	-130.08	96.2537	68.4455	91.089	64	100	PASS	PASS	PASS	PASS	PASS	PASS	0	65.9048	66	1.41084	21	1384
294	CACAAACCATTATGTGCTGCTA	080703_002s	NORMAL	NO	1	1	1	F	2	2	2	7	None	EAM222	mir-15a-1		TAGCAGCACATAATGGTTTGTG	#REF!				None	None	None	AUTO	DETECTED	583.444	475.478	9.55513	-12.1295	78.048	-130.08	135.269	130.438	15.3066	66	100	PASS	PASS	PASS	PASS	PASS	PASS	0	279.488	297	108.83	80	22359
308	CACAAACCATTATGTGCTGCTA	080703_002s	NORMAL	NO	1	1	1	F	2	2	4	7	None	EAM222	mir-15a-1		TAGCAGCACATAATGGTTTGTG	#REF!				None	None	None	AUTO	DETECTED	583.698	522.093	11.4892	-5.7569	78.048	-130.08	127.983	127.982	11.4036	67	100	PASS	PASS	PASS	PASS	PASS	PASS	0	250.75	268.5	81.7911	76	19057
322	CACAAACCATTATGTGCTGCTA	080703_002s	NORMAL	NO	1	1	1	F	2	2	6	7	None	EAM222	mir-15a-1		TAGCAGCACATAATGGTTTGTG	#REF!				None	None	None	AUTO	DETECTED	584.052	568.534	14.7348	-1.64505	78.048	-130.08	137.201	126.14	13.8727	67	100	PASS	PASS	PASS	PASS	PASS	PASS	0	274.095	295.5	87.2234	74	20283
336	CACAAACCATTATGTGCTGCTA	080703_002s	NORMAL	NO	1	1	1	F	2	2	8	7	None	EAM222	mir-15a-1		TAGCAGCACATAATGGTTTGTG	#REF!				None	None	None	AUTO	DETECTED	584.121	614.753	14.272	0	78.048	-130.08	133.801	127.98	10.1231	67	100	PASS	PASS	PASS	PASS	PASS	PASS	0	401.253	425	140.026	75	30094
742	TGTAAACCATGATGTGCTGCTA	080703_002s	NORMAL	NO	1	1	1	N	4	2	2	7	None	EAM223	mir-15b		TAGCAGCACATCATGGTTTACA	5				None	None	None	AUTO	DETECTED	583.31	1172.21	0	-14.0687	65.04	-65.04	129.322	120.44	15.5529	64	100	PASS	PASS	PASS	PASS	PASS	PASS	0	499.761	492	171.753	67	33484
756	TGTAAACCATGATGTGCTGCTA	080703_002s	NORMAL	NO	1	1	1	N	4	2	4	7	None	EAM223	mir-15b		TAGCAGCACATCATGGTTTACA	5				None	None	None	AUTO	DETECTED	583.867	1219.02	6.30234	-5.15906	65.04	-65.04	120.308	119.787	11.5904	65	100	PASS	PASS	PASS	PASS	PASS	PASS	0	583.681	644	264.732	69	40274
770	TGTAAACCATGATGTGCTGCTA	080703_002s	NORMAL	NO	1	1	1	N	4	2	6	7	None	EAM223	mir-15b		TAGCAGCACATCATGGTTTACA	5				None	None	None	AUTO	DETECTED	584	1265.06	6.67232	-6.2817	65.04	-65.04	117.072	117.072	9.85093	65	100	PASS	PASS	PASS	PASS	PASS	PASS	0	1018.84	1028	588.973	67	68262
784	TGTAAACCATGATGTGCTGCTA	080703_002s	NORMAL	NO	1	1	1	N	4	2	8	7	None	EAM223	mir-15b		TAGCAGCACATCATGGTTTACA	5				None	None	None	AUTO	DETECTED	584.437	1311.69	10.9938	0	65.04	-65.04	132.608	131.204	19.4917	67	100	PASS	PASS	PASS	PASS	PASS	PASS	0	1625.02	2035.5	1081.56	82	133252
732	ACTACCTGCACTGTAAGCACTTTG	080703_002s	NORMAL	NO	1	1	1	N	4	2	1	4	None	EAM224	mir-17as/mir-91		CAAAGTGCTTACAGTGCAGGTAGT	#REF!				None	None	None	AUTO	DETECTED	513.5	1149.81	-6.99466	-7.47579	65.04	-65.04	104.064	104.064	12.11	65	100	PASS	PASS	PASS	PASS	PASS	PASS	0	800.74	815	277.231	50	40037
746	ACTACCTGCACTGTAAGCACTTTG	080703_002s	NORMAL	NO	1	1	1	N	4	2	3	4	None	EAM224	mir-17as/mir-91		CAAAGTGCTTACAGTGCAGGTAGT	#REF!				None	None	None	AUTO	DETECTED	513.942	1196.32	-2.61049	-2.4914	65.04	-65.04	118.179	117.793	14.4889	67	100	PASS	PASS	PASS	PASS	PASS	PASS	0	766.723	840	462.424	65	49837
760	ACTACCTGCACTGTAAGCACTTTG	080703_002s	NORMAL	NO	1	1	1	N	4	2	5	4	None	EAM224	mir-17as/mir-91		CAAAGTGCTTACAGTGCAGGTAGT	#REF!				None	None	None	AUTO	DETECTED	514.487	1242.91	3.13053	3.60769	65.04	-65.04	138.712	113.439	14.1085	65	100	PASS	PASS	PASS	PASS	PASS	PASS	0	1120.55	1144	681.183	60	67233
774	ACTACCTGCACTGTAAGCACTTTG	080703_002s	NORMAL	NO	1	1	1	N	4	2	7	4	None	EAM224	mir-17as/mir-91		CAAAGTGCTTACAGTGCAGGTAGT	#REF!				None	None	None	AUTO	DETECTED	514.281	1288.91	-0.917007	1.95787	65.04	-65.04	130.453	117.001	26.8485	68	100	PASS	PASS	PASS	PASS	PASS	PASS	0	1471.66	1366	1073.41	64	94186
284	TATCTGCACTAGATGCACCTTA	080703_002s	NORMAL	NO	1	1	1	F	2	2	1	4	None	EAM225	mir-18		TAAGGTGCATCTAGTGCAGATA	#REF!				None	None	None	AUTO	DETECTED	514.058	453.474	7.65998	0	78.048	-130.08	122.207	110.753	8.86058	75	100	PASS	PASS	PASS	PASS	PASS	PASS	0	134.862	134	13.9817	58	7822
298	TATCTGCACTAGATGCACCTTA	080703_002s	NORMAL	NO	1	1	1	F	2	2	3	4	None	EAM225	mir-18		TAAGGTGCATCTAGTGCAGATA	#REF!				None	None	None	AUTO	DETECTED	513.988	500.098	5.38136	6.08559	78.048	-130.08	131.286	121.387	11.3254	66	100	PASS	PASS	PASS	PASS	PASS	PASS	0	122.377	122	17.0148	69	8444
312	TATCTGCACTAGATGCACCTTA	080703_002s	NORMAL	NO	1	1	1	F	2	2	5	4	None	EAM225	mir-18		TAAGGTGCATCTAGTGCAGATA	#REF!				None	None	None	AUTO	DETECTED	514.31	546.981	8.21336	15.9472	78.048	-130.08	122.249	119.917	11.5904	68	100	PASS	PASS	PASS	PASS	PASS	PASS	0	137.515	137.5	25.6876	66	9076
326	TATCTGCACTAGATGCACCTTA	080703_002s	NORMAL	NO	1	1	1	F	2	2	7	4	None	EAM225	mir-18		TAAGGTGCATCTAGTGCAGATA	#REF!				None	None	None	AUTO	DETECTED	514.488	593.024	9.16927	14.8738	78.048	-130.08	133.879	127.863	14.056	67	100	PASS	PASS	PASS	PASS	PASS	PASS	0	233.25	223	78.4409	72	16794
850	ACTCACCGACAGCGTTGAATGTT	080703_002s	NORMAL	NO	1	1	1	P	4	4	2	3	None	EAM226	mir-181a		AACATTCAACGCTGTCGGTGAGT	1				None	None	None	AUTO	DETECTED	1189.03	1174.56	1.58789	-4.84624	143.088	-26.016	142.317	138.483	13.3227	69	100	PASS	PASS	PASS	PASS	PASS	PASS	0	2375.65	2930.5	1554.51	88	209057
864	ACTCACCGACAGCGTTGAATGTT	080703_002s	NORMAL	NO	1	1	1	P	4	4	4	3	None	EAM226	mir-181a		AACATTCAACGCTGTCGGTGAGT	1				None	None	None	AUTO	DETECTED	1189.55	1220.61	6.99942	-5.81009	143.088	-26.016	145.203	140.378	10.6188	69	100	PASS	PASS	PASS	PASS	PASS	PASS	0	2453.01	2768	1729.95	88	215865
878	ACTCACCGACAGCGTTGAATGTT	080703_002s	NORMAL	NO	1	1	1	P	4	4	6	3	None	EAM226	mir-181a		AACATTCAACGCTGTCGGTGAGT	1				None	None	None	AUTO	DETECTED	1189.62	1267.3	6.52782	0	143.088	-26.016	147.793	132.103	24.2894	78	100	PASS	PASS	PASS	PASS	PASS	PASS	0	3281.68	3754	2204.11	82	269098
892	ACTCACCGACAGCGTTGAATGTT	080703_002s	NORMAL	NO	1	1	1	P	4	4	8	3	None	EAM226	mir-181a		AACATTCAACGCTGTCGGTGAGT	1				None	None	None	AUTO	DETECTED	1189.56	1313.94	4.44927	8.2475	143.088	-26.016	143.16	143.142	20.1642	74	100	PASS	PASS	PASS	PASS	PASS	PASS	0	4193.25	2626	4050.38	95	398359
402	AACCCACCGACAGCAATGAATGTT	080703_002s	NORMAL	NO	1	1	1	H	2	4	2	3	None	EAM227	mir-181b		AACATTCATTGCTGTCGGTGGGTT	3				None	None	None	AUTO	DETECTED	1189.3	480.452	12.4983	-7.79456	156.096	-52.032	158.685	157.66	20.6105	74	100	PASS	PASS	PASS	PASS	PASS	PASS	0	2527.59	3170	1758.52	116	293200
416	AACCCACCGACAGCAATGAATGTT	080703_002s	NORMAL	NO	1	1	1	H	2	4	4	3	None	EAM227	mir-181b		AACATTCATTGCTGTCGGTGGGTT	3				None	None	None	AUTO	DETECTED	1189.34	526.968	11.6297	-2.70656	156.096	-52.032	155.678	143.208	10.635	78	100	PASS	PASS	PASS	PASS	PASS	PASS	0	2765.84	3263.5	1441.42	96	265521
430	AACCCACCGACAGCAATGAATGTT	080703_002s	NORMAL	NO	1	1	1	H	2	4	6	3	None	EAM227	mir-181b		AACATTCATTGCTGTCGGTGGGTT	3				None	None	None	AUTO	DETECTED	1189.76	573.59	15.7916	3.7498	156.096	-52.032	158.78	155.695	20.2725	74	100	PASS	PASS	PASS	PASS	PASS	PASS	0	2838.16	3597	2093.55	115	326389
444	AACCCACCGACAGCAATGAATGTT	080703_002s	NORMAL	NO	1	1	1	H	2	4	8	3	None	EAM227	mir-181b		AACATTCATTGCTGTCGGTGGGTT	3				None	None	None	AUTO	DETECTED	1189.72	619.944	13.9083	6.72789	156.096	-52.032	162.988	152.447	16.4543	78	100	PASS	PASS	PASS	PASS	PASS	PASS	0	4777.82	5718	3721.27	107	511227
854	ACTCACCGACAGGTTGAATGTT	080703_002s	NORMAL	NO	1	1	1	P	4	4	2	7	None	EAM228	mir-181c		AACATTCAACCTGTCGGTGAGT	5				None	None	None	AUTO	DETECTED	1282.25	1173.33	14.237	-18.1798	143.088	-26.016	140.682	133.281	10.4846	70	100	PASS	PASS	PASS	PASS	PASS	PASS	0	1659.19	1725.5	927.101	82	136054
868	ACTCACCGACAGGTTGAATGTT	080703_002s	NORMAL	NO	1	1	1	P	4	4	4	7	None	EAM228	mir-181c		AACATTCAACCTGTCGGTGAGT	5				None	None	None	AUTO	DETECTED	1283.37	1219.55	27.4054	-16.8221	143.088	-26.016	135.281	130.462	12.8	73	100	PASS	PASS	PASS	PASS	PASS	PASS	0	1601	1766	913.624	80	128080
882	ACTCACCGACAGGTTGAATGTT	080703_002s	NORMAL	NO	1	1	1	P	4	4	6	7	None	EAM228	mir-181c		AACATTCAACCTGTCGGTGAGT	5				None	None	None	AUTO	DETECTED	1282.64	1265.79	16.5204	-15.3343	143.088	-26.016	148.253	138.67	13.3227	70	100	PASS	PASS	PASS	PASS	PASS	PASS	0	2481.97	2610	1937.22	87	215931
896	ACTCACCGACAGGTTGAATGTT	080703_002s	NORMAL	NO	1	1	1	P	4	4	8	7	None	EAM228	mir-181c		AACATTCAACCTGTCGGTGAGT	5				None	None	None	AUTO	DETECTED	1283.12	1312.64	21.4572	-6.01493	143.088	-26.016	147.183	140.523	20.7054	70	100	PASS	PASS	PASS	PASS	PASS	PASS	0	2950.6	2572	2463.01	92	271455
406	TGTGAGTTCTACCATTGCCAAA	080703_002s	NORMAL	NO	1	1	1	H	2	4	2	7	None	EAM229	mir-182		TTTGGCAATGGTAGAACTCACA	7				None	None	None	AUTO	DETECTED	1282.15	479.096	20.2821	-22.7072	156.096	-52.032	117.662	93.3525	96.6022	65	100	PASS	PASS	PASS	PASS	PASS	PASS	0	66.3	66	1.18105	40	2652
420	TGTGAGTTCTACCATTGCCAAA	080703_002s	NORMAL	NO	1	1	1	H	2	4	4	7	None	EAM229	mir-182		TTTGGCAATGGTAGAACTCACA	7				None	None	None	AUTO	DETECTED	1282.07	526.087	17.9098	-11.4495	156.096	-52.032	119.108	106.167	80.1859	64	100	PASS	PASS	PASS	PASS	PASS	PASS	0	66.0192	66	1.36469	52	3433
434	TGTGAGTTCTACCATTGCCAAA	080703_002s	NORMAL	NO	1	1	1	H	2	4	6	7	None	EAM229	mir-182		TTTGGCAATGGTAGAACTCACA	7				None	None	None	AUTO	DETECTED	1282.37	572.325	20.4743	-9.98307	156.096	-52.032	130.135	111.021	72.3682	65	100	PASS	PASS	PASS	PASS	PASS	PASS	0	66.8909	67	1.43595	55	3679
448	TGTGAGTTCTACCATTGCCAAA	080703_002s	NORMAL	NO	1	1	1	H	2	4	8	7	None	EAM229	mir-182		TTTGGCAATGGTAGAACTCACA	7				None	None	None	AUTO	DETECTED	1282	618.933	14.2608	-3.70455	156.096	-52.032	133.877	99.2682	32.6635	67	100	PASS	PASS	PASS	PASS	PASS	PASS	0	68.7333	69	2.58844	45	3093
844	CAGTGAATTCTACCAGTGCCATA	080703_002s	NORMAL	NO	1	1	1	P	4	4	1	4	None	EAM230	mir-183		TATGGCACTGGTAGAATTCACTG	9				None	None	None	AUTO	DETECTED	1212.32	1151.15	5.20828	-8.67782	143.088	-26.016	123.085	118.094	14.4889	63	100	PASS	PASS	PASS	PASS	PASS	PASS	0	78.4	78	9.32369	65	5096
858	CAGTGAATTCTACCAGTGCCATA	080703_002s	NORMAL	NO	1	1	1	P	4	4	3	4	None	EAM230	mir-183		TATGGCACTGGTAGAATTCACTG	9				None	None	None	AUTO	DETECTED	1212.39	1197.58	4.78749	-4.67634	143.088	-26.016	122.646	115.38	16.5489	66	100	PASS	PASS	PASS	PASS	PASS	PASS	0	82.0984	82	8.96234	61	5008
872	CAGTGAATTCTACCAGTGCCATA	080703_002s	NORMAL	NO	1	1	1	P	4	4	5	4	None	EAM230	mir-183		TATGGCACTGGTAGAATTCACTG	9				None	None	None	AUTO	DETECTED	1212.56	1243.86	5.60843	-2.66289	143.088	-26.016	119.807	109.244	12.8699	66	100	PASS	PASS	PASS	PASS	PASS	PASS	0	84.8276	86	5.88825	58	4920
886	CAGTGAATTCTACCAGTGCCATA	080703_002s	NORMAL	NO	1	1	1	P	4	4	7	4	None	EAM230	mir-183		TATGGCACTGGTAGAATTCACTG	9				None	None	None	AUTO	DETECTED	1212.5	1290.5	3.49336	4.00148	143.088	-26.016	104.064	104.064	6.97118	65	100	PASS	PASS	PASS	PASS	PASS	PASS	0	101.385	101	11.1305	52	5272
396	CGGCTGCAACACAAGACACGA	080703_002s	NORMAL	NO	1	1	1	H	2	4	1	4	None	EAM231	mir-187		TCGTGTCTTGTGTTGCAGCCG	11				None	None	None	AUTO	DETECTED	1212.25	456.819	11.7107	-14.5276	156.096	-52.032	119.218	119.218	24.2312	67	100	PASS	PASS	PASS	PASS	PASS	PASS	0	81.2576	78	10.1349	66	5363
410	CGGCTGCAACACAAGACACGA	080703_002s	NORMAL	NO	1	1	1	H	2	4	3	4	None	EAM231	mir-187		TCGTGTCTTGTGTTGCAGCCG	11				None	None	None	AUTO	DETECTED	1212.53	503.405	14.0163	-8.54444	156.096	-52.032	106.951	106.951	17.1589	68	100	PASS	PASS	PASS	PASS	PASS	PASS	0	84.2308	81.5	10.1549	52	4380
424	CGGCTGCAACACAAGACACGA	080703_002s	NORMAL	NO	1	1	1	H	2	4	5	4	None	EAM231	mir-187		TCGTGTCTTGTGTTGCAGCCG	11				None	None	None	AUTO	DETECTED	1212.56	550.054	13.0445	-1.73159	156.096	-52.032	116.436	104.783	19.8157	70	100	PASS	PASS	PASS	PASS	PASS	PASS	0	90.2115	90	11.0193	52	4691
438	CGGCTGCAACACAAGACACGA	080703_002s	NORMAL	NO	1	1	1	H	2	4	7	4	None	EAM231	mir-187		TCGTGTCTTGTGTTGCAGCCG	11				None	None	None	AUTO	DETECTED	1212.5	596.429	10.8834	1.51326	156.096	-52.032	117.072	104.064	11.2574	67	100	PASS	PASS	PASS	PASS	PASS	PASS	0	103.404	101	17.2936	52	5377
739	GGCTGTCAATTCATAGGTCAG	080703_002s	NORMAL	NO	1	1	1	N	4	2	2	4	None	EAM232	mir-192-1		CTGACCTATGAATTGACAGCC	1				None	None	None	AUTO	LOW_SIGNAL	514.09	1173.45	0	0	65.04	-65.04	129	129	0	-1	100	PASS	PASS	PASS	PASS	PASS	FAIL	0	58.3973	58	1.46002	73	4263
753	GGCTGTCAATTCATAGGTCAG	080703_002s	NORMAL	NO	1	1	1	N	4	2	4	4	None	EAM232	mir-192-1		CTGACCTATGAATTGACAGCC	1				None	None	None	AUTO	LOW_SIGNAL	514.195	1219.57	0	0	65.04	-65.04	129	129	0	-1	100	PASS	PASS	PASS	PASS	PASS	FAIL	0	58.2987	58	2.12792	77	4489
767	GGCTGTCAATTCATAGGTCAG	080703_002s	NORMAL	NO	1	1	1	N	4	2	6	4	None	EAM232	mir-192-1		CTGACCTATGAATTGACAGCC	1				None	None	None	AUTO	LOW_SIGNAL	514.299	1265.7	0	0	65.04	-65.04	129	129	0	-1	100	PASS	PASS	PASS	PASS	PASS	FAIL	0	58.16	58	1.79368	75	4362
781	GGCTGTCAATTCATAGGTCAG	080703_002s	NORMAL	NO	1	1	1	N	4	2	8	4	None	EAM232	mir-192-1		CTGACCTATGAATTGACAGCC	1				None	None	None	AUTO	LOW_SIGNAL	514.404	1311.82	0	0	65.04	-65.04	129	129	0	-1	100	PASS	PASS	PASS	FAIL	PASS	FAIL	0	59.9733	59	4.18806	75	4498
291	CCCAACAACATGAAACTACCTA	080703_002s	NORMAL	NO	1	1	1	F	2	2	2	4	None	EAM233	mir-196-1		TAGGTAGTTTCATGTTGTTGGG	3				None	None	None	AUTO	LOW_SIGNAL	513.522	476.567	0	0	78.048	-130.08	129	129	0	-1	100	PASS	PASS	PASS	PASS	PASS	FAIL	0	61.0897	61	1.21875	78	4765
305	CCCAACAACATGAAACTACCTA	080703_002s	NORMAL	NO	1	1	1	F	2	2	4	4	None	EAM233	mir-196-1		TAGGTAGTTTCATGTTGTTGGG	3				None	None	None	AUTO	LOW_SIGNAL	513.626	522.692	0	0	78.048	-130.08	129	129	0	-1	100	PASS	PASS	PASS	FAIL	PASS	FAIL	0	61.3418	61	1.22878	79	4846
319	CCCAACAACATGAAACTACCTA	080703_002s	NORMAL	NO	1	1	1	F	2	2	6	4	None	EAM233	mir-196-1		TAGGTAGTTTCATGTTGTTGGG	3				None	None	None	AUTO	LOW_SIGNAL	513.731	568.818	0	0	78.048	-130.08	129	129	0	-1	100	PASS	PASS	PASS	FAIL	PASS	FAIL	0	61.6104	62	1.40634	77	4744
333	CCCAACAACATGAAACTACCTA	080703_002s	NORMAL	NO	1	1	1	F	2	2	8	4	None	EAM233	mir-196-1		TAGGTAGTTTCATGTTGTTGGG	3				None	None	None	AUTO	LOW_SIGNAL	513.835	614.943	0	0	78.048	-130.08	129	129	0	-1	100	PASS	PASS	PASS	PASS	PASS	FAIL	0	61.6104	62	1.22642	77	4744
729	GAACAGGTAGTCTGAACACTGGG	080703_002s	NORMAL	NO	1	1	1	N	4	2	1	1	None	EAM234	mir-199a-1		CCCAGTGTTCAGACTACCTGTTC	5				None	None	None	AUTO	DETECTED	444.086	1149.1	-9.93186	-18.7053	65.04	-65.04	117.062	91.7179	22.4104	64	100	PASS	PASS	PASS	PASS	PASS	PASS	0	109.744	108	19.6813	39	4280
743	GAACAGGTAGTCTGAACACTGGG	080703_002s	NORMAL	NO	1	1	1	N	4	2	3	1	None	EAM234	mir-199a-1		CCCAGTGTTCAGACTACCTGTTC	5				None	None	None	AUTO	DETECTED	444.466	1195.97	-6.35752	-9.11926	65.04	-65.04	110.041	97.3415	11.0935	65	100	PASS	PASS	PASS	PASS	PASS	PASS	0	118.366	118	24.9847	41	4853
757	GAACAGGTAGTCTGAACACTGGG	080703_002s	NORMAL	NO	1	1	1	N	4	2	5	1	None	EAM234	mir-199a-1		CCCAGTGTTCAGACTACCTGTTC	5				None	None	None	AUTO	DETECTED	444.619	1242.84	-5.72554	0	65.04	-65.04	110.36	107.266	15.662	64	100	PASS	PASS	PASS	PASS	PASS	PASS	0	145.13	140.5	46.0832	54	7837
771	GAACAGGTAGTCTGAACACTGGG	080703_002s	NORMAL	NO	1	1	1	N	4	2	7	1	None	EAM234	mir-199a-1		CCCAGTGTTCAGACTACCTGTTC	5				None	None	None	AUTO	DETECTED	444.769	1288.47	-5.13405	-5.81803	65.04	-65.04	120.684	103.125	10.1644	64	100	PASS	PASS	PASS	PASS	PASS	PASS	0	251.435	257	71.2126	46	11566
281	GAACAGATAGTCTAAACACTGGG	080703_002s	NORMAL	NO	1	1	1	F	2	2	1	1	None	EAM235	mir-199b		CCCAGTGTTTAGACTATCTGTTC	7				None	None	None	AUTO	DETECTED	444.037	451.56	-3.17737	-27.3367	78.048	-130.08	119.913	104.99	16.2391	67	100	PASS	PASS	PASS	PASS	PASS	PASS	0	96.25	92	18.1388	52	5005
295	GAACAGATAGTCTAAACACTGGG	080703_002s	NORMAL	NO	1	1	1	F	2	2	3	1	None	EAM235	mir-199b		CCCAGTGTTTAGACTATCTGTTC	7				None	None	None	AUTO	DETECTED	444.315	498.3	-0.920183	-19.3373	78.048	-130.08	105.063	104.554	13.554	66	100	PASS	PASS	PASS	PASS	PASS	PASS	0	85.98	84.5	10.5473	50	4299
309	GAACAGATAGTCTAAACACTGGG	080703_002s	NORMAL	NO	1	1	1	F	2	2	5	1	None	EAM235	mir-199b		CCCAGTGTTTAGACTATCTGTTC	7				None	None	None	AUTO	DETECTED	444.618	544.853	1.65141	-13.7742	78.048	-130.08	110.992	93.8741	21.1933	67	100	PASS	PASS	PASS	PASS	PASS	PASS	0	76.561	75	6.66352	41	3139
323	GAACAGATAGTCTAAACACTGGG	080703_002s	NORMAL	NO	1	1	1	F	2	2	7	1	None	EAM235	mir-199b		CCCAGTGTTTAGACTATCTGTTC	7				None	None	None	AUTO	DETECTED	445.158	592.132	7.31938	1.22744	78.048	-130.08	93.7294	83.1984	31.3146	66	100	PASS	PASS	PASS	PASS	PASS	PASS	0	70.7273	70	4.33209	33	2334
733	TCAGTTTTGCATAGATTTGCACA	080703_002s	NORMAL	NO	1	1	1	N	4	2	1	5	None	EAM236	mir-19a		TGTGCAAATCTATGCAAAACTGA	9				None	None	None	AUTO	DETECTED	536.671	1148.71	-5.57985	-21.0475	65.04	-65.04	120.146	111.139	15.463	65	100	PASS	PASS	PASS	PASS	PASS	PASS	0	281.764	294	85.0481	55	15497
747	TCAGTTTTGCATAGATTTGCACA	080703_002s	NORMAL	NO	1	1	1	N	4	2	3	5	None	EAM236	mir-19a		TGTGCAAATCTATGCAAAACTGA	9				None	None	None	AUTO	DETECTED	536.729	1195.6	-6.19674	-11.1549	65.04	-65.04	120.891	111.1	15.463	65	100	PASS	PASS	PASS	PASS	PASS	PASS	0	334.875	364	112.464	56	18753
761	TCAGTTTTGCATAGATTTGCACA	080703_002s	NORMAL	NO	1	1	1	N	4	2	5	5	None	EAM236	mir-19a		TGTGCAAATCTATGCAAAACTGA	9				None	None	None	AUTO	DETECTED	537.196	1242.05	-1.47991	-6.92162	65.04	-65.04	119.664	115.716	23.3053	65	100	PASS	PASS	PASS	PASS	PASS	PASS	0	385.692	442	184.873	65	25070
775	TCAGTTTTGCATAGATTTGCACA	080703_002s	NORMAL	NO	1	1	1	N	4	2	7	5	None	EAM236	mir-19a		TGTGCAAATCTATGCAAAACTGA	9				None	None	None	AUTO	DETECTED	537.264	1288.21	-1.95311	-6.50241	65.04	-65.04	123.178	113.471	18.1676	66	100	PASS	PASS	PASS	PASS	PASS	PASS	0	662.213	733	328.498	61	40395
285	TCAGTTTTGCATGGATTTGCACA	080703_002s	NORMAL	NO	1	1	1	F	2	2	1	5	None	EAM237	mir-19b-1		TGTGCAAATCCATGCAAAACTGA	11				None	None	None	AUTO	DETECTED	536.888	451.712	4.62076	-22.629	78.048	-130.08	129.911	119.916	14.1085	71	100	PASS	PASS	PASS	PASS	PASS	PASS	0	238.333	227.5	134.275	66	15730
299	TCAGTTTTGCATGGATTTGCACA	080703_002s	NORMAL	NO	1	1	1	F	2	2	3	5	None	EAM237	mir-19b-1		TGTGCAAATCCATGCAAAACTGA	11				None	None	None	AUTO	DETECTED	536.932	498.327	3.84111	-16.264	78.048	-130.08	128.069	121.011	12.6998	66	100	PASS	PASS	PASS	PASS	PASS	PASS	0	209.727	206.5	73.9431	66	13842
313	TCAGTTTTGCATGGATTTGCACA	080703_002s	NORMAL	NO	1	1	1	F	2	2	5	5	None	EAM237	mir-19b-1		TGTGCAAATCCATGCAAAACTGA	11				None	None	None	AUTO	DETECTED	537.146	545.07	5.2583	-8.23639	78.048	-130.08	129.905	113.239	11.5904	69	100	PASS	PASS	PASS	PASS	PASS	PASS	0	263.855	262.5	119.021	62	16359
327	TCAGTTTTGCATGGATTTGCACA	080703_002s	NORMAL	NO	1	1	1	F	2	2	7	5	None	EAM237	mir-19b-1		TGTGCAAATCCATGCAAAACTGA	11				None	None	None	AUTO	DETECTED	537.359	591.486	6.67549	-4.45165	78.048	-130.08	120.402	108.767	9.69043	68	100	PASS	PASS	PASS	PASS	PASS	PASS	0	499.906	533	144.116	53	26495
851	ATACATACTTCTTTACATTCCA	080703_002s	NORMAL	NO	1	1	1	P	4	4	2	4	None	EAM238	mir-1b		TGGAATGTAAAGAAGTATGTAT	1				None	None	None	AUTO	DETECTED	1212.18	1174.82	2.70577	0	143.088	-26.016	130.08	130.08	15.4443	65	100	PASS	PASS	PASS	PASS	PASS	PASS	0	149.62	151	38.4495	79	11820
865	ATACATACTTCTTTACATTCCA	080703_002s	NORMAL	NO	1	1	1	P	4	4	4	4	None	EAM238	mir-1b		TGGAATGTAAAGAAGTATGTAT	1				None	None	None	AUTO	DETECTED	1212.63	1221.13	7.23761	1.64664	143.088	-26.016	138.277	121.102	17.9397	65	100	PASS	PASS	PASS	PASS	PASS	PASS	0	143.677	149.5	29.7499	68	9770
879	ATACATACTTCTTTACATTCCA	080703_002s	NORMAL	NO	1	1	1	P	4	4	6	4	None	EAM238	mir-1b		TGGAATGTAAAGAAGTATGTAT	1				None	None	None	AUTO	DETECTED	1212.75	1267.49	7.3821	4.64776	143.088	-26.016	128.082	116.984	20.259	65	100	PASS	PASS	PASS	PASS	PASS	PASS	0	182.705	190	40.3907	61	11145
893	ATACATACTTCTTTACATTCCA	080703_002s	NORMAL	NO	1	1	1	P	4	4	8	4	None	EAM238	mir-1b		TGGAATGTAAAGAAGTATGTAT	1				None	None	None	AUTO	DETECTED	1212.85	1314.02	7.37575	9.94337	143.088	-26.016	123.393	119.448	14.4889	68	100	PASS	PASS	PASS	PASS	PASS	PASS	0	281.866	310	96.2202	67	18885
403	ATACATACTTCTTTACATTCCA	080703_002s	NORMAL	NO	1	1	1	H	2	4	2	4	None	EAM239	mir-1d		TGGAATGTAAAGAAGTATGTAT	3				None	None	None	AUTO	DETECTED	1212.12	480.372	9.30186	-8.15064	156.096	-52.032	139.739	133.838	14.0107	69	100	PASS	PASS	PASS	PASS	PASS	PASS	0	169.614	166	50.8299	83	14078
417	ATACATACTTCTTTACATTCCA	080703_002s	NORMAL	NO	1	1	1	H	2	4	4	4	None	EAM239	mir-1d		TGGAATGTAAAGAAGTATGTAT	3				None	None	None	AUTO	DETECTED	1212.11	526.7	7.86482	-5.51871	156.096	-52.032	138.497	128.782	13.7624	69	100	PASS	PASS	PASS	PASS	PASS	PASS	0	170.395	167.5	40.9888	76	12950
431	ATACATACTTCTTTACATTCCA	080703_002s	NORMAL	NO	1	1	1	H	2	4	6	4	None	EAM239	mir-1d		TGGAATGTAAAGAAGTATGTAT	3				None	None	None	AUTO	DETECTED	1212.53	573.575	11.9822	4.2357	156.096	-52.032	140.1	130.445	11.5871	68	100	PASS	PASS	PASS	PASS	PASS	PASS	0	198.089	201	61.3042	79	15649
445	ATACATACTTCTTTACATTCCA	080703_002s	NORMAL	NO	1	1	1	H	2	4	8	4	None	EAM239	mir-1d		TGGAATGTAAAGAAGTATGTAT	3				None	None	None	AUTO	DETECTED	1212.54	619.902	10.6801	6.86128	156.096	-52.032	133.234	122.973	11.3254	69	100	PASS	PASS	PASS	PASS	PASS	PASS	0	326.319	346.5	129.888	72	23495
841	CTACCTGCACTATAAGCACTTTA	080703_002s	NORMAL	NO	1	1	1	P	4	4	1	1	None	EAM240	mir-20		TAAAGTGCTTATAGTGCAGGTAG	5				None	None	None	AUTO	DETECTED	1142.32	1150.1	-5.38295	-24.3979	143.088	-26.016	137.557	130.034	17.6852	64	100	PASS	PASS	PASS	PASS	PASS	PASS	0	401.397	433	170.323	73	29302
855	CTACCTGCACTATAAGCACTTTA	080703_002s	NORMAL	NO	1	1	1	P	4	4	3	1	None	EAM240	mir-20		TAAAGTGCTTATAGTGCAGGTAG	5				None	None	None	AUTO	DETECTED	1142.52	1196.94	-4.03324	-15.0834	143.088	-26.016	133.05	123.094	16.8379	65	100	PASS	PASS	PASS	PASS	PASS	PASS	0	383.014	401	186.44	72	27577
869	CTACCTGCACTATAAGCACTTTA	080703_002s	NORMAL	NO	1	1	1	P	4	4	5	1	None	EAM240	mir-20		TAAAGTGCTTATAGTGCAGGTAG	5				None	None	None	AUTO	DETECTED	1142.85	1243.96	0	-3.4743	143.088	-26.016	128.049	123.146	12.6998	65	100	PASS	PASS	PASS	PASS	PASS	PASS	0	507.449	535	256.989	69	35014
883	CTACCTGCACTATAAGCACTTTA	080703_002s	NORMAL	NO	1	1	1	P	4	4	7	1	None	EAM240	mir-20		TAAAGTGCTTATAGTGCAGGTAG	5				None	None	None	AUTO	DETECTED	1142.88	1290.23	-2.05473	0	143.088	-26.016	133.872	122.684	9.98412	66	100	PASS	PASS	PASS	PASS	PASS	PASS	0	755.735	875	406.053	68	51390
393	CTAGTGGTCCTAAACATTTCAC	080703_002s	NORMAL	NO	1	1	1	H	2	4	1	1	None	EAM241	mir-203		GTGAAATGTTTAGGACCACTAG	7				None	None	None	AUTO	DETECTED	1142.33	456.389	2.23257	-22.1681	156.096	-52.032	139.689	110.973	26.7873	67	100	PASS	PASS	PASS	PASS	PASS	PASS	0	71.6909	71	4.7992	55	3943
407	CTAGTGGTCCTAAACATTTCAC	080703_002s	NORMAL	NO	1	1	1	H	2	4	3	1	None	EAM241	mir-203		GTGAAATGTTTAGGACCACTAG	7				None	None	None	AUTO	DETECTED	1142.39	502.706	1.59583	-19.6692	156.096	-52.032	110.155	110.155	12.6953	67	100	PASS	PASS	PASS	PASS	PASS	PASS	0	70.5455	70	2.09778	55	3880
421	CTAGTGGTCCTAAACATTTCAC	080703_002s	NORMAL	NO	1	1	1	H	2	4	5	1	None	EAM241	mir-203		GTGAAATGTTTAGGACCACTAG	7				None	None	None	AUTO	DETECTED	1142.64	549.177	3.56799	-15.1715	156.096	-52.032	111.534	103.144	20.9531	68	100	PASS	PASS	PASS	PASS	PASS	PASS	0	73.1667	73	2.64441	48	3512
435	CTAGTGGTCCTAAACATTTCAC	080703_002s	NORMAL	NO	1	1	1	H	2	4	7	1	None	EAM241	mir-203		GTGAAATGTTTAGGACCACTAG	7				None	None	None	AUTO	DETECTED	1142.89	596.136	5.3893	-4.32859	156.096	-52.032	127.866	117.644	18.5543	67	100	PASS	PASS	PASS	PASS	PASS	PASS	0	78.4697	80	6.6082	66	5179
512	AGGCATAGGATGACAAAGGGAA	080703_002s	NORMAL	NO	1	1	1	J	3	2	2	1	None	EAM242	mir-204		TTCCCTTTGTCATCCTATGCCT	2				None	None	None	AUTO	DETECTED	444.957	827.377	-2.09602	-3.73869	78.048	-65.04	132.342	119.442	14.3203	65	100	PASS	PASS	PASS	PASS	PASS	PASS	0	151.661	146	39.1947	65	9858
526	AGGCATAGGATGACAAAGGGAA	080703_002s	NORMAL	NO	1	1	1	J	3	2	4	1	None	EAM242	mir-204		TTCCCTTTGTCATCCTATGCCT	2				None	None	None	AUTO	DETECTED	445.058	873.76	-2.13373	0	78.048	-65.04	124.482	119.836	14.4889	69	100	PASS	PASS	PASS	PASS	PASS	PASS	0	139.894	135	36.967	66	9233
540	AGGCATAGGATGACAAAGGGAA	080703_002s	NORMAL	NO	1	1	1	J	3	2	6	1	None	EAM242	mir-204		TTCCCTTTGTCATCCTATGCCT	2				None	None	None	AUTO	DETECTED	445.256	920.427	-0.922564	6.66279	78.048	-65.04	136.309	112.485	11.3254	64	100	PASS	PASS	PASS	PASS	PASS	PASS	0	174.586	169	40.9103	58	10126
554	AGGCATAGGATGACAAAGGGAA	080703_002s	NORMAL	NO	1	1	1	J	3	2	8	1	None	EAM242	mir-204		TTCCCTTTGTCATCCTATGCCT	2				None	None	None	AUTO	DETECTED	445.2	966.675	-3.01183	8.261	78.048	-65.04	135.562	132.58	25.5457	64	100	PASS	PASS	PASS	PASS	PASS	PASS	0	262.39	284	133.656	82	21516
64	CAGACTCCGGTGGAATGAAGGA	080703_002s	NORMAL	NO	1	1	1	B	1	2	2	1	None	EAM243	mir-205		TCCTTCATTCCACCGGAGTCTG	4				None	None	None	AUTO	DETECTED	442.131	128.715	7.55717	-13.8982	52.032	-143.088	135.191	119.897	74.6417	66	100	PASS	PASS	PASS	PASS	PASS	PASS	0	67.697	68	2.18364	66	4468
78	CAGACTCCGGTGGAATGAAGGA	080703_002s	NORMAL	NO	1	1	1	B	1	2	4	1	None	EAM243	mir-205		TCCTTCATTCCACCGGAGTCTG	4				None	None	None	AUTO	DETECTED	442.724	175.672	13.9159	-3.07951	52.032	-143.088	124.319	107.218	75.5399	65	100	PASS	PASS	PASS	PASS	PASS	PASS	0	66.7407	67	1.72862	54	3604
92	CAGACTCCGGTGGAATGAAGGA	080703_002s	NORMAL	NO	1	1	1	B	1	2	6	1	None	EAM243	mir-205		TCCTTCATTCCACCGGAGTCTG	4				None	None	None	AUTO	DETECTED	443.075	221.175	17.1202	-11.1803	52.032	-143.088	91.3328	87.9808	48.094	66	100	PASS	PASS	PASS	PASS	PASS	PASS	0	67.2973	67	1.69746	37	2490
106	CAGACTCCGGTGGAATGAAGGA	080703_002s	NORMAL	NO	1	1	1	B	1	2	8	1	None	EAM243	mir-205		TCCTTCATTCCACCGGAGTCTG	4				None	None	None	AUTO	DETECTED	442.7	269.2	10.8822	13.5304	52.032	-143.088	91.9048	82.3413	54.5215	66	100	PASS	PASS	PASS	PASS	PASS	PASS	0	67.3667	67	1.99107	30	2021
516	TCAACATCAGTCTGATAAGCTA	080703_002s	NORMAL	NO	1	1	1	J	3	2	2	5	None	EAM244	mir-21		TAGCTTATCAGACTGATGTTGA	6				None	None	None	AUTO	DETECTED	537.862	826.487	6.42381	-12.584	78.048	-65.04	131.362	106.269	10.1955	70	100	PASS	PASS	PASS	PASS	PASS	PASS	0	81.7115	82	3.42618	52	4249
530	TCAACATCAGTCTGATAAGCTA	080703_002s	NORMAL	NO	1	1	1	J	3	2	4	5	None	EAM244	mir-21		TAGCTTATCAGACTGATGTTGA	6				None	None	None	AUTO	DETECTED	538.284	872.727	10.5491	-11.0946	78.048	-65.04	140.893	122.085	17.9273	66	100	PASS	PASS	PASS	PASS	PASS	PASS	0	80.4493	81	8.44103	69	5551
544	TCAACATCAGTCTGATAAGCTA	080703_002s	NORMAL	NO	1	1	1	J	3	2	6	5	None	EAM244	mir-21		TAGCTTATCAGACTGATGTTGA	6				None	None	None	AUTO	DETECTED	538.226	919.286	8.43567	-5.46155	78.048	-65.04	135.609	122.966	14.056	65	100	PASS	PASS	PASS	PASS	PASS	PASS	0	91.0145	92	7.55469	69	6280
558	TCAACATCAGTCTGATAAGCTA	080703_002s	NORMAL	NO	1	1	1	J	3	2	8	5	None	EAM244	mir-21		TAGCTTATCAGACTGATGTTGA	6				None	None	None	AUTO	DETECTED	538.274	965.798	7.69492	0	78.048	-65.04	132.285	120.966	14.056	65	100	PASS	PASS	PASS	PASS	PASS	PASS	0	137.925	138	31.396	67	9241
68	CAGCCGCTGTCACACGCACAG	080703_002s	NORMAL	NO	1	1	1	B	1	2	2	5	None	EAM245	mir-210		CTGTGCGTGTGACAGCGGCTG	8				None	None	None	AUTO	LOW_SIGNAL	533.8	129.575	0	0	52.032	-143.088	129	129	0	-1	100	PASS	PASS	PASS	FAIL	PASS	PASS	0	64.9367	63	18.5323	79	5130
82	CAGCCGCTGTCACACGCACAG	080703_002s	NORMAL	NO	1	1	1	B	1	2	4	5	None	EAM245	mir-210		CTGTGCGTGTGACAGCGGCTG	8				None	None	None	AUTO	DETECTED	534.947	174.383	13.5487	-17.126	52.032	-143.088	146.254	134.601	12.2225	69	100	PASS	PASS	PASS	PASS	PASS	PASS	0	329.88	325	137.956	83	27380
96	CAGCCGCTGTCACACGCACAG	080703_002s	NORMAL	NO	1	1	1	B	1	2	6	5	None	EAM245	mir-210		CTGTGCGTGTGACAGCGGCTG	8				None	None	None	AUTO	DETECTED	535.392	220.607	17.9884	-15.8422	52.032	-143.088	128.773	128.773	11.5871	70	100	PASS	PASS	PASS	PASS	PASS	PASS	0	273.178	290	85.6734	73	19942
110	CAGCCGCTGTCACACGCACAG	080703_002s	NORMAL	NO	1	1	1	B	1	2	8	5	None	EAM245	mir-210		CTGTGCGTGTGACAGCGGCTG	8				None	None	None	AUTO	DETECTED	535.446	267.522	17.3207	-5.58064	52.032	-143.088	136.578	132.541	12.8	67	100	PASS	PASS	PASS	PASS	PASS	PASS	0	326.617	320	156.196	81	26456
506	AGGCGAAGGATGACAAAGGGAA	080703_002s	NORMAL	NO	1	1	1	J	3	2	1	2	None	EAM246	mir-211		TTCCCTTTGTCATCCTTCGCCT	10				None	None	None	AUTO	DETECTED	467.993	804.065	-1.76335	-6.29281	78.048	-65.04	117.709	104.485	12.8699	65	100	PASS	PASS	PASS	PASS	PASS	PASS	0	76.9792	77	4.76909	48	3695
520	AGGCGAAGGATGACAAAGGGAA	080703_002s	NORMAL	NO	1	1	1	J	3	2	3	2	None	EAM246	mir-211		TTCCCTTTGTCATCCTTCGCCT	10				None	None	None	AUTO	DETECTED	468.266	849.953	0	-9.38126	78.048	-65.04	119.503	98.9519	15.3283	65	100	PASS	PASS	PASS	PASS	PASS	PASS	0	74.9535	74	4.58233	43	3223
534	AGGCGAAGGATGACAAAGGGAA	080703_002s	NORMAL	NO	1	1	1	J	3	2	5	2	None	EAM246	mir-211		TTCCCTTTGTCATCCTTCGCCT	10				None	None	None	AUTO	DETECTED	468.355	896.63	0	-2.20161	78.048	-65.04	118.897	105.906	12.8699	64	100	PASS	PASS	PASS	PASS	PASS	PASS	0	80.5	80	6.20405	52	4186
548	AGGCGAAGGATGACAAAGGGAA	080703_002s	NORMAL	NO	1	1	1	J	3	2	7	2	None	EAM246	mir-211		TTCCCTTTGTCATCCTTCGCCT	10				None	None	None	AUTO	DETECTED	468.389	943.167	-0.689939	3.14323	78.048	-65.04	115.429	106.804	12.6953	64	100	PASS	PASS	PASS	PASS	PASS	PASS	0	101.778	103.5	16.4049	54	5496
58	GGCCGTGACTGGAGACTGTTA	080703_002s	NORMAL	NO	1	1	1	B	1	2	1	2	None	EAM247	mir-212		TAACAGTCTCCAGTCACGGCC	12				None	None	None	AUTO	DETECTED	465.084	105.253	6.8192	-18.4144	52.032	-143.088	122.401	119.871	70.3322	65	100	PASS	PASS	PASS	FAIL	PASS	FAIL	0	67.3333	67	1.76577	66	4444
72	GGCCGTGACTGGAGACTGTTA	080703_002s	NORMAL	NO	1	1	1	B	1	2	3	2	None	EAM247	mir-212		TAACAGTCTCCAGTCACGGCC	12				None	None	None	AUTO	DETECTED	465.318	151.046	8.49998	-22.7479	52.032	-143.088	129.687	111.733	50.105	64	100	PASS	PASS	PASS	PASS	PASS	PASS	0	65.9828	66	1.4326	58	3827
86	GGCCGTGACTGGAGACTGTTA	080703_002s	NORMAL	NO	1	1	1	B	1	2	5	2	None	EAM247	mir-212		TAACAGTCTCCAGTCACGGCC	12				None	None	None	AUTO	LOW_SIGNAL	464.769	198.92	0	0	52.032	-143.088	129	129	0	-1	100	PASS	PASS	PASS	PASS	PASS	PASS	0	65.5065	66	1.89614	77	5044
100	GGCCGTGACTGGAGACTGTTA	080703_002s	NORMAL	NO	1	1	1	B	1	2	7	2	None	EAM247	mir-212		TAACAGTCTCCAGTCACGGCC	12				None	None	None	AUTO	DETECTED	466.744	246.078	24.3332	13.4357	52.032	-143.088	106.095	87.0421	51.6458	65	100	PASS	PASS	PASS	PASS	PASS	PASS	0	66.3143	67	1.56753	35	2321
624	GGTACAATCAACGGTCGATGGT	080703_002s	NORMAL	NO	1	1	1	L	3	4	2	1	None	EAM248	mir-213		ACCATCGACCGTTGATTGTACC	2				None	None	None	AUTO	DETECTED	1138.24	823.229	-9.84492	-11.27	104.064	-91.056	135.726	123.403	12.7142	65	100	PASS	PASS	PASS	PASS	PASS	PASS	0	203.71	205	56.5358	69	14056
638	GGTACAATCAACGGTCGATGGT	080703_002s	NORMAL	NO	1	1	1	L	3	4	4	1	None	EAM248	mir-213		ACCATCGACCGTTGATTGTACC	2				None	None	None	AUTO	DETECTED	1138.49	870.162	-8.01567	0	104.064	-91.056	129.464	117.782	25.1344	67	100	PASS	PASS	PASS	PASS	PASS	PASS	0	204.127	204	80.1486	63	12860
652	GGTACAATCAACGGTCGATGGT	080703_002s	NORMAL	NO	1	1	1	L	3	4	6	1	None	EAM248	mir-213		ACCATCGACCGTTGATTGTACC	2				None	None	None	AUTO	DETECTED	1138.91	915.896	-3.90939	-5.86487	104.064	-91.056	156.632	112.583	17.7693	67	100	PASS	PASS	PASS	PASS	PASS	PASS	0	266.283	266.5	78.8848	60	15977
666	GGTACAATCAACGGTCGATGGT	080703_002s	NORMAL	NO	1	1	1	L	3	4	8	1	None	EAM248	mir-213		ACCATCGACCGTTGATTGTACC	2				None	None	None	AUTO	DETECTED	1138.5	963.381	-10.5595	11.8218	104.064	-91.056	104.064	104.064	10.1644	67	100	PASS	PASS	PASS	PASS	PASS	PASS	0	603.077	618	229.027	52	31360
176	CTGCCTGTCTGTGCCTGCTGT	080703_002s	NORMAL	NO	1	1	1	D	1	4	2	1	None	EAM249	mir-214		ACAGCAGGCACAGACAGGCAG	4				None	None	None	AUTO	DETECTED	1141.48	128.919	0	-3.86453	156.096	-130.08	93.8969	82.9492	10.6796	73	100	PASS	PASS	PASS	FAIL	PASS	FAIL	0	82.2813	84.5	8.55809	32	2633
190	CTGCCTGTCTGTGCCTGCTGT	080703_002s	NORMAL	NO	1	1	1	D	1	4	4	1	None	EAM249	mir-214		ACAGCAGGCACAGACAGGCAG	4				None	None	None	AUTO	DETECTED	1141.4	175.429	-1.68793	1.13872	156.096	-130.08	93.7916	89.9155	16.5171	73	100	PASS	PASS	PASS	PASS	PASS	PASS	0	83.0833	83	8.80706	36	2991
204	CTGCCTGTCTGTGCCTGCTGT	080703_002s	NORMAL	NO	1	1	1	D	1	4	6	1	None	EAM249	mir-214		ACAGCAGGCACAGACAGGCAG	4				None	None	None	AUTO	DETECTED	1141.52	222.167	-1.49897	9.10953	156.096	-130.08	94.6578	86.2062	13.3148	70	100	PASS	PASS	PASS	PASS	PASS	PASS	0	81.3429	81	7.5262	35	2847
218	CTGCCTGTCTGTGCCTGCTGT	080703_002s	NORMAL	NO	1	1	1	D	1	4	8	1	None	EAM249	mir-214		ACAGCAGGCACAGACAGGCAG	4				None	None	None	AUTO	DETECTED	1141.7	268.827	0	16.0623	156.096	-130.08	98.6354	98.6354	13.6631	67	100	PASS	PASS	PASS	PASS	PASS	PASS	0	89.4091	90	14.285	44	3934
628	GTCTGTCAATTCATAGGTCAT	080703_002s	NORMAL	NO	1	1	1	L	3	4	2	5	None	EAM250	mir-215		ATGACCTATGAATTGACAGAC	6				None	None	None	AUTO	DETECTED	1231.18	822.295	0	-20.6997	104.064	-91.056	94.6936	85.9427	34.6309	66	100	PASS	PASS	PASS	PASS	PASS	PASS	0	67.9722	68	2.22308	36	2447
642	GTCTGTCAATTCATAGGTCAT	080703_002s	NORMAL	NO	1	1	1	L	3	4	4	5	None	EAM250	mir-215		ATGACCTATGAATTGACAGAC	6				None	None	None	AUTO	DETECTED	1232.17	868.547	10.6817	-19.0642	104.064	-91.056	117.776	77.4154	37.7619	66	100	PASS	PASS	PASS	PASS	PASS	PASS	0	67.8077	68	1.3862	26	1763
656	GTCTGTCAATTCATAGGTCAT	080703_002s	NORMAL	NO	1	1	1	L	3	4	6	5	None	EAM250	mir-215		ATGACCTATGAATTGACAGAC	6				None	None	None	AUTO	DETECTED	1232.5	915.14	13.5574	-12.9747	104.064	-91.056	108.861	93.7694	31.0755	66	100	PASS	PASS	PASS	PASS	PASS	PASS	0	69.5	69	2.14419	42	2919
670	GTCTGTCAATTCATAGGTCAT	080703_002s	NORMAL	NO	1	1	1	L	3	4	8	5	None	EAM250	mir-215		ATGACCTATGAATTGACAGAC	6				None	None	None	AUTO	DETECTED	1232.22	961.745	8.51586	-6.73107	104.064	-91.056	110.266	97.6096	28.7558	67	100	PASS	PASS	PASS	PASS	PASS	PASS	0	74.9318	75	4.97154	44	3297
180	CACAGTTGCCAGCTGAGATTA	080703_002s	NORMAL	NO	1	1	1	D	1	4	2	5	None	EAM251	mir-216		TAATCTCAGCTGGCAACTGTG	8				None	None	None	AUTO	DETECTED	1234.23	127.659	7.11216	-17.5285	156.096	-130.08	93.7913	86.7401	21.0358	68	100	PASS	PASS	PASS	PASS	PASS	PASS	0	71.8571	72	2.4512	35	2515
194	CACAGTTGCCAGCTGAGATTA	080703_002s	NORMAL	NO	1	1	1	D	1	4	4	5	None	EAM251	mir-216		TAATCTCAGCTGGCAACTGTG	8				None	None	None	AUTO	DETECTED	1234.45	173.79	8.61431	-17.463	156.096	-130.08	93.4974	80.5811	55.8884	67	100	PASS	PASS	PASS	PASS	PASS	PASS	0	69.7931	70	1.80038	29	2024
208	CACAGTTGCCAGCTGAGATTA	080703_002s	NORMAL	NO	1	1	1	D	1	4	6	5	None	EAM251	mir-216		TAATCTCAGCTGGCAACTGTG	8				None	None	None	AUTO	DETECTED	1234.52	220.881	8.24909	-4.89547	156.096	-130.08	93.2458	84.8961	18.8084	69	100	PASS	PASS	PASS	PASS	PASS	PASS	0	72.0571	72	2.20884	35	2522
222	CACAGTTGCCAGCTGAGATTA	080703_002s	NORMAL	NO	1	1	1	D	1	4	8	5	None	EAM251	mir-216		TAATCTCAGCTGGCAACTGTG	8				None	None	None	AUTO	DETECTED	1234.5	267.413	6.57863	0.395782	156.096	-130.08	91.056	78.048	13.6118	69	100	PASS	PASS	PASS	PASS	PASS	PASS	0	78.5938	79	2.66227	32	2515
618	ATCCAATCAGTTCCTGATGCAGTA	080703_002s	NORMAL	NO	1	1	1	L	3	4	1	2	None	EAM252	mir-217		TACTGCATCAGGAACTGATTGGAT	10				None	None	None	AUTO	DETECTED	1162.35	799.479	4.49532	-19.5342	104.064	-91.056	101.586	91.4758	39.8217	63	100	PASS	PASS	PASS	PASS	PASS	PASS	0	64.3784	64	1.31975	37	2382
632	ATCCAATCAGTTCCTGATGCAGTA	080703_002s	NORMAL	NO	1	1	1	L	3	4	3	2	None	EAM252	mir-217		TACTGCATCAGGAACTGATTGGAT	10				None	None	None	AUTO	LOW_SIGNAL	1162.11	847.106	0	0	104.064	-91.056	129	129	0	-1	100	PASS	PASS	PASS	PASS	PASS	PASS	0	63.2394	63	1.83976	71	4490
646	ATCCAATCAGTTCCTGATGCAGTA	080703_002s	NORMAL	NO	1	1	1	L	3	4	5	2	None	EAM252	mir-217		TACTGCATCAGGAACTGATTGGAT	10				None	None	None	AUTO	DETECTED	1162.12	892.627	0	-7.86403	104.064	-91.056	117.783	104.874	39.9308	62	100	PASS	PASS	PASS	PASS	PASS	PASS	0	64.3333	64	1.6207	51	3281
660	ATCCAATCAGTTCCTGATGCAGTA	080703_002s	NORMAL	NO	1	1	1	L	3	4	7	2	None	EAM252	mir-217		TACTGCATCAGGAACTGATTGGAT	10				None	None	None	AUTO	DETECTED	1162.23	938.922	0	-5.65448	104.064	-91.056	91.7385	91.38	23.7665	66	100	PASS	PASS	PASS	PASS	PASS	PASS	0	69.475	69.5	2.1601	40	2779
170	ACATGGTTAGATCAAGCACAA	080703_002s	NORMAL	NO	1	1	1	D	1	4	1	2	None	EAM253	mir-218-1		TTGTGCTTGATCTAACCATGT	12				None	None	None	AUTO	DETECTED	1163.93	105.174	-6.65803	-12.0621	156.096	-130.08	99.0659	93.9599	13.6631	70	100	PASS	PASS	PASS	PASS	PASS	PASS	0	90.8293	91	8.93561	41	3724
184	ACATGGTTAGATCAAGCACAA	080703_002s	NORMAL	NO	1	1	1	D	1	4	3	2	None	EAM253	mir-218-1		TTGTGCTTGATCTAACCATGT	12				None	None	None	AUTO	DETECTED	1164.21	151.788	-4.33653	-5.69259	156.096	-130.08	101.178	91.9805	11.9013	69	100	PASS	PASS	PASS	PASS	PASS	PASS	0	91.5641	91	6.11209	39	3571
198	ACATGGTTAGATCAAGCACAA	080703_002s	NORMAL	NO	1	1	1	D	1	4	5	2	None	EAM253	mir-218-1		TTGTGCTTGATCTAACCATGT	12				None	None	None	AUTO	DETECTED	1164.25	197.885	-5.19558	-6.07249	156.096	-130.08	104.787	93.239	11.9013	69	100	PASS	PASS	PASS	PASS	PASS	PASS	0	90.8293	91	7.32428	41	3724
212	ACATGGTTAGATCAAGCACAA	080703_002s	NORMAL	NO	1	1	1	D	1	4	7	2	None	EAM253	mir-218-1		TTGTGCTTGATCTAACCATGT	12				None	None	None	AUTO	DETECTED	1164.43	244.974	-4.21744	6.46371	156.096	-130.08	107.228	101.682	13.0425	69	100	PASS	PASS	PASS	PASS	PASS	PASS	0	104.419	105	12.2867	43	4490
513	AGAATTGCGTTTGGACAATCA	080703_002s	NORMAL	NO	1	1	1	J	3	2	2	2	None	EAM254	mir-219		TGATTGTCCAAACGCAATTCT	2				None	None	None	AUTO	DETECTED	468.546	826.96	4.75335	-8.48013	78.048	-65.04	134.198	123.094	10.1231	65	100	PASS	PASS	PASS	PASS	PASS	PASS	0	134.767	135	37.1298	73	9838
527	AGAATTGCGTTTGGACAATCA	080703_002s	NORMAL	NO	1	1	1	J	3	2	4	2	None	EAM254	mir-219		TGATTGTCCAAACGCAATTCT	2				None	None	None	AUTO	DETECTED	468.649	873.718	4.73866	0	78.048	-65.04	133.752	120.834	13.8728	65	100	PASS	PASS	PASS	PASS	PASS	PASS	0	127.194	137	27.4117	67	8522
541	AGAATTGCGTTTGGACAATCA	080703_002s	NORMAL	NO	1	1	1	J	3	2	6	2	None	EAM254	mir-219		TGATTGTCCAAACGCAATTCT	2				None	None	None	AUTO	DETECTED	468.761	919.852	4.83473	0	78.048	-65.04	132.229	120.043	12.5787	65	100	PASS	PASS	PASS	PASS	PASS	PASS	0	168.197	172	39.3709	66	11101
555	AGAATTGCGTTTGGACAATCA	080703_002s	NORMAL	NO	1	1	1	J	3	2	8	2	None	EAM254	mir-219		TGATTGTCCAAACGCAATTCT	2				None	None	None	AUTO	DETECTED	468.872	966.837	4.91571	11.0509	78.048	-65.04	131.17	118.55	15.1969	65	100	PASS	PASS	PASS	PASS	PASS	PASS	0	360.409	381	141.344	66	23787
65	ACAGTTCTTCAACTGGCAGCTT	080703_002s	NORMAL	NO	1	1	1	B	1	2	2	2	None	EAM255	mir-22		AAGCTGCCAGTTGAAGAACTGT	#REF!				None	None	None	AUTO	DETECTED	465.45	128.81	10.8949	-11.9874	52.032	-143.088	144.042	139.886	10.6188	68	100	PASS	PASS	PASS	PASS	PASS	PASS	0	213.454	212.5	84.5993	88	18784
79	ACAGTTCTTCAACTGGCAGCTT	080703_002s	NORMAL	NO	1	1	1	B	1	2	4	2	None	EAM255	mir-22		AAGCTGCCAGTTGAAGAACTGT	#REF!				None	None	None	AUTO	DETECTED	465.418	175.551	9.12323	-3.97866	52.032	-143.088	157.371	134	40.0271	68	100	PASS	PASS	PASS	PASS	PASS	PASS	0	159.012	164	59.5274	84	13357
93	ACAGTTCTTCAACTGGCAGCTT	080703_002s	NORMAL	NO	1	1	1	B	1	2	6	2	None	EAM255	mir-22		AAGCTGCCAGTTGAAGAACTGT	#REF!				None	None	None	AUTO	DETECTED	465.971	222.052	14.9556	0.904105	52.032	-143.088	133.926	128.872	8.58828	69	100	PASS	PASS	PASS	PASS	PASS	PASS	0	166.254	171	35.1022	71	11804
107	ACAGTTCTTCAACTGGCAGCTT	080703_002s	NORMAL	NO	1	1	1	B	1	2	8	2	None	EAM255	mir-22		AAGCTGCCAGTTGAAGAACTGT	#REF!				None	None	None	AUTO	DETECTED	465.64	269.177	9.2836	13.9171	52.032	-143.088	140.594	137.947	18.9449	67	100	PASS	PASS	PASS	PASS	PASS	PASS	0	207.632	214	95.6266	87	18064
517	AAAGTGTCAGATACGGTGTGG	080703_002s	NORMAL	NO	1	1	1	J	3	2	2	6	None	EAM256	mir-220		CCACACCGTATCTGACACTTT	#REF!				None	None	None	AUTO	LOW_SIGNAL	560.431	827.403	0	0	78.048	-65.04	129	129	0	-1	100	PASS	PASS	PASS	PASS	PASS	FAIL	0	60.5571	61	1.22339	70	4239
531	AAAGTGTCAGATACGGTGTGG	080703_002s	NORMAL	NO	1	1	1	J	3	2	4	6	None	EAM256	mir-220		CCACACCGTATCTGACACTTT	#REF!				None	None	None	AUTO	LOW_SIGNAL	560.536	873.528	0	0	78.048	-65.04	129	129	0	-1	100	PASS	PASS	PASS	PASS	PASS	FAIL	0	60.4177	61	1.45538	79	4773
545	AAAGTGTCAGATACGGTGTGG	080703_002s	NORMAL	NO	1	1	1	J	3	2	6	6	None	EAM256	mir-220		CCACACCGTATCTGACACTTT	#REF!				None	None	None	AUTO	LOW_SIGNAL	560.64	919.653	0	0	78.048	-65.04	129	129	0	-1	100	PASS	PASS	PASS	PASS	PASS	FAIL	0	60.375	60	1.16244	80	4830
559	AAAGTGTCAGATACGGTGTGG	080703_002s	NORMAL	NO	1	1	1	J	3	2	8	6	None	EAM256	mir-220		CCACACCGTATCTGACACTTT	#REF!				None	None	None	AUTO	LOW_SIGNAL	560.745	965.779	0	0	78.048	-65.04	129	129	0	-1	100	PASS	PASS	PASS	FAIL	PASS	FAIL	0	60.1667	60	2.35442	78	4693
69	GAAACCCAGCAGACAATGTAGCT	080703_002s	NORMAL	NO	1	1	1	B	1	2	2	6	None	EAM257	mir-221		AGCTACATTGTCTGCTGGGTTTC	#REF!				None	None	None	AUTO	DETECTED	558.285	127.752	18.4958	-23.0258	52.032	-143.088	151.423	139.886	16.1931	69	100	PASS	PASS	PASS	PASS	PASS	PASS	0	360.793	362	124.107	92	33193
83	GAAACCCAGCAGACAATGTAGCT	080703_002s	NORMAL	NO	1	1	1	B	1	2	4	6	None	EAM257	mir-221		AGCTACATTGTCTGCTGGGTTTC	#REF!				None	None	None	AUTO	DETECTED	558.27	174.757	16.9388	-11.5922	52.032	-143.088	157.666	148.297	14.6838	67	100	PASS	PASS	PASS	PASS	PASS	PASS	0	257.2	252.5	105.501	100	25720
97	GAAACCCAGCAGACAATGTAGCT	080703_002s	NORMAL	NO	1	1	1	B	1	2	6	6	None	EAM257	mir-221		AGCTACATTGTCTGCTGGGTTTC	#REF!				None	None	None	AUTO	DETECTED	558.534	221.129	19.0102	-8.37612	52.032	-143.088	134.225	123.14	11.3138	70	100	PASS	PASS	PASS	PASS	PASS	PASS	0	262.597	264	73.155	72	18907
111	GAAACCCAGCAGACAATGTAGCT	080703_002s	NORMAL	NO	1	1	1	B	1	2	8	6	None	EAM257	mir-221		AGCTACATTGTCTGCTGGGTTTC	#REF!				None	None	None	AUTO	DETECTED	558.606	267.723	18.5966	-2.27743	52.032	-143.088	131.357	130.698	14.0107	68	100	PASS	PASS	PASS	PASS	PASS	PASS	0	369.63	402	138.894	81	29940
507	GAGACCCAGTAGCCAGATGTAGCT	080703_002s	NORMAL	NO	1	1	1	J	3	2	1	3	None	EAM258	mir-222		AGCTACATCTGGCTACTGGGTCTC	#REF!				None	None	None	AUTO	DETECTED	491.514	803.243	4.19521	-16.3053	78.048	-65.04	130.667	106.505	29.469	64	100	PASS	PASS	PASS	PASS	PASS	PASS	0	67.0377	66	4.48057	53	3553
521	GAGACCCAGTAGCCAGATGTAGCT	080703_002s	NORMAL	NO	1	1	1	J	3	2	3	3	None	EAM258	mir-222		AGCTACATCTGGCTACTGGGTCTC	#REF!				None	None	None	AUTO	DETECTED	491.925	850.116	8.18359	-6.57625	78.048	-65.04	131.848	116.63	33.0845	63	100	PASS	PASS	PASS	PASS	PASS	PASS	0	66.7385	65	5.58815	65	4338
535	GAGACCCAGTAGCCAGATGTAGCT	080703_002s	NORMAL	NO	1	1	1	J	3	2	5	3	None	EAM258	mir-222		AGCTACATCTGGCTACTGGGTCTC	#REF!				None	None	None	AUTO	DETECTED	491.636	896.379	3.07336	-4.79543	78.048	-65.04	121.651	108.795	28.9101	64	100	PASS	PASS	PASS	PASS	PASS	PASS	0	66.8148	67	2.24091	54	3608
549	GAGACCCAGTAGCCAGATGTAGCT	080703_002s	NORMAL	NO	1	1	1	J	3	2	7	3	None	EAM258	mir-222		AGCTACATCTGGCTACTGGGTCTC	#REF!				None	None	None	AUTO	DETECTED	491.747	943.149	3.14998	3.59737	78.048	-65.04	129.568	119.915	24.4248	64	100	PASS	PASS	PASS	PASS	PASS	PASS	0	73.8333	74	4.36272	66	4873
59	GGGGTATTTGACAAACTGACA	080703_002s	NORMAL	NO	1	1	1	B	1	2	1	3	None	EAM259	mir-223		TGTCAGTTTGTCAAATACCCC	#REF!				None	None	None	AUTO	DETECTED	488.209	105.383	7.62068	-16.0403	52.032	-143.088	147.722	140.057	8.79929	69	100	PASS	PASS	PASS	PASS	PASS	PASS	0	85.8295	86	6.11052	88	7553
73	GGGGTATTTGACAAACTGACA	080703_002s	NORMAL	NO	1	1	1	B	1	2	3	3	None	EAM259	mir-223		TGTCAGTTTGTCAAATACCCC	#REF!				None	None	None	AUTO	DETECTED	488.573	151.948	10.9981	-10.3286	52.032	-143.088	141.35	134.214	20.4054	68	100	PASS	PASS	PASS	PASS	PASS	PASS	0	81.2169	80	7.52888	83	6741
87	GGGGTATTTGACAAACTGACA	080703_002s	NORMAL	NO	1	1	1	B	1	2	5	3	None	EAM259	mir-223		TGTCAGTTTGTCAAATACCCC	#REF!				None	None	None	AUTO	DETECTED	488.521	198.448	8.96086	-5.455	52.032	-143.088	140.1	135.269	8.09999	69	100	PASS	PASS	PASS	PASS	PASS	PASS	0	79.4253	79	6.91414	87	6910
101	GGGGTATTTGACAAACTGACA	080703_002s	NORMAL	NO	1	1	1	B	1	2	7	3	None	EAM259	mir-223		TGTCAGTTTGTCAAATACCCC	#REF!				None	None	None	AUTO	DETECTED	488.766	245.117	10.7897	1.61806	52.032	-143.088	132.482	131.842	10.4	69	100	PASS	PASS	PASS	PASS	PASS	PASS	0	84.9	85	5.1129	80	6792
625	GGAAATCCCTGGCAATGTGAT	080703_002s	NORMAL	NO	1	1	1	L	3	4	2	2	None	EAM260	mir-23a		ATCACATTGCCAGGGATTTCC	2				None	None	None	AUTO	DETECTED	1162.22	823.18	2.04361	-11.2399	104.064	-91.056	128.058	118.198	17.0344	68	100	PASS	PASS	PASS	PASS	PASS	PASS	0	351.292	344	167.253	65	22834
639	GGAAATCCCTGGCAATGTGAT	080703_002s	NORMAL	NO	1	1	1	L	3	4	4	2	None	EAM260	mir-23a		ATCACATTGCCAGGGATTTCC	2				None	None	None	AUTO	DETECTED	1162.37	869.807	2.62002	-4.71207	104.064	-91.056	131.465	107.148	17.5419	68	100	PASS	PASS	PASS	PASS	PASS	PASS	0	407.264	426	119.184	53	21585
653	GGAAATCCCTGGCAATGTGAT	080703_002s	NORMAL	NO	1	1	1	L	3	4	6	2	None	EAM260	mir-23a		ATCACATTGCCAGGGATTTCC	2				None	None	None	AUTO	DETECTED	1162.58	916.057	3.98084	-3.08686	104.064	-91.056	140.039	117.736	21.2748	67	100	PASS	PASS	PASS	PASS	PASS	PASS	0	540.476	598	252.657	63	34050
667	GGAAATCCCTGGCAATGTGAT	080703_002s	NORMAL	NO	1	1	1	L	3	4	8	2	None	EAM260	mir-23a		ATCACATTGCCAGGGATTTCC	2				None	None	None	AUTO	DETECTED	1162.59	962.59	2.79945	2.21114	104.064	-91.056	110.376	110.376	10.1644	70	100	PASS	PASS	PASS	PASS	PASS	PASS	0	1197.98	1296	609.33	54	64691
177	GTGGTAATCCCTGGCAATGTGAT	080703_002s	NORMAL	NO	1	1	1	D	1	4	2	2	None	EAM261	mir-23b		ATCACATTGCCAGGGATTACCAC	4				None	None	None	AUTO	LOW_SIGNAL	1164.49	129.163	0	0	156.096	-130.08	129	129	0	-1	100	PASS	PASS	PASS	PASS	PASS	FAIL	0	63.1528	63	1.20632	72	4547
191	GTGGTAATCCCTGGCAATGTGAT	080703_002s	NORMAL	NO	1	1	1	D	1	4	4	2	None	EAM261	mir-23b		ATCACATTGCCAGGGATTACCAC	4				None	None	None	AUTO	LOW_SIGNAL	1164.6	175.289	0	0	156.096	-130.08	129	129	0	-1	100	PASS	PASS	PASS	FAIL	PASS	FAIL	0	64.04	63	3.60345	75	4803
205	GTGGTAATCCCTGGCAATGTGAT	080703_002s	NORMAL	NO	1	1	1	D	1	4	6	2	None	EAM261	mir-23b		ATCACATTGCCAGGGATTACCAC	4				None	None	None	AUTO	LOW_SIGNAL	1164.7	221.414	0	0	156.096	-130.08	129	129	0	-1	100	PASS	PASS	PASS	PASS	PASS	FAIL	0	63.7162	64	1.43842	74	4715
219	GTGGTAATCCCTGGCAATGTGAT	080703_002s	NORMAL	NO	1	1	1	D	1	4	8	2	None	EAM261	mir-23b		ATCACATTGCCAGGGATTACCAC	4				None	None	None	AUTO	LOW_SIGNAL	1164.81	267.539	0	0	156.096	-130.08	129	129	0	-1	100	PASS	PASS	PASS	FAIL	PASS	FAIL	0	62.9487	63	1.22631	78	4910
629	CTGTTCCTGCTGAACTGAGCCA	080703_002s	NORMAL	NO	1	1	1	L	3	4	2	6	None	EAM262	mir-24-1		TGGCTCAGTTCAGCAGGAACAG	6				None	None	None	AUTO	DETECTED	1254.67	823.525	4.73033	-4.0253	104.064	-91.056	135.797	114.867	14.1085	68	100	PASS	PASS	PASS	PASS	PASS	PASS	0	280.542	290	73.55	59	16552
643	CTGTTCCTGCTGAACTGAGCCA	080703_002s	NORMAL	NO	1	1	1	L	3	4	4	6	None	EAM262	mir-24-1		TGGCTCAGTTCAGCAGGAACAG	6				None	None	None	AUTO	DETECTED	1254.89	869.324	6.19119	-8.26576	104.064	-91.056	125.176	112.436	9.22178	73	100	PASS	PASS	PASS	PASS	PASS	PASS	0	297.119	290	120.714	59	17530
657	CTGTTCCTGCTGAACTGAGCCA	080703_002s	NORMAL	NO	1	1	1	L	3	4	6	6	None	EAM262	mir-24-1		TGGCTCAGTTCAGCAGGAACAG	6				None	None	None	AUTO	DETECTED	1254.99	916.787	6.07527	9.13593	104.064	-91.056	133.909	117.859	14.1085	67	100	PASS	PASS	PASS	PASS	PASS	PASS	0	428.154	439	183.19	65	27830
671	CTGTTCCTGCTGAACTGAGCCA	080703_002s	NORMAL	NO	1	1	1	L	3	4	8	6	None	EAM262	mir-24-1		TGGCTCAGTTCAGCAGGAACAG	6				None	None	None	AUTO	DETECTED	1255.03	962.563	5.28926	4.5898	104.064	-91.056	123.706	115.666	15.5529	67	100	PASS	PASS	PASS	PASS	PASS	PASS	0	843.869	932	321.971	61	51476
181	AGCCTATCCTGGATTACTTGAA	080703_002s	NORMAL	NO	1	1	1	D	1	4	2	6	None	EAM263	mir-26a		TTCAAGTAATCCAGGATAGGCT	8				None	None	None	AUTO	DETECTED	1257.67	127.578	12.0108	-17.9064	156.096	-130.08	139.196	130.478	19.0779	72	100	PASS	PASS	PASS	PASS	PASS	PASS	0	1916.65	1186	1617.42	80	153332
195	AGCCTATCCTGGATTACTTGAA	080703_002s	NORMAL	NO	1	1	1	D	1	4	4	6	None	EAM263	mir-26a		TTCAAGTAATCCAGGATAGGCT	8				None	None	None	AUTO	DETECTED	1257.79	174.442	12.222	-8.288	156.096	-130.08	136.059	122.695	34.5582	72	100	PASS	PASS	PASS	PASS	PASS	PASS	0	2196.18	1978	1637.99	68	149340
209	AGCCTATCCTGGATTACTTGAA	080703_002s	NORMAL	NO	1	1	1	D	1	4	6	6	None	EAM263	mir-26a		TTCAAGTAATCCAGGATAGGCT	8				None	None	None	AUTO	DETECTED	1258.37	221.368	18.4195	2.12559	156.096	-130.08	135.726	119.841	26.0619	78	100	PASS	PASS	PASS	PASS	PASS	PASS	0	2229.95	2077.5	1465.59	66	147177
223	AGCCTATCCTGGATTACTTGAA	080703_002s	NORMAL	NO	1	1	1	D	1	4	8	6	None	EAM263	mir-26a		TTCAAGTAATCCAGGATAGGCT	8				None	None	None	AUTO	DETECTED	1257.98	267.326	11.9648	0	156.096	-130.08	133.411	129.926	15.1968	71	100	PASS	PASS	PASS	PASS	PASS	PASS	0	2110.38	2049	1648.4	74	156168
619	CAGAACTTAGCCACTGTGAA	080703_002s	NORMAL	NO	1	1	1	L	3	4	1	3	None	EAM264	mir-27b		TTCACAGTGGCTAAGTTCTG	10				None	None	None	AUTO	DETECTED	1185.11	799.676	0	-16.2981	104.064	-91.056	125.176	112.436	9.22178	66	100	PASS	PASS	PASS	PASS	PASS	PASS	0	87.661	90	9.45518	59	5172
633	CAGAACTTAGCCACTGTGAA	080703_002s	NORMAL	NO	1	1	1	L	3	4	3	3	None	EAM264	mir-27b		TTCACAGTGGCTAAGTTCTG	10				None	None	None	AUTO	DETECTED	1185.34	846.412	2.11507	-8.3531	104.064	-91.056	116.331	110.802	14.5297	68	100	PASS	PASS	PASS	PASS	PASS	PASS	0	85.3455	88	8.60495	55	4694
647	CAGAACTTAGCCACTGTGAA	080703_002s	NORMAL	NO	1	1	1	L	3	4	5	3	None	EAM264	mir-27b		TTCACAGTGGCTAAGTTCTG	10				None	None	None	AUTO	DETECTED	1185.4	892.839	0	-4.42625	104.064	-91.056	111.091	102.69	15.662	74	100	PASS	PASS	PASS	PASS	PASS	PASS	0	95.0217	97	11.2437	46	4371
661	CAGAACTTAGCCACTGTGAA	080703_002s	NORMAL	NO	1	1	1	L	3	4	7	3	None	EAM264	mir-27b		TTCACAGTGGCTAAGTTCTG	10				None	None	None	AUTO	DETECTED	1185.53	939.103	1.91341	-2.62161	104.064	-91.056	126.205	104.128	21.7092	67	100	PASS	PASS	PASS	PASS	PASS	PASS	0	143.86	143.5	40.3151	50	7193
171	AACCGATTTCAGATGGTGCTAG	080703_002s	NORMAL	NO	1	1	1	D	1	4	1	3	None	EAM265	mir-29a-1		CTAGCACCATCTGAAATCGGTT	12				None	None	None	AUTO	DETECTED	1187.86	105.484	4.57789	-7.34439	156.096	-130.08	109.419	107.058	10.0655	70	100	PASS	PASS	PASS	PASS	PASS	PASS	0	353.868	385	144.198	53	18755
185	AACCGATTTCAGATGGTGCTAG	080703_002s	NORMAL	NO	1	1	1	D	1	4	3	3	None	EAM265	mir-29a-1		CTAGCACCATCTGAAATCGGTT	12				None	None	None	AUTO	DETECTED	1188.29	152.069	8.91759	-1.364	156.096	-130.08	107.256	104.277	17.6562	70	100	PASS	PASS	PASS	PASS	PASS	PASS	0	339.412	387	136.991	51	17310
199	AACCGATTTCAGATGGTGCTAG	080703_002s	NORMAL	NO	1	1	1	D	1	4	5	3	None	EAM265	mir-29a-1		CTAGCACCATCTGAAATCGGTT	12				None	None	None	AUTO	DETECTED	1188.09	198.535	4.86688	3.06106	156.096	-130.08	104.438	91.624	11.0935	77	100	PASS	PASS	PASS	PASS	PASS	PASS	0	444.128	448	100.988	39	17321
213	AACCGATTTCAGATGGTGCTAG	080703_002s	NORMAL	NO	1	1	1	D	1	4	7	3	None	EAM265	mir-29a-1		CTAGCACCATCTGAAATCGGTT	12				None	None	None	AUTO	DETECTED	1188.55	245.129	9.5194	9.16451	156.096	-130.08	110.389	107.266	14.513	69	100	PASS	PASS	PASS	PASS	PASS	PASS	0	671.17	705	333.35	53	35572
514	AACACTGATTTCAAATGGTGCTA	080703_002s	NORMAL	NO	1	1	1	J	3	2	2	3	None	EAM266	mir-29b-1		TAGCACCATTTGAAATCAGTGTT	2				None	None	None	AUTO	DETECTED	491.325	827.325	1.06349	-3.04875	78.048	-65.04	131.454	107.933	14.1085	65	100	PASS	PASS	PASS	PASS	PASS	PASS	0	120.963	124	17.5692	54	6532
528	AACACTGATTTCAAATGGTGCTA	080703_002s	NORMAL	NO	1	1	1	J	3	2	4	3	None	EAM266	mir-29b-1		TAGCACCATTTGAAATCAGTGTT	2				None	None	None	AUTO	DETECTED	491.409	873.409	0.797121	-3.58546	78.048	-65.04	132.536	110.845	10.4944	66	100	PASS	PASS	PASS	PASS	PASS	PASS	0	110.407	114	17.5591	54	5962
542	AACACTGATTTCAAATGGTGCTA	080703_002s	NORMAL	NO	1	1	1	J	3	2	6	3	None	EAM266	mir-29b-1		TAGCACCATTTGAAATCAGTGTT	2				None	None	None	AUTO	DETECTED	491.382	919.961	-0.92058	1.95628	78.048	-65.04	127.26	119.178	21.8414	64	100	PASS	PASS	PASS	PASS	PASS	PASS	0	124.385	128	24.5724	65	8085
556	AACACTGATTTCAAATGGTGCTA	080703_002s	NORMAL	NO	1	1	1	J	3	2	8	3	None	EAM266	mir-29b-1		TAGCACCATTTGAAATCAGTGTT	2				None	None	None	AUTO	DETECTED	491.5	966.685	-0.739957	9.75282	78.048	-65.04	133.762	120.844	18.2803	65	100	PASS	PASS	PASS	PASS	PASS	PASS	0	191.103	200.5	63.4731	68	12995
66	AACACTGATTTCAAATGGTGCTA	080703_002s	NORMAL	NO	1	1	1	B	1	2	2	3	None	EAM267	mir-29b-3		TAGCACCATTTGAAATCAGTGTT	4				None	None	None	AUTO	DETECTED	488.228	128.946	7.19513	-9.54302	52.032	-143.088	138.553	128.88	11.2893	69	100	PASS	PASS	PASS	PASS	PASS	PASS	0	185.959	187.5	50.4816	74	13761
80	AACACTGATTTCAAATGGTGCTA	080703_002s	NORMAL	NO	1	1	1	B	1	2	4	3	None	EAM267	mir-29b-3		TAGCACCATTTGAAATCAGTGTT	4				None	None	None	AUTO	DETECTED	488.351	174.983	7.42617	-10.6909	52.032	-143.088	133.289	121.625	13.8727	68	100	PASS	PASS	PASS	PASS	PASS	PASS	0	155.791	153	39.2133	67	10438
94	AACACTGATTTCAAATGGTGCTA	080703_002s	NORMAL	NO	1	1	1	B	1	2	6	3	None	EAM267	mir-29b-3		TAGCACCATTTGAAATCAGTGTT	4				None	None	None	AUTO	DETECTED	488.489	222.011	7.86522	1.05555	52.032	-143.088	130.537	117.686	17.5084	68	100	PASS	PASS	PASS	PASS	PASS	PASS	0	151.787	155	24.4868	61	9259
108	AACACTGATTTCAAATGGTGCTA	080703_002s	NORMAL	NO	1	1	1	B	1	2	8	3	None	EAM267	mir-29b-3		TAGCACCATTTGAAATCAGTGTT	4				None	None	None	AUTO	DETECTED	488.5	268.605	6.65009	7.15384	52.032	-143.088	130.08	130.08	9.23791	67	100	PASS	PASS	PASS	PASS	PASS	PASS	0	158.821	166	38.3473	78	12388
518	AACCGATTTCAGATGGTGCTAG	080703_002s	NORMAL	NO	1	1	1	J	3	2	2	7	None	EAM268	mir-29c		CTAGCACCATCTGAAATCGGTT	#REF!				None	None	None	AUTO	DETECTED	584.167	825.881	8.75086	-19.1134	78.048	-65.04	130.076	125.066	14.056	65	100	PASS	PASS	PASS	PASS	PASS	PASS	0	122.803	133	33.2027	71	8719
532	AACCGATTTCAGATGGTGCTAG	080703_002s	NORMAL	NO	1	1	1	J	3	2	4	7	None	EAM268	mir-29c		CTAGCACCATCTGAAATCGGTT	#REF!				None	None	None	AUTO	DETECTED	584.601	872.31	13.0437	-15.1612	78.048	-65.04	130.838	105.658	11.5904	64	100	PASS	PASS	PASS	PASS	PASS	PASS	0	135.077	132	33.0483	52	7024
546	AACCGATTTCAGATGGTGCTAG	080703_002s	NORMAL	NO	1	1	1	J	3	2	6	7	None	EAM268	mir-29c		CTAGCACCATCTGAAATCGGTT	#REF!				None	None	None	AUTO	DETECTED	584.364	918.549	8.60081	-13.6797	78.048	-65.04	131.028	118.557	22.3078	64	100	PASS	PASS	PASS	PASS	PASS	PASS	0	144.25	151	31.1667	64	9232
560	AACCGATTTCAGATGGTGCTAG	080703_002s	NORMAL	NO	1	1	1	J	3	2	8	7	None	EAM268	mir-29c		CTAGCACCATCTGAAATCGGTT	#REF!				None	None	None	AUTO	DETECTED	584.676	965.253	11.3018	-6.15784	78.048	-65.04	131.386	118.386	16.5521	64	100	PASS	PASS	PASS	PASS	PASS	PASS	0	263.109	287	97.7142	64	16839
70	GCTGCAAACATCCGACTGAAAG	080703_002s	NORMAL	NO	1	1	1	B	1	2	2	7	None	EAM269	mir-30a		CTTTCAGTCGGATGTTTGCAGC	#REF!				None	None	None	AUTO	DETECTED	581.264	127.764	17.4017	-22.1988	52.032	-143.088	151.652	145.237	13.0242	68	100	PASS	PASS	PASS	PASS	PASS	PASS	0	339.153	331	106.685	98	33237
84	GCTGCAAACATCCGACTGAAAG	080703_002s	NORMAL	NO	1	1	1	B	1	2	4	7	None	EAM269	mir-30a		CTTTCAGTCGGATGTTTGCAGC	#REF!				None	None	None	AUTO	DETECTED	581.544	174.65	19.6922	-12.2939	52.032	-143.088	162.92	145.127	13.3088	67	100	PASS	PASS	PASS	PASS	PASS	PASS	0	272.124	267	152.01	97	26396
98	GCTGCAAACATCCGACTGAAAG	080703_002s	NORMAL	NO	1	1	1	B	1	2	6	7	None	EAM269	mir-30a		CTTTCAGTCGGATGTTTGCAGC	#REF!				None	None	None	AUTO	DETECTED	581.549	220.976	18.3886	-9.69288	52.032	-143.088	145.374	138.037	12.2225	69	100	PASS	PASS	PASS	PASS	PASS	PASS	0	279.102	274	85.0524	88	24561
112	GCTGCAAACATCCGACTGAAAG	080703_002s	NORMAL	NO	1	1	1	B	1	2	8	7	None	EAM269	mir-30a		CTTTCAGTCGGATGTTTGCAGC	#REF!				None	None	None	AUTO	DETECTED	581.798	267.625	20.275	-2.87726	52.032	-143.088	147.959	137.75	14.5862	67	100	PASS	PASS	PASS	PASS	PASS	PASS	0	385.828	402	138.987	87	33567
508	GCTGAGTGTAGGATGTTTACA	080703_002s	NORMAL	NO	1	1	1	J	3	2	1	4	None	EAM270	mir-30b		TGTAAACATCCTACACTCAGC	#REF!				None	None	None	AUTO	LOW_SIGNAL	514.254	804.444	0	0	78.048	-65.04	129	129	0	-1	100	PASS	PASS	PASS	FAIL	PASS	FAIL	0	60.1268	59	4.26256	71	4269
522	GCTGAGTGTAGGATGTTTACA	080703_002s	NORMAL	NO	1	1	1	J	3	2	3	4	None	EAM270	mir-30b		TGTAAACATCCTACACTCAGC	#REF!				None	None	None	AUTO	DETECTED	514.532	850.048	2.26513	-6.78188	78.048	-65.04	142.339	126.452	13.7178	66	100	PASS	PASS	PASS	PASS	PASS	PASS	0	622.297	573.5	465.206	74	46050
536	GCTGAGTGTAGGATGTTTACA	080703_002s	NORMAL	NO	1	1	1	J	3	2	5	4	None	EAM270	mir-30b		TGTAAACATCCTACACTCAGC	#REF!				None	None	None	AUTO	DETECTED	514.845	896.405	4.97486	-3.7768	78.048	-65.04	131.318	130.006	23.5429	66	100	PASS	PASS	PASS	PASS	PASS	PASS	0	626.56	694	347.548	75	46992
550	GCTGAGTGTAGGATGTTTACA	080703_002s	NORMAL	NO	1	1	1	J	3	2	7	4	None	EAM270	mir-30b		TGTAAACATCCTACACTCAGC	#REF!				None	None	None	AUTO	DETECTED	514.669	942.849	1.31954	0	78.048	-65.04	132.412	121.299	15.4302	66	100	PASS	PASS	PASS	PASS	PASS	PASS	0	694.164	772	383.022	67	46509
60	GCTGAGAGTGTAGGATGTTTACA	080703_002s	NORMAL	NO	1	1	1	B	1	2	1	4	None	EAM271	mir-30c		TGTAAACATCCTACACTCTCAGC	#REF!				None	None	None	AUTO	DETECTED	511.363	105.04	8.8112	-19.8243	52.032	-143.088	156.703	143.851	13.8108	75	100	PASS	PASS	PASS	PASS	PASS	PASS	0	1986.62	2074	1012.63	97	192702
74	GCTGAGAGTGTAGGATGTTTACA	080703_002s	NORMAL	NO	1	1	1	B	1	2	3	4	None	EAM271	mir-30c		TGTAAACATCCTACACTCTCAGC	#REF!				None	None	None	AUTO	DETECTED	511.5	151.229	9.23477	-19.0027	52.032	-143.088	156.096	143.088	13.0358	73	100	PASS	PASS	PASS	PASS	PASS	PASS	0	1627.43	1655.5	819.904	94	152978
88	GCTGAGAGTGTAGGATGTTTACA	080703_002s	NORMAL	NO	1	1	1	B	1	2	5	4	None	EAM271	mir-30c		TGTAAACATCCTACACTCTCAGC	#REF!				None	None	None	AUTO	DETECTED	511.657	198.12	9.92233	-9.03589	52.032	-143.088	148.314	142.619	15.1172	72	100	PASS	PASS	PASS	PASS	PASS	PASS	0	1338.69	1347	782.781	96	128514
102	GCTGAGAGTGTAGGATGTTTACA	080703_002s	NORMAL	NO	1	1	1	B	1	2	7	4	None	EAM271	mir-30c		TGTAAACATCCTACACTCTCAGC	#REF!				None	None	None	AUTO	DETECTED	512.046	244.685	13.6209	-3.31929	52.032	-143.088	148.584	143.574	15.1172	80	100	PASS	PASS	PASS	PASS	PASS	PASS	0	1781.96	1813.5	1064.49	96	171068
626	CTTCCAGTCGGGGATGTTTACA	080703_002s	NORMAL	NO	1	1	1	L	3	4	2	3	None	EAM272	mir-30d		TGTAAACATCCCCGACTGGAAG	2				None	None	None	AUTO	DETECTED	1184.39	824.171	-9.53528	2.3342	104.064	-91.056	132.212	123.293	16.8379	67	100	PASS	PASS	PASS	PASS	PASS	PASS	0	919.397	877	583.622	68	62519
640	CTTCCAGTCGGGGATGTTTACA	080703_002s	NORMAL	NO	1	1	1	L	3	4	4	3	None	EAM272	mir-30d		TGTAAACATCCCCGACTGGAAG	2				None	None	None	AUTO	DETECTED	1185	870	-2.96459	-1.51644	104.064	-91.056	117.072	117.072	13.0211	71	100	PASS	PASS	PASS	PASS	PASS	PASS	0	978.493	912	715.989	69	67516
654	CTTCCAGTCGGGGATGTTTACA	080703_002s	NORMAL	NO	1	1	1	L	3	4	6	3	None	EAM272	mir-30d		TGTAAACATCCCCGACTGGAAG	2				None	None	None	AUTO	DETECTED	1185	916.5	-4.32383	3.35601	104.064	-91.056	117.072	104.064	7.46493	69	100	PASS	PASS	PASS	PASS	PASS	PASS	0	1741.54	1814	777.405	48	83594
668	CTTCCAGTCGGGGATGTTTACA	080703_002s	NORMAL	NO	1	1	1	L	3	4	8	3	None	EAM272	mir-30d		TGTAAACATCCCCGACTGGAAG	2				None	None	None	AUTO	DETECTED	1185.69	962.476	3.26788	1.41957	104.064	-91.056	134.135	117.759	16.5521	69	100	PASS	PASS	PASS	PASS	PASS	PASS	0	2346.13	2644	1663.35	63	147806
178	CAATGCAACTACAATGCAC	080703_002s	NORMAL	NO	1	1	1	D	1	4	2	3	None	EAM273	mir-33a		GTGCATTGTAGTTGCATTG	4				None	None	None	AUTO	DETECTED	1187.63	128.704	0	-5.29502	156.096	-130.08	148.309	132.17	12.8763	74	100	PASS	PASS	PASS	FAIL	PASS	PASS	0	3547.49	2518	3555.52	82	290894
192	CAATGCAACTACAATGCAC	080703_002s	NORMAL	NO	1	1	1	D	1	4	4	3	None	EAM273	mir-33a		GTGCATTGTAGTTGCATTG	4				None	None	None	AUTO	DETECTED	1188.02	175.12	4.7081	-1.521	156.096	-130.08	143.528	119.876	12.8	73	100	PASS	PASS	PASS	PASS	PASS	PASS	0	3693	3320	3112.39	69	254817
206	CAATGCAACTACAATGCAC	080703_002s	NORMAL	NO	1	1	1	D	1	4	6	3	None	EAM273	mir-33a		GTGCATTGTAGTTGCATTG	4				None	None	None	AUTO	DETECTED	1188.06	221.432	3.80459	0.910258	156.096	-130.08	135.479	125.653	17.9273	74	100	PASS	PASS	PASS	PASS	PASS	PASS	0	3741.66	1976	3545.3	71	265658
220	CAATGCAACTACAATGCAC	080703_002s	NORMAL	NO	1	1	1	D	1	4	8	3	None	EAM273	mir-33a		GTGCATTGTAGTTGCATTG	4				None	None	None	AUTO	DETECTED	1188.14	268.041	3.56323	7.20148	156.096	-130.08	144.368	140.703	26.8639	73	100	PASS	PASS	PASS	FAIL	PASS	PASS	0	3278.85	834	4341.27	94	308212
630	CAATGCAACAGCAATGCAC	080703_002s	NORMAL	NO	1	1	1	L	3	4	2	7	None	EAM274	mir-33b		GTGCATTGCTGTTGCATTG	6				None	None	None	AUTO	DETECTED	1278	822	8.1427	-23.1832	104.064	-91.056	117.072	91.056	15.3283	65	100	PASS	PASS	PASS	PASS	PASS	PASS	0	131.703	137	19.7651	37	4873
644	CAATGCAACAGCAATGCAC	080703_002s	NORMAL	NO	1	1	1	L	3	4	4	7	None	EAM274	mir-33b		GTGCATTGCTGTTGCATTG	6				None	None	None	AUTO	DETECTED	1278.19	868.5	9.30028	-18.3092	104.064	-91.056	117.072	104.064	16.381	68	100	PASS	PASS	PASS	PASS	PASS	PASS	0	123.66	127.5	28.2739	50	6183
658	CAATGCAACAGCAATGCAC	080703_002s	NORMAL	NO	1	1	1	L	3	4	6	7	None	EAM274	mir-33b		GTGCATTGCTGTTGCATTG	6				None	None	None	AUTO	DETECTED	1278.11	914.713	6.80888	-17.1675	104.064	-91.056	111.286	103.771	16.3902	65	100	PASS	PASS	PASS	PASS	PASS	PASS	0	125.98	135	28.2611	49	6173
672	CAATGCAACAGCAATGCAC	080703_002s	NORMAL	NO	1	1	1	L	3	4	8	7	None	EAM274	mir-33b		GTGCATTGCTGTTGCATTG	6				None	None	None	AUTO	DETECTED	1278.88	961	15.4438	-15.0659	104.064	-91.056	117.76	94.1064	21.8582	65	100	PASS	PASS	PASS	PASS	PASS	PASS	0	128.049	131	30.9725	41	5250
182	ACAACCAGCTAAGACACTGCCA	080703_002s	NORMAL	NO	1	1	1	D	1	4	2	7	None	EAM275	mir-34		TGGCAGTGTCTTAGCTGGTTGT	8				None	None	None	AUTO	DETECTED	1280.5	128.097	9.02875	-10.4753	156.096	-130.08	117.072	104.064	16.381	73	100	PASS	PASS	PASS	PASS	PASS	PASS	0	493.885	569.5	214.907	52	25682
196	ACAACCAGCTAAGACACTGCCA	080703_002s	NORMAL	NO	1	1	1	D	1	4	4	7	None	EAM275	mir-34		TGGCAGTGTCTTAGCTGGTTGT	8				None	None	None	AUTO	DETECTED	1280.6	174.548	8.90648	-6.24101	156.096	-130.08	108.001	105.855	17.1589	77	100	PASS	PASS	PASS	PASS	PASS	PASS	0	560.788	593.5	217.293	52	29161
210	ACAACCAGCTAAGACACTGCCA	080703_002s	NORMAL	NO	1	1	1	D	1	4	6	7	None	EAM275	mir-34		TGGCAGTGTCTTAGCTGGTTGT	8				None	None	None	AUTO	LOW_SIGNAL	1280.02	221.153	0	0	156.096	-130.08	129	129	0	-1	100	PASS	PASS	PASS	FAIL	PASS	FAIL	0	65.9452	64	10.4468	73	4814
224	ACAACCAGCTAAGACACTGCCA	080703_002s	NORMAL	NO	1	1	1	D	1	4	8	7	None	EAM275	mir-34		TGGCAGTGTCTTAGCTGGTTGT	8				None	None	None	AUTO	DETECTED	1281	267.362	11.4519	1.09247	156.096	-130.08	104.064	91.056	11.0935	69	100	PASS	PASS	PASS	PASS	PASS	PASS	0	570.59	636	178.329	39	22253
620	TCATACAGCTAGATAACCAAAGA	080703_002s	NORMAL	NO	1	1	1	L	3	4	1	4	None	EAM276		mir-9	TCTTTGGTTATCTAGCTGTATGA	10				None	None	None	AUTO	DETECTED	1208.04	800.536	0	-4.42704	104.064	-91.056	148.099	136.664	13.9591	72	100	PASS	PASS	PASS	PASS	PASS	PASS	0	3582.85	3017	3127.77	85	304542
634	TCATACAGCTAGATAACCAAAGA	080703_002s	NORMAL	NO	1	1	1	L	3	4	3	4	None	EAM276		mir-9	TCTTTGGTTATCTAGCTGTATGA	10				None	None	None	AUTO	DETECTED	1208.89	846.38	8.46346	-8.0911	104.064	-91.056	150.658	140.108	23.5021	74	100	PASS	PASS	PASS	FAIL	PASS	PASS	0	3386.85	2890	3960.08	92	311590
648	TCATACAGCTAGATAACCAAAGA	080703_002s	NORMAL	NO	1	1	1	L	3	4	5	4	None	EAM276		mir-9	TCTTTGGTTATCTAGCTGTATGA	10				None	None	None	AUTO	DETECTED	1209.01	892.837	8.68259	-3.776	104.064	-91.056	146.344	121.805	12.8763	73	100	PASS	PASS	PASS	PASS	PASS	PASS	0	3882.8	3269	2997.85	69	267913
662	TCATACAGCTAGATAACCAAAGA	080703_002s	NORMAL	NO	1	1	1	L	3	4	7	4	None	EAM276		mir-9	TCTTTGGTTATCTAGCTGTATGA	10				None	None	None	AUTO	DETECTED	1209.06	938.651	7.91087	-7.81639	104.064	-91.056	145.434	133.804	13.1952	73	100	PASS	PASS	PASS	PASS	PASS	PASS	0	3304.42	3009	3177.3	83	274267
172	GCAAAAATGTGCTAGTGCCAAA	080703_002s	NORMAL	NO	1	1	1	D	1	4	1	4	None	EAM277	mir-96		TTTGGCACTAGCACATTTTTGC	12				None	None	None	AUTO	LOW_SIGNAL	1210.57	105.996	0	0	156.096	-130.08	129	129	0	-1	100	PASS	PASS	PASS	PASS	PASS	FAIL	0	64.7368	65	1.57792	76	4920
186	GCAAAAATGTGCTAGTGCCAAA	080703_002s	NORMAL	NO	1	1	1	D	1	4	3	4	None	EAM277	mir-96		TTTGGCACTAGCACATTTTTGC	12				None	None	None	AUTO	LOW_SIGNAL	1210.67	152.122	0	0	156.096	-130.08	129	129	0	-1	100	PASS	PASS	PASS	FAIL	PASS	FAIL	0	64.6842	64	2.59338	76	4916
200	GCAAAAATGTGCTAGTGCCAAA	080703_002s	NORMAL	NO	1	1	1	D	1	4	5	4	None	EAM277	mir-96		TTTGGCACTAGCACATTTTTGC	12				None	None	None	AUTO	LOW_SIGNAL	1210.78	198.247	0	0	156.096	-130.08	129	129	0	-1	100	PASS	PASS	PASS	PASS	PASS	FAIL	0	65.52	66	1.53658	75	4914
214	GCAAAAATGTGCTAGTGCCAAA	080703_002s	NORMAL	NO	1	1	1	D	1	4	7	4	None	EAM277	mir-96		TTTGGCACTAGCACATTTTTGC	12				None	None	None	AUTO	LOW_SIGNAL	1210.88	244.372	0	0	156.096	-130.08	129	129	0	-1	100	PASS	PASS	PASS	PASS	PASS	PASS	0	65.2933	65	1.79167	75	4897
515	AACAATACAACTTACTACCTCA	080703_002s	NORMAL	NO	1	1	1	J	3	2	2	4	None	EAM278	mir-98		TGAGGTAGTAAGTTGTATTGTT	2				None	None	None	AUTO	DETECTED	514.295	827.416	0	-1.19012	78.048	-65.04	134.129	111.825	9.98412	69	100	PASS	PASS	PASS	PASS	PASS	PASS	0	186.839	173	111.255	56	10463
529	AACAATACAACTTACTACCTCA	080703_002s	NORMAL	NO	1	1	1	J	3	2	4	4	None	EAM278	mir-98		TGAGGTAGTAAGTTGTATTGTT	2				None	None	None	AUTO	DETECTED	514.649	873.718	3.1083	0	78.048	-65.04	133.752	120.834	13.8728	67	100	PASS	PASS	PASS	PASS	PASS	PASS	0	164.821	150	59.4352	67	11043
543	AACAATACAACTTACTACCTCA	080703_002s	NORMAL	NO	1	1	1	J	3	2	6	4	None	EAM278	mir-98		TGAGGTAGTAAGTTGTATTGTT	2				None	None	None	AUTO	DETECTED	514.731	919.797	2.8066	0	78.048	-65.04	145.42	128.05	8.86734	65	100	PASS	PASS	PASS	FAIL	PASS	PASS	0	214.377	175	192.406	77	16507
557	AACAATACAACTTACTACCTCA	080703_002s	NORMAL	NO	1	1	1	J	3	2	8	4	None	EAM278	mir-98		TGAGGTAGTAAGTTGTATTGTT	2				None	None	None	AUTO	DETECTED	514.737	966.475	1.5347	7.69889	78.048	-65.04	132.134	107.679	10.1955	65	100	PASS	PASS	PASS	PASS	PASS	PASS	0	312.852	313.5	79.771	54	16894
67	TAACCGATTTCAAATGGTGCTA	080703_002s	NORMAL	NO	1	1	1	B	1	2	2	4	None	EAM279		predicted mir-mmcm29c	TAGCACCATTTGAAATCGGTTA	4				None	None	None	AUTO	DETECTED	511.542	128.302	10.4567	-17.2344	52.032	-143.088	144.871	133.793	11.6355	71	100	PASS	PASS	PASS	PASS	PASS	PASS	0	498	524	284.277	84	41832
81	TAACCGATTTCAAATGGTGCTA	080703_002s	NORMAL	NO	1	1	1	B	1	2	4	4	None	EAM279		predicted mir-mmcm29c	TAGCACCATTTGAAATCGGTTA	4				None	None	None	AUTO	DETECTED	511.315	175.228	6.15109	-6.81741	52.032	-143.088	138.239	129.133	21.8079	70	100	PASS	PASS	PASS	PASS	PASS	PASS	0	375.667	381.5	170.333	72	27048
95	TAACCGATTTCAAATGGTGCTA	080703_002s	NORMAL	NO	1	1	1	B	1	2	6	4	None	EAM279		predicted mir-mmcm29c	TAGCACCATTTGAAATCGGTTA	4				None	None	None	AUTO	DETECTED	511.829	221.421	11.4737	-5.9399	52.032	-143.088	123.232	120.649	15.9953	70	100	PASS	PASS	PASS	PASS	PASS	PASS	0	348.358	357	156.431	67	23340
109	TAACCGATTTCAAATGGTGCTA	080703_002s	NORMAL	NO	1	1	1	B	1	2	8	4	None	EAM279		predicted mir-mmcm29c	TAGCACCATTTGAAATCGGTTA	4				None	None	None	AUTO	DETECTED	511.661	268.224	7.92834	2.87646	52.032	-143.088	132.48	132.48	15.4443	69	100	PASS	PASS	PASS	PASS	PASS	PASS	0	418.012	396.5	262.617	82	34277
505	GCTGCAAACATCCGACTGAAAG	080703_002s	NORMAL	NO	1	1	1	J	3	2	1	1	None	EAM280		predicted mir-mmcm30a-as	CTTTCAGTCGGATGTTTGCAGC	6				None	None	None	AUTO	DETECTED	444.649	802.718	-5.41471	-24.4924	78.048	-65.04	133.752	120.834	13.8728	65	100	PASS	PASS	PASS	PASS	PASS	PASS	0	180.642	169	60.628	67	12103
519	GCTGCAAACATCCGACTGAAAG	080703_002s	NORMAL	NO	1	1	1	J	3	2	3	1	None	EAM280		predicted mir-mmcm30a-as	CTTTCAGTCGGATGTTTGCAGC	6				None	None	None	AUTO	DETECTED	444.693	849.56	-6.21024	-15.1715	78.048	-65.04	131.203	118.85	15.4302	66	100	PASS	PASS	PASS	PASS	PASS	PASS	0	179.323	166	71.1972	65	11656
533	GCTGCAAACATCCGACTGAAAG	080703_002s	NORMAL	NO	1	1	1	J	3	2	5	1	None	EAM280		predicted mir-mmcm30a-as	CTTTCAGTCGGATGTTTGCAGC	6				None	None	None	AUTO	DETECTED	444.846	895.957	-5.58144	-11.644	78.048	-65.04	128.049	123.146	12.6998	65	100	PASS	PASS	PASS	PASS	PASS	PASS	0	235.493	214	92.5115	69	16249
547	GCTGCAAACATCCGACTGAAAG	080703_002s	NORMAL	NO	1	1	1	J	3	2	7	1	None	EAM280		predicted mir-mmcm30a-as	CTTTCAGTCGGATGTTTGCAGC	6				None	None	None	AUTO	DETECTED	445.118	942.5	-3.39332	-6.20865	78.048	-65.04	117.072	104.064	10.293	65	100	PASS	PASS	PASS	PASS	PASS	PASS	0	450.096	415.5	162.3	52	23405
57	atccagtcagttcctgatgcagta	080703_002s	NORMAL	NO	1	1	1	B	1	2	1	1	None	EAM281		predicted mir-mmcm320	tactgcatcaggaactgactggat	8				None	None	None	AUTO	DETECTED	441.516	104.359	0	-30.7218	52.032	-143.088	115.653	104.722	10.9345	68	100	PASS	PASS	PASS	PASS	PASS	PASS	0	72.8077	72	3.45298	52	3786
71	atccagtcagttcctgatgcagta	080703_002s	NORMAL	NO	1	1	1	B	1	2	3	1	None	EAM281		predicted mir-mmcm320	tactgcatcaggaactgactggat	8				None	None	None	AUTO	DETECTED	442.13	151.167	6.86247	-21.851	52.032	-143.088	106.846	94.5552	26.3715	67	100	PASS	PASS	PASS	PASS	PASS	PASS	0	69.9762	69.5	2.78049	42	2939
85	atccagtcagttcctgatgcagta	080703_002s	NORMAL	NO	1	1	1	B	1	2	5	1	None	EAM281		predicted mir-mmcm320	tactgcatcaggaactgactggat	8				None	None	None	AUTO	DETECTED	441.615	197.769	-1.18695	-15.6435	52.032	-143.088	106.167	93.2259	26.0341	67	100	PASS	PASS	PASS	PASS	PASS	PASS	0	68.6923	68	2.21423	39	2679
99	atccagtcagttcctgatgcagta	080703_002s	NORMAL	NO	1	1	1	B	1	2	7	1	None	EAM281		predicted mir-mmcm320	tactgcatcaggaactgactggat	8				None	None	None	AUTO	DETECTED	442.33	244.538	6.75171	-7.2771	52.032	-143.088	104.148	100.874	36.1438	68	100	PASS	PASS	PASS	PASS	PASS	PASS	0	72.6383	72	3.33249	47	3414
509	gaacaggtagtctaaacactggg	080703_002s	NORMAL	NO	1	1	1	J	3	2	1	5	None	EAM282		predicted mir-mmcm322	cccagtgtttagactacctgttc	10				None	None	None	AUTO	DETECTED	537.444	802.303	1.65617	-27.1791	78.048	-65.04	124.395	110.927	19.8319	66	100	PASS	PASS	PASS	PASS	PASS	PASS	0	97.0536	89.5	26.4	56	5435
523	gaacaggtagtctaaacactggg	080703_002s	NORMAL	NO	1	1	1	J	3	2	3	5	None	EAM282		predicted mir-mmcm322	cccagtgtttagactacctgttc	10				None	None	None	AUTO	DETECTED	537.484	849.688	0.825703	-10.7969	78.048	-65.04	111.177	102.66	15.3283	66	100	PASS	PASS	PASS	PASS	PASS	PASS	0	80.5	81.5	4.63201	46	3703
537	gaacaggtagtctaaacactggg	080703_002s	NORMAL	NO	1	1	1	J	3	2	5	5	None	EAM282		predicted mir-mmcm322	cccagtgtttagactacctgttc	10				None	None	None	AUTO	DETECTED	537.868	896.132	4.45245	-6.64135	78.048	-65.04	117.465	104.663	14.5297	66	100	PASS	PASS	PASS	PASS	PASS	PASS	0	86.551	88	7.12408	49	4241
551	gaacaggtagtctaaacactggg	080703_002s	NORMAL	NO	1	1	1	J	3	2	7	5	None	EAM282		predicted mir-mmcm322	cccagtgtttagactacctgttc	10				None	None	None	AUTO	DETECTED	537.561	942.349	-0.902716	-5.45996	78.048	-65.04	116.344	110.605	11.8335	68	100	PASS	PASS	PASS	PASS	PASS	PASS	0	96.2182	97	10.5737	55	5292
61	aggcaaaggatgacaaagggaa	080703_002s	NORMAL	NO	1	1	1	B	1	2	1	5	None	EAM283		predicted mir-mmcm327	ttccctttgtcatcctttgcct	12				None	None	None	AUTO	DETECTED	534.49	104.731	9.65358	-23.171	52.032	-143.088	158.176	145.176	18.0816	73	100	PASS	PASS	PASS	PASS	PASS	PASS	0	601.163	632.5	334.105	98	58914
75	aggcaaaggatgacaaagggaa	080703_002s	NORMAL	NO	1	1	1	B	1	2	3	5	None	EAM283		predicted mir-mmcm327	ttccctttgtcatcctttgcct	12				None	None	None	AUTO	DETECTED	534.706	150.675	11.1009	-25.5236	52.032	-143.088	141.998	131.895	10.4846	70	100	PASS	PASS	PASS	PASS	PASS	PASS	0	507.829	501.5	227.389	82	41642
89	aggcaaaggatgacaaagggaa	080703_002s	NORMAL	NO	1	1	1	B	1	2	5	5	None	EAM283		predicted mir-mmcm327	ttccctttgtcatcctttgcct	12				None	None	None	AUTO	DETECTED	534.651	197.5	9.01763	-16.4257	52.032	-143.088	130.08	130.08	11.5871	70	100	PASS	PASS	PASS	PASS	PASS	PASS	0	494.974	487.5	216.461	78	38608
103	aggcaaaggatgacaaagggaa	080703_002s	NORMAL	NO	1	1	1	B	1	2	7	5	None	EAM283		predicted mir-mmcm327	ttccctttgtcatcctttgcct	12				None	None	None	AUTO	DETECTED	534.971	244.112	11.821	-10.0982	52.032	-143.088	133.895	129.221	11.1433	70	100	PASS	PASS	PASS	PASS	PASS	PASS	0	646.753	711	303.872	73	47213
627	AGAAAACATGCTCCAGGTGA	080703_002s	NORMAL	NO	1	1	1	L	3	4	2	4	None	EAM284		NOVEL, pb15	tcacctggagcatgttttct	2		yes		None	None	None	AUTO	DETECTED	1208.41	823.295	2.90108	-8.37136	104.064	-91.056	131.046	119.128	21.7842	68	100	PASS	PASS	PASS	PASS	PASS	PASS	0	840.692	878	317.934	65	54645
641	AGAAAACATGCTCCAGGTGA	080703_002s	NORMAL	NO	1	1	1	L	3	4	4	4	None	EAM284		NOVEL, pb15	tcacctggagcatgttttct	2		yes		None	None	None	AUTO	DETECTED	1208.33	869.773	0	-3.79347	104.064	-91.056	132.116	119.88	12.5787	69	100	PASS	PASS	PASS	PASS	PASS	PASS	0	746.939	846.5	309.592	66	49298
655	AGAAAACATGCTCCAGGTGA	080703_002s	NORMAL	NO	1	1	1	L	3	4	6	4	None	EAM284		NOVEL, pb15	tcacctggagcatgttttct	2		yes		None	None	None	AUTO	DETECTED	1208.51	916.054	0	-1.76097	104.064	-91.056	145.378	128.094	16.4892	68	100	PASS	PASS	PASS	PASS	PASS	PASS	0	1145.29	1226	607.858	76	87042
669	AGAAAACATGCTCCAGGTGA	080703_002s	NORMAL	NO	1	1	1	L	3	4	8	4	None	EAM284		NOVEL, pb15	tcacctggagcatgttttct	2		yes		None	None	None	AUTO	DETECTED	1208.66	962.49	2.05791	2.26989	104.064	-91.056	153.861	128.799	23.227	70	100	PASS	PASS	PASS	PASS	PASS	PASS	0	2261.95	2935.5	1594.91	74	167384
179	ACTGGAGACACGTGCACTGTAGA	080703_002s	NORMAL	NO	1	1	1	D	1	4	2	4	None	EAM285		NOVEL, pb16	tctacagtgcacgtgtctccagt	4		yes		None	None	None	AUTO	DETECTED	1210.72	128.589	0	-6.11378	156.096	-130.08	92.737	91.7707	23.7665	71	100	PASS	PASS	PASS	PASS	PASS	PASS	0	79.2368	80.5	4.92338	38	3011
193	ACTGGAGACACGTGCACTGTAGA	080703_002s	NORMAL	NO	1	1	1	D	1	4	4	4	None	EAM285		NOVEL, pb16	tctacagtgcacgtgtctccagt	4		yes		None	None	None	AUTO	DETECTED	1210.61	174.87	0	-4.09318	156.096	-130.08	98.5347	86.1126	8.47724	68	100	PASS	PASS	PASS	PASS	PASS	PASS	0	79.9714	81	4.46875	35	2799
207	ACTGGAGACACGTGCACTGTAGA	080703_002s	NORMAL	NO	1	1	1	D	1	4	6	4	None	EAM285		NOVEL, pb16	tctacagtgcacgtgtctccagt	4		yes		None	None	None	AUTO	DETECTED	1211.21	221.99	5.03679	8.84832	156.096	-130.08	93.0302	91.6255	13.6631	70	100	PASS	PASS	PASS	PASS	PASS	PASS	0	80.9756	82	4.64482	41	3320
221	ACTGGAGACACGTGCACTGTAGA	080703_002s	NORMAL	NO	1	1	1	D	1	4	8	4	None	EAM285		NOVEL, pb16	tctacagtgcacgtgtctccagt	4		yes		None	None	None	AUTO	DETECTED	1211.17	268.147	3.05828	9.26375	156.096	-130.08	99.0659	93.9271	14.0954	68	100	PASS	PASS	PASS	PASS	PASS	PASS	0	96.0488	97	11.5736	41	3938
617	TTAAATTAACCGCGAATTCGC	080703_002s	NORMAL	NO	1	1	1	L	3	4	1	1	None	EAM286		NOVEL, pb11	gcgaattcgcggttaatttaa	6		yes		None	None	None	AUTO	LOW_SIGNAL	1138.95	801.033	0	0	104.064	-91.056	129	129	0	-1	100	PASS	PASS	PASS	PASS	PASS	FAIL	0	60.7361	61	1.13824	72	4373
631	TTAAATTAACCGCGAATTCGC	080703_002s	NORMAL	NO	1	1	1	L	3	4	3	1	None	EAM286		NOVEL, pb11	gcgaattcgcggttaatttaa	6		yes		None	None	None	AUTO	LOW_SIGNAL	1139.05	847.158	0	0	104.064	-91.056	129	129	0	-1	100	PASS	PASS	PASS	PASS	PASS	FAIL	0	61.0137	61	1.43849	73	4454
645	TTAAATTAACCGCGAATTCGC	080703_002s	NORMAL	NO	1	1	1	L	3	4	5	1	None	EAM286		NOVEL, pb11	gcgaattcgcggttaatttaa	6		yes		None	None	None	AUTO	LOW_SIGNAL	1139.15	893.284	0	0	104.064	-91.056	129	129	0	-1	100	PASS	PASS	PASS	PASS	PASS	FAIL	0	60.7639	61	1.69085	72	4375
659	TTAAATTAACCGCGAATTCGC	080703_002s	NORMAL	NO	1	1	1	L	3	4	7	1	None	EAM286		NOVEL, pb11	gcgaattcgcggttaatttaa	6		yes		None	None	None	AUTO	LOW_SIGNAL	1139.26	939.409	0	0	104.064	-91.056	129	129	0	-1	100	PASS	PASS	PASS	PASS	PASS	FAIL	0	60.2639	60	1.50111	72	4339
169	AAGACGGTGCTTACCTGTTCC	080703_002s	NORMAL	NO	1	1	1	D	1	4	1	1	None	EAM287		NOVEL, pb12	ggaacaggtaagcaccgtctt	8		yes		None	None	None	AUTO	DETECTED	1141.31	104.338	0	-23.6119	156.096	-130.08	97.2977	76.2399	69.9717	66	100	PASS	PASS	PASS	PASS	PASS	PASS	0	68.75	69	1.56733	24	1650
183	AAGACGGTGCTTACCTGTTCC	080703_002s	NORMAL	NO	1	1	1	D	1	4	3	1	None	EAM287		NOVEL, pb12	ggaacaggtaagcaccgtctt	8		yes		None	None	None	AUTO	DETECTED	1140.86	151.167	-8.10618	-14.4609	156.096	-130.08	90.8102	82.2629	22.0314	64	100	PASS	PASS	PASS	PASS	PASS	FAIL	0	67	67	1.81393	32	2144
197	AAGACGGTGCTTACCTGTTCC	080703_002s	NORMAL	NO	1	1	1	D	1	4	5	1	None	EAM287		NOVEL, pb12	ggaacaggtaagcaccgtctt	8		yes		None	None	None	AUTO	DETECTED	1141.2	197.45	-5.03203	-12.406	156.096	-130.08	100.684	86.4841	48.094	66	100	PASS	PASS	PASS	PASS	PASS	PASS	0	68.0857	68	1.91544	35	2383
211	AAGACGGTGCTTACCTGTTCC	080703_002s	NORMAL	NO	1	1	1	D	1	4	7	1	None	EAM287		NOVEL, pb12	ggaacaggtaagcaccgtctt	8		yes		None	None	None	AUTO	DETECTED	1141.5	244.273	-2.48822	-3.33437	156.096	-130.08	91.056	78.048	18.776	65	100	PASS	PASS	PASS	PASS	PASS	PASS	0	71.6071	71.5	1.91174	28	2005
117	ACACAAATTCGGTTCTACAGGG	080703_002s	NORMAL	NO	1	1	1	C	1	3	1	5	None	EAM288	miR-10b	Tuschl RNA, new mirs	CCCUGUAGAACCGAAUUUGUGU	165				None	None	None	AUTO	DETECTED	882.694	105.306	0	-18.4958	91.056	-130.08	137.971	128.773	9.35722	77	100	PASS	PASS	PASS	PASS	PASS	PASS	0	355.851	349	69.5269	74	26333
131	ACACAAATTCGGTTCTACAGGG	080703_002s	NORMAL	NO	1	1	1	C	1	3	3	5	None	EAM288	miR-10b	Tuschl RNA, new mirs	CCCUGUAGAACCGAAUUUGUGU	165				None	None	None	AUTO	DETECTED	883.271	151.729	6.21739	-14.6231	91.056	-130.08	137.971	128.773	11.6355	81	100	PASS	PASS	PASS	PASS	PASS	PASS	0	310.365	318.5	69.8765	74	22967
145	ACACAAATTCGGTTCTACAGGG	080703_002s	NORMAL	NO	1	1	1	C	1	3	5	5	None	EAM288	miR-10b	Tuschl RNA, new mirs	CCCUGUAGAACCGAAUUUGUGU	165				None	None	None	AUTO	DETECTED	883.653	198.357	9.83063	-8.08494	91.056	-130.08	154.982	135.737	21.6018	77	100	PASS	PASS	PASS	PASS	PASS	PASS	0	287.244	316	105.902	86	24703
159	ACACAAATTCGGTTCTACAGGG	080703_002s	NORMAL	NO	1	1	1	C	1	3	7	5	None	EAM288	miR-10b	Tuschl RNA, new mirs	CCCUGUAGAACCGAAUUUGUGU	165				None	None	None	AUTO	DETECTED	883.4	244.845	5.17891	-3.37645	91.056	-130.08	135.756	131.563	13.7624	74	100	PASS	PASS	PASS	PASS	PASS	PASS	0	468.575	515	196.944	80	37486
845	AACAAGCCCAGACCGCAAAAAG	080703_002s	NORMAL	NO	1	1	1	P	4	4	1	5	None	EAM289	miR-129b	Tuschl RNA, new mirs	CUUUUUGCGGUCUGGGCUUGUU	166				None	None	None	AUTO	DETECTED	1235.86	1149.89	11.4344	-24.336	143.088	-26.016	138.232	128.33	15.0406	64	100	PASS	PASS	PASS	PASS	PASS	PASS	0	67.6164	68	2.08587	73	4936
859	AACAAGCCCAGACCGCAAAAAG	080703_002s	NORMAL	NO	1	1	1	P	4	4	3	5	None	EAM289	miR-129b	Tuschl RNA, new mirs	CUUUUUGCGGUCUGGGCUUGUU	166				None	None	None	AUTO	DETECTED	1235.63	1197.13	7.10105	-9.86556	143.088	-26.016	137.705	122.714	17.9397	66	100	PASS	PASS	PASS	PASS	PASS	PASS	0	67.6571	68	2.47237	70	4736
873	AACAAGCCCAGACCGCAAAAAG	080703_002s	NORMAL	NO	1	1	1	P	4	4	5	5	None	EAM289	miR-129b	Tuschl RNA, new mirs	CUUUUUGCGGUCUGGGCUUGUU	166				None	None	None	AUTO	DETECTED	1235.96	1243.83	10.0418	-2.40724	143.088	-26.016	135.428	128.318	12.5122	65	100	PASS	PASS	PASS	PASS	PASS	PASS	0	70.1467	70	2.58736	75	5261
887	AACAAGCCCAGACCGCAAAAAG	080703_002s	NORMAL	NO	1	1	1	P	4	4	7	5	None	EAM289	miR-129b	Tuschl RNA, new mirs	CUUUUUGCGGUCUGGGCUUGUU	166				None	None	None	AUTO	DETECTED	1236.35	1289.57	13.6749	-7.38845	143.088	-26.016	138.532	138.137	14.04	65	100	PASS	PASS	PASS	PASS	PASS	PASS	0	75.8046	76	6.32794	87	6595
621	ACCCTTATCAGTTCTCCGTCCA	080703_002s	NORMAL	NO	1	1	1	L	3	4	1	5	None	EAM290	miR-184	Tuschl RNA, new mirs	UGGACGGAGAACUGAUAAGGGU	167				None	None	None	AUTO	LOW_SIGNAL	1231.2	800.824	0	0	104.064	-91.056	129	129	0	-1	100	PASS	PASS	PASS	PASS	PASS	FAIL	0	62.3514	62	1.32864	74	4614
635	ACCCTTATCAGTTCTCCGTCCA	080703_002s	NORMAL	NO	1	1	1	L	3	4	3	5	None	EAM290	miR-184	Tuschl RNA, new mirs	UGGACGGAGAACUGAUAAGGGU	167				None	None	None	AUTO	LOW_SIGNAL	1231.3	846.949	0	0	104.064	-91.056	129	129	0	-1	100	PASS	PASS	PASS	PASS	PASS	FAIL	0	62.5479	63	1.59026	73	4566
649	ACCCTTATCAGTTCTCCGTCCA	080703_002s	NORMAL	NO	1	1	1	L	3	4	5	5	None	EAM290	miR-184	Tuschl RNA, new mirs	UGGACGGAGAACUGAUAAGGGU	167				None	None	None	AUTO	LOW_SIGNAL	1231.41	893.075	0	0	104.064	-91.056	129	129	0	-1	100	PASS	PASS	PASS	PASS	PASS	FAIL	0	62.8493	63	1.62165	73	4588
663	ACCCTTATCAGTTCTCCGTCCA	080703_002s	NORMAL	NO	1	1	1	L	3	4	7	5	None	EAM290	miR-184	Tuschl RNA, new mirs	UGGACGGAGAACUGAUAAGGGU	167				None	None	None	AUTO	LOW_SIGNAL	1231.51	939.2	0	0	104.064	-91.056	129	129	0	-1	100	PASS	PASS	PASS	PASS	PASS	PASS	0	62.6447	62	1.71039	76	4761
397	GAACTGCCTTTCTCTCCA	080703_002s	NORMAL	NO	1	1	1	H	2	4	1	5	None	EAM291	miR-185	Tuschl RNA, new mirs	UGGAGAGAAAGGCAGUUC	168				None	None	None	AUTO	DETECTED	1235.17	456.375	9.81158	-19.6291	156.096	-52.032	144.518	132.305	11.6355	72	100	PASS	PASS	PASS	PASS	PASS	PASS	0	820.838	824	424.374	80	65667
411	GAACTGCCTTTCTCTCCA	080703_002s	NORMAL	NO	1	1	1	H	2	4	3	5	None	EAM291	miR-185	Tuschl RNA, new mirs	UGGAGAGAAAGGCAGUUC	168				None	None	None	AUTO	DETECTED	1235.45	502.479	12.095	-19.9102	156.096	-52.032	136.448	132.517	10.4	69	100	PASS	PASS	PASS	PASS	PASS	PASS	0	824.049	910	463.842	81	66748
425	GAACTGCCTTTCTCTCCA	080703_002s	NORMAL	NO	1	1	1	H	2	4	5	5	None	EAM291	miR-185	Tuschl RNA, new mirs	UGGAGAGAAAGGCAGUUC	168				None	None	None	AUTO	DETECTED	1235.66	548.626	13.5209	-19.6184	156.096	-52.032	145.682	119.745	23.184	79	100	PASS	PASS	PASS	PASS	PASS	PASS	0	1164.26	1163.5	608.819	66	76841
439	GAACTGCCTTTCTCTCCA	080703_002s	NORMAL	NO	1	1	1	H	2	4	7	5	None	EAM291	miR-185	Tuschl RNA, new mirs	UGGAGAGAAAGGCAGUUC	168				None	None	None	AUTO	DETECTED	1235.55	595.522	10.7754	-9.60356	156.096	-52.032	136.273	130.026	12.8	68	100	PASS	PASS	PASS	PASS	PASS	PASS	0	1221.24	1199	970.174	79	96478
173	AAGCCCAAAAGGAGAATTCTTTG	080703_002s	NORMAL	NO	1	1	1	D	1	4	1	5	None	EAM292	miR-186	Tuschl RNA, new mirs	CAAAGAAUUCUCCUUUUGGGCUU	169				None	None	None	AUTO	DETECTED	1233.92	104.38	3.79506	-20.3438	156.096	-130.08	97.5129	91.6429	21.4741	73	100	PASS	PASS	PASS	PASS	PASS	PASS	0	103.3	103.5	11.6403	40	4132
187	AAGCCCAAAAGGAGAATTCTTTG	080703_002s	NORMAL	NO	1	1	1	D	1	4	3	5	None	EAM292	miR-186	Tuschl RNA, new mirs	CAAAGAAUUCUCCUUUUGGGCUU	169				None	None	None	AUTO	DETECTED	1233.56	150.806	-2.23257	-16.4311	156.096	-130.08	96.6876	86.2994	11.5877	69	100	PASS	PASS	PASS	PASS	PASS	PASS	0	106.143	108	9.04935	35	3715
201	AAGCCCAAAAGGAGAATTCTTTG	080703_002s	NORMAL	NO	1	1	1	D	1	4	5	5	None	EAM292	miR-186	Tuschl RNA, new mirs	CAAAGAAUUCUCCUUUUGGGCUU	169				None	None	None	AUTO	DETECTED	1234.1	197.115	3.36633	-14.0387	156.096	-130.08	98.6553	96.4155	11.9013	70	100	PASS	PASS	PASS	PASS	PASS	PASS	0	111.698	117	15.462	43	4803
215	AAGCCCAAAAGGAGAATTCTTTG	080703_002s	NORMAL	NO	1	1	1	D	1	4	7	5	None	EAM292	miR-186	Tuschl RNA, new mirs	CAAAGAAUUCUCCUUUUGGGCUU	169				None	None	None	AUTO	DETECTED	1234.46	244.064	6.78664	-3.33437	156.096	-130.08	101.191	99.0552	17.1531	71	100	PASS	PASS	PASS	PASS	PASS	PASS	0	162.317	164	22.7392	41	6655
678	ACCCTCCACCATGCAAGGGATG	080703_002s	NORMAL	NO	1	1	1	M	4	1	1	6	None	EAM293	miR-188	Tuschl RNA, new mirs	CAUCCCUUGCAUGGUGGAGGGU	170				None	None	None	AUTO	DETECTED	208.877	1154.64	8.50474	-5.45282	-13.008	-13.008	123.398	111.101	12.8699	68	100	PASS	PASS	PASS	PASS	PASS	PASS	0	74.8103	74	4.21133	58	4339
692	ACCCTCCACCATGCAAGGGATG	080703_002s	NORMAL	NO	1	1	1	M	4	1	3	6	None	EAM293	miR-188	Tuschl RNA, new mirs	CAUCCCUUGCAUGGUGGAGGGU	170				None	None	None	AUTO	DETECTED	208.613	1200.9	3.71189	-3.72202	-13.008	-13.008	114.087	101.537	8.24907	71	100	PASS	PASS	PASS	PASS	PASS	PASS	0	78.087	78	3.90342	46	3592
706	ACCCTCCACCATGCAAGGGATG	080703_002s	NORMAL	NO	1	1	1	M	4	1	5	6	None	EAM293	miR-188	Tuschl RNA, new mirs	CAUCCCUUGCAUGGUGGAGGGU	170				None	None	None	AUTO	DETECTED	209.275	1247.5	10.96	2.41042	-13.008	-13.008	123.4	111.095	13.8368	70	100	PASS	PASS	PASS	PASS	PASS	PASS	0	86.6607	87	5.69618	56	4853
720	ACCCTCCACCATGCAAGGGATG	080703_002s	NORMAL	NO	1	1	1	M	4	1	7	6	None	EAM293	miR-188	Tuschl RNA, new mirs	CAUCCCUUGCAUGGUGGAGGGU	170				None	None	None	AUTO	DETECTED	208.944	1293.69	5.30475	3.30916	-13.008	-13.008	122.463	111.255	18.1676	73	100	PASS	PASS	PASS	PASS	PASS	PASS	0	115.948	119	17.8182	58	6725
454	ACTGATGTCAGCTCAGTAGGCAC	080703_002s	NORMAL	NO	1	1	1	I	3	1	1	6	None	EAM294	miR-189	Tuschl RNA, new mirs	GUGCCUACUGAGCUGACAUCAGU	171				None	None	None	AUTO	LOW_SIGNAL	208.439	804.124	0	0	0	-78.048	129	129	0	-1	100	PASS	PASS	PASS	PASS	PASS	PASS	0	65.3699	66	2.21427	73	4772
468	ACTGATGTCAGCTCAGTAGGCAC	080703_002s	NORMAL	NO	1	1	1	I	3	1	3	6	None	EAM294	miR-189	Tuschl RNA, new mirs	GUGCCUACUGAGCUGACAUCAGU	171				None	None	None	AUTO	DETECTED	208.786	850.1	3.15097	-1.94199	0	-78.048	91.4498	89.7295	73.5344	65	100	PASS	PASS	PASS	PASS	PASS	PASS	0	66.6667	67	2.04339	39	2600
482	ACTGATGTCAGCTCAGTAGGCAC	080703_002s	NORMAL	NO	1	1	1	I	3	1	5	6	None	EAM294	miR-189	Tuschl RNA, new mirs	GUGCCUACUGAGCUGACAUCAGU	171				None	None	None	AUTO	DETECTED	208.372	896.705	-3.5932	4.29921	0	-78.048	91.3593	78.0224	27.9475	66	100	PASS	PASS	PASS	PASS	PASS	PASS	0	68.6154	68	1.47179	26	1784
496	ACTGATGTCAGCTCAGTAGGCAC	080703_002s	NORMAL	NO	1	1	1	I	3	1	7	6	None	EAM294	miR-189	Tuschl RNA, new mirs	GUGCCUACUGAGCUGACAUCAGU	171				None	None	None	AUTO	DETECTED	208.949	942.929	2.55492	5.57508	0	-78.048	102.421	91.8677	18.7524	67	100	PASS	PASS	PASS	PASS	PASS	PASS	0	74.6154	75	3.5881	39	2910
230	ACCTAATATATCAAACATATCA	080703_002s	NORMAL	NO	1	1	1	E	2	1	1	6	None	EAM295	miR-190	Tuschl RNA, new mirs	UGAUAUGUUUGAUAUAUUAGGU	172				None	None	None	AUTO	DETECTED	210.111	451.681	18.9427	-19.5561	13.008	-143.088	118.135	106.326	12.2557	70	100	PASS	PASS	PASS	PASS	PASS	PASS	0	92.8235	94	7.9138	51	4734
244	ACCTAATATATCAAACATATCA	080703_002s	NORMAL	NO	1	1	1	E	2	1	3	6	None	EAM295	miR-190	Tuschl RNA, new mirs	UGAUAUGUUUGAUAUAUUAGGU	172				None	None	None	AUTO	DETECTED	210.111	498.319	17.5827	-12.8754	13.008	-143.088	118.135	106.326	12.2557	69	100	PASS	PASS	PASS	PASS	PASS	PASS	0	95.5098	98	8.59621	51	4871
258	ACCTAATATATCAAACATATCA	080703_002s	NORMAL	NO	1	1	1	E	2	1	5	6	None	EAM295	miR-190	Tuschl RNA, new mirs	UGAUAUGUUUGAUAUAUUAGGU	172				None	None	None	AUTO	DETECTED	210.5	545	21.2815	-5.65289	13.008	-143.088	104.064	91.056	7.39034	76	100	PASS	PASS	PASS	FAIL	PASS	FAIL	0	96.4	99	8.28901	40	3856
272	ACCTAATATATCAAACATATCA	080703_002s	NORMAL	NO	1	1	1	E	2	1	7	6	None	EAM295	miR-190	Tuschl RNA, new mirs	UGAUAUGUUUGAUAUAUUAGGU	172				None	None	None	AUTO	DETECTED	210.453	591.266	19.3119	-3.8284	13.008	-143.088	111.55	104.758	10.9345	69	100	PASS	PASS	PASS	PASS	PASS	PASS	0	113.961	121	19.3308	51	5812
6	AGCTGCTTTTGGGATTCCGTTG	080703_002s	NORMAL	NO	1	1	1	A	1	1	1	6	None	EAM296	miR-191	Tuschl RNA, new mirs	CAACGGAAUCCCAAAAGCAGCU	173				None	None	None	AUTO	DETECTED	203.959	101.463	1.14328	-10.1534	-39.024	-208.128	148.248	136.875	9.33002	83	100	PASS	PASS	PASS	PASS	PASS	PASS	0	3978.28	4238.5	1934.41	86	342132
20	AGCTGCTTTTGGGATTCCGTTG	080703_002s	NORMAL	NO	1	1	1	A	1	1	3	6	None	EAM296	miR-191	Tuschl RNA, new mirs	CAACGGAAUCCCAAAAGCAGCU	173				None	None	None	AUTO	DETECTED	204.2	147.8	2.92192	-7.40394	-39.024	-208.128	158.245	143.2	17.8115	85	100	PASS	PASS	PASS	PASS	PASS	PASS	0	3541	3954.5	1920.53	96	339936
34	AGCTGCTTTTGGGATTCCGTTG	080703_002s	NORMAL	NO	1	1	1	A	1	1	5	6	None	EAM296	miR-191	Tuschl RNA, new mirs	CAACGGAAUCCCAAAAGCAGCU	173				None	None	None	AUTO	DETECTED	204.214	194.482	1.74787	0	-39.024	-208.128	152.24	139.432	9.6472	82	100	PASS	PASS	PASS	PASS	PASS	PASS	0	3739.52	4048.5	2384.44	88	329078
48	AGCTGCTTTTGGGATTCCGTTG	080703_002s	NORMAL	NO	1	1	1	A	1	1	7	6	None	EAM296	miR-191	Tuschl RNA, new mirs	CAACGGAAUCCCAAAAGCAGCU	173				None	None	None	AUTO	DETECTED	204.5	241.163	4.1047	7.06969	-39.024	-208.128	130.08	130.08	9.52354	82	100	PASS	PASS	PASS	PASS	PASS	PASS	0	3850.79	4079.5	2023.77	80	308063
734	CTGGGACTTTGTAGGCCAGTT	080703_002s	NORMAL	NO	1	1	1	N	4	2	1	6	None	EAM297	miR-193	Tuschl RNA, new mirs	AACUGGCCUACAAAGUCCCAG	174				None	None	None	AUTO	DETECTED	560.586	1149.79	5.49728	-6.42937	65.04	-65.04	121.299	112.813	15.463	65	100	PASS	PASS	PASS	PASS	PASS	PASS	0	485.845	567.5	257.766	58	28179
748	CTGGGACTTTGTAGGCCAGTT	080703_002s	NORMAL	NO	1	1	1	N	4	2	3	6	None	EAM297	miR-193	Tuschl RNA, new mirs	AACUGGCCUACAAAGUCCCAG	174				None	None	None	AUTO	DETECTED	560.742	1196	6.17689	-5.2718	65.04	-65.04	117.072	104.064	18.0003	66	100	PASS	PASS	PASS	PASS	PASS	PASS	0	597.771	671	235.135	48	28693
762	CTGGGACTTTGTAGGCCAGTT	080703_002s	NORMAL	NO	1	1	1	N	4	2	5	6	None	EAM297	miR-193	Tuschl RNA, new mirs	AACUGGCCUACAAAGUCCCAG	174				None	None	None	AUTO	DETECTED	561.254	1242.67	11.4685	1.80226	65.04	-65.04	112.963	111.055	15.3706	64	100	PASS	PASS	PASS	PASS	PASS	PASS	0	689.286	771	431.045	56	38600
776	CTGGGACTTTGTAGGCCAGTT	080703_002s	NORMAL	NO	1	1	1	N	4	2	7	6	None	EAM297	miR-193	Tuschl RNA, new mirs	AACUGGCCUACAAAGUCCCAG	174				None	None	None	AUTO	DETECTED	561.157	1288.75	8.84614	0	65.04	-65.04	123.121	107.262	11.9267	66	100	PASS	PASS	PASS	PASS	PASS	PASS	0	958.038	1229.5	602.107	52	49818
510	TCCACATGGAGTTGCTGTTACA	080703_002s	NORMAL	NO	1	1	1	J	3	2	1	6	None	EAM298	miR-194	Tuschl RNA, new mirs	UGUAACAGCAACUCCAUGUGGA	175				None	None	None	AUTO	LOW_SIGNAL	560.379	804.34	0	0	78.048	-65.04	129	129	0	-1	100	PASS	PASS	PASS	PASS	PASS	PASS	0	61.831	62	1.3521	71	4390
524	TCCACATGGAGTTGCTGTTACA	080703_002s	NORMAL	NO	1	1	1	J	3	2	3	6	None	EAM298	miR-194	Tuschl RNA, new mirs	UGUAACAGCAACUCCAUGUGGA	175				None	None	None	AUTO	LOW_SIGNAL	560.484	850.465	0	0	78.048	-65.04	129	129	0	-1	100	PASS	PASS	PASS	PASS	PASS	PASS	0	62.8	62	2.30689	70	4396
538	TCCACATGGAGTTGCTGTTACA	080703_002s	NORMAL	NO	1	1	1	J	3	2	5	6	None	EAM298	miR-194	Tuschl RNA, new mirs	UGUAACAGCAACUCCAUGUGGA	175				None	None	None	AUTO	LOW_SIGNAL	560.588	896.591	0	0	78.048	-65.04	129	129	0	-1	100	PASS	PASS	PASS	PASS	PASS	PASS	0	61.6203	62	1.54674	79	4868
552	TCCACATGGAGTTGCTGTTACA	080703_002s	NORMAL	NO	1	1	1	J	3	2	7	6	None	EAM298	miR-194	Tuschl RNA, new mirs	UGUAACAGCAACUCCAUGUGGA	175				None	None	None	AUTO	DETECTED	562.711	943.868	26.2486	14.9913	78.048	-65.04	104.167	80.2357	79.5805	63	100	PASS	PASS	PASS	PASS	PASS	PASS	0	65.8621	66	1.78734	29	1910
286	GCCAATATTTCTGTGCTGCTA	080703_002s	NORMAL	NO	1	1	1	F	2	2	1	6	None	EAM299	miR-195	Tuschl RNA, new mirs	UAGCAGCACAGAAAUAUUGGC	176				None	None	None	AUTO	DETECTED	561.061	452.732	19.0698	-8.69092	78.048	-130.08	129.13	122.638	11.3254	71	100	PASS	PASS	PASS	PASS	PASS	PASS	0	371.382	380.5	176.941	68	25254
300	GCCAATATTTCTGTGCTGCTA	080703_002s	NORMAL	NO	1	1	1	F	2	2	3	6	None	EAM299	miR-195	Tuschl RNA, new mirs	UAGCAGCACAGAAAUAUUGGC	176				None	None	None	AUTO	DETECTED	561.211	498.958	19.6597	-7.38052	78.048	-130.08	129.723	122.414	9.98412	67	100	PASS	PASS	PASS	PASS	PASS	PASS	0	343.348	358	131.737	69	23691
314	GCCAATATTTCTGTGCTGCTA	080703_002s	NORMAL	NO	1	1	1	F	2	2	5	6	None	EAM299	miR-195	Tuschl RNA, new mirs	UAGCAGCACAGAAAUAUUGGC	176				None	None	None	AUTO	DETECTED	561.219	545.707	18.4116	0.739163	78.048	-130.08	129.931	122.633	16.8379	67	100	PASS	PASS	PASS	PASS	PASS	PASS	0	381.171	367.5	206.935	70	26682
328	GCCAATATTTCTGTGCTGCTA	080703_002s	NORMAL	NO	1	1	1	F	2	2	7	6	None	EAM299	miR-195	Tuschl RNA, new mirs	UAGCAGCACAGAAAUAUUGGC	176				None	None	None	AUTO	DETECTED	561.486	591.418	20.5235	-4.65808	78.048	-130.08	122.673	119.926	16.5489	66	100	PASS	PASS	PASS	FAIL	PASS	PASS	0	438.328	380	418.123	64	28053
62	GCTGGGTGGAGAAGGTGGTGAA	080703_002s	NORMAL	NO	1	1	1	B	1	2	1	6	None	EAM300	miR-197	Tuschl RNA, new mirs	UUCACCACCUUCUCCACCCAGC	177				None	None	None	AUTO	LOW_SIGNAL	556.811	106.46	0	0	52.032	-143.088	129	129	0	-1	100	PASS	PASS	PASS	PASS	PASS	FAIL	0	64.4459	64	1.5273	74	4769
76	GCTGGGTGGAGAAGGTGGTGAA	080703_002s	NORMAL	NO	1	1	1	B	1	2	3	6	None	EAM300	miR-197	Tuschl RNA, new mirs	UUCACCACCUUCUCCACCCAGC	177				None	None	None	AUTO	LOW_SIGNAL	556.915	152.585	0	0	52.032	-143.088	129	129	0	-1	100	PASS	PASS	PASS	PASS	PASS	FAIL	0	63.4615	64	1.33574	78	4950
90	GCTGGGTGGAGAAGGTGGTGAA	080703_002s	NORMAL	NO	1	1	1	B	1	2	5	6	None	EAM300	miR-197	Tuschl RNA, new mirs	UUCACCACCUUCUCCACCCAGC	177				None	None	None	AUTO	LOW_SIGNAL	557.02	198.71	0	0	52.032	-143.088	129	129	0	-1	100	PASS	PASS	PASS	PASS	PASS	FAIL	0	63.3553	63	1.54664	76	4815
104	GCTGGGTGGAGAAGGTGGTGAA	080703_002s	NORMAL	NO	1	1	1	B	1	2	7	6	None	EAM300	miR-197	Tuschl RNA, new mirs	UUCACCACCUUCUCCACCCAGC	177				None	None	None	AUTO	LOW_SIGNAL	557.125	244.836	0	0	52.032	-143.088	129	129	0	-1	100	PASS	PASS	PASS	PASS	PASS	PASS	0	64.4865	65	1.39709	74	4772
342	CCTATCTCCCCTCTGGACC	080703_002s	NORMAL	NO	1	1	1	G	2	3	1	6	None	EAM301	miR-198	Tuschl RNA, new mirs	GGUCCAGAGGGGAGAUAGG	178				None	None	None	AUTO	LOW_SIGNAL	904.535	456.616	0	0	65.04	-78.048	129	129	0	-1	100	PASS	PASS	PASS	FAIL	PASS	FAIL	0	62.3205	62	1.31419	78	4861
356	CCTATCTCCCCTCTGGACC	080703_002s	NORMAL	NO	1	1	1	G	2	3	3	6	None	EAM301	miR-198	Tuschl RNA, new mirs	GGUCCAGAGGGGAGAUAGG	178				None	None	None	AUTO	LOW_SIGNAL	904.64	502.741	0	0	65.04	-78.048	129	129	0	-1	100	PASS	PASS	PASS	FAIL	PASS	FAIL	0	61.7722	62	1.03712	79	4880
370	CCTATCTCCCCTCTGGACC	080703_002s	NORMAL	NO	1	1	1	G	2	3	5	6	None	EAM301	miR-198	Tuschl RNA, new mirs	GGUCCAGAGGGGAGAUAGG	178				None	None	None	AUTO	LOW_SIGNAL	904.744	548.866	0	0	65.04	-78.048	129	129	0	-1	100	PASS	PASS	PASS	FAIL	PASS	FAIL	0	61.7013	62	1.39609	77	4751
384	CCTATCTCCCCTCTGGACC	080703_002s	NORMAL	NO	1	1	1	G	2	3	7	6	None	EAM301	miR-198	Tuschl RNA, new mirs	GGUCCAGAGGGGAGAUAGG	178				None	None	None	AUTO	LOW_SIGNAL	904.849	594.992	0	0	65.04	-78.048	129	129	0	-1	100	PASS	PASS	PASS	FAIL	PASS	FAIL	0	61.5789	61	2.90867	76	4680
566	AACAGGTAGTCTGAACACTGGG	080703_002s	NORMAL	NO	1	1	1	K	3	3	1	6	None	EAM302	miR-199-s	Tuschl RNA, new mirs	CCCAGUGUUCAGACUACCUGUU	179				None	None	None	AUTO	DETECTED	906.16	804.274	10.9437	-16.68	65.04	-39.024	104.625	101.018	14.5982	68	100	PASS	PASS	PASS	PASS	PASS	PASS	0	98.5116	102	12.1271	43	4236
580	AACAGGTAGTCTGAACACTGGG	080703_002s	NORMAL	NO	1	1	1	K	3	3	3	6	None	EAM302	miR-199-s	Tuschl RNA, new mirs	CCCAGUGUUCAGACUACCUGUU	179				None	None	None	AUTO	DETECTED	906.111	850.889	8.94221	-10.3054	65.04	-39.024	91.056	91.056	7.75679	69	100	PASS	PASS	PASS	PASS	PASS	PASS	0	102.744	106	11.9774	39	4007
594	AACAGGTAGTCTGAACACTGGG	080703_002s	NORMAL	NO	1	1	1	K	3	3	5	6	None	EAM302	miR-199-s	Tuschl RNA, new mirs	CCCAGUGUUCAGACUACCUGUU	179				None	None	None	AUTO	DETECTED	906.354	897.604	10.7453	-2.63193	65.04	-39.024	92.1757	91.5658	16.0311	73	100	PASS	PASS	PASS	PASS	PASS	PASS	0	120.684	124	20.0582	38	4586
608	AACAGGTAGTCTGAACACTGGG	080703_002s	NORMAL	NO	1	1	1	K	3	3	7	6	None	EAM302	miR-199-s	Tuschl RNA, new mirs	CCCAGUGUUCAGACUACCUGUU	179				None	None	None	AUTO	DETECTED	906.479	943.713	11.0049	-2.85026	65.04	-39.024	94.5932	91.6167	18.4998	73	100	PASS	PASS	PASS	PASS	PASS	PASS	0	186.027	200	51.425	37	6883
790	AACCAATGTGCAGACTACTGTA	080703_002s	NORMAL	NO	1	1	1	O	4	3	1	6	None	EAM303	miR-199-as	Tuschl RNA, new mirs	UACAGUAGUCUGCACAUUGGUU	180				None	None	None	AUTO	DETECTED	907.575	1154.2	6.13323	-3.82999	78.048	0	117.375	107.25	18.8031	67	100	PASS	PASS	PASS	PASS	PASS	PASS	0	91.9273	91	13.5658	55	5056
804	AACCAATGTGCAGACTACTGTA	080703_002s	NORMAL	NO	1	1	1	O	4	3	3	6	None	EAM303	miR-199-as	Tuschl RNA, new mirs	UACAGUAGUCUGCACAUUGGUU	180				None	None	None	AUTO	DETECTED	907.813	1200.45	7.87911	-2.15953	78.048	0	115.683	111.14	20.633	71	100	PASS	PASS	PASS	PASS	PASS	PASS	0	99.7759	101	15.4489	58	5787
818	AACCAATGTGCAGACTACTGTA	080703_002s	NORMAL	NO	1	1	1	O	4	3	5	6	None	EAM303	miR-199-as	Tuschl RNA, new mirs	UACAGUAGUCUGCACAUUGGUU	180				None	None	None	AUTO	DETECTED	908.121	1247.44	10.5229	9.01287	78.048	0	117.757	108.376	13.6226	69	100	PASS	PASS	PASS	PASS	PASS	PASS	0	124.351	127	26.683	57	7088
832	AACCAATGTGCAGACTACTGTA	080703_002s	NORMAL	NO	1	1	1	O	4	3	7	6	None	EAM303	miR-199-as	Tuschl RNA, new mirs	UACAGUAGUCUGCACAUUGGUU	180				None	None	None	AUTO	DETECTED	908.178	1293.89	9.90209	13.2398	78.048	0	111.389	104.872	13.7533	69	100	PASS	PASS	PASS	PASS	PASS	PASS	0	215.18	228	66.692	50	10759
118	CATCGTTACCAGACAGTGTTA	080703_002s	NORMAL	NO	1	1	1	C	1	3	1	6	None	EAM304	miR-200a	Tuschl RNA, new mirs	UAACACUGUCUGGUAACGAUG	181				None	None	None	AUTO	DETECTED	906.89	105.565	14.811	-14.4492	91.056	-130.08	119.828	118.783	14.4889	75	100	PASS	PASS	PASS	PASS	PASS	PASS	0	99.2222	100	9.90836	63	6251
132	CATCGTTACCAGACAGTGTTA	080703_002s	NORMAL	NO	1	1	1	C	1	3	3	6	None	EAM304	miR-200a	Tuschl RNA, new mirs	UAACACUGUCUGGUAACGAUG	181				None	None	None	AUTO	DETECTED	906.959	152.041	14.3601	-9.89296	91.056	-130.08	110.376	110.376	10.8912	75	100	PASS	PASS	PASS	PASS	PASS	PASS	0	91.8621	92	5.59589	58	5328
146	CATCGTTACCAGACAGTGTTA	080703_002s	NORMAL	NO	1	1	1	C	1	3	5	6	None	EAM304	miR-200a	Tuschl RNA, new mirs	UAACACUGUCUGGUAACGAUG	181				None	None	None	AUTO	DETECTED	907.045	198.954	14.1195	0.36581	91.056	-130.08	119.575	110.376	10.4944	78	100	PASS	PASS	PASS	PASS	PASS	PASS	0	96.9828	97	5.14864	58	5625
160	CATCGTTACCAGACAGTGTTA	080703_002s	NORMAL	NO	1	1	1	C	1	3	7	6	None	EAM304	miR-200a	Tuschl RNA, new mirs	UAACACUGUCUGGUAACGAUG	181				None	None	None	AUTO	DETECTED	907.338	245.412	16.568	4.68289	91.056	-130.08	116.331	110.802	14.5297	82	100	PASS	PASS	PASS	PASS	PASS	PASS	0	116.2	118	10.2657	55	6391
846	GTCATCATTACCAGGCAGTATTA	080703_002s	NORMAL	NO	1	1	1	P	4	4	1	6	None	EAM305	miR-200b	Tuschl RNA, new mirs	UAAUACUGCCUGGUAAUGAUGAC	182				None	None	None	AUTO	DETECTED	1259.68	1151.03	21.246	-8.8779	143.088	-26.016	103.131	93.9281	39.2119	65	100	PASS	PASS	PASS	PASS	PASS	PASS	0	68.7561	69	2.02213	41	2819
860	GTCATCATTACCAGGCAGTATTA	080703_002s	NORMAL	NO	1	1	1	P	4	4	3	6	None	EAM305	miR-200b	Tuschl RNA, new mirs	UAAUACUGCCUGGUAAUGAUGAC	182				None	None	None	AUTO	DETECTED	1259.52	1197.43	17.8797	-5.25274	143.088	-26.016	101.978	91.9371	29.3082	65	100	PASS	PASS	PASS	PASS	PASS	PASS	0	68.5526	68.5	2.15228	38	2605
874	GTCATCATTACCAGGCAGTATTA	080703_002s	NORMAL	NO	1	1	1	P	4	4	5	6	None	EAM305	miR-200b	Tuschl RNA, new mirs	UAAUACUGCCUGGUAAUGAUGAC	182				None	None	None	AUTO	DETECTED	1259.44	1244.11	15.4343	1.94834	143.088	-26.016	98.9355	98.9355	18.7524	66	100	PASS	PASS	PASS	PASS	PASS	PASS	0	72.2143	71.5	3.40398	42	3033
888	GTCATCATTACCAGGCAGTATTA	080703_002s	NORMAL	NO	1	1	1	P	4	4	7	6	None	EAM305	miR-200b	Tuschl RNA, new mirs	UAAUACUGCCUGGUAAUGAUGAC	182				None	None	None	AUTO	DETECTED	1259.61	1289.87	16.2838	-2.84074	143.088	-26.016	98.5347	86.1126	8.47724	66	100	PASS	PASS	PASS	PASS	PASS	PASS	0	83.2857	84	6.4515	35	2915
622	AGAACAATGCCTTACTGAGTA	080703_002s	NORMAL	NO	1	1	1	L	3	4	1	6	None	EAM306	miR-201	Tuschl RNA, new mirs	UACUCAGUAAGGCAUUGUUCU	183				None	None	None	AUTO	LOW_SIGNAL	1254.26	800.772	0	0	104.064	-91.056	129	129	0	-1	100	PASS	PASS	PASS	PASS	PASS	FAIL	0	60.5867	61	1.27442	75	4544
636	AGAACAATGCCTTACTGAGTA	080703_002s	NORMAL	NO	1	1	1	L	3	4	3	6	None	EAM306	miR-201	Tuschl RNA, new mirs	UACUCAGUAAGGCAUUGUUCU	183				None	None	None	AUTO	LOW_SIGNAL	1254.36	846.897	0	0	104.064	-91.056	129	129	0	-1	100	PASS	PASS	PASS	FAIL	PASS	FAIL	0	61.1867	61	1.13535	75	4589
650	AGAACAATGCCTTACTGAGTA	080703_002s	NORMAL	NO	1	1	1	L	3	4	5	6	None	EAM306	miR-201	Tuschl RNA, new mirs	UACUCAGUAAGGCAUUGUUCU	183				None	None	None	AUTO	LOW_SIGNAL	1254.47	893.022	0	0	104.064	-91.056	129	129	0	-1	100	PASS	PASS	PASS	FAIL	PASS	FAIL	0	60.6164	61	1.27617	73	4425
664	AGAACAATGCCTTACTGAGTA	080703_002s	NORMAL	NO	1	1	1	L	3	4	7	6	None	EAM306	miR-201	Tuschl RNA, new mirs	UACUCAGUAAGGCAUUGUUCU	183				None	None	None	AUTO	LOW_SIGNAL	1254.57	939.148	0	0	104.064	-91.056	129	129	0	-1	100	PASS	PASS	PASS	PASS	PASS	FAIL	0	60.1818	60	1.43019	77	4634
398	TCTTCCCATGCGCTATACCTCT	080703_002s	NORMAL	NO	1	1	1	H	2	4	1	6	None	EAM307	miR-202	Tuschl RNA, new mirs	AGAGGUAUAGCGCAUGGGAAGA	184				None	None	None	AUTO	LOW_SIGNAL	1257.47	457.832	0	0	156.096	-52.032	129	129	0	-1	100	PASS	PASS	PASS	FAIL	PASS	FAIL	0	62.7027	63	1.53257	74	4640
412	TCTTCCCATGCGCTATACCTCT	080703_002s	NORMAL	NO	1	1	1	H	2	4	3	6	None	EAM307	miR-202	Tuschl RNA, new mirs	AGAGGUAUAGCGCAUGGGAAGA	184				None	None	None	AUTO	LOW_SIGNAL	1257.58	503.957	0	0	156.096	-52.032	129	129	0	-1	100	PASS	PASS	PASS	FAIL	PASS	FAIL	0	62.6842	63	1.098	76	4764
426	TCTTCCCATGCGCTATACCTCT	080703_002s	NORMAL	NO	1	1	1	H	2	4	5	6	None	EAM307	miR-202	Tuschl RNA, new mirs	AGAGGUAUAGCGCAUGGGAAGA	184				None	None	None	AUTO	LOW_SIGNAL	1257.68	550.082	0	0	156.096	-52.032	129	129	0	-1	100	PASS	PASS	PASS	FAIL	PASS	FAIL	0	62.9737	63	1.72799	76	4786
440	TCTTCCCATGCGCTATACCTCT	080703_002s	NORMAL	NO	1	1	1	H	2	4	7	6	None	EAM307	miR-202	Tuschl RNA, new mirs	AGAGGUAUAGCGCAUGGGAAGA	184				None	None	None	AUTO	LOW_SIGNAL	1257.79	596.208	0	0	156.096	-52.032	129	129	0	-1	100	PASS	PASS	PASS	PASS	PASS	FAIL	0	62.9459	63	1.30218	74	4658
174	CCACACACTTCCTTACATTCCA	080703_002s	NORMAL	NO	1	1	1	D	1	4	1	6	None	EAM308	miR-206	Tuschl RNA, new mirs	UGGAAUGUAAGGAAGUGUGUGG	185				None	None	None	AUTO	DETECTED	1257.24	104.907	7.15027	-12.8033	156.096	-130.08	102.402	102.402	12.476	70	100	PASS	PASS	PASS	PASS	PASS	PASS	0	187.63	198.5	42.4329	46	8631
188	CCACACACTTCCTTACATTCCA	080703_002s	NORMAL	NO	1	1	1	D	1	4	3	6	None	EAM308	miR-206	Tuschl RNA, new mirs	UGGAAUGUAAGGAAGUGUGUGG	185				None	None	None	AUTO	DETECTED	1257.8	151.518	13.0175	-6.48435	156.096	-130.08	106.965	98.7089	14.4604	77	100	PASS	PASS	PASS	PASS	PASS	PASS	0	179	198	47.4548	46	8234
202	CCACACACTTCCTTACATTCCA	080703_002s	NORMAL	NO	1	1	1	D	1	4	5	6	None	EAM308	miR-206	Tuschl RNA, new mirs	UGGAAUGUAAGGAAGUGUGUGG	185				None	None	None	AUTO	DETECTED	1257.95	198.066	13.6956	-0.992829	156.096	-130.08	104.338	96.7776	9.78994	72	100	PASS	PASS	PASS	PASS	PASS	PASS	0	229.155	249	57.0641	45	10312
216	CCACACACTTCCTTACATTCCA	080703_002s	NORMAL	NO	1	1	1	D	1	4	7	6	None	EAM308	miR-206	Tuschl RNA, new mirs	UGGAAUGUAAGGAAGUGUGUGG	185				None	None	None	AUTO	DETECTED	1258.03	244.568	13.2779	3.90363	156.096	-130.08	108.168	96.912	9.21051	70	100	PASS	PASS	PASS	PASS	PASS	PASS	0	460.841	469.5	118.177	44	20277
679	GAGGGAGGAGAGCCAGGAGAAGC	080703_002s	NORMAL	NO	1	1	1	M	4	1	1	7	None	EAM309	miR-207	Tuschl RNA, new mirs	GCUUCUCCUGGCUCUCCUCCCUC	186				None	None	None	AUTO	LOW_SIGNAL	231.286	1155.01	0	0	-13.008	-13.008	129	129	0	-1	100	PASS	PASS	PASS	PASS	PASS	FAIL	0	61.7808	62	1.50228	73	4510
693	GAGGGAGGAGAGCCAGGAGAAGC	080703_002s	NORMAL	NO	1	1	1	M	4	1	3	7	None	EAM309	miR-207	Tuschl RNA, new mirs	GCUUCUCCUGGCUCUCCUCCCUC	186				None	None	None	AUTO	LOW_SIGNAL	231.39	1201.14	0	0	-13.008	-13.008	129	129	0	-1	100	PASS	PASS	PASS	PASS	PASS	FAIL	0	60.5479	60	1.80309	73	4420
707	GAGGGAGGAGAGCCAGGAGAAGC	080703_002s	NORMAL	NO	1	1	1	M	4	1	5	7	None	EAM309	miR-207	Tuschl RNA, new mirs	GCUUCUCCUGGCUCUCCUCCCUC	186				None	None	None	AUTO	LOW_SIGNAL	231.495	1247.26	0	0	-13.008	-13.008	129	129	0	-1	100	PASS	PASS	PASS	PASS	PASS	FAIL	0	62.0833	62	1.32951	72	4470
721	GAGGGAGGAGAGCCAGGAGAAGC	080703_002s	NORMAL	NO	1	1	1	M	4	1	7	7	None	EAM309	miR-207	Tuschl RNA, new mirs	GCUUCUCCUGGCUCUCCUCCCUC	186				None	None	None	AUTO	LOW_SIGNAL	231.599	1293.39	0	0	-13.008	-13.008	129	129	0	-1	100	PASS	PASS	PASS	FAIL	PASS	FAIL	0	61.6081	62	1.68651	74	4559
455	ACAAGCTTTTTGCTCGTCTTAT	080703_002s	NORMAL	NO	1	1	1	I	3	1	1	7	None	EAM310	miR-208	Tuschl RNA, new mirs	AUAAGACGAGCAAAAAGCUUGU	187				None	None	None	AUTO	LOW_SIGNAL	231.502	804.072	0	0	0	-78.048	129	129	0	-1	100	PASS	PASS	PASS	FAIL	PASS	FAIL	0	61.1026	61	1.26481	78	4766
469	ACAAGCTTTTTGCTCGTCTTAT	080703_002s	NORMAL	NO	1	1	1	I	3	1	3	7	None	EAM310	miR-208	Tuschl RNA, new mirs	AUAAGACGAGCAAAAAGCUUGU	187				None	None	None	AUTO	LOW_SIGNAL	231.606	850.197	0	0	0	-78.048	129	129	0	-1	100	PASS	PASS	PASS	PASS	PASS	FAIL	0	61.6234	62	1.28799	77	4745
483	ACAAGCTTTTTGCTCGTCTTAT	080703_002s	NORMAL	NO	1	1	1	I	3	1	5	7	None	EAM310	miR-208	Tuschl RNA, new mirs	AUAAGACGAGCAAAAAGCUUGU	187				None	None	None	AUTO	LOW_SIGNAL	231.711	896.322	0	0	0	-78.048	129	129	0	-1	100	PASS	PASS	PASS	PASS	PASS	FAIL	0	59.64	60	1.23726	75	4473
497	ACAAGCTTTTTGCTCGTCTTAT	080703_002s	NORMAL	NO	1	1	1	I	3	1	7	7	None	EAM310	miR-208	Tuschl RNA, new mirs	AUAAGACGAGCAAAAAGCUUGU	187				None	None	None	AUTO	LOW_SIGNAL	231.815	942.448	0	0	0	-78.048	129	129	0	-1	100	PASS	PASS	PASS	PASS	PASS	FAIL	0	59.96	60	1.15595	75	4497
63	Name	080703_002s	NORMAL	NO	1	1	1	B	1	2	1	7	None	None								None	None	None	AUTO	LOW_SIGNAL	579.874	106.407	0	0	52.032	-143.088	129	129	0	-1	100	PASS	PASS	PASS	FAIL	PASS	FAIL	0	62.68	63	1.4347	75	4701
77	Name	080703_002s	NORMAL	NO	1	1	1	B	1	2	3	7	None	None								None	None	None	AUTO	LOW_SIGNAL	579.978	152.533	0	0	52.032	-143.088	129	129	0	-1	100	PASS	PASS	PASS	FAIL	PASS	FAIL	0	62.5325	62	1.7136	77	4815
91	Name	080703_002s	NORMAL	NO	1	1	1	B	1	2	5	7	None	None								None	None	None	AUTO	LOW_SIGNAL	580.083	198.658	0	0	52.032	-143.088	129	129	0	-1	100	PASS	PASS	PASS	PASS	PASS	FAIL	0	61.9474	62	1.2099	76	4708
105	Name	080703_002s	NORMAL	NO	1	1	1	B	1	2	7	7	None	None								None	None	None	AUTO	LOW_SIGNAL	580.187	244.784	0	0	52.032	-143.088	129	129	0	-1	100	PASS	PASS	PASS	PASS	PASS	FAIL	0	62.92	63	1.08752	75	4719
119	Name	080703_002s	NORMAL	NO	1	1	1	C	1	3	1	7	None	None								None	None	None	AUTO	LOW_SIGNAL	928.814	106.624	0	0	91.056	-130.08	129	129	0	-1	100	PASS	PASS	PASS	FAIL	PASS	FAIL	0	65.4359	65	1.60834	78	5104
133	Name	080703_002s	NORMAL	NO	1	1	1	C	1	3	3	7	None	None								None	None	None	AUTO	LOW_SIGNAL	928.918	152.749	0	0	91.056	-130.08	129	129	0	-1	100	PASS	PASS	PASS	PASS	PASS	FAIL	0	65.0909	65	1.20505	77	5012
147	Name	080703_002s	NORMAL	NO	1	1	1	C	1	3	5	7	None	None								None	None	None	AUTO	LOW_SIGNAL	929.023	198.874	0	0	91.056	-130.08	129	129	0	-1	100	PASS	PASS	PASS	PASS	PASS	FAIL	0	66.8108	67	1.35157	74	4944
161	Name	080703_002s	NORMAL	NO	1	1	1	C	1	3	7	7	None	None								None	None	None	AUTO	LOW_SIGNAL	929.127	245	0	0	91.056	-130.08	129	129	0	-1	100	PASS	PASS	PASS	PASS	PASS	FAIL	0	64.9178	65	1.45061	73	4739
175	Name	080703_002s	NORMAL	NO	1	1	1	D	1	4	1	7	None	None								None	None	None	AUTO	LOW_SIGNAL	1279.75	105.839	0	0	156.096	-130.08	129	129	0	-1	100	PASS	PASS	PASS	PASS	PASS	FAIL	0	62.8961	63	1.46525	77	4843
189	Name	080703_002s	NORMAL	NO	1	1	1	D	1	4	3	7	None	None								None	None	None	AUTO	LOW_SIGNAL	1279.86	151.965	0	0	156.096	-130.08	129	129	0	-1	100	PASS	PASS	PASS	PASS	PASS	FAIL	0	63.36	63	1.34204	75	4752
203	Name	080703_002s	NORMAL	NO	1	1	1	D	1	4	5	7	None	None								None	None	None	AUTO	LOW_SIGNAL	1279.96	198.09	0	0	156.096	-130.08	129	129	0	-1	100	PASS	PASS	PASS	PASS	PASS	FAIL	0	63.0278	63	0.96374	72	4538
217	Name	080703_002s	NORMAL	NO	1	1	1	D	1	4	7	7	None	None								None	None	None	AUTO	LOW_SIGNAL	1280.07	244.215	0	0	156.096	-130.08	129	129	0	-1	100	PASS	PASS	PASS	FAIL	PASS	FAIL	0	63.1918	63	1.03625	73	4613
343	Name	080703_002s	NORMAL	NO	1	1	1	G	2	3	1	7	None	None								None	None	None	AUTO	LOW_SIGNAL	927.598	456.564	0	0	65.04	-78.048	129	129	0	-1	100	PASS	PASS	PASS	FAIL	PASS	FAIL	0	61.3718	61	1.19641	78	4787
357	Name	080703_002s	NORMAL	NO	1	1	1	G	2	3	3	7	None	None								None	None	None	AUTO	LOW_SIGNAL	927.702	502.689	0	0	65.04	-78.048	129	129	0	-1	100	PASS	PASS	PASS	FAIL	PASS	FAIL	0	61.0641	61	1.26224	78	4763
371	Name	080703_002s	NORMAL	NO	1	1	1	G	2	3	5	7	None	None								None	None	None	AUTO	LOW_SIGNAL	927.807	548.814	0	0	65.04	-78.048	129	129	0	-1	100	PASS	PASS	PASS	FAIL	PASS	FAIL	0	61.3158	61	1.30854	76	4660
385	Name	080703_002s	NORMAL	NO	1	1	1	G	2	3	7	7	None	None								None	None	None	AUTO	LOW_SIGNAL	927.911	594.94	0	0	65.04	-78.048	129	129	0	-1	100	PASS	PASS	PASS	PASS	PASS	FAIL	0	61.1781	61	1.09725	73	4466
399	Name	080703_002s	NORMAL	NO	1	1	1	H	2	4	1	7	None	None								None	None	None	AUTO	LOW_SIGNAL	1280.54	457.779	0	0	156.096	-52.032	129	129	0	-1	100	PASS	PASS	PASS	FAIL	PASS	FAIL	0	62.1795	62	0.990128	78	4850
413	Name	080703_002s	NORMAL	NO	1	1	1	H	2	4	3	7	None	None								None	None	None	AUTO	LOW_SIGNAL	1280.64	503.905	0	0	156.096	-52.032	129	129	0	-1	100	PASS	PASS	PASS	FAIL	PASS	FAIL	0	62.2436	62	1.10707	78	4855
427	Name	080703_002s	NORMAL	NO	1	1	1	H	2	4	5	7	None	None								None	None	None	AUTO	LOW_SIGNAL	1280.75	550.03	0	0	156.096	-52.032	129	129	0	-1	100	PASS	PASS	PASS	PASS	PASS	FAIL	0	61.9342	62	1.22568	76	4707
441	Name	080703_002s	NORMAL	NO	1	1	1	H	2	4	7	7	None	None								None	None	None	AUTO	LOW_SIGNAL	1280.85	596.156	0	0	156.096	-52.032	129	129	0	-1	100	PASS	PASS	PASS	FAIL	PASS	FAIL	0	61.9589	62	1.18367	73	4523
567	Name	080703_002s	NORMAL	NO	1	1	1	K	3	3	1	7	None	None								None	None	None	AUTO	LOW_SIGNAL	928.382	805.504	0	0	65.04	-39.024	129	129	0	-1	100	PASS	PASS	PASS	PASS	PASS	FAIL	0	59.9324	60	1.12665	74	4435
581	Name	080703_002s	NORMAL	NO	1	1	1	K	3	3	3	7	None	None								None	None	None	AUTO	LOW_SIGNAL	928.486	851.629	0	0	65.04	-39.024	129	129	0	-1	100	PASS	PASS	PASS	FAIL	PASS	FAIL	0	61.2838	61	1.38999	74	4535
595	Name	080703_002s	NORMAL	NO	1	1	1	K	3	3	5	7	None	None								None	None	None	AUTO	LOW_SIGNAL	928.591	897.754	0	0	65.04	-39.024	129	129	0	-1	100	PASS	PASS	PASS	FAIL	PASS	FAIL	0	60.6923	60	9.76384	78	4734
609	Name	080703_002s	NORMAL	NO	1	1	1	K	3	3	7	7	None	None								None	None	None	AUTO	LOW_SIGNAL	928.695	943.88	0	0	65.04	-39.024	129	129	0	-1	100	PASS	PASS	PASS	PASS	PASS	FAIL	0	59.5385	59	1.4919	78	4644
623	Name	080703_002s	NORMAL	NO	1	1	1	L	3	4	1	7	None	None								None	None	None	AUTO	LOW_SIGNAL	1277.32	800.72	0	0	104.064	-91.056	129	129	0	-1	100	PASS	PASS	PASS	PASS	PASS	FAIL	0	60.6533	61	1.24655	75	4549
637	Name	080703_002s	NORMAL	NO	1	1	1	L	3	4	3	7	None	None								None	None	None	AUTO	LOW_SIGNAL	1277.43	846.845	0	0	104.064	-91.056	129	129	0	-1	100	PASS	PASS	PASS	FAIL	PASS	FAIL	0	60.7067	61	1.22776	75	4553
651	Name	080703_002s	NORMAL	NO	1	1	1	L	3	4	5	7	None	None								None	None	None	AUTO	LOW_SIGNAL	1277.53	892.97	0	0	104.064	-91.056	129	129	0	-1	100	PASS	PASS	PASS	FAIL	PASS	FAIL	0	60.8182	61	1.30512	77	4683
665	Name	080703_002s	NORMAL	NO	1	1	1	L	3	4	7	7	None	None								None	None	None	AUTO	LOW_SIGNAL	1277.63	939.096	0	0	104.064	-91.056	129	129	0	-1	100	PASS	PASS	PASS	FAIL	PASS	FAIL	0	60.3158	60	1.288	76	4584
791	Name	080703_002s	NORMAL	NO	1	1	1	O	4	3	1	7	None	None								None	None	None	AUTO	LOW_SIGNAL	930.166	1154.44	0	0	78.048	0	129	129	0	-1	100	PASS	PASS	PASS	PASS	PASS	FAIL	0	59.7123	60	1.3279	73	4359
805	Name	080703_002s	NORMAL	NO	1	1	1	O	4	3	3	7	None	None								None	None	None	AUTO	LOW_SIGNAL	930.27	1200.57	0	0	78.048	0	129	129	0	-1	100	PASS	PASS	PASS	FAIL	PASS	FAIL	0	61.1467	61	1.45837	75	4586
819	Name	080703_002s	NORMAL	NO	1	1	1	O	4	3	5	7	None	None								None	None	None	AUTO	LOW_SIGNAL	930.375	1246.69	0	0	78.048	0	129	129	0	-1	100	PASS	PASS	PASS	FAIL	PASS	FAIL	0	61.0133	61	1.0966	75	4576
833	Name	080703_002s	NORMAL	NO	1	1	1	O	4	3	7	7	None	None								None	None	None	AUTO	LOW_SIGNAL	930.479	1292.82	0	0	78.048	0	129	129	0	-1	100	PASS	PASS	PASS	FAIL	PASS	FAIL	0	61.1351	61	1.44606	74	4524
847	Name	080703_002s	NORMAL	NO	1	1	1	P	4	4	1	7	None	None								None	None	None	AUTO	LOW_SIGNAL	1281.11	1151.66	0	0	143.088	-26.016	129	129	0	-1	100	PASS	PASS	PASS	PASS	PASS	FAIL	0	59.5395	60	1.259	76	4525
861	Name	080703_002s	NORMAL	NO	1	1	1	P	4	4	3	7	None	None								None	None	None	AUTO	LOW_SIGNAL	1281.21	1197.79	0	0	143.088	-26.016	129	129	0	-1	100	PASS	PASS	PASS	PASS	PASS	FAIL	0	59.0676	59	1.32759	74	4371
875	Name	080703_002s	NORMAL	NO	1	1	1	P	4	4	5	7	None	None								None	None	None	AUTO	LOW_SIGNAL	1281.32	1243.91	0	0	143.088	-26.016	129	129	0	-1	100	PASS	PASS	PASS	PASS	PASS	FAIL	0	59.1867	59	1.14719	75	4439
889	Name	080703_002s	NORMAL	NO	1	1	1	P	4	4	7	7	None	None								None	None	None	AUTO	LOW_SIGNAL	1281.42	1290.04	0	0	143.088	-26.016	129	129	0	-1	100	PASS	PASS	PASS	PASS	PASS	FAIL	0	59.1233	59	1.31176	73	4316
[truncated: 17 more columns]

## Sheet: hyb2
Number	Name	Array/Plate	Flagged As	Control Spot	Multi-Set	Multi-Set Row	Multi-Set Column	Set	Set Row	Set Column	Row	Column	Comments	Clone ID	UniGene cluster ID	Gene symbol	Locus ID	Chromosome ID	GenBank accession number	Tissue	Gene map	Gene name	Organism	Sequence	Detection Method (b2_w595)	Detection Status (b2_w595)	X Centroid (pixels) (b2_w595)	Y Centroid (pixels) (b2_w595)	X Spot Deviation (um) (b2_w595)	Y Spot Deviation (um) (b2_w595)	X Set Deviation (um) (b2_w595)	Y Set Deviation (um) (b2_w595)	Major Extent (um) (b2_w595)	Minor Extent (um) (b2_w595)	Compactness (%) (b2_w595)	Threshold (b2_w595)	Spot Confidence (b2_w595)	Confidence Status (b2_w595)	Background Mean Confidence Status (b2_w595)	Background SD Confidence Status (b2_w595)	Signal CV Confidence Status (b2_w595)	Saturated Pixels Confidence Status (b2_w595)	SNR Confidence Status (b2_w595)	Spot Saturation (%) (b2_w595)	Spot Mean Intensity (b2_w595)	Spot Median Intensity (b2_w595)	Spot Standard Deviation (b2_w595)	Spot Number of Pixels (b2_w595)	Spot Total Intensity (b2_w595)
680	TCCATCATCAAAACAAATGGAGT	080703_007s	NORMAL	NO	1	1	1	M	4	1	2	1	None	EAM101	no	r.ch.2	ACTCCATTTGTTTTGATGATGGA	1	rat brain	yes	?	None	None	None	AUTO	DETECTED	67.9483	1156.76	-11.3019	-8.52221	-52.032	13.008	158.273	147.054	13.6258	214	100	PASS	PASS	PASS	PASS	PASS	PASS	5	26757.7	24481.5	23629.6	100	2675773
694	TCCATCATCAAAACAAATGGAGT	080703_007s	NORMAL	NO	1	1	1	M	4	1	4	1	None	EAM101	no	r.ch.2	ACTCCATTTGTTTTGATGATGGA	1	rat brain	yes	?	None	None	None	AUTO	DETECTED	67.4739	1203.56	-17.6322	0	-52.032	13.008	159.249	136.005	11.3383	186	100	PASS	PASS	PASS	PASS	PASS	PASS	0	26889.2	26846.5	22402.1	88	2366245
708	TCCATCATCAAAACAAATGGAGT	080703_007s	NORMAL	NO	1	1	1	M	4	1	6	1	None	EAM101	no	r.ch.2	ACTCCATTTGTTTTGATGATGGA	1	rat brain	yes	?	None	None	None	AUTO	DETECTED	67.2636	1250.43	-20.5275	9.91955	-52.032	13.008	151.924	143.065	11.6408	193	100	PASS	PASS	PASS	PASS	PASS	PASS	7	26043.2	21675	24692	95	2474103
722	TCCATCATCAAAACAAATGGAGT	080703_007s	NORMAL	NO	1	1	1	M	4	1	8	1	None	EAM101	no	r.ch.2	ACTCCATTTGTTTTGATGATGGA	1	rat brain	yes	?	None	None	None	AUTO	DETECTED	67.9091	1296.44	-12.2913	8.5238	-52.032	13.008	150.892	140.957	14.9951	179	100	PASS	PASS	PASS	PASS	PASS	PASS	0	25051.8	21919.5	22943.7	92	2304763
232	TCCATCATGAAAAGAAATGGAGT	080703_007s	NORMAL	NO	1	1	1	E	2	1	2	1	None	EAM102	no		EAM101 control	1		synthetic		None	None	None	AUTO	DETECTED	71.943	454.652	-8.97188	-11.4479	0	-117.072	126.837	123.281	11.5904	98	100	PASS	PASS	PASS	PASS	PASS	PASS	0	1549.74	1519	1162.74	69	106932
246	TCCATCATGAAAAGAAATGGAGT	080703_007s	NORMAL	NO	1	1	1	E	2	1	4	1	None	EAM102	no		EAM101 control	1		synthetic		None	None	None	AUTO	DETECTED	72.075	501.1	-7.41525	-7.25031	0	-117.072	120.78	120.78	14.1085	104	100	PASS	PASS	PASS	PASS	PASS	PASS	0	1712.59	1554	1188.38	69	118169
260	TCCATCATGAAAAGAAATGGAGT	080703_007s	NORMAL	NO	1	1	1	E	2	1	6	1	None	EAM102	no		EAM101 control	1		synthetic		None	None	None	AUTO	DETECTED	71.9507	547.655	-9.1919	-1.66411	0	-117.072	119.927	112.755	13.8368	91	100	PASS	PASS	PASS	PASS	PASS	PASS	0	1576.27	1496	1141.51	59	93000
274	TCCATCATGAAAAGAAATGGAGT	080703_007s	NORMAL	NO	1	1	1	E	2	1	8	1	None	EAM102	no		EAM101 control	1		synthetic		None	None	None	AUTO	DETECTED	71.9805	594.149	-8.96394	3.13529	0	-117.072	123.393	119.448	14.4889	92	100	PASS	PASS	PASS	PASS	PASS	PASS	0	1527.43	1145	1164.42	67	102338
684	TGGCATTCACCGCGTGCCTTA	080703_007s	NORMAL	NO	1	1	1	M	4	1	2	5	None	EAM103	no	N1_H09-5	TAAGGCACGCGGTGAATGCCA	2	rat brain	yes	N1_H09-5	None	None	None	AUTO	TOO_LARGE	161.068	1157.39	0	0	-52.032	13.008	129	129	0	-1	100	PASS	FAIL	FAIL	PASS	PASS	PASS	0	43588.1	62836	26630.1	73	3181934
698	TGGCATTCACCGCGTGCCTTA	080703_007s	NORMAL	NO	1	1	1	M	4	1	4	5	None	EAM103	no	N1_H09-5	TAAGGCACGCGGTGAATGCCA	2	rat brain	yes	N1_H09-5	None	None	None	AUTO	DETECTED	160.082	1202.84	-12.9886	-8.82391	-52.032	13.008	144.481	143.982	16.3991	418	14.1753	FAIL	PASS	FAIL	PASS	FAIL	PASS	44	39347.6	61717	28668	97	3816713
712	TGGCATTCACCGCGTGCCTTA	080703_007s	NORMAL	NO	1	1	1	M	4	1	6	5	None	EAM103	no	N1_H09-5	TAAGGCACGCGGTGAATGCCA	2	rat brain	yes	N1_H09-5	None	None	None	AUTO	DETECTED	159.842	1249.19	-16.2636	-5.80692	-52.032	13.008	146.824	146.824	12.0059	393	100	PASS	FAIL	FAIL	PASS	PASS	PASS	0	36014.7	39302	27991.5	101	3637480
726	TGGCATTCACCGCGTGCCTTA	080703_007s	NORMAL	NO	1	1	1	M	4	1	8	5	None	EAM103	no	N1_H09-5	TAAGGCACGCGGTGAATGCCA	2	rat brain	yes	N1_H09-5	None	None	None	AUTO	TOO_LARGE	161.105	1295.77	0	0	-52.032	13.008	129	129	0	-1	100	PASS	FAIL	FAIL	PASS	PASS	PASS	0	40587.1	57808.5	27152.2	76	3084620
236	TGGCATTCAGCGGGTGCCTTA	080703_007s	NORMAL	NO	1	1	1	E	2	1	2	5	None	EAM104	no		EAM103 control	2		synthetic		None	None	None	AUTO	DETECTED	164.546	453.154	-4.39032	-30.6145	0	-117.072	161.277	157.795	12.8711	198	100	PASS	PASS	PASS	PASS	PASS	PASS	0	25462	20057.5	24785.8	116	2953598
250	TGGCATTCAGCGGGTGCCTTA	080703_007s	NORMAL	NO	1	1	1	E	2	1	4	5	None	EAM104	no		EAM103 control	2		synthetic		None	None	None	AUTO	DETECTED	164.28	500.175	-8.00614	-18.9658	0	-117.072	157.08	155.642	11.5663	213	100	PASS	PASS	PASS	PASS	PASS	PASS	0	27363.4	22680.5	25121.3	106	2900519
264	TGGCATTCAGCGGGTGCCTTA	080703_007s	NORMAL	NO	1	1	1	E	2	1	6	5	None	EAM104	no		EAM103 control	2		synthetic		None	None	None	AUTO	DETECTED	164.648	546.63	-3.38776	-14.6713	0	-117.072	158.197	142.518	22.7177	206	89.6739	PASS	PASS	PASS	PASS	FAIL	PASS	14	28980.6	24547	26210.4	92	2666219
278	TGGCATTCAGCGGGTGCCTTA	080703_007s	NORMAL	NO	1	1	1	E	2	1	8	5	None	EAM104	no		EAM103 control	2		synthetic		None	None	None	AUTO	DETECTED	164.153	593.112	-9.98565	-10.0442	0	-117.072	162.319	151.511	8.93056	177	91.3462	PASS	PASS	PASS	PASS	FAIL	PASS	13	29162.3	17835.5	28486.2	104	3032879
674	TCACAAGTTAGGGTCTCAGGGA	080703_007s	NORMAL	NO	1	1	1	M	4	1	1	2	None	EAM105	mir-125b-1 14.07	r.ch.1	TCCCTGAGACCCTAACTTGTGA	3	rat brain	yes	lin-4 like	None	None	None	AUTO	DETECTED	91.1115	1133.17	-9.91459	-15.2962	-52.032	13.008	173.548	160.88	15.6253	289	25	FAIL	PASS	PASS	PASS	FAIL	PASS	40	36559.5	48860	29466.2	120	4387143
688	TCACAAGTTAGGGTCTCAGGGA	080703_007s	NORMAL	NO	1	1	1	M	4	1	3	2	None	EAM105	mir-125b-1 14.07	r.ch.1	TCCCTGAGACCCTAACTTGTGA	3	rat brain	yes	lin-4 like	None	None	None	AUTO	DETECTED	90.9545	1179.72	-12.1163	-9.71154	-52.032	13.008	171.85	158.864	12.391	308	24.1597	FAIL	PASS	PASS	PASS	FAIL	PASS	40	36262.8	50464	29528.1	119	4315271
702	TCACAAGTTAGGGTCTCAGGGA	080703_007s	NORMAL	NO	1	1	1	M	4	1	5	2	None	EAM105	mir-125b-1 14.07	r.ch.1	TCCCTGAGACCCTAACTTGTGA	3	rat brain	yes	lin-4 like	None	None	None	AUTO	DETECTED	91.0036	1226.41	-11.6381	-2.46282	-52.032	13.008	175.962	160.691	12.6306	294	34.8361	FAIL	PASS	PASS	PASS	FAIL	PASS	36	34601.6	40301.5	29802.8	122	4221399
716	TCACAAGTTAGGGTCTCAGGGA	080703_007s	NORMAL	NO	1	1	1	M	4	1	7	2	None	EAM105	mir-125b-1 14.07	r.ch.1	TCCCTGAGACCCTAACTTGTGA	3	rat brain	yes	lin-4 like	None	None	None	AUTO	DETECTED	90.5692	1273.06	-17.4482	4.42545	-52.032	13.008	164.436	151.593	8.55799	313	7.07547	FAIL	PASS	PASS	PASS	FAIL	PASS	47	39683.3	57359.5	28787.6	106	4206431
226	TCACAAGTAAGGGTGTCAGGGA	080703_007s	NORMAL	NO	1	1	1	E	2	1	1	2	None	EAM106	no		EAM105 control	3		synthetic		None	None	None	AUTO	DETECTED	95.1126	430.545	-7.50219	-24.9497	0	-117.072	148.312	136.966	10.635	168	100	PASS	PASS	PASS	PASS	PASS	PASS	0	21758.2	17789	17001.3	86	1871202
240	TCACAAGTAAGGGTGTCAGGGA	080703_007s	NORMAL	NO	1	1	1	E	2	1	3	2	None	EAM106	no		EAM105 control	3		synthetic		None	None	None	AUTO	DETECTED	95.1091	476.855	-7.70782	-22.5556	0	-117.072	147.994	147.994	13.0242	184	100	PASS	PASS	PASS	PASS	PASS	PASS	0	20442.9	13478.5	19566.3	102	2085180
254	TCACAAGTAAGGGTGTCAGGGA	080703_007s	NORMAL	NO	1	1	1	E	2	1	5	2	None	EAM106	no		EAM105 control	3		synthetic		None	None	None	AUTO	DETECTED	94.9643	523.777	-9.75134	-12.191	0	-117.072	146.055	145.243	14.3205	193	100	PASS	PASS	PASS	PASS	PASS	PASS	0	25190.7	24923	21380.1	98	2468685
268	TCACAAGTAAGGGTGTCAGGGA	080703_007s	NORMAL	NO	1	1	1	E	2	1	7	2	None	EAM106	no		EAM105 control	3		synthetic		None	None	None	AUTO	DETECTED	94.9586	570.154	-9.98456	-8.91521	0	-117.072	166.641	160.871	20.8415	139	100	PASS	PASS	PASS	FAIL	PASS	PASS	0	16670.6	10540	19234.9	120	2000472
792	TGTTCCTGCTGAACTGAGCCA	080703_007s	NORMAL	NO	1	1	1	O	4	3	2	1	None	EAM107	mir-24-1 13.49	mir-24	TGGCTCAGTTCAGCAGGAACA	4		yes		None	None	None	AUTO	DETECTED	766.5	1159.5	-2.58826	3.51877	26.016	39.024	130.08	130.08	11.5871	137	100	PASS	PASS	PASS	PASS	PASS	PASS	0	3646.14	3995.5	2272.34	80	291691
806	TGTTCCTGCTGAACTGAGCCA	080703_007s	NORMAL	NO	1	1	1	O	4	3	4	1	None	EAM107	mir-24-1 13.49	mir-24	TGGCTCAGTTCAGCAGGAACA	4		yes		None	None	None	AUTO	DETECTED	766.73	1206.04	0	8.91601	26.016	39.024	138.885	123.076	13.8727	147	100	PASS	PASS	PASS	PASS	PASS	PASS	0	5359.96	5517	3139.94	69	369837
820	TGTTCCTGCTGAACTGAGCCA	080703_007s	NORMAL	NO	1	1	1	O	4	3	6	1	None	EAM107	mir-24-1 13.49	mir-24	TGGCTCAGTTCAGCAGGAACA	4		yes		None	None	None	AUTO	DETECTED	766.947	1252.87	2.90743	18.0083	26.016	39.024	133.921	128.718	11.1433	146	100	PASS	PASS	PASS	PASS	PASS	PASS	0	6176.04	6484	4304.68	73	450851
834	TGTTCCTGCTGAACTGAGCCA	080703_007s	NORMAL	NO	1	1	1	O	4	3	8	1	None	EAM107	mir-24-1 13.49	mir-24	TGGCTCAGTTCAGCAGGAACA	4		yes		None	None	None	AUTO	DETECTED	766.378	1299.11	-4.65411	19.5628	26.016	39.024	130.419	117.588	12.9261	150	100	PASS	PASS	PASS	PASS	PASS	PASS	0	8890.38	9124	5093.73	64	568984
344	TGTTCCTGGTGAAGTGAGCCA	080703_007s	NORMAL	NO	1	1	1	G	2	3	2	1	None	EAM108	no		EAM107 control	4		synthetic		None	None	None	AUTO	DETECTED	767.445	461.203	0	-14.8849	39.024	-26.016	135.044	123.557	8.86734	103	100	PASS	PASS	PASS	PASS	PASS	PASS	0	4219.32	4857.5	2518.9	68	286914
358	TGTTCCTGGTGAAGTGAGCCA	080703_007s	NORMAL	NO	1	1	1	G	2	3	4	1	None	EAM108	no		EAM107 control	4		synthetic		None	None	None	AUTO	DETECTED	767.595	507.332	0	-14.848	39.024	-26.016	135.068	135.068	12.8106	104	100	PASS	PASS	PASS	PASS	PASS	PASS	0	3615.87	3423	2724.96	85	307349
372	TGTTCCTGGTGAAGTGAGCCA	080703_007s	NORMAL	NO	1	1	1	G	2	3	6	1	None	EAM108	no		EAM107 control	4		synthetic		None	None	None	AUTO	DETECTED	767.663	554.255	1.61409	-4.46674	39.024	-26.016	144.886	133.142	17.9481	92	100	PASS	PASS	PASS	PASS	PASS	PASS	0	3541.44	2851.5	2882.18	82	290398
386	TGTTCCTGGTGAAGTGAGCCA	080703_007s	NORMAL	NO	1	1	1	G	2	3	8	1	None	EAM108	no		EAM107 control	4		synthetic		None	None	None	AUTO	DETECTED	767.711	600.367	2.07617	-4.64855	39.024	-26.016	133.893	131.983	11.5961	89	100	PASS	PASS	PASS	PASS	PASS	PASS	0	3445.32	2478	3222.27	82	282516
796	AACAACAAAATCACTAGTCTTCCA	080703_007s	NORMAL	NO	1	1	1	O	4	3	2	5	None	EAM109	mir-7-(1,2,3) 17.76,12.30,13.58	mir-7	TGGAAGACTAGTGATTTTGTTGTT	5		yes		None	None	None	AUTO	DETECTED	859.316	1159.12	4.75653	0	26.016	39.024	146.214	132.375	12.2225	173	100	PASS	PASS	PASS	PASS	PASS	PASS	0	10819.8	11768.5	6349.49	80	865584
810	AACAACAAAATCACTAGTCTTCCA	080703_007s	NORMAL	NO	1	1	1	O	4	3	4	5	None	EAM109	mir-7-(1,2,3) 17.76,12.30,13.58	mir-7	TGGAAGACTAGTGATTTTGTTGTT	5		yes		None	None	None	AUTO	DETECTED	859.23	1205.67	3.48383	4.4191	26.016	39.024	147.475	134.632	12.0632	184	100	PASS	PASS	PASS	PASS	PASS	PASS	0	12219.1	11592	8066.52	83	1014188
824	AACAACAAAATCACTAGTCTTCCA	080703_007s	NORMAL	NO	1	1	1	O	4	3	6	5	None	EAM109	mir-7-(1,2,3) 17.76,12.30,13.58	mir-7	TGGAAGACTAGTGATTTTGTTGTT	5		yes		None	None	None	AUTO	DETECTED	858.592	1251.89	-4.97724	5.61796	26.016	39.024	137.931	132.445	12.8763	196	100	PASS	PASS	PASS	PASS	PASS	PASS	0	15486.5	16030	10327.3	81	1254410
838	AACAACAAAATCACTAGTCTTCCA	080703_007s	NORMAL	NO	1	1	1	O	4	3	8	5	None	EAM109	mir-7-(1,2,3) 17.76,12.30,13.58	mir-7	TGGAAGACTAGTGATTTTGTTGTT	5		yes		None	None	None	AUTO	DETECTED	858.84	1298.61	-1.91182	13.3399	26.016	39.024	145.584	133.575	12.2225	192	100	PASS	PASS	PASS	PASS	PASS	PASS	0	18496.9	19129	13708.4	83	1535241
348	AACAACAAAATGAGTAGTCTTCCA	080703_007s	NORMAL	NO	1	1	1	G	2	3	2	5	None	EAM110	no		EAM109 control	5		synthetic		None	None	None	AUTO	DETECTED	860.388	460.378	8.09427	-25.3062	39.024	-26.016	145.194	140.054	9.35722	118	100	PASS	PASS	PASS	PASS	PASS	PASS	0	5943.66	5838	4784.24	88	523042
362	AACAACAAAATGAGTAGTCTTCCA	080703_007s	NORMAL	NO	1	1	1	G	2	3	4	5	None	EAM110	no		EAM109 control	5		synthetic		None	None	None	AUTO	DETECTED	860.09	506.76	4.06103	-21.9633	39.024	-26.016	143.889	131.33	15.5892	117	100	PASS	PASS	PASS	PASS	PASS	PASS	0	6585.74	6740	4831.35	78	513688
376	AACAACAAAATGAGTAGTCTTCCA	080703_007s	NORMAL	NO	1	1	1	G	2	3	6	5	None	EAM110	no		EAM109 control	5		synthetic		None	None	None	AUTO	DETECTED	860.447	553.372	8.54285	-15.6312	39.024	-26.016	140.1	135.259	10.4	111	100	PASS	PASS	PASS	PASS	PASS	PASS	0	5728.74	5084	4726.17	85	486943
390	AACAACAAAATGAGTAGTCTTCCA	080703_007s	NORMAL	NO	1	1	1	G	2	3	8	5	None	EAM110	no		EAM109 control	5		synthetic		None	None	None	AUTO	DETECTED	860.367	599.786	7.34876	-11.8854	39.024	-26.016	139.878	134.375	12.8763	103	100	PASS	PASS	PASS	PASS	PASS	PASS	0	6309.13	3964	5825.93	83	523658
231	GCATGCATGCATGCATGCATG	080703_007s	NORMAL	NO	1	1	1	E	2	1	1	7	None	EAM1100	(-) control					synthetic		None	None	None	AUTO	LOW_SIGNAL	211.003	432.432	0	0	0	-117.072	129	129	0	-1	100	PASS	PASS	PASS	PASS	PASS	FAIL	0	71.1781	71	2.16886	73	5196
245	GCATGCATGCATGCATGCATG	080703_007s	NORMAL	NO	1	1	1	E	2	1	3	7	None	EAM1100	(-) control					synthetic		None	None	None	AUTO	LOW_SIGNAL	211.015	478.558	0	0	0	-117.072	129	129	0	-1	100	PASS	PASS	PASS	PASS	PASS	FAIL	0	76.2105	76	1.75359	76	5792
259	GCATGCATGCATGCATGCATG	080703_007s	NORMAL	NO	1	1	1	E	2	1	5	7	None	EAM1100	(-) control					synthetic		None	None	None	AUTO	LOW_SIGNAL	211.028	524.683	0	0	0	-117.072	129	129	0	-1	100	PASS	PASS	PASS	PASS	PASS	FAIL	0	76.3947	76	1.65794	76	5806
273	GCATGCATGCATGCATGCATG	080703_007s	NORMAL	NO	1	1	1	E	2	1	7	7	None	EAM1100	(-) control					synthetic		None	None	None	AUTO	LOW_SIGNAL	211.04	570.809	0	0	0	-117.072	129	129	0	-1	100	PASS	PASS	PASS	PASS	PASS	FAIL	0	73.9868	74	1.82204	76	5623
7	GTGGTAGCGCAGTGCGTAGAA	080703_007s	NORMAL	NO	1	1	1	A	1	1	1	7	None	EAM1101	beta-tubulin					cDNA		None	None	None	AUTO	TOO_SMALL	206.911	81.4914	0	0	-52.032	-182.112	129	129	0	-1	100	PASS	PASS	PASS	FAIL	PASS	PASS	0	83.4	74	46.8808	75	6255
21	GTGGTAGCGCAGTGCGTAGAA	080703_007s	NORMAL	NO	1	1	1	A	1	1	3	7	None	EAM1101	beta-tubulin					cDNA		None	None	None	AUTO	LOW_SIGNAL	206.923	127.617	0	0	-52.032	-182.112	129	129	0	-1	100	PASS	PASS	PASS	FAIL	PASS	FAIL	0	79.2467	80	2.95651	77	6102
35	GTGGTAGCGCAGTGCGTAGAA	080703_007s	NORMAL	NO	1	1	1	A	1	1	5	7	None	EAM1101	beta-tubulin					cDNA		None	None	None	AUTO	LOW_SIGNAL	206.935	173.742	0	0	-52.032	-182.112	129	129	0	-1	100	PASS	PASS	PASS	FAIL	PASS	FAIL	0	79.3377	79	3.39353	77	6109
49	GTGGTAGCGCAGTGCGTAGAA	080703_007s	NORMAL	NO	1	1	1	A	1	1	7	7	None	EAM1101	beta-tubulin					cDNA		None	None	None	AUTO	LOW_SIGNAL	206.948	219.868	0	0	-52.032	-182.112	129	129	0	-1	100	PASS	PASS	PASS	FAIL	PASS	FAIL	0	74.8513	74	4.44659	74	5539
735	GGTGATGCCCTGAATGTTGTC	080703_007s	NORMAL	NO	1	1	1	N	4	2	1	7	None	EAM1102	histone H4					cDNA		None	None	None	AUTO	LOW_SIGNAL	558.128	1131.22	0	0	13.008	-26.016	129	129	0	-1	100	PASS	PASS	PASS	PASS	PASS	FAIL	0	67.7361	68	1.56541	72	4877
749	GGTGATGCCCTGAATGTTGTC	080703_007s	NORMAL	NO	1	1	1	N	4	2	3	7	None	EAM1102	histone H4					cDNA		None	None	None	AUTO	LOW_SIGNAL	558.141	1177.35	0	0	13.008	-26.016	129	129	0	-1	100	PASS	PASS	PASS	PASS	PASS	FAIL	0	70.6712	71	2.0211	73	5159
763	GGTGATGCCCTGAATGTTGTC	080703_007s	NORMAL	NO	1	1	1	N	4	2	5	7	None	EAM1102	histone H4					cDNA		None	None	None	AUTO	LOW_SIGNAL	558.153	1223.47	0	0	13.008	-26.016	129	129	0	-1	100	PASS	PASS	PASS	PASS	PASS	FAIL	0	70.7917	71	2.91155	72	5097
777	GGTGATGCCCTGAATGTTGTC	080703_007s	NORMAL	NO	1	1	1	N	4	2	7	7	None	EAM1102	histone H4					cDNA		None	None	None	AUTO	LOW_SIGNAL	558.165	1269.6	0	0	13.008	-26.016	129	129	0	-1	100	PASS	PASS	PASS	PASS	PASS	FAIL	0	70.8831	71	2.74808	77	5458
511	TGTCATGGATGACCTTGGCCA	080703_007s	NORMAL	NO	1	1	1	J	3	2	1	7	None	EAM1103	glyceraldehyde dehydrogenase					cDNA		None	None	None	AUTO	LOW_SIGNAL	560.036	785.281	0	0	39.024	-26.016	129	129	0	-1	100	PASS	PASS	PASS	PASS	PASS	PASS	0	66.4658	66	1.40517	73	4852
525	TGTCATGGATGACCTTGGCCA	080703_007s	NORMAL	NO	1	1	1	J	3	2	3	7	None	EAM1103	glyceraldehyde dehydrogenase					cDNA		None	None	None	AUTO	LOW_SIGNAL	560.048	831.407	0	0	39.024	-26.016	129	129	0	-1	100	PASS	PASS	PASS	PASS	PASS	PASS	0	66.7534	67	1.46041	73	4873
539	TGTCATGGATGACCTTGGCCA	080703_007s	NORMAL	NO	1	1	1	J	3	2	5	7	None	EAM1103	glyceraldehyde dehydrogenase					cDNA		None	None	None	AUTO	LOW_SIGNAL	560.061	877.532	0	0	39.024	-26.016	129	129	0	-1	100	PASS	PASS	PASS	FAIL	PASS	FAIL	0	65.1818	65	1.7676	77	5019
553	TGTCATGGATGACCTTGGCCA	080703_007s	NORMAL	NO	1	1	1	J	3	2	7	7	None	EAM1103	glyceraldehyde dehydrogenase					cDNA		None	None	None	AUTO	LOW_SIGNAL	560.073	923.657	0	0	39.024	-26.016	129	129	0	-1	100	PASS	PASS	PASS	PASS	PASS	PASS	0	66.8553	67	1.70258	76	5081
287	CTTTTGACATTGAAGGGAGCT	080703_007s	NORMAL	NO	1	1	1	F	2	2	1	7	None	EAM1104	laminin alpha 4					cDNA		None	None	None	AUTO	LOW_SIGNAL	560.944	434.34	0	0	52.032	-91.056	129	129	0	-1	100	PASS	PASS	PASS	PASS	PASS	FAIL	0	71.6892	71	2.4658	74	5305
301	CTTTTGACATTGAAGGGAGCT	080703_007s	NORMAL	NO	1	1	1	F	2	2	3	7	None	EAM1104	laminin alpha 4					cDNA		None	None	None	AUTO	LOW_SIGNAL	560.956	480.466	0	0	52.032	-91.056	129	129	0	-1	100	PASS	PASS	PASS	FAIL	PASS	FAIL	0	76.0411	72	29.5548	73	5551
315	CTTTTGACATTGAAGGGAGCT	080703_007s	NORMAL	NO	1	1	1	F	2	2	5	7	None	EAM1104	laminin alpha 4					cDNA		None	None	None	AUTO	LOW_SIGNAL	560.969	526.591	0	0	52.032	-91.056	129	129	0	-1	100	PASS	PASS	PASS	PASS	PASS	FAIL	0	77.2105	77	1.35957	76	5868
329	CTTTTGACATTGAAGGGAGCT	080703_007s	NORMAL	NO	1	1	1	F	2	2	7	7	None	EAM1104	laminin alpha 4					cDNA		None	None	None	AUTO	LOW_SIGNAL	560.981	572.717	0	0	52.032	-91.056	129	129	0	-1	100	PASS	PASS	PASS	FAIL	PASS	PASS	0	75.9474	72	29.4065	76	5772
786	TAACTGTACAAACTACTACCTCA	080703_007s	NORMAL	NO	1	1	1	O	4	3	1	2	None	EAM111	no	r.ch.8	TGAGGTAGTAGTTTGTACAGTTA	6		yes		None	None	None	AUTO	DETECTED	789.855	1136.13	1.2981	0	26.016	39.024	159.905	148.747	13.4104	188	100	PASS	PASS	PASS	PASS	PASS	PASS	0	19303.8	17832.5	14521	102	1968986
800	TAACTGTACAAACTACTACCTCA	080703_007s	NORMAL	NO	1	1	1	O	4	3	3	2	None	EAM111	no	r.ch.8	TGAGGTAGTAGTTTGTACAGTTA	6		yes		None	None	None	AUTO	DETECTED	789.649	1182.42	-1.54978	1.70857	26.016	39.024	159.941	154.661	17.9804	211	100	PASS	PASS	PASS	PASS	PASS	PASS	0	19695.5	17211	17019.8	111	2186200
814	TAACTGTACAAACTACTACCTCA	080703_007s	NORMAL	NO	1	1	1	O	4	3	5	2	None	EAM111	no	r.ch.8	TGAGGTAGTAGTTTGTACAGTTA	6		yes		None	None	None	AUTO	DETECTED	789.618	1228.87	-2.11348	5.96094	26.016	39.024	164.267	157.474	19.9633	215	100	PASS	PASS	PASS	PASS	PASS	PASS	0	19981.8	17789	19789.4	115	2297905
828	TAACTGTACAAACTACTACCTCA	080703_007s	NORMAL	NO	1	1	1	O	4	3	7	2	None	EAM111	no	r.ch.8	TGAGGTAGTAGTTTGTACAGTTA	6		yes		None	None	None	AUTO	DETECTED	789.508	1275.56	-3.69423	13.2922	26.016	39.024	153.95	150.639	19.9633	226	100	PASS	PASS	PASS	FAIL	PASS	PASS	0	22054.9	20019.5	22153.2	112	2470153
338	TAACTGTAGAAAGTACTACCTCA	080703_007s	NORMAL	NO	1	1	1	G	2	3	1	2	None	EAM112	no		EAM111 control	6		synthetic		None	None	None	AUTO	DETECTED	790.622	437.556	0	-22.4151	39.024	-26.016	132.939	130.716	15.3067	93	100	PASS	PASS	PASS	PASS	PASS	PASS	0	456.2	491	248.546	80	36496
352	TAACTGTAGAAAGTACTACCTCA	080703_007s	NORMAL	NO	1	1	1	G	2	3	3	2	None	EAM112	no		EAM111 control	6		synthetic		None	None	None	AUTO	DETECTED	790.689	483.9	1.37114	-19.5664	39.024	-26.016	158.559	120.606	28.4324	104	100	PASS	PASS	PASS	PASS	PASS	PASS	0	482.364	545	249.269	66	31836
366	TAACTGTAGAAAGTACTACCTCA	080703_007s	NORMAL	NO	1	1	1	G	2	3	5	2	None	EAM112	no		EAM111 control	6		synthetic		None	None	None	AUTO	DETECTED	790.561	530.244	0	-16.7252	39.024	-26.016	131.669	119.677	16.8379	99	100	PASS	PASS	PASS	PASS	PASS	PASS	0	488.806	480	243.139	67	32750
380	TAACTGTAGAAAGTACTACCTCA	080703_007s	NORMAL	NO	1	1	1	G	2	3	7	2	None	EAM112	no		EAM111 control	6		synthetic		None	None	None	AUTO	DETECTED	790.372	577.115	-3.07416	-7.02086	39.024	-26.016	119.909	119.909	13.0211	95	100	PASS	PASS	PASS	PASS	PASS	PASS	0	505.742	544.5	241.924	66	33379
681	ACAGGTTAAAGGGTCTCAGGGA	080703_007s	NORMAL	NO	1	1	1	M	4	1	2	2	None	EAM113	no, but 13/13 from mir-125b-1 14.07	r.ch.11	TCCCTGAGACCCTTTAACCTGT	7		yes	lin-4 like	None	None	None	AUTO	DETECTED	91.1542	1157.37	-9.43922	0	-52.032	13.008	147.502	140.094	11.3736	193	100	PASS	PASS	PASS	PASS	PASS	PASS	0	16588.5	16362.5	12987.9	90	1492967
695	ACAGGTTAAAGGGTCTCAGGGA	080703_007s	NORMAL	NO	1	1	1	M	4	1	4	2	None	EAM113	no, but 13/13 from mir-125b-1 14.07	r.ch.11	TCCCTGAGACCCTTTAACCTGT	7		yes	lin-4 like	None	None	None	AUTO	DETECTED	91.1064	1203.95	-10.221	5.38136	-52.032	13.008	145.355	125.328	14.0107	181	100	PASS	PASS	PASS	PASS	PASS	PASS	0	17295.5	18697	11262.8	69	1193388
709	ACAGGTTAAAGGGTCTCAGGGA	080703_007s	NORMAL	NO	1	1	1	M	4	1	6	2	None	EAM113	no, but 13/13 from mir-125b-1 14.07	r.ch.11	TCCCTGAGACCCTTTAACCTGT	7		yes	lin-4 like	None	None	None	AUTO	DETECTED	91.7	1250.67	-2.65932	13.1366	-52.032	13.008	140.677	134.162	16.4408	193	100	PASS	PASS	PASS	PASS	PASS	PASS	0	16429.4	15917	14048	83	1363640
723	ACAGGTTAAAGGGTCTCAGGGA	080703_007s	NORMAL	NO	1	1	1	M	4	1	8	2	None	EAM113	no, but 13/13 from mir-125b-1 14.07	r.ch.11	TCCCTGAGACCCTTTAACCTGT	7		yes	lin-4 like	None	None	None	AUTO	DETECTED	91.0952	1297.07	-10.6858	16.7459	-52.032	13.008	131.109	121.266	8.67479	217	100	PASS	PASS	PASS	PASS	PASS	PASS	0	19717.3	21269	12442.4	69	1360497
233	ACAGGTAAAAGGGTGTCAGGGA	080703_007s	NORMAL	NO	1	1	1	E	2	1	2	2	None	EAM114	no		EAM113 control	7		synthetic		None	None	None	AUTO	DETECTED	95.0952	454.821	-7.80815	-9.16213	0	-117.072	132.901	125.228	8.67479	158	100	PASS	PASS	PASS	PASS	PASS	PASS	0	9250.19	10027.5	6412.79	70	647513
247	ACAGGTAAAAGGGTGTCAGGGA	080703_007s	NORMAL	NO	1	1	1	E	2	1	4	2	None	EAM114	no		EAM113 control	7		synthetic		None	None	None	AUTO	DETECTED	95.1506	501.151	-7.24773	-6.51234	0	-117.072	117.072	117.072	9.98412	153	100	PASS	PASS	PASS	PASS	PASS	PASS	0	9064.48	8562	5726.02	65	589191
261	ACAGGTAAAAGGGTGTCAGGGA	080703_007s	NORMAL	NO	1	1	1	E	2	1	6	2	None	EAM114	no		EAM113 control	7		synthetic		None	None	None	AUTO	DETECTED	95.2273	547.89	-6.41041	1.46801	0	-117.072	123.404	119.239	14.4889	138	100	PASS	PASS	PASS	PASS	PASS	PASS	0	7491.67	7008.5	5572.25	66	494450
275	ACAGGTAAAAGGGTGTCAGGGA	080703_007s	NORMAL	NO	1	1	1	E	2	1	8	2	None	EAM114	no		EAM113 control	7		synthetic		None	None	None	AUTO	DETECTED	95.232	594.211	-6.50926	4.02213	0	-117.072	142.195	135.587	15.5291	102	100	PASS	PASS	PASS	PASS	PASS	PASS	0	6235.95	4709	6021.85	83	517584
685	CGCCAATATTTACGTGCTGCTA	080703_007s	NORMAL	NO	1	1	1	M	4	1	2	6	None	EAM115	mir-16-(1,2,3) 15.05,11.21,18.04	mir-16	TAGCAGCACGTAAATATTGGCG	8		yes		None	None	None	AUTO	TOO_LARGE	184.131	1157.38	0	0	-52.032	13.008	129	129	0	-1	100	PASS	PASS	FAIL	PASS	PASS	PASS	0	20651.4	20789	11177.5	73	1507552
699	CGCCAATATTTACGTGCTGCTA	080703_007s	NORMAL	NO	1	1	1	M	4	1	4	6	None	EAM115	mir-16-(1,2,3) 15.05,11.21,18.04	mir-16	TAGCAGCACGTAAATATTGGCG	8		yes		None	None	None	AUTO	DETECTED	183.771	1203.71	-4.8393	2.56285	-52.032	13.008	152.043	139.601	11.3736	287	100	PASS	PASS	PASS	PASS	PASS	PASS	0	19643.4	20415	13577.6	91	1787550
713	CGCCAATATTTACGTGCTGCTA	080703_007s	NORMAL	NO	1	1	1	M	4	1	6	6	None	EAM115	mir-16-(1,2,3) 15.05,11.21,18.04	mir-16	TAGCAGCACGTAAATATTGGCG	8		yes		None	None	None	AUTO	DETECTED	184.048	1250.02	-1.39854	5.04314	-52.032	13.008	152.586	147.817	11.3382	240	100	PASS	PASS	PASS	PASS	PASS	PASS	0	18699.2	18686.5	13758.9	100	1869924
727	CGCCAATATTTACGTGCTGCTA	080703_007s	NORMAL	NO	1	1	1	M	4	1	8	6	None	EAM115	mir-16-(1,2,3) 15.05,11.21,18.04	mir-16	TAGCAGCACGTAAATATTGGCG	8		yes		None	None	None	AUTO	DETECTED	183.74	1296.27	-5.56258	6.64056	-52.032	13.008	147.852	135.611	12.0632	330	100	PASS	FAIL	FAIL	PASS	PASS	PASS	0	21966.2	23062	12719.3	83	1823193
237	CGCCAATATTAAGGTGCTGCTA	080703_007s	NORMAL	NO	1	1	1	E	2	1	2	6	None	EAM116	no		EAM114 control	8		synthetic		None	None	None	AUTO	DETECTED	187.883	454.182	-0.822527	-17.1572	0	-117.072	147.569	134.626	14.7709	139	100	PASS	PASS	PASS	PASS	PASS	PASS	0	8012.13	8747	5450.97	83	665007
251	CGCCAATATTAAGGTGCTGCTA	080703_007s	NORMAL	NO	1	1	1	E	2	1	4	6	None	EAM116	no		EAM114 control	8		synthetic		None	None	None	AUTO	DETECTED	187.83	500.585	-1.67165	-13.5515	0	-117.072	144.388	132.316	12.4243	135	100	PASS	PASS	PASS	PASS	PASS	PASS	0	8109.72	8591.5	5707.61	82	664997
265	CGCCAATATTAAGGTGCTGCTA	080703_007s	NORMAL	NO	1	1	1	E	2	1	6	6	None	EAM116	no		EAM114 control	8		synthetic		None	None	None	AUTO	DETECTED	187.819	546.984	-1.98109	-9.99895	0	-117.072	134.34	122.592	8.86736	144	100	PASS	PASS	PASS	PASS	PASS	PASS	0	10365.3	10670	7403.83	69	715207
279	CGCCAATATTAAGGTGCTGCTA	080703_007s	NORMAL	NO	1	1	1	E	2	1	8	6	None	EAM116	no		EAM114 control	8		synthetic		None	None	None	AUTO	DETECTED	187.716	593.608	-3.47391	-3.50606	0	-117.072	146.526	133.538	10.635	126	100	PASS	PASS	PASS	PASS	PASS	PASS	0	10955.8	11101.5	8249.11	82	898377
675	TAACCGATTTCAAATGGTGCTA	080703_007s	NORMAL	NO	1	1	1	M	4	1	1	3	None	EAM117	no, but 17/17 mir-29b-1 18.49,14.78,18.46		TAGCACCATTTGAAATCGGTTA	9		yes	mir-29 like	None	None	None	AUTO	DETECTED	114.466	1133.4	-6.12569	-12.2569	-52.032	13.008	132.859	118.375	13.8727	218	100	PASS	PASS	PASS	PASS	PASS	PASS	0	2665.38	2556	1286.04	64	170584
689	TAACCGATTTCAAATGGTGCTA	080703_007s	NORMAL	NO	1	1	1	M	4	1	3	3	None	EAM117	no, but 17/17 mir-29b-1 18.49,14.78,18.46		TAGCACCATTTGAAATCGGTTA	9		yes	mir-29 like	None	None	None	AUTO	DETECTED	114.5	1180.23	-5.83689	-3.09639	-52.032	13.008	130.08	117.072	17.9396	276	100	PASS	PASS	PASS	PASS	PASS	PASS	0	2869.19	2532	1359.13	62	177890
703	TAACCGATTTCAAATGGTGCTA	080703_007s	NORMAL	NO	1	1	1	M	4	1	5	3	None	EAM117	no, but 17/17 mir-29b-1 18.49,14.78,18.46		TAGCACCATTTGAAATCGGTTA	9		yes	mir-29 like	None	None	None	AUTO	DETECTED	114.092	1226.58	-11.3028	0	-52.032	13.008	125.276	112.547	10.293	232	100	PASS	PASS	PASS	PASS	PASS	PASS	0	3102.16	2923	1491.17	58	179925
717	TAACCGATTTCAAATGGTGCTA	080703_007s	NORMAL	NO	1	1	1	M	4	1	7	3	None	EAM117	no, but 17/17 mir-29b-1 18.49,14.78,18.46		TAGCACCATTTGAAATCGGTTA	9		yes	mir-29 like	None	None	None	AUTO	DETECTED	114.112	1273.42	-11.1972	9.23358	-52.032	13.008	136.803	111.132	14.1085	274	100	PASS	PASS	PASS	PASS	PASS	PASS	0	3628.4	3304	1887.38	58	210447
227	TAACCGATTTGAAAAGGTGCTA	080703_007s	NORMAL	NO	1	1	1	E	2	1	1	3	None	EAM118	no		EAM115 control	9		synthetic		None	None	None	AUTO	DETECTED	117.962	431.115	-10.2833	-17.4509	0	-117.072	104.872	93.545	11.9013	125	100	PASS	PASS	PASS	PASS	PASS	PASS	0	131.122	133	22.8081	41	5376
241	TAACCGATTTGAAAAGGTGCTA	080703_007s	NORMAL	NO	1	1	1	E	2	1	3	3	None	EAM118	no		EAM115 control	9		synthetic		None	None	None	AUTO	DETECTED	118.198	477.745	-7.36573	-10.8894	0	-117.072	106.729	94.4883	16.62	124	100	PASS	PASS	PASS	PASS	PASS	PASS	0	128.805	131	16.7693	41	5281
255	TAACCGATTTGAAAAGGTGCTA	080703_007s	NORMAL	NO	1	1	1	E	2	1	5	3	None	EAM118	no		EAM115 control	9		synthetic		None	None	None	AUTO	DETECTED	118.16	524.18	-8.02143	-6.86683	0	-117.072	104.857	93.8261	18.4752	134	100	PASS	PASS	PASS	PASS	PASS	PASS	0	140.073	132	22.6985	41	5743
269	TAACCGATTTGAAAAGGTGCTA	080703_007s	NORMAL	NO	1	1	1	E	2	1	7	3	None	EAM118	no		EAM115 control	9		synthetic		None	None	None	AUTO	DETECTED	118	570.5	-10.2625	-4.33574	0	-117.072	91.056	78.048	8.16417	111	100	PASS	PASS	PASS	PASS	PASS	PASS	0	112.038	104	14.5561	26	2913
793	AACACTGATTTCAAATGGTGCTA	080703_007s	NORMAL	NO	1	1	1	O	4	3	2	2	None	EAM119	no	r.ch.6	TAGCACCATTTGAAATCAGTGTT	10		yes		None	None	None	AUTO	DETECTED	789.971	1160.05	2.71688	10.7913	26.016	39.024	129.27	123.019	11.1433	134	100	PASS	PASS	PASS	PASS	PASS	PASS	0	1056.71	1022	466.736	69	72913
807	AACACTGATTTCAAATGGTGCTA	080703_007s	NORMAL	NO	1	1	1	O	4	3	4	2	None	EAM119	no	r.ch.6	TAGCACCATTTGAAATCAGTGTT	10		yes		None	None	None	AUTO	DETECTED	790	1206.5	2.93998	14.9754	26.016	39.024	117.072	104.064	7.46493	137	100	PASS	PASS	PASS	PASS	PASS	PASS	0	1614.02	1540.5	590.45	48	77473
821	AACACTGATTTCAAATGGTGCTA	080703_007s	NORMAL	NO	1	1	1	O	4	3	6	2	None	EAM119	no	r.ch.6	TAGCACCATTTGAAATCAGTGTT	10		yes		None	None	None	AUTO	DETECTED	789.89	1253	1.35209	19.847	26.016	39.024	117.072	117.072	15.2095	142	100	PASS	PASS	PASS	PASS	PASS	PASS	0	1834	1781	903.242	65	119210
835	AACACTGATTTCAAATGGTGCTA	080703_007s	NORMAL	NO	1	1	1	O	4	3	8	2	None	EAM119	no	r.ch.6	TAGCACCATTTGAAATCAGTGTT	10		yes		None	None	None	AUTO	DETECTED	789.601	1299.56	-2.56444	25.4729	26.016	39.024	119.927	110.005	12.8699	150	100	PASS	PASS	PASS	PASS	PASS	PASS	0	2506.33	2275.5	1166.66	54	135342
345	AACACTGATTTGAAAAGGTGCTA	080703_007s	NORMAL	NO	1	1	1	G	2	3	2	2	None	EAM120	no		EAM116 control	10		synthetic		None	None	None	AUTO	DETECTED	791.076	461.873	6.48971	-6.09472	39.024	-26.016	105.927	93.6031	18.3886	93	100	PASS	PASS	PASS	PASS	PASS	PASS	0	151.45	160	40.4151	40	6058
359	AACACTGATTTGAAAAGGTGCTA	080703_007s	NORMAL	NO	1	1	1	G	2	3	4	2	None	EAM120	no		EAM116 control	10		synthetic		None	None	None	AUTO	DETECTED	790.711	508.009	1.57201	-5.95935	39.024	-26.016	106.617	97.2258	13.0425	95	100	PASS	PASS	PASS	PASS	PASS	PASS	0	128.762	136.5	26.4583	42	5408
373	AACACTGATTTGAAAAGGTGCTA	080703_007s	NORMAL	NO	1	1	1	G	2	3	6	2	None	EAM120	no		EAM116 control	10		synthetic		None	None	None	AUTO	DETECTED	790.951	554.794	4.54057	2.62399	39.024	-26.016	99.0644	94.0069	14.0954	90	100	PASS	PASS	PASS	PASS	PASS	PASS	0	113.146	117	21.2633	41	4639
387	AACACTGATTTGAAAAGGTGCTA	080703_007s	NORMAL	NO	1	1	1	G	2	3	8	2	None	EAM120	no		EAM116 control	10		synthetic		None	None	None	AUTO	DETECTED	790.913	601.261	3.88636	7.06373	39.024	-26.016	94.0058	94.0058	21.0759	84	100	PASS	PASS	PASS	PASS	PASS	PASS	0	105.488	103	20.7486	41	4325
797	CACAAGATCGGATCTACGGGT	080703_007s	NORMAL	NO	1	1	1	O	4	3	2	6	None	EAM121	no	r.ch.12	ACCCGTAGATCCGATCTTGTG	11		yes		None	None	None	AUTO	DETECTED	882.883	1159.51	11.3264	4.02689	26.016	39.024	156.238	152.179	17.6045	172	100	PASS	PASS	PASS	PASS	PASS	PASS	0	13530.6	12514.5	10313.9	106	1434249
811	CACAAGATCGGATCTACGGGT	080703_007s	NORMAL	NO	1	1	1	O	4	3	4	6	None	EAM121	no	r.ch.12	ACCCGTAGATCCGATCTTGTG	11		yes		None	None	None	AUTO	DETECTED	882.849	1206.14	10.7151	10.642	26.016	39.024	146.53	143.657	17.4669	196	100	PASS	PASS	PASS	PASS	PASS	PASS	0	18387.8	18357.5	14452.8	96	1765225
825	CACAAGATCGGATCTACGGGT	080703_007s	NORMAL	NO	1	1	1	O	4	3	6	6	None	EAM121	no	r.ch.12	ACCCGTAGATCCGATCTTGTG	11		yes		None	None	None	AUTO	DETECTED	882.896	1252.5	11.174	13.6638	26.016	39.024	143.088	130.08	9.04639	193	100	PASS	PASS	PASS	PASS	PASS	PASS	0	24780.1	28376	16970.2	80	1982406
839	CACAAGATCGGATCTACGGGT	080703_007s	NORMAL	NO	1	1	1	O	4	3	8	6	None	EAM121	no	r.ch.12	ACCCGTAGATCCGATCTTGTG	11		yes		None	None	None	AUTO	DETECTED	882.825	1299.04	10.0847	19.0356	26.016	39.024	156.62	148.639	12.6547	192	100	PASS	PASS	PASS	PASS	PASS	PASS	0	24169.8	28277.5	21467	102	2465325
349	CACAAGATGGGATGTACGGGT	080703_007s	NORMAL	NO	1	1	1	G	2	3	2	6	None	EAM122	no		EAM117 control	11		synthetic		None	None	None	AUTO	DETECTED	883.883	461.048	13.7154	-16.5077	39.024	-26.016	151.768	146.36	11.3383	120	100	PASS	PASS	PASS	PASS	PASS	PASS	0	7792.52	6115	6228.36	99	771459
363	CACAAGATGGGATGTACGGGT	080703_007s	NORMAL	NO	1	1	1	G	2	3	4	6	None	EAM122	no		EAM117 control	11		synthetic		None	None	None	AUTO	DETECTED	883.385	507.156	7.08517	-16.736	39.024	-26.016	160.602	150.194	12.4808	114	100	PASS	PASS	PASS	PASS	PASS	PASS	0	7528.17	6624	6325.32	101	760345
377	CACAAGATGGGATGTACGGGT	080703_007s	NORMAL	NO	1	1	1	G	2	3	6	6	None	EAM122	no		EAM117 control	11		synthetic		None	None	None	AUTO	DETECTED	883.71	554.1	11.1438	-6.08559	39.024	-26.016	147.915	139.983	18.4063	117	100	PASS	PASS	PASS	PASS	PASS	PASS	0	8106.1	4543	7629.49	92	745761
391	CACAAGATGGGATGTACGGGT	080703_007s	NORMAL	NO	1	1	1	G	2	3	8	6	None	EAM122	no		EAM117 control	11		synthetic		None	None	None	AUTO	DETECTED	883.731	600.404	11.2597	-3.76409	39.024	-26.016	144.603	134.473	14.5863	99	100	PASS	PASS	PASS	PASS	PASS	PASS	0	7287.36	4759	6812.35	83	604851
787	AACTATGCAACCTACTACCTCT	080703_007s	NORMAL	NO	1	1	1	O	4	3	1	3	None	EAM123	let-7d 14.66	let-7d	AGAGGTAGTAGGTTGCATAGTT	12		yes		None	None	None	AUTO	DETECTED	812.926	1136.43	1.40449	3.64262	26.016	39.024	162.979	152.999	15.6765	229	100	PASS	PASS	PASS	PASS	PASS	PASS	0	30604.1	28093	24646.6	103	3152225
801	AACTATGCAACCTACTACCTCT	080703_007s	NORMAL	NO	1	1	1	O	4	3	3	3	None	EAM123	let-7d 14.66	let-7d	AGAGGTAGTAGGTTGCATAGTT	12		yes		None	None	None	AUTO	DETECTED	812.81	1183.17	0	11.536	26.016	39.024	164.487	158.07	16.8706	237	100	PASS	PASS	PASS	PASS	PASS	PASS	0	26928.6	21030	25430.3	114	3069864
815	AACTATGCAACCTACTACCTCT	080703_007s	NORMAL	NO	1	1	1	O	4	3	5	3	None	EAM123	let-7d 14.66	let-7d	AGAGGTAGTAGGTTGCATAGTT	12		yes		None	None	None	AUTO	DETECTED	812.957	1229.76	1.48071	17.6208	26.016	39.024	166.403	156.986	18.7111	240	100	PASS	PASS	PASS	PASS	PASS	PASS	4	27131.1	14641	26832.9	113	3065818
829	AACTATGCAACCTACTACCTCT	080703_007s	NORMAL	NO	1	1	1	O	4	3	7	3	None	EAM123	let-7d 14.66	let-7d	AGAGGTAGTAGGTTGCATAGTT	12		yes		None	None	None	AUTO	DETECTED	812.702	1276.01	-1.99598	19.2754	26.016	39.024	158.749	146.84	12.086	251	100	PASS	PASS	PASS	PASS	PASS	PASS	0	29035.3	23597	27418.6	99	2874497
339	AACTATGCAACGTAGTACCTCT	080703_007s	NORMAL	NO	1	1	1	G	2	3	1	3	None	EAM124	no		EAM118 control	12		synthetic		None	None	None	AUTO	DETECTED	813.979	437.954	4.48897	-17.1548	39.024	-26.016	157.176	151.793	7.59579	108	100	PASS	PASS	PASS	PASS	PASS	PASS	0	7529.19	4261	7195.33	105	790565
353	AACTATGCAACGTAGTACCTCT	080703_007s	NORMAL	NO	1	1	1	G	2	3	3	3	None	EAM124	no		EAM118 control	12		synthetic		None	None	None	AUTO	DETECTED	814	484.907	4.6025	-6.39047	39.024	-26.016	143.088	143.088	8.5076	112	100	PASS	PASS	PASS	PASS	PASS	PASS	0	8280.21	5242	7410.04	97	803180
367	AACTATGCAACGTAGTACCTCT	080703_007s	NORMAL	NO	1	1	1	G	2	3	5	3	None	EAM124	no		EAM118 control	12		synthetic		None	None	None	AUTO	DETECTED	813.867	531.133	2.71847	-5.08601	39.024	-26.016	143.088	143.088	12.6547	112	100	PASS	PASS	PASS	PASS	PASS	PASS	0	8037.16	5221	7534.93	96	771567
381	AACTATGCAACGTAGTACCTCT	080703_007s	NORMAL	NO	1	1	1	G	2	3	7	3	None	EAM124	no		EAM118 control	12		synthetic		None	None	None	AUTO	DETECTED	814.048	577.117	4.90499	-6.91447	39.024	-26.016	151.768	146.36	11.3383	102	100	PASS	PASS	PASS	FAIL	PASS	PASS	0	8088.53	5242	8980.65	99	800764
682	CGGCCTGATTCACAACACCAGCT	080703_007s	NORMAL	NO	1	1	1	M	4	1	2	3	None	EAM125	no	r.ch.4	AGCTGGTGTTGTGAATCAGGCCG	13		yes		None	None	None	AUTO	DETECTED	114.226	1156.88	-9.31586	-6.81999	-52.032	13.008	147.78	134.845	12.4243	202	100	PASS	PASS	PASS	PASS	PASS	PASS	0	10726.5	11335.5	6357.71	84	901024
696	CGGCCTGATTCACAACACCAGCT	080703_007s	NORMAL	NO	1	1	1	M	4	1	4	3	None	EAM125	no	r.ch.4	AGCTGGTGTTGTGAATCAGGCCG	13		yes		None	None	None	AUTO	DETECTED	114.922	1203.34	-0.433097	-2.39136	-52.032	13.008	150.901	132.635	13.3227	225	100	PASS	PASS	PASS	PASS	PASS	PASS	0	12548	13180	7484.98	80	1003837
710	CGGCCTGATTCACAACACCAGCT	080703_007s	NORMAL	NO	1	1	1	M	4	1	6	3	None	EAM125	no	r.ch.4	AGCTGGTGTTGTGAATCAGGCCG	13		yes		None	None	None	AUTO	DETECTED	114.377	1250.15	-7.67428	6.46113	-52.032	13.008	173.71	144.695	37.3303	202	100	PASS	PASS	PASS	PASS	PASS	PASS	0	9172.64	9159	7306.8	98	898919
724	CGGCCTGATTCACAACACCAGCT	080703_007s	NORMAL	NO	1	1	1	M	4	1	8	3	None	EAM125	no	r.ch.4	AGCTGGTGTTGTGAATCAGGCCG	13		yes		None	None	None	AUTO	DETECTED	114.479	1296.55	-6.51343	10.0847	-52.032	13.008	136.448	132.517	10.4	226	100	PASS	PASS	PASS	PASS	PASS	PASS	0	11649.4	11876	6870.65	81	943597
234	CGGCCTGATTGAGAACACCAGCT	080703_007s	NORMAL	NO	1	1	1	E	2	1	2	3	None	EAM126	no		EAM119 control	13		synthetic		None	None	None	AUTO	DETECTED	118.483	453.892	-3.57583	-21.1769	0	-117.072	157.614	146.607	14.3555	130	100	PASS	PASS	PASS	PASS	PASS	PASS	0	6674.21	6947	5082.38	99	660747
248	CGGCCTGATTGAGAACACCAGCT	080703_007s	NORMAL	NO	1	1	1	E	2	1	4	3	None	EAM126	no		EAM119 control	13		synthetic		None	None	None	AUTO	DETECTED	118.5	500.822	-3.51877	-10.704	0	-117.072	130.08	117.072	10.077	182	100	PASS	PASS	PASS	PASS	PASS	PASS	0	7010.31	7314	2945.78	62	434639
262	CGGCCTGATTGAGAACACCAGCT	080703_007s	NORMAL	NO	1	1	1	E	2	1	6	3	None	EAM126	no		EAM119 control	13		synthetic		None	None	None	AUTO	DETECTED	118.403	547.22	-4.93745	-7.15662	0	-117.072	131.739	131.14	15.2366	135	100	PASS	PASS	PASS	PASS	PASS	PASS	0	6183.46	6381	3846.5	81	500860
276	CGGCCTGATTGAGAACACCAGCT	080703_007s	NORMAL	NO	1	1	1	E	2	1	8	3	None	EAM126	no		EAM119 control	13		synthetic		None	None	None	AUTO	DETECTED	118.445	594.188	-4.55457	3.79823	0	-117.072	144.239	143.832	17.467	110	100	PASS	PASS	PASS	PASS	PASS	PASS	0	5827.28	6019	4573.06	97	565246
686	TCATAGCCCTGTACAATGCTGCT	080703_007s	NORMAL	NO	1	1	1	M	4	1	2	7	None	EAM127	no	AL353194.13	AGCAGCATTGTACAGGGCTATGA	14		yes		None	None	None	AUTO	DETECTED	206.623	1156.68	-7.42815	-9.01763	-52.032	13.008	139.984	135.649	12.8763	209	100	PASS	PASS	PASS	PASS	PASS	PASS	0	13641.2	13423	8549.24	85	1159503
700	TCATAGCCCTGTACAATGCTGCT	080703_007s	NORMAL	NO	1	1	1	M	4	1	4	7	None	EAM127	no	AL353194.13	AGCAGCATTGTACAGGGCTATGA	14		yes		None	None	None	AUTO	DETECTED	206.635	1203.26	-7.42696	-3.09956	-52.032	13.008	138.271	128.564	20.4158	228	100	PASS	PASS	PASS	PASS	PASS	PASS	0	15075	14918	9043.57	75	1130624
714	TCATAGCCCTGTACAATGCTGCT	080703_007s	NORMAL	NO	1	1	1	M	4	1	6	7	None	EAM127	no	AL353194.13	AGCAGCATTGTACAGGGCTATGA	14		yes		None	None	None	AUTO	DETECTED	207.328	1249.6	1.4295	0	-52.032	13.008	137.286	129.952	15.2366	219	100	PASS	PASS	PASS	PASS	PASS	PASS	0	16224.4	16639.5	10040.7	76	1233054
728	TCATAGCCCTGTACAATGCTGCT	080703_007s	NORMAL	NO	1	1	1	M	4	1	8	7	None	EAM127	no	AL353194.13	AGCAGCATTGTACAGGGCTATGA	14		yes		None	None	None	AUTO	DETECTED	206.953	1296.2	-3.61265	5.87996	-52.032	13.008	140.701	133.425	17.9613	191	100	PASS	PASS	PASS	PASS	PASS	PASS	0	15696.4	16034	10934.3	82	1287103
238	TCATAGCCCTGAAGAATGCTGCT	080703_007s	NORMAL	NO	1	1	1	E	2	1	2	7	None	EAM128	no		EAM121 control	14		synthetic		None	None	None	AUTO	DETECTED	210.958	453.631	-0.665922	-24.2499	0	-117.072	147.276	134.324	11.3735	136	100	PASS	PASS	PASS	PASS	PASS	PASS	0	10442.5	10791	6386.87	83	866724
252	TCATAGCCCTGAAGAATGCTGCT	080703_007s	NORMAL	NO	1	1	1	E	2	1	4	7	None	EAM128	no		EAM121 control	14		synthetic		None	None	None	AUTO	DETECTED	211.065	500.417	0.564495	-15.6598	0	-117.072	144.562	131.944	10.3423	123	100	PASS	PASS	PASS	PASS	PASS	PASS	0	9172.34	8882	5677.72	80	733787
266	TCATAGCCCTGAAGAATGCTGCT	080703_007s	NORMAL	NO	1	1	1	E	2	1	6	7	None	EAM128	no		EAM121 control	14		synthetic		None	None	None	AUTO	DETECTED	210.764	546.786	-3.51182	-12.4911	0	-117.072	138.344	129.752	17.7693	124	100	PASS	PASS	PASS	PASS	PASS	PASS	0	8205.66	6282	5851.03	79	648247
280	TCATAGCCCTGAAGAATGCTGCT	080703_007s	NORMAL	NO	1	1	1	E	2	1	8	7	None	EAM128	no		EAM121 control	14		synthetic		None	None	None	AUTO	DETECTED	210.949	593.481	-1.26714	-5.0749	0	-117.072	147.347	135.619	8.02727	117	100	PASS	PASS	PASS	PASS	PASS	PASS	0	9425.88	9574.5	7038.02	84	791774
676	AGGCATTCACCGCGTGCCTTAT	080703_007s	NORMAL	NO	1	1	1	M	4	1	1	4	None	EAM129	no	48.P5.M13F	ATAAGGCACGCGGTGAATGCCT	15		yes		None	None	None	AUTO	TOO_LARGE	137.999	1134.33	0	0	-52.032	13.008	129	129	0	-1	100	PASS	FAIL	FAIL	PASS	PASS	PASS	0	47435.3	60347	22587	73	3462777
690	AGGCATTCACCGCGTGCCTTAT	080703_007s	NORMAL	NO	1	1	1	M	4	1	3	4	None	EAM129	no	48.P5.M13F	ATAAGGCACGCGGTGAATGCCT	15		yes		None	None	None	AUTO	TOO_LARGE	138.011	1180.46	0	0	-52.032	13.008	129	129	0	-1	100	PASS	FAIL	FAIL	PASS	PASS	PASS	0	52558.1	63683	21858.6	73	3836741
704	AGGCATTCACCGCGTGCCTTAT	080703_007s	NORMAL	NO	1	1	1	M	4	1	5	4	None	EAM129	no	48.P5.M13F	ATAAGGCACGCGGTGAATGCCT	15		yes		None	None	None	AUTO	TOO_LARGE	138.024	1226.58	0	0	-52.032	13.008	129	129	0	-1	100	PASS	PASS	FAIL	PASS	PASS	PASS	0	52244.9	63263.5	20462.6	76	3970615
718	AGGCATTCACCGCGTGCCTTAT	080703_007s	NORMAL	NO	1	1	1	M	4	1	7	4	None	EAM129	no	48.P5.M13F	ATAAGGCACGCGGTGAATGCCT	15		yes		None	None	None	AUTO	TOO_LARGE	138.036	1272.71	0	0	-52.032	13.008	129	129	0	-1	100	PASS	PASS	FAIL	PASS	PASS	PASS	0	47433.3	60322	20723.3	76	3604930
228	AGGCATTCAGCGGGTGCCTTAT	080703_007s	NORMAL	NO	1	1	1	E	2	1	1	4	None	EAM130	no		EAM123 control	15		synthetic		None	None	None	AUTO	DETECTED	141.622	430.736	-2.50867	-22.3091	0	-117.072	159.565	148.15	11.5663	270	100	PASS	PASS	PASS	PASS	PASS	PASS	9	34090.9	38499	25441.8	102	3477269
242	AGGCATTCAGCGGGTGCCTTAT	080703_007s	NORMAL	NO	1	1	1	E	2	1	3	4	None	EAM130	no		EAM123 control	15		synthetic		None	None	None	AUTO	DETECTED	141.566	477.095	-3.39471	-19.2675	0	-117.072	159.199	147.547	16.6326	250	100	PASS	PASS	PASS	PASS	PASS	PASS	0	33228	42721	24709.6	102	3389258
256	AGGCATTCAGCGGGTGCCTTAT	080703_007s	NORMAL	NO	1	1	1	E	2	1	5	4	None	EAM130	no		EAM123 control	15		synthetic		None	None	None	AUTO	DETECTED	141.726	524.135	-1.47376	-7.37416	0	-117.072	157.953	146.364	15.9846	282	100	PASS	PASS	PASS	PASS	PASS	PASS	6	33860.1	41709	26140.5	100	3386007
270	AGGCATTCAGCGGGTGCCTTAT	080703_007s	NORMAL	NO	1	1	1	E	2	1	7	4	None	EAM130	no		EAM123 control	15		synthetic		None	None	None	AUTO	DETECTED	141.586	570.5	-3.45168	-4.25555	0	-117.072	156.096	156.096	11.4017	205	100	PASS	PASS	PASS	PASS	PASS	PASS	0	30020.2	29842.5	26419.3	114	3422302
794	ACAGGCCGGGACAAGTGCAATAT	080703_007s	NORMAL	NO	1	1	1	O	4	3	2	3	None	EAM131	no	r.ch.5	ATATTGCACTTGTCCCGGCCTGT	16		yes		None	None	None	AUTO	DETECTED	813.216	1159.63	5.09078	5.32261	26.016	39.024	139.98	129.324	17.9613	164	100	PASS	PASS	PASS	PASS	PASS	PASS	0	4985.87	4893	2490.66	77	383912
808	ACAGGCCGGGACAAGTGCAATAT	080703_007s	NORMAL	NO	1	1	1	O	4	3	4	3	None	EAM131	no	r.ch.5	ATATTGCACTTGTCCCGGCCTGT	16		yes		None	None	None	AUTO	DETECTED	813.375	1206.44	7.0026	14.318	26.016	39.024	131.492	129.983	17.9273	185	100	PASS	PASS	PASS	PASS	PASS	PASS	0	7053.19	6535.5	3411.04	70	493723
822	ACAGGCCGGGACAAGTGCAATAT	080703_007s	NORMAL	NO	1	1	1	O	4	3	6	3	None	EAM131	no	r.ch.5	ATATTGCACTTGTCCCGGCCTGT	16		yes		None	None	None	AUTO	DETECTED	813.391	1252.86	7.0542	18.0892	26.016	39.024	131.628	119.743	14.9539	195	100	PASS	PASS	PASS	PASS	PASS	PASS	0	9240.4	8967	4555.08	65	600626
836	ACAGGCCGGGACAAGTGCAATAT	080703_007s	NORMAL	NO	1	1	1	O	4	3	8	3	None	EAM131	no	r.ch.5	ATATTGCACTTGTCCCGGCCTGT	16		yes		None	None	None	AUTO	DETECTED	813.174	1299.36	4.07373	22.9847	26.016	39.024	131.289	121.389	16.7867	179	100	PASS	PASS	PASS	PASS	PASS	PASS	0	10939.5	11040.5	5927.82	68	743888
346	ACAGGCCGGGAGAAGAGCAATAT	080703_007s	NORMAL	NO	1	1	1	G	2	3	2	3	None	EAM132	no		EAM125 control	16		synthetic		None	None	None	AUTO	DETECTED	814.153	461.265	6.67311	-13.9183	39.024	-26.016	139.706	133.828	14.3503	89	100	PASS	PASS	PASS	PASS	PASS	PASS	0	1591.49	1592.5	966.102	82	130502
360	ACAGGCCGGGAGAAGAGCAATAT	080703_007s	NORMAL	NO	1	1	1	G	2	3	4	3	None	EAM132	no		EAM125 control	16		synthetic		None	None	None	AUTO	DETECTED	814.271	507.729	8.04505	-9.51663	39.024	-26.016	137.971	128.773	11.6355	92	100	PASS	PASS	PASS	PASS	PASS	PASS	0	1636.8	1617	869.161	74	121123
374	ACAGGCCGGGAGAAGAGCAATAT	080703_007s	NORMAL	NO	1	1	1	G	2	3	6	3	None	EAM132	no		EAM125 control	16		synthetic		None	None	None	AUTO	DETECTED	814.116	553.942	5.8752	-8.38247	39.024	-26.016	133.4	122.828	19.0536	88	100	PASS	PASS	PASS	PASS	PASS	PASS	0	1688.26	1774	883.13	69	116490
388	ACAGGCCGGGAGAAGAGCAATAT	080703_007s	NORMAL	NO	1	1	1	G	2	3	8	3	None	EAM132	no		EAM125 control	16		synthetic		None	None	None	AUTO	DETECTED	814	600.878	4.20235	2.16112	39.024	-26.016	130.08	117.072	10.077	81	100	PASS	PASS	PASS	PASS	PASS	PASS	0	1649.43	1785	766.54	65	107213
798	ACACCAATGCCCTAGGGGATGCG	080703_007s	NORMAL	NO	1	1	1	O	4	3	2	7	None	EAM133	no	r.ch.9	CGCATCCCCTAGGGCATTGGTGT	17		yes		None	None	None	AUTO	DETECTED	905.716	1159.59	8.3396	5.20511	26.016	39.024	144.429	136.971	14.04	115	100	PASS	PASS	PASS	PASS	PASS	PASS	0	1298.48	1264	613.087	85	110371
812	ACACCAATGCCCTAGGGGATGCG	080703_007s	NORMAL	NO	1	1	1	O	4	3	4	7	None	EAM133	no	r.ch.9	CGCATCCCCTAGGGCATTGGTGT	17		yes		None	None	None	AUTO	DETECTED	905.789	1206.03	9.12164	9.30504	26.016	39.024	137.691	124.929	10.077	114	100	PASS	PASS	PASS	PASS	PASS	PASS	0	1896.79	1842	786.428	70	132775
826	ACACCAATGCCCTAGGGGATGCG	080703_007s	NORMAL	NO	1	1	1	O	4	3	6	7	None	EAM133	no	r.ch.9	CGCATCCCCTAGGGCATTGGTGT	17		yes		None	None	None	AUTO	DETECTED	905.9	1252.76	10.407	17.1095	26.016	39.024	130.067	124.458	12.7142	117	100	PASS	PASS	PASS	PASS	PASS	PASS	0	2242.42	2380	1160.98	72	161454
840	ACACCAATGCCCTAGGGGATGCG	080703_007s	NORMAL	NO	1	1	1	O	4	3	8	7	None	EAM133	no	r.ch.9	CGCATCCCCTAGGGCATTGGTGT	17		yes		None	None	None	AUTO	DETECTED	905.665	1298.96	7.18679	18.0797	26.016	39.024	132.512	126.173	12.7142	117	100	PASS	PASS	PASS	PASS	PASS	PASS	0	2811.07	3079	1652.03	76	213641
350	ACACCAATGGCGTAGGGGATGCG	080703_007s	NORMAL	NO	1	1	1	G	2	3	2	7	None	EAM134	no		EAM127 control	17		synthetic		None	None	None	AUTO	DETECTED	906.957	461.329	13.8686	-12.7754	39.024	-26.016	146.833	135.546	13.495	86	100	PASS	PASS	PASS	PASS	PASS	PASS	0	1523.43	1433.5	825.676	84	127968
364	ACACCAATGGCGTAGGGGATGCG	080703_007s	NORMAL	NO	1	1	1	G	2	3	4	7	None	EAM134	no		EAM127 control	17		synthetic		None	None	None	AUTO	DETECTED	906.663	506.981	9.88779	-18.9316	39.024	-26.016	154.078	140.604	33.4951	90	100	PASS	PASS	PASS	PASS	PASS	PASS	0	1366.57	1393	764.596	91	124358
378	ACACCAATGGCGTAGGGGATGCG	080703_007s	NORMAL	NO	1	1	1	G	2	3	6	7	None	EAM134	no		EAM127 control	17		synthetic		None	None	None	AUTO	DETECTED	906.909	554.045	12.9238	-6.7144	39.024	-26.016	135.808	127.096	12.5787	89	100	PASS	PASS	PASS	PASS	PASS	PASS	0	1669.54	1668	818.034	69	115198
392	ACACCAATGGCGTAGGGGATGCG	080703_007s	NORMAL	NO	1	1	1	G	2	3	8	7	None	EAM134	no		EAM127 control	17		synthetic		None	None	None	AUTO	DETECTED	906.825	600.271	11.6734	-5.41233	39.024	-26.016	129.982	123.669	15.4302	83	100	PASS	PASS	PASS	PASS	PASS	PASS	0	1688.86	1716.5	986.559	70	118220
788	CAACAAACATTTAATGAGGCC	080703_007s	NORMAL	NO	1	1	1	O	4	3	1	4	None	EAM135	no	r.ch.10	GGCCTCATTAAATGTTTGTTG	18		yes		None	None	None	AUTO	LOW_SIGNAL	835.881	1136.15	0	0	26.016	39.024	129	129	0	-1	100	PASS	PASS	PASS	PASS	PASS	FAIL	0	106.243	104.5	7.40383	74	7862
802	CAACAAACATTTAATGAGGCC	080703_007s	NORMAL	NO	1	1	1	O	4	3	3	4	None	EAM135	no	r.ch.10	GGCCTCATTAAATGTTTGTTG	18		yes		None	None	None	AUTO	LOW_SIGNAL	835.893	1182.27	0	0	26.016	39.024	129	129	0	-1	100	PASS	PASS	PASS	PASS	PASS	FAIL	0	122.44	120	7.43483	75	9183
816	CAACAAACATTTAATGAGGCC	080703_007s	NORMAL	NO	1	1	1	O	4	3	5	4	None	EAM135	no	r.ch.10	GGCCTCATTAAATGTTTGTTG	18		yes		None	None	None	AUTO	LOW_SIGNAL	835.906	1228.4	0	0	26.016	39.024	129	129	0	-1	100	PASS	PASS	PASS	PASS	PASS	FAIL	0	120.36	117	11.1509	75	9027
830	CAACAAACATTTAATGAGGCC	080703_007s	NORMAL	NO	1	1	1	O	4	3	7	4	None	EAM135	no	r.ch.10	GGCCTCATTAAATGTTTGTTG	18		yes		None	None	None	AUTO	LOW_SIGNAL	835.918	1274.53	0	0	26.016	39.024	129	129	0	-1	100	PASS	PASS	PASS	PASS	PASS	FAIL	0	119.608	118	9.85461	79	9449
340	CAACAAAGATTAAATGAGGCC	080703_007s	NORMAL	NO	1	1	1	G	2	3	1	4	None	EAM136	no		EAM129 control	18		synthetic		None	None	None	AUTO	DETECTED	837.465	437.939	9.99339	-17.2727	39.024	-26.016	111.133	99.0055	13.0425	90	100	PASS	PASS	PASS	PASS	PASS	PASS	0	99.8537	99	6.03557	41	4094
354	CAACAAAGATTAAATGAGGCC	080703_007s	NORMAL	NO	1	1	1	G	2	3	3	4	None	EAM136	no		EAM129 control	18		synthetic		None	None	None	AUTO	DETECTED	837.029	484.069	4.16901	-17.2127	39.024	-26.016	99.066	93.9419	9.2057	101	100	PASS	PASS	PASS	PASS	PASS	PASS	0	106.146	105	6.34256	41	4352
368	CAACAAAGATTAAATGAGGCC	080703_007s	NORMAL	NO	1	1	1	G	2	3	5	4	None	EAM136	no		EAM129 control	18		synthetic		None	None	None	AUTO	DETECTED	837.146	531	5.52268	-6.72948	39.024	-26.016	92.8468	92.4001	16.0311	100	100	PASS	PASS	PASS	PASS	PASS	PASS	0	104.878	105	6.51228	41	4300
382	CAACAAAGATTAAATGAGGCC	080703_007s	NORMAL	NO	1	1	1	G	2	3	7	4	None	EAM136	no		EAM129 control	18		synthetic		None	None	None	AUTO	DETECTED	837.75	577.5	13.2224	-1.85783	39.024	-26.016	91.056	78.048	8.878	91	100	PASS	PASS	PASS	PASS	PASS	PASS	0	102.357	101.5	7.3747	28	2866
683	CCGACCATGGCTGTAGACTGTTA	080703_007s	NORMAL	NO	1	1	1	M	4	1	2	4	None	EAM137	no	r.ch.3	TAACAGTCTACAGCCATGGTCGG	19		yes		None	None	None	AUTO	DETECTED	137.31	1156.99	-9.05078	-5.29879	-52.032	13.008	131.869	123.39	14.056	201	100	PASS	PASS	PASS	PASS	PASS	PASS	0	965.537	899	368.047	67	64691
697	CCGACCATGGCTGTAGACTGTTA	080703_007s	NORMAL	NO	1	1	1	M	4	1	4	4	None	EAM137	no	r.ch.3	TAACAGTCTACAGCCATGGTCGG	19		yes		None	None	None	AUTO	DETECTED	137.285	1203.53	-9.53231	0	-52.032	13.008	135.575	113.266	15.5529	211	100	PASS	PASS	PASS	PASS	PASS	PASS	0	1153.28	1081.5	397.638	58	66890
711	CCGACCATGGCTGTAGACTGTTA	080703_007s	NORMAL	NO	1	1	1	M	4	1	6	4	None	EAM137	no	r.ch.3	TAACAGTCTACAGCCATGGTCGG	19		yes		None	None	None	AUTO	DETECTED	137.227	1250.05	-10.4402	5.1924	-52.032	13.008	123.513	119.9	14.4889	248	100	PASS	PASS	PASS	PASS	PASS	PASS	0	1013.41	961.5	387.077	66	66885
725	CCGACCATGGCTGTAGACTGTTA	080703_007s	NORMAL	NO	1	1	1	M	4	1	8	4	None	EAM137	no	r.ch.3	TAACAGTCTACAGCCATGGTCGG	19		yes		None	None	None	AUTO	DETECTED	137.176	1296.57	-11.2714	10.353	-52.032	13.008	125.224	112.49	9.22178	252	100	PASS	PASS	PASS	PASS	PASS	PASS	0	1108.65	1083	348.823	58	64302
235	CCGACCATGGGTGAAGACTGTTA	080703_007s	NORMAL	NO	1	1	1	E	2	1	2	4	None	EAM138	no		EAM131 control	19		synthetic		None	None	None	AUTO	DETECTED	141.852	454.373	0.405309	-14.8325	0	-117.072	120.324	107.378	13.8368	192	100	PASS	PASS	PASS	PASS	PASS	PASS	0	769.759	761.5	247.101	54	41567
249	CCGACCATGGGTGAAGACTGTTA	080703_007s	NORMAL	NO	1	1	1	E	2	1	4	4	None	EAM138	no		EAM131 control	19		synthetic		None	None	None	AUTO	DETECTED	141.769	500.634	-0.840193	-13.0679	0	-117.072	118.358	106.107	16.2391	202	100	PASS	PASS	PASS	PASS	PASS	PASS	0	667.736	661	201.958	53	35390
263	CCGACCATGGGTGAAGACTGTTA	080703_007s	NORMAL	NO	1	1	1	E	2	1	6	4	None	EAM138	no		EAM131 control	19		synthetic		None	None	None	AUTO	DETECTED	141.653	547.144	-2.51026	-8.06966	0	-117.072	106.613	94.5795	13.7533	175	100	PASS	PASS	PASS	PASS	PASS	PASS	0	714.561	677	179.05	41	29297
277	CCGACCATGGGTGAAGACTGTTA	080703_007s	NORMAL	NO	1	1	1	E	2	1	8	4	None	EAM138	no		EAM131 control	19		synthetic		None	None	None	AUTO	DETECTED	141.529	593.559	-4.27182	-4.30636	0	-117.072	116.347	110.53	8.54429	122	100	PASS	PASS	PASS	PASS	PASS	PASS	0	745.611	728	227.497	54	40263
673	TAACCCATGGAATTCAGTTCTCA	080703_007s	NORMAL	NO	1	1	1	M	4	1	1	1	None	EAM139	no	r.ch.7	TGAGAACTGAATTCCATGGGTTA	20		yes		None	None	None	AUTO	DETECTED	67.7842	1133.37	-13.3561	-12.7142	-52.032	13.008	139.98	129.324	17.9613	159	100	PASS	PASS	PASS	PASS	PASS	PASS	0	4201.37	4467	1788.19	75	315103
687	TAACCCATGGAATTCAGTTCTCA	080703_007s	NORMAL	NO	1	1	1	M	4	1	3	1	None	EAM139	no	r.ch.7	TGAGAACTGAATTCCATGGGTTA	20		yes		None	None	None	AUTO	DETECTED	67.3854	1179.62	-18.7036	-11.0755	-52.032	13.008	145.068	130.133	11.6355	149	100	PASS	PASS	PASS	PASS	PASS	PASS	0	3699.02	4009	1995.93	81	299621
701	TAACCCATGGAATTCAGTTCTCA	080703_007s	NORMAL	NO	1	1	1	M	4	1	5	1	None	EAM139	no	r.ch.7	TGAGAACTGAATTCCATGGGTTA	20		yes		None	None	None	AUTO	DETECTED	67.4444	1226.37	-18.0956	-3.05986	-52.032	13.008	134.383	130.727	15.3066	152	100	PASS	PASS	PASS	PASS	PASS	PASS	0	3794.15	3831.5	2143.62	80	303532
715	TAACCCATGGAATTCAGTTCTCA	080703_007s	NORMAL	NO	1	1	1	M	4	1	7	1	None	EAM139	no	r.ch.7	TGAGAACTGAATTCCATGGGTTA	20		yes		None	None	None	AUTO	DETECTED	67.0275	1273.05	-23.6794	4.18886	-52.032	13.008	143.675	121.024	14.0396	161	100	PASS	PASS	PASS	PASS	PASS	PASS	0	4768.97	4808	1915.51	69	329059
225	TAACCCATGGAAATGAGTTCTCA	080703_007s	NORMAL	NO	1	1	1	E	2	1	1	1	None	EAM140	no		EAM133 control	20		synthetic		None	None	None	AUTO	LOW_SIGNAL	72.6266	432.469	0	0	0	-117.072	129	129	0	-1	100	PASS	PASS	PASS	FAIL	PASS	FAIL	0	81.473	80	4.51853	74	6029
239	TAACCCATGGAAATGAGTTCTCA	080703_007s	NORMAL	NO	1	1	1	E	2	1	3	1	None	EAM140	no		EAM133 control	20		synthetic		None	None	None	AUTO	LOW_SIGNAL	72.6389	478.595	0	0	0	-117.072	129	129	0	-1	100	PASS	PASS	PASS	FAIL	PASS	FAIL	0	84.9103	85	4.78142	78	6623
253	TAACCCATGGAAATGAGTTCTCA	080703_007s	NORMAL	NO	1	1	1	E	2	1	5	1	None	EAM140	no		EAM133 control	20		synthetic		None	None	None	AUTO	LOW_SIGNAL	72.6512	524.72	0	0	0	-117.072	129	129	0	-1	100	PASS	PASS	PASS	FAIL	PASS	FAIL	0	82.3077	82	4.08134	78	6420
267	TAACCCATGGAAATGAGTTCTCA	080703_007s	NORMAL	NO	1	1	1	E	2	1	7	1	None	EAM140	no		EAM133 control	20		synthetic		None	None	None	AUTO	LOW_SIGNAL	72.6635	570.846	0	0	0	-117.072	129	129	0	-1	100	PASS	PASS	PASS	PASS	PASS	FAIL	0	83.2308	82	4.51239	78	6492
677	TAACTATACAATCTACTACCTCA	080703_007s	NORMAL	NO	1	1	1	M	4	1	1	5	None	EAM141	no	let-7f	TGAGGTAGTAGATTGTATAGTTA	21		yes		None	None	None	AUTO	TOO_LARGE	161.062	1134.33	0	0	-52.032	13.008	129	129	0	-1	100	PASS	FAIL	FAIL	PASS	PASS	PASS	0	31072.8	30974	23286.2	73	2268313
691	TAACTATACAATCTACTACCTCA	080703_007s	NORMAL	NO	1	1	1	M	4	1	3	5	None	EAM141	no	let-7f	TGAGGTAGTAGATTGTATAGTTA	21		yes		None	None	None	AUTO	DETECTED	160.479	1179.55	-7.74573	-11.69	-52.032	13.008	136.448	132.517	10.4	495	100	PASS	FAIL	FAIL	PASS	PASS	PASS	0	35961.6	38745	22439.2	81	2912890
705	TAACTATACAATCTACTACCTCA	080703_007s	NORMAL	NO	1	1	1	M	4	1	5	5	None	EAM141	no	let-7f	TGAGGTAGTAGATTGTATAGTTA	21		yes		None	None	None	AUTO	LARGE_DEVIATION	161.087	1226.58	0	0	-52.032	13.008	129	129	0	-1	100	PASS	FAIL	FAIL	PASS	PASS	PASS	0	32751.5	34218	24213.3	76	2489111
719	TAACTATACAATCTACTACCTCA	080703_007s	NORMAL	NO	1	1	1	M	4	1	7	5	None	EAM141	no	let-7f	TGAGGTAGTAGATTGTATAGTTA	21		yes		None	None	None	AUTO	DETECTED	160.059	1272.98	-13.5233	3.65532	-52.032	13.008	144.302	120.472	11.5871	486	100	PASS	FAIL	FAIL	PASS	PASS	PASS	0	39297	45818	20430	69	2711493
229	TAACTATACAATGTAGTACCTCA	080703_007s	NORMAL	NO	1	1	1	E	2	1	1	5	None	EAM142	no		EAM135 control	21		synthetic		None	None	None	AUTO	LOW_SIGNAL	164.877	432.445	0	0	0	-117.072	129	129	0	-1	100	PASS	PASS	PASS	FAIL	PASS	FAIL	0	103.653	103	10.5401	75	7774
243	TAACTATACAATGTAGTACCTCA	080703_007s	NORMAL	NO	1	1	1	E	2	1	3	5	None	EAM142	no		EAM135 control	21		synthetic		None	None	None	AUTO	LOW_SIGNAL	164.89	478.57	0	0	0	-117.072	129	129	0	-1	100	PASS	PASS	PASS	FAIL	PASS	FAIL	0	105.025	97	43.4331	79	8297
257	TAACTATACAATGTAGTACCTCA	080703_007s	NORMAL	NO	1	1	1	E	2	1	5	5	None	EAM142	no		EAM135 control	21		synthetic		None	None	None	AUTO	LOW_SIGNAL	164.902	524.696	0	0	0	-117.072	129	129	0	-1	100	PASS	PASS	PASS	PASS	PASS	FAIL	0	100.603	102	8.61641	78	7847
271	TAACTATACAATGTAGTACCTCA	080703_007s	NORMAL	NO	1	1	1	E	2	1	7	5	None	EAM142	no		EAM135 control	21		synthetic		None	None	None	AUTO	LOW_SIGNAL	164.914	570.821	0	0	0	-117.072	129	129	0	-1	100	PASS	PASS	PASS	PASS	PASS	FAIL	0	94.6053	94	9.96136	76	7190
795	TAACCATACAACCTATTACCTCA	080703_007s	NORMAL	NO	1	1	1	O	4	3	2	4	None	EAM143	no	let-7c, like	TGAGGTAATAGGTTGTATGGTTA	22		yes		None	None	None	AUTO	DETECTED	836.414	1159.5	6.84937	3.75854	26.016	39.024	156.096	156.096	11.4017	247	100	PASS	PASS	PASS	PASS	PASS	PASS	7	31970.8	28814.5	28272.9	114	3644667
809	TAACCATACAACCTATTACCTCA	080703_007s	NORMAL	NO	1	1	1	O	4	3	4	4	None	EAM143	no	let-7c, like	TGAGGTAATAGGTTGTATGGTTA	22		yes		None	None	None	AUTO	DETECTED	836.566	1205.83	8.67227	6.42778	26.016	39.024	158.247	149.557	13.4104	290	100	PASS	PASS	PASS	PASS	PASS	PASS	9	31954.9	34063.5	28666.5	104	3323305
823	TAACCATACAACCTATTACCTCA	080703_007s	NORMAL	NO	1	1	1	O	4	3	6	4	None	EAM143	no	let-7c, like	TGAGGTAATAGGTTGTATGGTTA	22		yes		None	None	None	AUTO	DETECTED	836.272	1252.73	4.69063	16.4648	26.016	39.024	157.104	151.269	16.062	283	82.5472	PASS	PASS	PASS	PASS	FAIL	PASS	17	31133.9	20920	29218.5	106	3300197
837	TAACCATACAACCTATTACCTCA	080703_007s	NORMAL	NO	1	1	1	O	4	3	8	4	None	EAM143	no	let-7c, like	TGAGGTAATAGGTTGTATGGTTA	22		yes		None	None	None	AUTO	DETECTED	836.261	1299.08	4.38417	19.4691	26.016	39.024	151.516	144.284	10.0235	272	100	PASS	PASS	PASS	PASS	PASS	PASS	7	32485.6	30309.5	28701.3	96	3118619
347	TAACCATAGAACGTATTACCTCA	080703_007s	NORMAL	NO	1	1	1	G	2	3	2	4	None	EAM144	no		EAM137 control	22		synthetic		None	None	None	AUTO	DETECTED	837.397	460.966	9.02398	-17.7379	39.024	-26.016	104.61	91.8906	11.0935	88	100	PASS	PASS	PASS	PASS	PASS	PASS	0	93.325	95	5.71273	40	3733
361	TAACCATAGAACGTATTACCTCA	080703_007s	NORMAL	NO	1	1	1	G	2	3	4	4	None	EAM144	no		EAM137 control	22		synthetic		None	None	None	AUTO	DETECTED	837.423	507.75	9.20977	-9.16531	39.024	-26.016	103.115	94.6587	18.8627	91	100	PASS	PASS	PASS	PASS	PASS	PASS	0	95.475	97	6.96139	40	3819
375	TAACCATAGAACGTATTACCTCA	080703_007s	NORMAL	NO	1	1	1	G	2	3	6	4	None	EAM144	no		EAM137 control	22		synthetic		None	None	None	AUTO	DETECTED	837.326	554.217	7.7886	-4.71762	39.024	-26.016	96.8279	86.2248	15.7734	87	100	PASS	PASS	PASS	PASS	PASS	PASS	0	88.6	90	6.31152	35	3101
389	TAACCATAGAACGTATTACCTCA	080703_007s	NORMAL	NO	1	1	1	G	2	3	8	4	None	EAM144	no		EAM137 control	22		synthetic		None	None	None	AUTO	DETECTED	837.455	600.568	9.29869	-1.78717	39.024	-26.016	93.802	90.1943	11.2209	85	100	PASS	PASS	PASS	PASS	PASS	PASS	0	91.3235	93.5	7.8498	34	3105
785	AACCATACAACCTACTACCTCA	080703_007s	NORMAL	NO	1	1	1	O	4	3	1	1	None	EAM145	let-7c 14.50	let-7c	TGAGGTAGTAGGTTGTATGGTT	23		yes		None	None	None	AUTO	DETECTED	766.335	1135.66	-4.65887	-6.52147	26.016	39.024	156.367	147.169	12.4065	258	100	PASS	PASS	PASS	PASS	PASS	PASS	0	36881.6	49366.5	26845.6	98	3614395
799	AACCATACAACCTACTACCTCA	080703_007s	NORMAL	NO	1	1	1	O	4	3	3	1	None	EAM145	let-7c 14.50	let-7c	TGAGGTAGTAGGTTGTATGGTT	23		yes		None	None	None	AUTO	DETECTED	766.27	1182.37	-5.66242	0	26.016	39.024	160.821	157.272	16.4543	277	88.3621	PASS	PASS	PASS	PASS	FAIL	PASS	15	31650.8	29005.5	29128	116	3671494
813	AACCATACAACCTACTACCTCA	080703_007s	NORMAL	NO	1	1	1	O	4	3	5	1	None	EAM145	let-7c 14.50	let-7c	TGAGGTAGTAGGTTGTATGGTT	23		yes		None	None	None	AUTO	DETECTED	766.516	1228.85	-2.62319	5.68147	26.016	39.024	160.035	160.035	15.5373	280	100	PASS	PASS	PASS	FAIL	PASS	PASS	0	28299.8	16232	28492.1	118	3339371
827	AACCATACAACCTACTACCTCA	080703_007s	NORMAL	NO	1	1	1	O	4	3	7	1	None	EAM145	let-7c 14.50	let-7c	TGAGGTAGTAGGTTGTATGGTT	23		yes		None	None	None	AUTO	DETECTED	766.28	1275.74	-5.85614	15.52	26.016	39.024	162.966	156.932	12.4065	255	100	PASS	PASS	PASS	FAIL	PASS	PASS	0	26437.8	9353	27590.1	116	3066784
337	AACCATACAAGCTAGTACCTCA	080703_007s	NORMAL	NO	1	1	1	G	2	3	1	1	None	EAM146	no		EAM139 control	23		synthetic		None	None	None	AUTO	DETECTED	767.407	436.981	-1.32033	-29.9738	39.024	-26.016	160.289	147.313	9.39953	171	100	PASS	PASS	PASS	PASS	PASS	PASS	1	27849.4	22374	23617.5	101	2812786
351	AACCATACAAGCTAGTACCTCA	080703_007s	NORMAL	NO	1	1	1	G	2	3	3	1	None	EAM146	no		EAM139 control	23		synthetic		None	None	None	AUTO	DETECTED	767.374	483.633	-1.90785	-23.1153	39.024	-26.016	163.334	157.759	11.6764	170	100	PASS	PASS	PASS	PASS	PASS	PASS	0	25532.7	20613	24301.5	116	2961791
365	AACCATACAAGCTAGTACCTCA	080703_007s	NORMAL	NO	1	1	1	G	2	3	5	1	None	EAM146	no		EAM139 control	23		synthetic		None	None	None	AUTO	DETECTED	767.265	530.331	-3.49098	-15.6733	39.024	-26.016	168.634	160.519	10.8552	169	99.5763	PASS	PASS	PASS	PASS	FAIL	PASS	10	26007.8	21632	25630	118	3068926
379	AACCATACAAGCTAGTACCTCA	080703_007s	NORMAL	NO	1	1	1	G	2	3	7	1	None	EAM146	no		EAM139 control	23		synthetic		None	None	None	AUTO	DETECTED	767.438	577.097	-1.39655	-7.34082	39.024	-26.016	164.539	156.353	12.4642	159	100	PASS	PASS	PASS	FAIL	PASS	PASS	0	24636.8	15105	25280.3	113	2783953
789	AACCACACAACCTACTACCTCA	080703_007s	NORMAL	NO	1	1	1	O	4	3	1	5	None	EAM147	let-7b 16.62	let-7b	TGAGGTAGTAGGTTGTGTGGTT	24		yes		None	None	None	AUTO	DETECTED	859.408	1136	6.03557	-1.84989	26.016	39.024	156.096	143.088	8.55799	270	16.7526	FAIL	PASS	PASS	PASS	FAIL	PASS	43	40037.3	54920	27876	97	3883614
803	AACCACACAACCTACTACCTCA	080703_007s	NORMAL	NO	1	1	1	O	4	3	3	5	None	EAM147	let-7b 16.62	let-7b	TGAGGTAGTAGGTTGTGTGGTT	24		yes		None	None	None	AUTO	DETECTED	858.901	1182.41	0	1.88324	26.016	39.024	173.544	160.85	14.2749	264	53.2787	PASS	PASS	PASS	PASS	FAIL	PASS	29	31172.2	22732.5	29399.2	122	3803005
817	AACCACACAACCTACTACCTCA	080703_007s	NORMAL	NO	1	1	1	O	4	3	5	5	None	EAM147	let-7b 16.62	let-7b	TGAGGTAGTAGGTTGTGTGGTT	24		yes		None	None	None	AUTO	DETECTED	859.358	1228.9	5.07252	6.61515	26.016	39.024	159.389	147.335	11.1224	279	35	FAIL	PASS	PASS	PASS	FAIL	PASS	36	34498.9	36295	29135.6	100	3449890
831	AACCACACAACCTACTACCTCA	080703_007s	NORMAL	NO	1	1	1	O	4	3	7	5	None	EAM147	let-7b 16.62	let-7b	TGAGGTAGTAGGTTGTGTGGTT	24		yes		None	None	None	AUTO	DETECTED	859.094	1275.43	1.47198	11.852	26.016	39.024	169.422	156.966	19.1005	268	61.4035	PASS	PASS	PASS	FAIL	FAIL	PASS	25	28201.1	12979.5	29292.8	114	3214923
341	AACCACACAAGCTAGTACCTCA	080703_007s	NORMAL	NO	1	1	1	G	2	3	1	5	None	EAM148			EAM147 control	24		synthetic		None	None	None	AUTO	DETECTED	859.932	437.258	2.2429	-26.0513	39.024	-26.016	171.681	147.826	11.1609	178	100	PASS	PASS	PASS	PASS	PASS	PASS	1	30399.2	30087.5	23503	102	3100713
355	AACCACACAAGCTAGTACCTCA	080703_007s	NORMAL	NO	1	1	1	G	2	3	3	5	None	EAM148			EAM147 control	24		synthetic		None	None	None	AUTO	DETECTED	859.926	483.733	2.01186	-21.5048	39.024	-26.016	162.977	158.01	13.7461	197	100	PASS	PASS	PASS	PASS	PASS	PASS	0	28172.5	26012	25079	115	3239840
369	AACCACACAAGCTAGTACCTCA	080703_007s	NORMAL	NO	1	1	1	G	2	3	5	5	None	EAM148			EAM147 control	24		synthetic		None	None	None	AUTO	DETECTED	859.881	530.286	1.26158	-15.9416	39.024	-26.016	162.313	162.313	16.4543	194	94.2623	PASS	PASS	PASS	PASS	FAIL	PASS	12	26370.5	18770	25968.2	122	3217207
383	AACCACACAAGCTAGTACCTCA	080703_007s	NORMAL	NO	1	1	1	G	2	3	7	5	None	EAM148			EAM147 control	24		synthetic		None	None	None	AUTO	DETECTED	860.181	576.79	5.00662	-11.0152	39.024	-26.016	173.548	163.799	13.4468	164	100	PASS	PASS	PASS	FAIL	PASS	PASS	0	23816.8	7218	25845.2	125	2977095
456	GCATTCACCCGCGTGCCTTA	080703_007s	NORMAL	NO	1	1	1	I	3	1	2	1	None	EAM149II	no			25		yes		None	None	None	AUTO	LOW_SIGNAL	69.7249	806.473	0	0	-39.024	-52.032	129	129	0	-1	100	PASS	PASS	PASS	PASS	PASS	FAIL	0	89.2568	89	3.02075	74	6605
470	GCATTCACCCGCGTGCCTTA	080703_007s	NORMAL	NO	1	1	1	I	3	1	4	1	None	EAM149II	no			25		yes		None	None	None	AUTO	LOW_SIGNAL	69.7372	852.598	0	0	-39.024	-52.032	129	129	0	-1	100	PASS	PASS	PASS	PASS	PASS	FAIL	0	85.8987	85	3.05335	79	6786
484	GCATTCACCCGCGTGCCTTA	080703_007s	NORMAL	NO	1	1	1	I	3	1	6	1	None	EAM149II	no			25		yes		None	None	None	AUTO	LOW_SIGNAL	69.7495	898.724	0	0	-39.024	-52.032	129	129	0	-1	100	PASS	PASS	PASS	PASS	PASS	FAIL	0	87.1923	87	2.20423	78	6801
498	GCATTCACCCGCGTGCCTTA	080703_007s	NORMAL	NO	1	1	1	I	3	1	8	1	None	EAM149II	no			25		yes		None	None	None	AUTO	LOW_SIGNAL	69.7618	944.849	0	0	-39.024	-52.032	129	129	0	-1	100	PASS	PASS	PASS	PASS	PASS	FAIL	0	78.7273	79	2.07514	77	6062
8	TCATACAGCTAGATAACCAAAGA	080703_007s	NORMAL	NO	1	1	1	A	1	1	2	1	None	EAM150II	no, but 12/12 mir-131-(1,2,3) 13.92,11.91,16.62			26		yes		None	None	None	AUTO	DETECTED	67.6597	104.265	-11.459	-4.24463	-52.032	-182.112	160.66	147.887	15.3164	309	77.5	PASS	PASS	PASS	PASS	FAIL	PASS	19	37568.7	46897	27004.9	100	3756874
22	TCATACAGCTAGATAACCAAAGA	080703_007s	NORMAL	NO	1	1	1	A	1	1	4	1	None	EAM150II	no, but 12/12 mir-131-(1,2,3) 13.92,11.91,16.62			26		yes		None	None	None	AUTO	DETECTED	67.5263	150.544	-13.3535	-2.24567	-52.032	-182.112	157.471	134.083	12.3149	305	48.5294	FAIL	PASS	PASS	PASS	FAIL	PASS	31	44146.9	56768	25089.5	85	3752488
36	TCATACAGCTAGATAACCAAAGA	080703_007s	NORMAL	NO	1	1	1	A	1	1	6	1	None	EAM150II	no, but 12/12 mir-131-(1,2,3) 13.92,11.91,16.62			26		yes		None	None	None	AUTO	DETECTED	67.4823	197.341	-14.0859	6.48812	-52.032	-182.112	158.249	145.423	18.0374	309	49.4792	FAIL	PASS	PASS	PASS	FAIL	PASS	30	38045.2	45818.5	28078.3	96	3652340
50	TCATACAGCTAGATAACCAAAGA	080703_007s	NORMAL	NO	1	1	1	A	1	1	8	1	None	EAM150II	no, but 12/12 mir-131-(1,2,3) 13.92,11.91,16.62			26		yes		None	None	None	AUTO	DETECTED	67.5657	243.785	-13.1609	10.6311	-52.032	-182.112	169.022	163.648	10.0461	203	100	PASS	PASS	PASS	FAIL	PASS	PASS	0	26708	4635	28326.4	124	3311789
460	ACAAGATCGGATCTACGG	080703_007s	NORMAL	NO	1	1	1	I	3	1	2	5	None	EAM151	no			28		yes		None	None	None	AUTO	DETECTED	161.882	805.15	-1.2195	-16.8833	-39.024	-52.032	158.625	147.646	14.7361	137	100	PASS	PASS	PASS	PASS	PASS	PASS	0	16563.8	16819	13614.6	101	1672944
474	ACAAGATCGGATCTACGG	080703_007s	NORMAL	NO	1	1	1	I	3	1	4	5	None	EAM151	no			28		yes		None	None	None	AUTO	DETECTED	161.734	851.952	-3.30758	-8.09268	-39.024	-52.032	157.306	146.5	13.8108	138	100	PASS	PASS	PASS	PASS	PASS	PASS	0	16548.7	17842	14179.9	100	1654871
488	ACAAGATCGGATCTACGG	080703_007s	NORMAL	NO	1	1	1	I	3	1	6	5	None	EAM151	no			28		yes		None	None	None	AUTO	DETECTED	161.954	898.194	-0.596848	-6.5691	-39.024	-52.032	157.482	151.332	12.0889	134	100	PASS	PASS	PASS	FAIL	PASS	PASS	0	16791.1	11904	16790.1	104	1746276
502	ACAAGATCGGATCTACGG	080703_007s	NORMAL	NO	1	1	1	I	3	1	8	5	None	EAM151	no			28		yes		None	None	None	AUTO	DETECTED	161.76	944.917	-3.28951	0	-39.024	-52.032	158.365	145.982	14.2353	134	100	PASS	PASS	PASS	PASS	PASS	PASS	0	20271.1	14142	19240.8	99	2006838
12	ACTTTCGGTTATCTAGCTTTAT	080703_007s	NORMAL	NO	1	1	1	A	1	1	2	5	None	EAM152	no			3		yes		None	None	None	AUTO	DETECTED	160.214	103.138	-7.50854	-18.5799	-52.032	-182.112	146.908	132.867	13.4949	155	100	PASS	PASS	PASS	PASS	PASS	PASS	0	9194.77	10486	5175.45	81	744776
26	ACTTTCGGTTATCTAGCTTTAT	080703_007s	NORMAL	NO	1	1	1	A	1	1	4	5	None	EAM152	no			3		yes		None	None	None	AUTO	DETECTED	160.192	149.663	-7.95414	-13.3778	-52.032	-182.112	143.481	130.607	14.5863	139	100	PASS	PASS	PASS	PASS	PASS	PASS	0	7395.45	8028.5	3924.31	80	591636
40	ACTTTCGGTTATCTAGCTTTAT	080703_007s	NORMAL	NO	1	1	1	A	1	1	6	5	None	EAM152	no			3		yes		None	None	None	AUTO	DETECTED	160.131	196.306	-8.91045	-6.65386	-52.032	-182.112	146.482	134.965	15.6987	118	100	PASS	PASS	PASS	PASS	PASS	PASS	0	5438.86	5480.5	3554.84	86	467742
54	ACTTTCGGTTATCTAGCTTTAT	080703_007s	NORMAL	NO	1	1	1	A	1	1	8	5	None	EAM152	no			3		yes		None	None	None	AUTO	DETECTED	160.192	243.145	-8.28323	2.62836	-52.032	-182.112	144.475	131.472	14.7709	96	100	PASS	PASS	PASS	PASS	PASS	PASS	0	4988.29	5413	2878.19	80	399063
450	AACTATACAACCTACTACCTCA	080703_007s	NORMAL	NO	1	1	1	I	3	1	1	2	None	EAM153	let-7a-(1,2,3,4) 13.37,12.84,15.55, 15.61			4		yes		None	None	None	AUTO	DETECTED	92.3881	782.321	-5.11817	-14.0886	-39.024	-52.032	164.025	160.9	12.5098	302	22.0588	FAIL	PASS	PASS	PASS	FAIL	PASS	41	36912.4	51468	29646	119	4392573
464	AACTATACAACCTACTACCTCA	080703_007s	NORMAL	NO	1	1	1	I	3	1	3	2	None	EAM153	let-7a-(1,2,3,4) 13.37,12.84,15.55, 15.61			4		yes		None	None	None	AUTO	DETECTED	92.1769	828.854	-8.0245	-8.78818	-39.024	-52.032	165.73	161.238	11.5991	327	17.562	FAIL	PASS	PASS	PASS	FAIL	PASS	43	36289.6	44471	29343.4	121	4391038
478	AACTATACAACCTACTACCTCA	080703_007s	NORMAL	NO	1	1	1	I	3	1	5	2	None	EAM153	let-7a-(1,2,3,4) 13.37,12.84,15.55, 15.61			4		yes		None	None	None	AUTO	DETECTED	92.3837	875.043	-5.4944	-7.96407	-39.024	-52.032	160.636	149.042	9.39953	276	100	PASS	PASS	PASS	PASS	PASS	PASS	0	38102.3	56182	27343.8	102	3886436
492	AACTATACAACCTACTACCTCA	080703_007s	NORMAL	NO	1	1	1	I	3	1	7	2	None	EAM153	let-7a-(1,2,3,4) 13.37,12.84,15.55, 15.61			4		yes		None	None	None	AUTO	DETECTED	92.0214	922.143	-10.3669	4.71524	-39.024	-52.032	170.014	157.54	14.7994	264	20.6522	FAIL	PASS	PASS	PASS	FAIL	PASS	42	35851	43789	29354.5	115	4122868
2	AAAGAGACCGGTTCACTGTGA	080703_007s	NORMAL	NO	1	1	1	A	1	1	1	2	None	EAM154	mir-128a/b 17.65/14.88			4		yes		None	None	None	AUTO	DETECTED	90.6522	80.3768	-12.2925	-14.8986	-52.032	-182.112	166.818	163.85	12.209	279	67.1488	PASS	PASS	PASS	PASS	FAIL	PASS	23	34934.1	42869	27401.5	121	4227032
16	AAAGAGACCGGTTCACTGTGA	080703_007s	NORMAL	NO	1	1	1	A	1	1	3	2	None	EAM154	mir-128a/b 17.65/14.88			4		yes		None	None	None	AUTO	DETECTED	90.8309	126.765	-10.1278	-11.4847	-52.032	-182.112	170.642	160.869	15.1151	277	63.0165	PASS	PASS	PASS	PASS	FAIL	PASS	25	33113.3	37004	26928.7	121	4006705
30	AAAGAGACCGGTTCACTGTGA	080703_007s	NORMAL	NO	1	1	1	A	1	1	5	2	None	EAM154	mir-128a/b 17.65/14.88			4		yes		None	None	None	AUTO	DETECTED	90.3832	173.193	-16.1109	-7.5399	-52.032	-182.112	174.1	162.089	10.0461	268	60.9504	PASS	PASS	PASS	PASS	FAIL	PASS	26	31275.4	27561	26920.9	121	3784328
44	AAAGAGACCGGTTCACTGTGA	080703_007s	NORMAL	NO	1	1	1	A	1	1	7	2	None	EAM154	mir-128a/b 17.65/14.88			4		yes		None	None	None	AUTO	DETECTED	90.7061	219.92	-12.0706	0	-52.032	-182.112	169.897	145.68	15.0863	237	100	PASS	PASS	PASS	PASS	PASS	PASS	0	37986.9	41131	24055.6	98	3722719
568	TCCATCATCAAAACAAATGGAGT	080703_007s	NORMAL	NO	1	1	1	K	3	3	2	1	None	EAM155	no			5		yes		None	None	None	AUTO	DETECTED	767.009	809.905	5.22654	-4.98677	26.016	0	153.317	145.389	10.3784	135	100	PASS	PASS	PASS	PASS	PASS	PASS	0	15468.6	14157.5	15051.1	98	1515923
582	TCCATCATCAAAACAAATGGAGT	080703_007s	NORMAL	NO	1	1	1	K	3	3	4	1	None	EAM155	no			5		yes		None	None	None	AUTO	DETECTED	767.027	856.345	5.30991	0	26.016	0	151.334	145.432	13.0242	144	100	PASS	PASS	PASS	FAIL	PASS	PASS	0	15364.5	10235	15649	99	1521083
596	TCCATCATCAAAACAAATGGAGT	080703_007s	NORMAL	NO	1	1	1	K	3	3	6	1	None	EAM155	no			5		yes		None	None	None	AUTO	DETECTED	767.024	902.586	5.10427	0	26.016	0	146.59	135.141	10.0849	139	100	PASS	PASS	PASS	FAIL	PASS	PASS	0	16764.1	11296	16761	83	1391421
610	TCCATCATCAAAACAAATGGAGT	080703_007s	NORMAL	NO	1	1	1	K	3	3	8	1	None	EAM155	no			5		yes		None	None	None	AUTO	DETECTED	766.757	949.322	1.47991	8.54523	26.016	0	147.787	140.038	10.9537	132	100	PASS	PASS	PASS	FAIL	PASS	PASS	0	17794.6	3035	20801.1	90	1601518
120	ACTCACCGAGAGCGTTGAATGTT	080703_007s	NORMAL	NO	1	1	1	C	1	3	2	1	None	EAM156	no			5		yes		None	None	None	AUTO	DETECTED	769.992	111.153	7.40275	-16.3136	65.04	-78.048	158.772	151.439	11.7	173	100	PASS	PASS	PASS	PASS	PASS	PASS	0	14761.7	11209	12364.8	105	1549982
134	ACTCACCGAGAGCGTTGAATGTT	080703_007s	NORMAL	NO	1	1	1	C	1	3	4	1	None	EAM156	no			5		yes		None	None	None	AUTO	DETECTED	770.092	157.783	8.54523	-9.74032	65.04	-78.048	147.091	146.227	13.023	171	100	PASS	PASS	PASS	PASS	PASS	PASS	0	16774.2	13566.5	13046.1	100	1677420
148	ACTCACCGAGAGCGTTGAATGTT	080703_007s	NORMAL	NO	1	1	1	C	1	3	6	1	None	EAM156	no			5		yes		None	None	None	AUTO	DETECTED	769.833	204.4	5.02488	-3.35065	65.04	-78.048	156.553	149.653	17.6045	184	100	PASS	PASS	PASS	PASS	PASS	PASS	0	18771.2	16048	15599.3	101	1895892
162	ACTCACCGAGAGCGTTGAATGTT	080703_007s	NORMAL	NO	1	1	1	C	1	3	8	1	None	EAM156	no			5		yes		None	None	None	AUTO	DETECTED	770.119	250.703	8.58731	-1.03411	65.04	-78.048	151.739	148.314	16.6425	162	100	PASS	PASS	PASS	PASS	PASS	PASS	0	19873.8	19313	19199.8	101	2007250
572	TGGTGTCAGAAGTGGGATAC	080703_007s	NORMAL	NO	1	1	1	K	3	3	2	5	None	EAM157	no			6		yes		None	None	None	AUTO	DETECTED	859.203	809.595	4.48738	-8.7072	26.016	0	123.34	114.583	9.22178	122	100	PASS	PASS	PASS	PASS	PASS	PASS	0	1591.98	1840.5	767.709	58	92335
586	TGGTGTCAGAAGTGGGATAC	080703_007s	NORMAL	NO	1	1	1	K	3	3	4	5	None	EAM157	no			6		yes		None	None	None	AUTO	DETECTED	859.111	855.681	3.13608	-9.22088	26.016	0	118.135	106.326	12.2557	129	100	PASS	PASS	PASS	PASS	PASS	PASS	0	1624.28	1709	724.354	51	82838
600	TGGTGTCAGAAGTGGGATAC	080703_007s	NORMAL	NO	1	1	1	K	3	3	6	5	None	EAM157	no			6		yes		None	None	None	AUTO	DETECTED	859.387	902.097	6.56672	-5.43853	26.016	0	114.087	101.537	8.24907	119	100	PASS	PASS	PASS	PASS	PASS	PASS	0	1861.26	1686	756.619	43	80034
614	TGGTGTCAGAAGTGGGATAC	080703_007s	NORMAL	NO	1	1	1	K	3	3	8	5	None	EAM157	no			6		yes		None	None	None	AUTO	DETECTED	859	948.786	1.37114	1.89118	26.016	0	91.056	91.056	8.45899	157	100	PASS	PASS	PASS	PASS	PASS	PASS	0	2211.32	2294	901.212	41	90664
124	TACAGCTAAATAACCAAAGA	080703_007s	NORMAL	NO	1	1	1	C	1	3	2	5	None	EAM158	no			6		yes		None	None	None	AUTO	DETECTED	862.865	110.653	15.497	-22.4927	65.04	-78.048	130.256	129.453	16.5521	132	100	PASS	PASS	PASS	PASS	PASS	PASS	0	1447.92	1443.5	1009.68	78	112938
138	TACAGCTAAATAACCAAAGA	080703_007s	NORMAL	NO	1	1	1	C	1	3	4	5	None	EAM158	no			6		yes		None	None	None	AUTO	DETECTED	862.905	157.179	15.8583	-17.2872	65.04	-78.048	132.901	125.228	8.67479	142	100	PASS	PASS	PASS	PASS	PASS	PASS	0	1590.07	1509	965.575	70	111305
152	TACAGCTAAATAACCAAAGA	080703_007s	NORMAL	NO	1	1	1	C	1	3	6	5	None	EAM158	no			6		yes		None	None	None	AUTO	DETECTED	862.7	203.789	13.035	-10.9801	65.04	-78.048	145.022	126.414	19.0779	134	100	PASS	PASS	PASS	PASS	PASS	PASS	0	1467.05	1440.5	972.263	76	111496
166	TACAGCTAAATAACCAAAGA	080703_007s	NORMAL	NO	1	1	1	C	1	3	8	5	None	EAM158	no			6		yes		None	None	None	AUTO	DETECTED	862.793	250.34	14.0893	-5.44329	65.04	-78.048	123.21	118.412	13.4409	135	100	PASS	PASS	PASS	PASS	PASS	PASS	0	2080.8	1971	1374.53	65	135252
562	ATGCCCTTTTAACATTGCACTG	080703_007s	NORMAL	NO	1	1	1	K	3	3	1	2	None	EAM159	mir-130a 15.24			7		yes		None	None	None	AUTO	DETECTED	790.063	786.17	5.19161	-13.659	26.016	0	154.108	140.609	11.0059	118	100	PASS	PASS	PASS	PASS	PASS	PASS	0	7881.99	7664.5	6096.5	94	740907
576	ATGCCCTTTTAACATTGCACTG	080703_007s	NORMAL	NO	1	1	1	K	3	3	3	2	None	EAM159	mir-130a 15.24			7		yes		None	None	None	AUTO	DETECTED	789.445	832.591	-2.99476	-9.81078	26.016	0	157.701	134.966	16.3991	125	100	PASS	PASS	PASS	PASS	PASS	PASS	0	8097.61	9110	5547.88	85	688297
590	ATGCCCTTTTAACATTGCACTG	080703_007s	NORMAL	NO	1	1	1	K	3	3	5	2	None	EAM159	mir-130a 15.24			7		yes		None	None	None	AUTO	DETECTED	790.234	878.968	7.10184	-6.53893	26.016	0	147.622	147.157	17.4669	124	100	PASS	PASS	PASS	PASS	PASS	PASS	0	7302.3	5952	6876.49	101	737532
604	ATGCCCTTTTAACATTGCACTG	080703_007s	NORMAL	NO	1	1	1	K	3	3	7	2	None	EAM159	mir-130a 15.24			7		yes		None	None	None	AUTO	DETECTED	789.717	925.717	0	1.57281	26.016	0	148.11	139.833	12.4243	131	100	PASS	PASS	PASS	PASS	PASS	PASS	0	9613.3	10856	7769.09	90	865197
114	AACCTATCCTGAATTACTTGAA	080703_007s	NORMAL	NO	1	1	1	C	1	3	1	2	None	EAM160	mir-26b 11.65			7		yes		None	None	None	AUTO	DETECTED	793.039	87.7261	7.28524	-20.965	65.04	-78.048	151.741	148.314	14.6139	134	100	PASS	PASS	PASS	PASS	PASS	PASS	0	4447.9	4636	2876.79	102	453686
128	AACCTATCCTGAATTACTTGAA	080703_007s	NORMAL	NO	1	1	1	C	1	3	3	2	None	EAM160	mir-26b 11.65			7		yes		None	None	None	AUTO	DETECTED	793.038	134.13	7.10899	-17.3398	65.04	-78.048	156.502	152.238	10.7613	140	100	PASS	PASS	PASS	PASS	PASS	PASS	0	5757.03	5599	4219.18	105	604488
142	AACCTATCCTGAATTACTTGAA	080703_007s	NORMAL	NO	1	1	1	C	1	3	5	2	None	EAM160	mir-26b 11.65			7		yes		None	None	None	AUTO	DETECTED	793	180.5	6.45716	-14.162	65.04	-78.048	143.088	130.08	7.02702	162	100	PASS	PASS	PASS	PASS	PASS	PASS	0	8757.36	8148	4796.11	78	683074
156	AACCTATCCTGAATTACTTGAA	080703_007s	NORMAL	NO	1	1	1	C	1	3	7	2	None	EAM160	mir-26b 11.65			7		yes		None	None	None	AUTO	DETECTED	792.964	227.33	5.83232	-4.99253	65.04	-78.048	150.061	145.434	14.3205	167	100	PASS	PASS	PASS	PASS	PASS	PASS	0	10295	10497	7642.32	99	1019209
457	CTCAATAGACTGTGAGCTCCTT	080703_007s	NORMAL	NO	1	1	1	I	3	1	2	2	None	EAM161	no			8		yes		None	None	None	AUTO	DETECTED	92.7593	806.883	-0.369582	5.41074	-39.024	-52.032	126.68	122.586	12.6998	154	100	PASS	PASS	PASS	PASS	PASS	PASS	0	1205.06	1389.5	629.446	68	81944
471	CTCAATAGACTGTGAGCTCCTT	080703_007s	NORMAL	NO	1	1	1	I	3	1	4	2	None	EAM161	no			8		yes		None	None	None	AUTO	DETECTED	92.7125	853.037	-1.13762	5.79262	-39.024	-52.032	125.067	122.343	10.1955	154	100	PASS	PASS	PASS	PASS	PASS	PASS	0	1185.12	1393	574.292	67	79403
485	CTCAATAGACTGTGAGCTCCTT	080703_007s	NORMAL	NO	1	1	1	I	3	1	6	2	None	EAM161	no			8		yes		None	None	None	AUTO	DETECTED	92.6757	899.703	-1.77665	12.8135	-39.024	-52.032	128.088	122.567	19.1303	133	100	PASS	PASS	PASS	PASS	PASS	PASS	0	1291.4	1442.5	743.125	70	90398
499	CTCAATAGACTGTGAGCTCCTT	080703_007s	NORMAL	NO	1	1	1	I	3	1	8	2	None	EAM161	no			8		yes		None	None	None	AUTO	DETECTED	92.5	946.5	-4.22161	21.5532	-39.024	-52.032	104.064	104.064	6.97118	173	100	PASS	PASS	PASS	PASS	PASS	PASS	0	1815.31	1990	827.24	52	94396
9	ATCAAGGTCCGCTGTGAACACG	080703_007s	NORMAL	NO	1	1	1	A	1	1	2	2	None	EAM162	no			8		yes		None	None	None	AUTO	DETECTED	90.8659	104.39	-9.59294	-2.53179	-52.032	-182.112	132.295	119.313	12.9261	159	100	PASS	PASS	PASS	PASS	PASS	PASS	0	1728.41	1650	681.517	65	112347
23	ATCAAGGTCCGCTGTGAACACG	080703_007s	NORMAL	NO	1	1	1	A	1	1	4	2	None	EAM162	no			8		yes		None	None	None	AUTO	DETECTED	90.753	150.898	-11.2205	2.43582	-52.032	-182.112	130.189	117.524	15.4302	161	100	PASS	PASS	PASS	PASS	PASS	PASS	0	1318.15	1285	549.224	66	86998
37	ATCAAGGTCCGCTGTGAACACG	080703_007s	NORMAL	NO	1	1	1	A	1	1	6	2	None	EAM162	no			8		yes		None	None	None	AUTO	DETECTED	90.7603	197.459	-11.286	8.10559	-52.032	-182.112	121.483	110.491	10.718	161	100	PASS	PASS	PASS	PASS	PASS	PASS	0	1127.07	1057.5	378.646	56	63116
51	ATCAAGGTCCGCTGTGAACACG	080703_007s	NORMAL	NO	1	1	1	A	1	1	8	2	None	EAM162	no			8		yes		None	None	None	AUTO	DETECTED	90.7603	244.267	-11.4458	16.9869	-52.032	-182.112	123.202	118.389	16.5489	128	100	PASS	PASS	PASS	PASS	PASS	PASS	0	841.359	887.5	357.499	64	53847
461	TCCATAAAGTAGGAAACACTACA	080703_007s	NORMAL	NO	1	1	1	I	3	1	2	6	None	EAM163	no			9		yes		None	None	None	AUTO	DETECTED	185.188	805.839	1.94477	-7.84021	-39.024	-52.032	148.271	140.534	14.0611	96	100	PASS	PASS	PASS	PASS	PASS	PASS	0	2296.89	2562	1304.53	93	213611
475	TCCATAAAGTAGGAAACACTACA	080703_007s	NORMAL	NO	1	1	1	I	3	1	4	6	None	EAM163	no			9		yes		None	None	None	AUTO	DETECTED	185.196	852.304	1.8888	-3.42984	-39.024	-52.032	144.87	134.3	16.8331	106	100	PASS	PASS	PASS	PASS	PASS	PASS	0	2586.35	2875	1371.63	83	214667
489	TCCATAAAGTAGGAAACACTACA	080703_007s	NORMAL	NO	1	1	1	I	3	1	6	6	None	EAM163	no			9		yes		None	None	None	AUTO	DETECTED	185.26	898.854	2.56583	2.09602	-39.024	-52.032	142.253	132.578	16.7326	95	100	PASS	PASS	PASS	PASS	PASS	PASS	0	2673.89	2971	1620.57	81	216585
503	TCCATAAAGTAGGAAACACTACA	080703_007s	NORMAL	NO	1	1	1	I	3	1	8	6	None	EAM163	no			9		yes		None	None	None	AUTO	DETECTED	185.014	945.631	-0.799106	10.5674	-39.024	-52.032	163.386	140.531	28.2491	103	100	PASS	PASS	PASS	PASS	PASS	PASS	0	3528.46	4194.5	2392.43	92	324618
13	GAGTGCTTGCTAGGTGCCAAG	080703_007s	NORMAL	NO	1	1	1	A	1	1	2	6	None	EAM164	no			9		yes		None	None	None	AUTO	LOW_SIGNAL	183.854	104.56	0	0	-52.032	-182.112	129	129	0	-1	100	PASS	PASS	PASS	PASS	PASS	FAIL	0	85.038	85	2.12098	79	6718
27	GAGTGCTTGCTAGGTGCCAAG	080703_007s	NORMAL	NO	1	1	1	A	1	1	4	6	None	EAM164	no			9		yes		None	None	None	AUTO	LOW_SIGNAL	183.867	150.686	0	0	-52.032	-182.112	129	129	0	-1	100	PASS	PASS	PASS	PASS	PASS	FAIL	0	81.2564	81	2.26455	78	6338
41	GAGTGCTTGCTAGGTGCCAAG	080703_007s	NORMAL	NO	1	1	1	A	1	1	6	6	None	EAM164	no			9		yes		None	None	None	AUTO	LOW_SIGNAL	183.879	196.811	0	0	-52.032	-182.112	129	129	0	-1	100	PASS	PASS	PASS	PASS	PASS	FAIL	0	82.2338	82	2.27629	77	6332
55	GAGTGCTTGCTAGGTGCCAAG	080703_007s	NORMAL	NO	1	1	1	A	1	1	8	6	None	EAM164	no			9		yes		None	None	None	AUTO	LOW_SIGNAL	183.891	242.937	0	0	-52.032	-182.112	129	129	0	-1	100	PASS	PASS	PASS	FAIL	PASS	FAIL	0	73.7568	74	1.77356	74	5458
451	GGGAGTGAAGACACGGAGCCAGA	080703_007s	NORMAL	NO	1	1	1	I	3	1	1	3	None	EAM165	no			10		yes		None	None	None	AUTO	DETECTED	115.594	782.833	-3.25855	-7.34399	-39.024	-52.032	154.806	124.449	16.7326	166	100	PASS	PASS	PASS	PASS	PASS	PASS	0	4922.44	4733	2042.15	72	354416
465	GGGAGTGAAGACACGGAGCCAGA	080703_007s	NORMAL	NO	1	1	1	I	3	1	3	3	None	EAM165	no			10		yes		None	None	None	AUTO	DETECTED	115.284	829.428	-7.45396	-1.24173	-39.024	-52.032	159.614	132.243	20.6863	206	100	PASS	PASS	PASS	PASS	PASS	PASS	0	3983.85	3925.5	2073.03	82	326676
479	GGGAGTGAAGACACGGAGCCAGA	080703_007s	NORMAL	NO	1	1	1	I	3	1	5	3	None	EAM165	no			10		yes		None	None	None	AUTO	DETECTED	115.646	875.927	-2.8978	3.61801	-39.024	-52.032	133.518	120.544	15.0406	194	100	PASS	PASS	PASS	PASS	PASS	PASS	0	6232.11	5924.5	2751.27	66	411319
493	GGGAGTGAAGACACGGAGCCAGA	080703_007s	NORMAL	NO	1	1	1	I	3	1	7	3	None	EAM165	no			10		yes		None	None	None	AUTO	DETECTED	115.253	922.521	-8.17605	9.70916	-39.024	-52.032	145.645	131.276	15.5291	169	100	PASS	PASS	PASS	PASS	PASS	PASS	0	6262.21	6717	4136.31	81	507239
3	GCCTATCCTGGATTACTTGAA	080703_007s	NORMAL	NO	1	1	1	A	1	1	1	3	None	EAM166	mir-26a 15.46			10		yes		None	None	None	AUTO	DETECTED	114.206	80.6111	-5.89971	-11.7707	-52.032	-182.112	169.813	131.535	15.1419	212	100	PASS	PASS	PASS	PASS	PASS	PASS	0	20559.4	23816	13501.2	80	1644753
17	GCCTATCCTGGATTACTTGAA	080703_007s	NORMAL	NO	1	1	1	A	1	1	3	3	None	EAM166	mir-26a 15.46			10		yes		None	None	None	AUTO	DETECTED	113.95	127.307	-9.40011	-4.34626	-52.032	-182.112	147.377	133.471	12.665	221	100	PASS	PASS	PASS	PASS	PASS	PASS	0	18199.4	19167	11819.3	83	1510548
31	GCCTATCCTGGATTACTTGAA	080703_007s	NORMAL	NO	1	1	1	A	1	1	5	3	None	EAM166	mir-26a 15.46			10		yes		None	None	None	AUTO	DETECTED	113.568	173.84	-14.5236	0.948169	-52.032	-182.112	170.642	121.896	20.7054	246	100	PASS	PASS	PASS	PASS	PASS	PASS	0	17259.5	20150	9528.9	70	1208165
45	GCCTATCCTGGATTACTTGAA	080703_007s	NORMAL	NO	1	1	1	A	1	1	7	3	None	EAM166	mir-26a 15.46			10		yes		None	None	None	AUTO	DETECTED	113.744	220.267	-12.3877	4.86867	-52.032	-182.112	135.403	130.7	19.0779	211	100	PASS	PASS	PASS	PASS	PASS	PASS	0	14554.2	12855	9674.98	79	1149785
569	GTTGTGGTCACTTACAATT	080703_007s	NORMAL	NO	1	1	1	K	3	3	2	2	None	EAM167	no			11		yes		None	None	None	AUTO	LOW_SIGNAL	789.67	810.282	0	0	26.016	0	129	129	0	-1	100	PASS	PASS	PASS	FAIL	PASS	FAIL	0	92.3467	93	2.98416	75	6926
583	GTTGTGGTCACTTACAATT	080703_007s	NORMAL	NO	1	1	1	K	3	3	4	2	None	EAM167	no			11		yes		None	None	None	AUTO	LOW_SIGNAL	789.682	856.408	0	0	26.016	0	129	129	0	-1	100	PASS	PASS	PASS	FAIL	PASS	FAIL	0	97.2667	97	3.35041	75	7295
597	GTTGTGGTCACTTACAATT	080703_007s	NORMAL	NO	1	1	1	K	3	3	6	2	None	EAM167	no			11		yes		None	None	None	AUTO	LOW_SIGNAL	789.694	902.533	0	0	26.016	0	129	129	0	-1	100	PASS	PASS	PASS	PASS	PASS	FAIL	0	94.859	94.5	3.83329	78	7399
611	GTTGTGGTCACTTACAATT	080703_007s	NORMAL	NO	1	1	1	K	3	3	8	2	None	EAM167	no			11		yes		None	None	None	AUTO	LOW_SIGNAL	789.706	948.659	0	0	26.016	0	129	129	0	-1	100	PASS	PASS	PASS	FAIL	PASS	FAIL	0	86.641	87	3.78299	78	6758
121	CTATACAACCTCCTACCTCA	080703_007s	NORMAL	NO	1	1	1	C	1	3	2	2	None	EAM168	let-7e 14.53			11		yes		None	None	None	AUTO	DETECTED	793.372	111.705	11.5328	-9.04562	65.04	-78.048	156.104	143.113	14.002	178	100	PASS	PASS	PASS	PASS	PASS	PASS	0	21666.5	18166	17994.7	95	2058321
135	CTATACAACCTCCTACCTCA	080703_007s	NORMAL	NO	1	1	1	C	1	3	4	2	None	EAM168	let-7e 14.53			11		yes		None	None	None	AUTO	DETECTED	793.142	157.933	8.3793	-7.70901	65.04	-78.048	156.797	156.496	13.023	182	100	PASS	PASS	PASS	FAIL	PASS	PASS	0	19778	13094	20153.7	114	2254698
149	CTATACAACCTCCTACCTCA	080703_007s	NORMAL	NO	1	1	1	C	1	3	6	2	None	EAM168	let-7e 14.53			11		yes		None	None	None	AUTO	DETECTED	793.059	204.5	7.14868	-1.96978	65.04	-78.048	156.096	143.088	19.5978	199	100	PASS	PASS	PASS	PASS	PASS	PASS	0	24751.2	22151.5	21097.2	94	2326611
163	CTATACAACCTCCTACCTCA	080703_007s	NORMAL	NO	1	1	1	C	1	3	8	2	None	EAM168	let-7e 14.53			11		yes		None	None	None	AUTO	DETECTED	793.187	251.013	8.64924	3.07197	65.04	-78.048	151.434	148.28	11.3382	182	100	PASS	PASS	PASS	FAIL	PASS	PASS	5	23975.7	16158	25016	101	2421544
573	AACAGCACAAACTACTACCTCA	080703_007s	NORMAL	NO	1	1	1	K	3	3	2	6	None	EAM169	17/17 let-7i 16.63			12		yes		None	None	None	AUTO	DETECTED	882.94	809.836	13.2573	-5.48457	26.016	0	156.73	148.991	10.3784	144	100	PASS	PASS	PASS	PASS	PASS	PASS	0	13515.5	11320.5	12084.1	102	1378581
587	AACAGCACAAACTACTACCTCA	080703_007s	NORMAL	NO	1	1	1	K	3	3	4	6	None	EAM169	17/17 let-7i 16.63			12		yes		None	None	None	AUTO	DETECTED	882.679	856.402	9.70201	0	26.016	0	151.496	142.094	14.3205	137	100	PASS	PASS	PASS	PASS	PASS	PASS	0	14316.3	11766	12912.6	92	1317103
601	AACAGCACAAACTACTACCTCA	080703_007s	NORMAL	NO	1	1	1	K	3	3	6	6	None	EAM169	17/17 let-7i 16.63			12		yes		None	None	None	AUTO	DETECTED	882.739	902.858	10.3221	4.54057	26.016	0	149.7	141.291	14.0611	140	100	PASS	PASS	PASS	FAIL	PASS	PASS	0	14369	7331	15133.2	95	1365050
615	AACAGCACAAACTACTACCTCA	080703_007s	NORMAL	NO	1	1	1	K	3	3	8	6	None	EAM169	17/17 let-7i 16.63			12		yes		None	None	None	AUTO	DETECTED	882.527	949.173	7.41386	7.00577	26.016	0	147.91	140.116	13.0242	142	100	PASS	PASS	PASS	PASS	PASS	PASS	0	16479.7	10289	15979.1	89	1466697
125	TGGCATTCACCGCCGTGCCTTA	080703_007s	NORMAL	NO	1	1	1	C	1	3	2	6	None	EAM170	no			12		yes		None	None	None	AUTO	DETECTED	886.222	111.041	19.3262	-17.3603	65.04	-78.048	161.021	148.06	12.0954	311	100	PASS	PASS	PASS	PASS	PASS	PASS	8	45289.1	61867	24790.4	102	4619486
139	TGGCATTCACCGCCGTGCCTTA	080703_007s	NORMAL	NO	1	1	1	C	1	3	4	6	None	EAM170	no			12		yes		None	None	None	AUTO	DETECTED	886.307	157.571	20.2758	-12.0971	65.04	-78.048	170.399	159.855	14.7994	292	100	PASS	PASS	PASS	PASS	PASS	PASS	0	37888.2	48506	27471.5	117	4432919
153	TGGCATTCACCGCCGTGCCTTA	080703_007s	NORMAL	NO	1	1	1	C	1	3	6	6	None	EAM170	no			12		yes		None	None	None	AUTO	DETECTED	885.993	204.304	16.0266	-4.19521	65.04	-78.048	168.719	164.537	16.4631	286	42.3228	FAIL	PASS	PASS	PASS	FAIL	PASS	33	31840.3	24854	29574.7	127	4043721
167	TGGCATTCACCGCCGTGCCTTA	080703_007s	NORMAL	NO	1	1	1	C	1	3	8	6	None	EAM170	no			12		yes		None	None	None	AUTO	DETECTED	886.1	250.508	17.262	-3.18193	65.04	-78.048	159.185	157.906	12.8711	239	100	PASS	PASS	PASS	PASS	PASS	PASS	0	29480.4	15706	28953.7	114	3360767
563	CTACGCGTATTCTTAAGCAATAA	080703_007s	NORMAL	NO	1	1	1	K	3	3	1	3	None	EAM171	no			13		yes		None	None	None	AUTO	DETECTED	812.96	786.606	3.04557	-7.89976	26.016	0	155.459	142.952	11.9421	143	100	PASS	PASS	PASS	PASS	PASS	PASS	0	13407.8	13136.5	10796	96	1287152
577	CTACGCGTATTCTTAAGCAATAA	080703_007s	NORMAL	NO	1	1	1	K	3	3	3	3	None	EAM171	no			13		yes		None	None	None	AUTO	DETECTED	813.111	833.19	4.84227	-1.93405	26.016	0	156.367	140.451	10.0235	144	100	PASS	PASS	PASS	PASS	PASS	PASS	0	11890.6	11601	9370.07	93	1105828
591	CTACGCGTATTCTTAAGCAATAA	080703_007s	NORMAL	NO	1	1	1	K	3	3	5	3	None	EAM171	no			13		yes		None	None	None	AUTO	DETECTED	812.86	879.509	1.42672	0	26.016	0	149.326	138.442	13.9591	138	100	PASS	PASS	PASS	PASS	PASS	PASS	0	13604.2	14202.5	11121.4	86	1169960
605	CTACGCGTATTCTTAAGCAATAA	080703_007s	NORMAL	NO	1	1	1	K	3	3	7	3	None	EAM171	no			13		yes		None	None	None	AUTO	DETECTED	812.902	926.253	1.8094	8.61986	26.016	0	140.622	133.778	15.5291	159	100	PASS	PASS	PASS	PASS	PASS	PASS	0	16416.9	16929	14400.5	82	1346185
115	CTCGTACTGAGCAGGATTA	080703_007s	NORMAL	NO	1	1	1	C	1	3	1	3	None	EAM172	no			13		yes		None	None	None	AUTO	DETECTED	816.247	88.1207	9.17563	-15.7521	65.04	-78.048	133.801	127.98	10.123	115	100	PASS	PASS	PASS	PASS	PASS	PASS	0	292.278	296.5	97.8297	72	21044
129	CTCGTACTGAGCAGGATTA	080703_007s	NORMAL	NO	1	1	1	C	1	3	3	3	None	EAM172	no			13		yes		None	None	None	AUTO	DETECTED	816.247	134.898	9.01445	-7.2783	65.04	-78.048	130.189	117.524	15.4302	133	100	PASS	PASS	PASS	PASS	PASS	PASS	0	370.515	360	137.314	66	24454
143	CTCGTACTGAGCAGGATTA	080703_007s	NORMAL	NO	1	1	1	C	1	3	5	3	None	EAM172	no			13		yes		None	None	None	AUTO	DETECTED	816.228	181.228	8.61272	-4.60707	65.04	-78.048	117.072	117.072	12.6998	136	100	PASS	PASS	PASS	PASS	PASS	PASS	0	480.219	473	152.651	64	30734
157	CTCGTACTGAGCAGGATTA	080703_007s	NORMAL	NO	1	1	1	C	1	3	7	3	None	EAM172	no			13		yes		None	None	None	AUTO	DETECTED	816.367	227.78	10.2506	0.93626	65.04	-78.048	122.92	117.729	17.5419	129	100	PASS	PASS	PASS	PASS	PASS	PASS	0	599.141	591	266.666	64	38345
458	GTCTCGAAAAGGTAGCGTTC	080703_007s	NORMAL	NO	1	1	1	I	3	1	2	3	None	EAM173	no			14		yes		None	None	None	AUTO	LOW_SIGNAL	115.85	806.461	0	0	-39.024	-52.032	129	129	0	-1	100	PASS	PASS	PASS	PASS	PASS	FAIL	0	93.9733	94	1.69238	75	7048
472	GTCTCGAAAAGGTAGCGTTC	080703_007s	NORMAL	NO	1	1	1	I	3	1	4	3	None	EAM173	no			14		yes		None	None	None	AUTO	LOW_SIGNAL	115.863	852.586	0	0	-39.024	-52.032	129	129	0	-1	100	PASS	PASS	PASS	PASS	PASS	FAIL	0	98.0127	98	1.90474	79	7743
486	GTCTCGAAAAGGTAGCGTTC	080703_007s	NORMAL	NO	1	1	1	I	3	1	6	3	None	EAM173	no			14		yes		None	None	None	AUTO	LOW_SIGNAL	115.875	898.711	0	0	-39.024	-52.032	129	129	0	-1	100	PASS	PASS	PASS	PASS	PASS	FAIL	0	93.141	93	2.19636	78	7265
500	GTCTCGAAAAGGTAGCGTTC	080703_007s	NORMAL	NO	1	1	1	I	3	1	8	3	None	EAM173	no			14		yes		None	None	None	AUTO	LOW_SIGNAL	115.887	944.837	0	0	-39.024	-52.032	129	129	0	-1	100	PASS	PASS	PASS	PASS	PASS	FAIL	0	84.8947	85	1.7172	76	6452
10	AGAAAACATGCTCCAGGTGA	080703_007s	NORMAL	NO	1	1	1	A	1	1	2	3	None	EAM174	no			14		yes		None	None	None	AUTO	DETECTED	114.029	103.721	-8.28859	-11.1554	-52.032	-182.112	147.322	134.461	14.5863	148	100	PASS	PASS	PASS	PASS	PASS	PASS	0	7839.43	7662.5	5055.8	84	658512
24	AGAAAACATGCTCCAGGTGA	080703_007s	NORMAL	NO	1	1	1	A	1	1	4	3	None	EAM174	no			14		yes		None	None	None	AUTO	DETECTED	114.408	150.816	-3.5143	1.45868	-52.032	-182.112	142.627	135.766	12.8763	141	100	PASS	PASS	PASS	PASS	PASS	PASS	0	5214.09	5335	3378.34	85	443198
38	AGAAAACATGCTCCAGGTGA	080703_007s	NORMAL	NO	1	1	1	A	1	1	6	3	None	EAM174	no			14		yes		None	None	None	AUTO	DETECTED	114.053	197.135	-8.29494	3.97588	-52.032	-182.112	133.921	128.718	11.1433	175	100	PASS	PASS	PASS	PASS	PASS	PASS	0	4500.38	4600.5	2235.79	72	324027
52	AGAAAACATGCTCCAGGTGA	080703_007s	NORMAL	NO	1	1	1	A	1	1	8	3	None	EAM174	no			14		yes		None	None	None	AUTO	DETECTED	114.18	243.62	-6.80203	8.64904	-52.032	-182.112	152.117	130.171	15.5892	106	100	PASS	PASS	PASS	PASS	PASS	PASS	0	3535.82	3502	2036.26	79	279330
462	TCGCCCTCTCAACCCAGCTTTT	080703_007s	NORMAL	NO	1	1	1	I	3	1	2	7	None	EAM175	no			15		yes		None	None	None	AUTO	DETECTED	208.787	806.074	8.91978	-4.7081	-39.024	-52.032	148.311	141.624	18.5546	96	100	PASS	PASS	PASS	PASS	PASS	PASS	0	2887.86	3360.5	1586.47	94	271459
476	TCGCCCTCTCAACCCAGCTTTT	080703_007s	NORMAL	NO	1	1	1	I	3	1	4	7	None	EAM175	no			15		yes		None	None	None	AUTO	DETECTED	208.46	852.46	4.50604	-1.31954	-39.024	-52.032	147.169	137.971	14.1221	96	100	PASS	PASS	PASS	PASS	PASS	PASS	0	3058.45	3432	1706.01	88	269144
490	TCGCCCTCTCAACCCAGCTTTT	080703_007s	NORMAL	NO	1	1	1	I	3	1	6	7	None	EAM175	no			15		yes		None	None	None	AUTO	DETECTED	208.592	898.816	6.06118	1.68316	-39.024	-52.032	142.627	135.766	12.8763	92	100	PASS	PASS	PASS	PASS	PASS	PASS	0	3291.29	3677	2021.49	85	279760
504	TCGCCCTCTCAACCCAGCTTTT	080703_007s	NORMAL	NO	1	1	1	I	3	1	8	7	None	EAM175	no			15		yes		None	None	None	AUTO	DETECTED	208.5	945.419	4.70651	7.8934	-39.024	-52.032	130.08	130.08	11.7361	97	100	PASS	PASS	PASS	PASS	PASS	PASS	0	4681.45	5048.5	2548.41	78	365153
14	TACAGTACTGTGATAGCTGAA	080703_007s	NORMAL	NO	1	1	1	A	1	1	2	7	None	EAM176	1 mismatch mir-101-(1,2,3) 13.43,11.79			15		yes		None	None	None	AUTO	DETECTED	206.925	104.157	0	-5.15926	-52.032	-182.112	125.201	114.63	16.5489	107	100	PASS	PASS	PASS	PASS	PASS	PASS	0	199.968	231	73.766	63	12598
28	TACAGTACTGTGATAGCTGAA	080703_007s	NORMAL	NO	1	1	1	A	1	1	4	7	None	EAM176	1 mismatch mir-101-(1,2,3) 13.43,11.79			15		yes		None	None	None	AUTO	DETECTED	206.967	150.447	0.486689	-3.03009	-52.032	-182.112	127.601	115.29	11.7635	106	100	PASS	PASS	PASS	PASS	PASS	PASS	0	203.333	223.5	68.34	60	12200
42	TACAGTACTGTGATAGCTGAA	080703_007s	NORMAL	NO	1	1	1	A	1	1	6	7	None	EAM176	1 mismatch mir-101-(1,2,3) 13.43,11.79			15		yes		None	None	None	AUTO	DETECTED	206.81	197.176	-1.71274	4.826	-52.032	-182.112	118.101	111.074	19.8319	99	100	PASS	PASS	PASS	PASS	PASS	PASS	0	191.39	212	64.4264	59	11292
56	TACAGTACTGTGATAGCTGAA	080703_007s	NORMAL	NO	1	1	1	A	1	1	8	7	None	EAM176	1 mismatch mir-101-(1,2,3) 13.43,11.79			15		yes		None	None	None	AUTO	DETECTED	206.797	243.405	-2.03607	6.17729	-52.032	-182.112	123.34	114.583	9.22178	81	100	PASS	PASS	PASS	PASS	PASS	PASS	0	173.172	201	59.9731	58	10044
452	TTCAGCTATCACAGTACTGTA	080703_007s	NORMAL	NO	1	1	1	I	3	1	1	4	None	EAM177	1 mismatch mir-101-(1,2,3) 13.43,11.79			16		yes		None	None	None	AUTO	DETECTED	139.198	782.917	3.78454	-6.17928	-39.024	-52.032	145.421	126.236	11.6355	117	100	PASS	PASS	PASS	PASS	PASS	PASS	0	1558.38	1527	614.561	71	110645
466	TTCAGCTATCACAGTACTGTA	080703_007s	NORMAL	NO	1	1	1	I	3	1	3	4	None	EAM177	1 mismatch mir-101-(1,2,3) 13.43,11.79			16		yes		None	None	None	AUTO	DETECTED	139.094	829.243	2.27346	-3.57196	-39.024	-52.032	148.231	135.574	10.9537	130	100	PASS	PASS	PASS	PASS	PASS	PASS	0	1305.08	1344	725.047	85	110932
480	TTCAGCTATCACAGTACTGTA	080703_007s	NORMAL	NO	1	1	1	I	3	1	5	4	None	EAM177	1 mismatch mir-101-(1,2,3) 13.43,11.79			16		yes		None	None	None	AUTO	DETECTED	139.06	875.995	1.67642	4.57709	-39.024	-52.032	143.422	119.029	14.0396	131	100	PASS	PASS	PASS	PASS	PASS	PASS	0	1885.14	1846	767.409	69	130075
494	TTCAGCTATCACAGTACTGTA	080703_007s	NORMAL	NO	1	1	1	I	3	1	7	4	None	EAM177	1 mismatch mir-101-(1,2,3) 13.43,11.79			16		yes		None	None	None	AUTO	DETECTED	138.887	922.387	-0.74214	8.04743	-39.024	-52.032	157.417	133.079	13.8385	117	100	PASS	PASS	PASS	PASS	PASS	PASS	0	2324.07	2170	1145.01	81	188250
4	TGCCAATATTTCTGTGCTGCTA	080703_007s	NORMAL	NO	1	1	1	A	1	1	1	4	None	EAM178	no			16		yes		None	None	None	AUTO	DETECTED	137.355	80.6709	-4.7859	-10.9127	-52.032	-182.112	158.165	144.396	17.2876	189	100	PASS	PASS	PASS	PASS	PASS	PASS	0	16305.9	12760.5	12500.1	96	1565369
18	TGCCAATATTTCTGTGCTGCTA	080703_007s	NORMAL	NO	1	1	1	A	1	1	3	4	None	EAM178	no			16		yes		None	None	None	AUTO	DETECTED	137.5	127	-3.0559	-8.26418	-52.032	-182.112	143.088	130.08	15.5892	189	100	PASS	PASS	PASS	PASS	PASS	PASS	0	14757.6	16164	9717.47	78	1151091
32	TGCCAATATTTCTGTGCTGCTA	080703_007s	NORMAL	NO	1	1	1	A	1	1	5	4	None	EAM178	no			16		yes		None	None	None	AUTO	DETECTED	137.342	174.154	-5.27636	5.10824	-52.032	-182.112	145.29	132.308	14.4447	195	100	PASS	PASS	PASS	PASS	PASS	PASS	0	11262.5	11271	7326.02	80	901004
46	TGCCAATATTTCTGTGCTGCTA	080703_007s	NORMAL	NO	1	1	1	A	1	1	7	4	None	EAM178	no			16		yes		None	None	None	AUTO	DETECTED	137.479	220.447	-3.65215	7.29199	-52.032	-182.112	136.448	132.517	10.4	190	100	PASS	PASS	PASS	PASS	PASS	PASS	0	9314.14	10644	6235.31	81	754445
570	ACTATGCAACCTACTACCTCT	080703_007s	NORMAL	NO	1	1	1	K	3	3	2	3	None	EAM179	let-7d		AGAGGTAGTAGGTTGCATAGT	17				None	None	None	AUTO	DETECTED	813.331	810.065	7.78384	-2.7542	26.016	0	160.889	151.609	13.8108	173	100	PASS	PASS	PASS	PASS	PASS	PASS	0	25018.3	19103	24029.8	103	2576887
584	ACTATGCAACCTACTACCTCT	080703_007s	NORMAL	NO	1	1	1	K	3	3	4	3	None	EAM179	let-7d		AGAGGTAGTAGGTTGCATAGT	17				None	None	None	AUTO	DETECTED	813.402	856.549	8.54762	1.91897	26.016	0	164.368	150.52	20.2724	174	100	PASS	PASS	PASS	FAIL	PASS	PASS	0	22581.6	11595.5	23610.6	106	2393645
598	ACTATGCAACCTACTACCTCT	080703_007s	NORMAL	NO	1	1	1	K	3	3	6	3	None	EAM179	let-7d		AGAGGTAGTAGGTTGCATAGT	17				None	None	None	AUTO	DETECTED	813.737	902.789	12.7476	3.41238	26.016	0	150.467	150.467	12.3149	175	100	PASS	PASS	PASS	FAIL	PASS	PASS	6	22362.2	11426	24663.1	104	2325666
612	ACTATGCAACCTACTACCTCT	080703_007s	NORMAL	NO	1	1	1	K	3	3	8	3	None	EAM179	let-7d		AGAGGTAGTAGGTTGCATAGT	17				None	None	None	AUTO	DETECTED	813.295	949.42	6.83587	9.97751	26.016	0	152.047	148.246	14.3205	168	100	PASS	PASS	PASS	FAIL	PASS	PASS	4	22995.6	8624.5	25211.5	100	2299562
122	AACTATACAATCTACTACCTCA	080703_007s	NORMAL	NO	1	1	1	C	1	3	2	3	None	EAM180	let-7f-1		TGAGGTAGTAGATTGTATAGTT	17				None	None	None	AUTO	DETECTED	816.468	111.124	11.9695	-16.5251	65.04	-78.048	159.947	150.589	12.9003	175	100	PASS	PASS	PASS	PASS	PASS	PASS	0	22888.3	19016.5	20977.5	102	2334609
136	AACTATACAATCTACTACCTCA	080703_007s	NORMAL	NO	1	1	1	C	1	3	4	3	None	EAM180	let-7f-1		TGAGGTAGTAGATTGTATAGTT	17				None	None	None	AUTO	DETECTED	816.403	157.911	10.966	-7.91603	65.04	-78.048	156.541	144.241	13.8108	197	100	PASS	PASS	PASS	PASS	PASS	PASS	0	24936.8	20335	22098.5	98	2443803
150	AACTATACAATCTACTACCTCA	080703_007s	NORMAL	NO	1	1	1	C	1	3	6	3	None	EAM180	let-7f-1		TGAGGTAGTAGATTGTATAGTT	17				None	None	None	AUTO	DETECTED	816.5	204.326	12.0656	-4.14757	65.04	-78.048	157.507	151.456	17.9804	197	100	PASS	PASS	PASS	FAIL	PASS	PASS	0	22118.2	15899	22784.2	106	2344525
164	AACTATACAATCTACTACCTCA	080703_007s	NORMAL	NO	1	1	1	C	1	3	8	3	None	EAM180	let-7f-1		TGAGGTAGTAGATTGTATAGTT	17				None	None	None	AUTO	DETECTED	816.365	250.923	10.1482	1.98605	65.04	-78.048	152.194	143.998	12.0059	181	100	PASS	PASS	PASS	FAIL	PASS	PASS	4	24448	13544	24839	97	2371457
574	AACTATACAATCTACTACCTCA	080703_007s	NORMAL	NO	1	1	1	K	3	3	2	7	None	EAM181	let-7f-2		TGAGGTAGTAGATTGTATAGTT	18				None	None	None	AUTO	DETECTED	905.904	809.746	11.9711	-6.5826	26.016	0	156.889	144.743	12.3149	158	100	PASS	PASS	PASS	PASS	PASS	PASS	0	21655	16086	20344.9	97	2100540
588	AACTATACAATCTACTACCTCA	080703_007s	NORMAL	NO	1	1	1	K	3	3	4	7	None	EAM181	let-7f-2		TGAGGTAGTAGATTGTATAGTT	18				None	None	None	AUTO	DETECTED	905.744	856.197	9.73298	-2.33658	26.016	0	156.945	152.213	15.3164	155	100	PASS	PASS	PASS	FAIL	PASS	PASS	0	19064.2	11844	20745.2	106	2020802
602	AACTATACAATCTACTACCTCA	080703_007s	NORMAL	NO	1	1	1	K	3	3	6	7	None	EAM181	let-7f-2		TGAGGTAGTAGATTGTATAGTT	18				None	None	None	AUTO	DETECTED	906.194	902.518	15.4264	0	26.016	0	148.18	138.296	10.635	155	100	PASS	PASS	PASS	FAIL	PASS	PASS	0	23861.2	16318	23971.7	87	2075929
616	AACTATACAATCTACTACCTCA	080703_007s	NORMAL	NO	1	1	1	K	3	3	8	7	None	EAM181	let-7f-2		TGAGGTAGTAGATTGTATAGTT	18				None	None	None	AUTO	DETECTED	906.225	949.188	15.6709	7.28524	26.016	0	151.667	140.665	14.0611	163	100	PASS	PASS	PASS	FAIL	PASS	PASS	0	20172.2	5924	23459.5	94	1896189
126	AACTGTACACACTACTACCTCA	080703_007s	NORMAL	NO	1	1	1	C	1	3	2	7	None	EAM182	let-7h		TGAGGTAGTAGTGTGTACAGTT	18				None	None	None	AUTO	DETECTED	909.357	111.268	20.2702	-14.334	65.04	-78.048	156.81	144.384	19.0913	147	100	PASS	PASS	PASS	PASS	PASS	PASS	0	6622.56	7486	4720.97	97	642388
140	AACTGTACACACTACTACCTCA	080703_007s	NORMAL	NO	1	1	1	C	1	3	4	7	None	EAM182	let-7h		TGAGGTAGTAGTGTGTACAGTT	18				None	None	None	AUTO	DETECTED	909.266	157.626	18.9213	-11.3056	65.04	-78.048	152.085	145.102	15.3504	144	100	PASS	PASS	PASS	PASS	PASS	PASS	0	6494.42	6700	4670.74	97	629959
154	AACTGTACACACTACTACCTCA	080703_007s	NORMAL	NO	1	1	1	C	1	3	6	7	None	EAM182	let-7h		TGAGGTAGTAGTGTGTACAGTT	18				None	None	None	AUTO	DETECTED	909.245	204.236	18.4981	-4.99947	65.04	-78.048	151.484	145.833	13.0242	147	100	PASS	PASS	PASS	PASS	PASS	PASS	0	7045.38	6972	5659.74	98	690447
168	AACTGTACACACTACTACCTCA	080703_007s	NORMAL	NO	1	1	1	C	1	3	8	7	None	EAM182	let-7h		TGAGGTAGTAGTGTGTACAGTT	18				None	None	None	AUTO	DETECTED	909.448	250.521	20.9721	-2.93125	65.04	-78.048	140.1	135.269	8.10001	136	100	PASS	PASS	PASS	PASS	PASS	PASS	0	8879.47	6016	7717.5	87	772514
564	AGCACAAACTACTACCTCA	080703_007s	NORMAL	NO	1	1	1	K	3	3	1	4	None	EAM183	let-7i		TGAGGTAGTAGTTTGTGCT	19				None	None	None	AUTO	DETECTED	836.49	786.413	9.12481	-10.338	26.016	0	149.335	139.531	10.7981	125	100	PASS	PASS	PASS	PASS	PASS	PASS	0	8371.03	7295	6548.16	88	736651
578	AGCACAAACTACTACCTCA	080703_007s	NORMAL	NO	1	1	1	K	3	3	3	4	None	EAM183	let-7i		TGAGGTAGTAGTTTGTGCT	19				None	None	None	AUTO	DETECTED	836.5	833.005	9.09147	-4.25872	26.016	0	140.266	128.908	15.2366	142	100	PASS	PASS	PASS	PASS	PASS	PASS	0	8672.42	9258.5	6085.06	78	676449
592	AGCACAAACTACTACCTCA	080703_007s	NORMAL	NO	1	1	1	K	3	3	5	4	None	EAM183	let-7i		TGAGGTAGTAGTTTGTGCT	19				None	None	None	AUTO	DETECTED	836.47	879.662	8.53729	2.64543	26.016	0	145.412	134.182	11.7361	123	100	PASS	PASS	PASS	PASS	PASS	PASS	0	7261.65	6764	6671.49	84	609979
606	AGCACAAACTACTACCTCA	080703_007s	NORMAL	NO	1	1	1	K	3	3	7	4	None	EAM183	let-7i		TGAGGTAGTAGTTTGTGCT	19				None	None	None	AUTO	DETECTED	835.975	926.153	1.94517	7.41069	26.016	0	144.6	144.6	26.7712	134	100	PASS	PASS	PASS	FAIL	PASS	PASS	0	7591.34	4191	7763.01	98	743951
116	CACAAGTTCGGATCTACGGGTT	080703_007s	NORMAL	NO	1	1	1	C	1	3	1	4	None	EAM184	mir-100-1		AACCCGTAGATCCGAACTTGTG	19				None	None	None	AUTO	DETECTED	839.547	88.0118	12.2633	-17.0885	65.04	-78.048	160.496	154.444	11.1224	151	100	PASS	PASS	PASS	PASS	PASS	PASS	0	13563.2	13994	10640.9	108	1464830
130	CACAAGTTCGGATCTACGGGTT	080703_007s	NORMAL	NO	1	1	1	C	1	3	3	4	None	EAM184	mir-100-1		AACCCGTAGATCCGAACTTGTG	19				None	None	None	AUTO	DETECTED	839.713	134.319	14.2545	-14.7259	65.04	-78.048	160.757	160.757	15.5373	165	100	PASS	PASS	PASS	PASS	PASS	PASS	0	14832.5	13922	13927.1	119	1765063
144	CACAAGTTCGGATCTACGGGTT	080703_007s	NORMAL	NO	1	1	1	C	1	3	5	4	None	EAM184	mir-100-1		AACCCGTAGATCCGAACTTGTG	19				None	None	None	AUTO	DETECTED	839.669	181.223	13.5312	-4.59615	65.04	-78.048	163.503	160.799	15.9716	166	100	PASS	PASS	PASS	FAIL	PASS	PASS	0	16628.4	15134.5	16600.9	118	1962150
158	CACAAGTTCGGATCTACGGGTT	080703_007s	NORMAL	NO	1	1	1	C	1	3	7	4	None	EAM184	mir-100-1		AACCCGTAGATCCGAACTTGTG	19				None	None	None	AUTO	DETECTED	840	227.402	17.6732	-3.90542	65.04	-78.048	156.096	143.088	15.6765	179	100	PASS	PASS	PASS	PASS	PASS	PASS	0	23009.5	23872	20074.2	97	2231920
459	TCATAGCCCTGTACAATGCTGCT	080703_007s	NORMAL	NO	1	1	1	I	3	1	2	4	None	EAM185	mir-103-1		AGCAGCATTGTACAGGGCTATGA	20				None	None	None	AUTO	DETECTED	139.102	806.068	2.45289	-5.02964	-39.024	-52.032	158.214	149.079	13.0358	125	100	PASS	PASS	PASS	PASS	PASS	PASS	0	8093.61	9154	5754.47	102	825548
473	TCATAGCCCTGTACAATGCTGCT	080703_007s	NORMAL	NO	1	1	1	I	3	1	4	4	None	EAM185	mir-103-1		AGCAGCATTGTACAGGGCTATGA	20				None	None	None	AUTO	DETECTED	139.131	852.338	2.66944	-3.14879	-39.024	-52.032	149.217	138.279	10.635	131	100	PASS	PASS	PASS	PASS	PASS	PASS	0	9106.5	9164.5	6015.62	88	801372
487	TCATAGCCCTGTACAATGCTGCT	080703_007s	NORMAL	NO	1	1	1	I	3	1	6	4	None	EAM185	mir-103-1		AGCAGCATTGTACAGGGCTATGA	20				None	None	None	AUTO	DETECTED	139.352	899	5.38712	3.83237	-39.024	-52.032	143.088	143.088	11.7304	129	100	PASS	PASS	PASS	PASS	PASS	PASS	0	9536.57	10109	7532.03	95	905974
501	TCATAGCCCTGTACAATGCTGCT	080703_007s	NORMAL	NO	1	1	1	I	3	1	8	4	None	EAM185	mir-103-1		AGCAGCATTGTACAGGGCTATGA	20				None	None	None	AUTO	DETECTED	139.098	945.201	1.92909	4.81369	-39.024	-52.032	147.424	145.539	12.6547	121	100	PASS	PASS	PASS	PASS	PASS	PASS	0	10212.1	10781.5	8063.55	98	1000790
11	GCTACCTGCACTGTAAGCACTTTT	080703_007s	NORMAL	NO	1	1	1	A	1	1	2	4	None	EAM186	mir-106		AAAAGTGCTTACAGTGCAGGTAGC	20				None	None	None	AUTO	DETECTED	137.789	104.277	0.7868	-3.84676	-52.032	-182.112	156.861	144.122	16.6326	181	100	PASS	PASS	PASS	PASS	PASS	PASS	0	20676.7	20040	15698.8	97	2005637
25	GCTACCTGCACTGTAAGCACTTTT	080703_007s	NORMAL	NO	1	1	1	A	1	1	4	4	None	EAM186	mir-106		AAAAGTGCTTACAGTGCAGGTAGC	20				None	None	None	AUTO	DETECTED	138.024	150.714	3.6841	0.202258	-52.032	-182.112	157.614	132.653	20.7054	224	100	PASS	PASS	PASS	PASS	PASS	PASS	0	19238.5	20541	11559.5	80	1539077
39	GCTACCTGCACTGTAAGCACTTTT	080703_007s	NORMAL	NO	1	1	1	A	1	1	6	4	None	EAM186	mir-106		AAAAGTGCTTACAGTGCAGGTAGC	20				None	None	None	AUTO	DETECTED	137.48	197	-3.55072	2.29589	-52.032	-182.112	143.088	130.08	13.3227	164	100	PASS	PASS	PASS	PASS	PASS	PASS	0	17460.1	18751	10551.9	78	1361891
53	GCTACCTGCACTGTAAGCACTTTT	080703_007s	NORMAL	NO	1	1	1	A	1	1	8	4	None	EAM186	mir-106		AAAAGTGCTTACAGTGCAGGTAGC	20				None	None	None	AUTO	DETECTED	137.226	242.953	-7.01312	0	-52.032	-182.112	158.087	146.729	14.002	123	100	PASS	PASS	PASS	PASS	PASS	PASS	0	11188.5	9879.5	9648.32	100	1118847
449	TGATAGCCCTGTACAATGCTGCT	080703_007s	NORMAL	NO	1	1	1	I	3	1	1	1	None	EAM187	mir-107		AGCAGCATTGTACAGGGCTATCA	21				None	None	None	AUTO	DETECTED	69.4208	782.342	-3.87644	-13.8996	-39.024	-52.032	138.712	138.408	9.52354	138	100	PASS	PASS	PASS	PASS	PASS	PASS	0	6667.41	7605	3699.21	87	580065
463	TGATAGCCCTGTACAATGCTGCT	080703_007s	NORMAL	NO	1	1	1	I	3	1	3	1	None	EAM187	mir-107		AGCAGCATTGTACAGGGCTATCA	21				None	None	None	AUTO	DETECTED	69.1476	828.633	-7.58972	-11.7361	-39.024	-52.032	146.7	135.322	13.495	146	100	PASS	PASS	PASS	PASS	PASS	PASS	0	6491.15	6819	3162.38	85	551748
477	TGATAGCCCTGTACAATGCTGCT	080703_007s	NORMAL	NO	1	1	1	I	3	1	5	1	None	EAM187	mir-107		AGCAGCATTGTACAGGGCTATCA	21				None	None	None	AUTO	DETECTED	69.4208	875.342	-4.1962	-4.15551	-39.024	-52.032	138.712	138.408	9.52354	137	100	PASS	PASS	PASS	PASS	PASS	PASS	0	7144	8040	3929.28	87	621528
491	TGATAGCCCTGTACAATGCTGCT	080703_007s	NORMAL	NO	1	1	1	I	3	1	7	1	None	EAM187	mir-107		AGCAGCATTGTACAGGGCTATCA	21				None	None	None	AUTO	DETECTED	69.0943	922.349	-8.6026	7.317	-39.024	-52.032	144.341	131.786	12.4243	143	100	PASS	PASS	PASS	PASS	PASS	PASS	0	10735	11187	6379.77	79	848063
1	AATGCCCCTAAAAATCCTTAT	080703_007s	NORMAL	NO	1	1	1	A	1	1	1	1	None	EAM188	mir-108-1		ATAAGGATTTTTAGGGGCATT	21				None	None	None	AUTO	DETECTED	67.6207	80.7931	-11.8861	-9.56327	-52.032	-182.112	105.212	92.8566	15.7145	150	100	PASS	PASS	PASS	PASS	PASS	PASS	0	160.821	161	37.4973	39	6272
15	AATGCCCCTAAAAATCCTTAT	080703_007s	NORMAL	NO	1	1	1	A	1	1	3	1	None	EAM188	mir-108-1		ATAAGGATTTTTAGGGGCATT	21				None	None	None	AUTO	LOW_SIGNAL	68.5467	127.654	0	0	-52.032	-182.112	129	129	0	-1	100	PASS	PASS	PASS	PASS	PASS	FAIL	0	120.231	115.5	37.3669	78	9378
29	AATGCCCCTAAAAATCCTTAT	080703_007s	NORMAL	NO	1	1	1	A	1	1	5	1	None	EAM188	mir-108-1		ATAAGGATTTTTAGGGGCATT	21				None	None	None	AUTO	LOW_SIGNAL	68.559	173.779	0	0	-52.032	-182.112	129	129	0	-1	100	PASS	PASS	PASS	FAIL	PASS	FAIL	0	117.885	121	33.953	78	9195
43	AATGCCCCTAAAAATCCTTAT	080703_007s	NORMAL	NO	1	1	1	A	1	1	7	1	None	EAM188	mir-108-1		ATAAGGATTTTTAGGGGCATT	21				None	None	None	AUTO	LOW_SIGNAL	68.5713	219.905	0	0	-52.032	-182.112	129	129	0	-1	100	PASS	PASS	PASS	FAIL	PASS	PASS	0	128.76	119	47.4296	79	10172
453	CACAAATTCGGATCTACAGGGTA	080703_007s	NORMAL	NO	1	1	1	I	3	1	1	5	None	EAM189	mir-10a		TACCCTGTAGATCCGAATTTGTG	22				None	None	None	AUTO	DETECTED	162	782.5	0.393995	-11.5193	-39.024	-52.032	143.088	130.08	15.5892	96	100	PASS	PASS	PASS	PASS	PASS	PASS	0	1766.46	1889.5	989.726	78	137784
467	CACAAATTCGGATCTACAGGGTA	080703_007s	NORMAL	NO	1	1	1	I	3	1	3	5	None	EAM189	mir-10a		TACCCTGTAGATCCGAATTTGTG	22				None	None	None	AUTO	DETECTED	161.904	828.813	-1.01407	-9.07797	-39.024	-52.032	144.129	131.135	16.7567	100	100	PASS	PASS	PASS	PASS	PASS	PASS	0	1714.92	1511	936.781	79	135479
481	CACAAATTCGGATCTACAGGGTA	080703_007s	NORMAL	NO	1	1	1	I	3	1	5	5	None	EAM189	mir-10a		TACCCTGTAGATCCGAATTTGTG	22				None	None	None	AUTO	DETECTED	162.182	875.5	2.4394	-1.77526	-39.024	-52.032	143.088	130.08	23.3999	106	100	PASS	PASS	PASS	PASS	PASS	PASS	0	1940.82	1951.5	1226.28	78	151384
495	CACAAATTCGGATCTACAGGGTA	080703_007s	NORMAL	NO	1	1	1	I	3	1	7	5	None	EAM189	mir-10a		TACCCTGTAGATCCGAATTTGTG	22				None	None	None	AUTO	DETECTED	162	921.929	0	2.16747	-39.024	-52.032	143.088	117.072	12.8763	104	100	PASS	PASS	PASS	PASS	PASS	PASS	0	2899.11	2809	1426.14	65	188442
5	ACAAATTCGGTTCTACAGGGTA	080703_007s	NORMAL	NO	1	1	1	A	1	1	1	5	None	EAM190	mir-10b		TACCCTGTAGAACCGAATTTGT	22				None	None	None	AUTO	DETECTED	160.429	80.6225	-4.64101	-11.4634	-52.032	-182.112	144.695	133.705	9.35722	121	100	PASS	PASS	PASS	PASS	PASS	PASS	0	1441.08	1511	818.374	83	119610
19	ACAAATTCGGTTCTACAGGGTA	080703_007s	NORMAL	NO	1	1	1	A	1	1	3	5	None	EAM190	mir-10b		TACCCTGTAGAACCGAATTTGT	22				None	None	None	AUTO	DETECTED	160.409	127	-5.05426	-8.18419	-52.032	-182.112	130.08	117.072	12.5787	138	100	PASS	PASS	PASS	PASS	PASS	PASS	0	1371.12	1276	625.183	61	83638
33	ACAAATTCGGTTCTACAGGGTA	080703_007s	NORMAL	NO	1	1	1	A	1	1	5	5	None	EAM190	mir-10b		TACCCTGTAGAACCGAATTTGT	22				None	None	None	AUTO	DETECTED	160.378	173.444	-5.62153	-4.03503	-52.032	-182.112	132.939	130.716	15.3066	117	100	PASS	PASS	PASS	PASS	PASS	PASS	0	884.325	900	489.078	80	70746
47	ACAAATTCGGTTCTACAGGGTA	080703_007s	NORMAL	NO	1	1	1	A	1	1	7	5	None	EAM190	mir-10b		TACCCTGTAGAACCGAATTTGT	22				None	None	None	AUTO	DETECTED	160.287	219.938	-6.95575	0.746904	-52.032	-182.112	130.696	118.733	15.7493	137	100	PASS	PASS	PASS	PASS	PASS	PASS	0	1017.49	1090.5	448.826	66	67154
571	ACAAACACCATTGTCACACTCCA	080703_007s	NORMAL	NO	1	1	1	K	3	3	2	4	None	EAM191	mir-122a		TGGAGTGTGACAATGGTGTTTGT	23				None	None	None	AUTO	DETECTED	836.563	809.738	9.99657	-6.92003	26.016	0	114.603	104.146	12.6953	113	100	PASS	PASS	PASS	PASS	PASS	PASS	0	190.52	200.5	33.7725	50	9526
585	ACAAACACCATTGTCACACTCCA	080703_007s	NORMAL	NO	1	1	1	K	3	3	4	4	None	EAM191	mir-122a		TGGAGTGTGACAATGGTGTTTGT	23				None	None	None	AUTO	DETECTED	836.136	856.245	4.28095	-1.95152	26.016	0	111.077	101.484	15.1637	120	100	PASS	PASS	PASS	PASS	PASS	PASS	0	198.911	204	24.7008	45	8951
599	ACAAACACCATTGTCACACTCCA	080703_007s	NORMAL	NO	1	1	1	K	3	3	6	4	None	EAM191	mir-122a		TGGAGTGTGACAATGGTGTTTGT	23				None	None	None	AUTO	DETECTED	836.436	902.734	8.02044	2.77166	26.016	0	97.355	93.8016	18.4998	116	100	PASS	PASS	PASS	PASS	PASS	PASS	0	212.41	217	43.0995	39	8284
613	ACAAACACCATTGTCACACTCCA	080703_007s	NORMAL	NO	1	1	1	K	3	3	8	4	None	EAM191	mir-122a		TGGAGTGTGACAATGGTGTTTGT	23				None	None	None	AUTO	DETECTED	836.295	949.386	6.03081	9.625	26.016	0	93.6337	87.0792	13.408	118	100	PASS	PASS	PASS	PASS	PASS	PASS	0	247.5	244.5	56.6308	34	8415
123	CGCGTACCAAAAGTAATAATG	080703_007s	NORMAL	NO	1	1	1	C	1	3	2	4	None	EAM192	mir-123/mir126as		CATTATTACTTTTGGTACGCG	23				None	None	None	AUTO	DETECTED	839.745	111.461	14.7579	-12.0642	65.04	-78.048	148.214	138.506	13.3227	134	100	PASS	PASS	PASS	PASS	PASS	PASS	0	2891.51	2618	1708.35	88	254453
137	CGCGTACCAAAAGTAATAATG	080703_007s	NORMAL	NO	1	1	1	C	1	3	4	4	None	EAM192	mir-123/mir126as		CATTATTACTTTTGGTACGCG	23				None	None	None	AUTO	DETECTED	839.894	157.596	16.5371	-11.9352	65.04	-78.048	143.406	130.506	11.1434	148	100	PASS	PASS	PASS	PASS	PASS	PASS	0	4654.25	4158	2779.66	79	367686
151	CGCGTACCAAAAGTAATAATG	080703_007s	NORMAL	NO	1	1	1	C	1	3	6	4	None	EAM192	mir-123/mir126as		CATTATTACTTTTGGTACGCG	23				None	None	None	AUTO	DETECTED	839.646	204.448	13.1462	-2.48743	65.04	-78.048	144.351	133.512	11.6355	156	100	PASS	PASS	PASS	PASS	PASS	PASS	0	4842.36	4722.5	3363.03	84	406758
165	CGCGTACCAAAAGTAATAATG	080703_007s	NORMAL	NO	1	1	1	C	1	3	8	4	None	EAM192	mir-123/mir126as		CATTATTACTTTTGGTACGCG	23				None	None	None	AUTO	DETECTED	839.874	250.533	15.9496	-3.01302	65.04	-78.048	135.106	127.237	12.5122	131	100	PASS	PASS	PASS	PASS	PASS	PASS	0	6800.03	6927	4784.56	75	510002
561	CACAGGTTAAAGGGTCTCAGGGA	080703_007s	NORMAL	NO	1	1	1	K	3	3	1	1	None	EAM193	mir-125a		TCCCTGAGACCCTTTAACCTGTG	24				None	None	None	AUTO	DETECTED	766.778	785.952	2.31038	-16.5673	26.016	0	157.391	144.407	15.9846	148	100	PASS	PASS	PASS	PASS	PASS	PASS	0	20107.4	18807	18844	97	1950415
575	CACAGGTTAAAGGGTCTCAGGGA	080703_007s	NORMAL	NO	1	1	1	K	3	3	3	1	None	EAM193	mir-125a		TCCCTGAGACCCTTTAACCTGTG	24				None	None	None	AUTO	DETECTED	767.133	832.518	6.76521	-10.8334	26.016	0	147.198	135.417	12.665	156	100	PASS	PASS	PASS	PASS	PASS	PASS	0	21444.7	21023	18514.5	85	1822801
589	CACAGGTTAAAGGGTCTCAGGGA	080703_007s	NORMAL	NO	1	1	1	K	3	3	5	1	None	EAM193	mir-125a		TCCCTGAGACCCTTTAACCTGTG	24				None	None	None	AUTO	DETECTED	766.777	878.795	1.97137	-8.87234	26.016	0	169.383	143.71	27.461	162	100	PASS	PASS	PASS	FAIL	PASS	PASS	0	17853.8	9932.5	19384.4	96	1713968
603	CACAGGTTAAAGGGTCTCAGGGA	080703_007s	NORMAL	NO	1	1	1	K	3	3	7	1	None	EAM193	mir-125a		TCCCTGAGACCCTTTAACCTGTG	24				None	None	None	AUTO	DETECTED	766.558	925.743	-1.03133	1.82846	26.016	0	147.542	140.644	10.7981	139	100	PASS	PASS	PASS	FAIL	PASS	PASS	0	17382.4	9396	18070	90	1564413
113	AAAAGAGACCGGTTCACTGTGA	080703_007s	NORMAL	NO	1	1	1	C	1	3	1	1	None	EAM194	mir-128a		TCACAGTGAACCGGTCTCTTTT	24				None	None	None	AUTO	DETECTED	770.047	87.4209	8.20066	-25.0153	65.04	-78.048	168.913	166.558	15.6253	227	100	PASS	PASS	PASS	PASS	PASS	PASS	2	27522.9	27736	22610.4	128	3522928
127	AAAAGAGACCGGTTCACTGTGA	080703_007s	NORMAL	NO	1	1	1	C	1	3	3	1	None	EAM194	mir-128a		TCACAGTGAACCGGTCTCTTTT	24				None	None	None	AUTO	DETECTED	770.087	134	8.56032	-19.1138	65.04	-78.048	169.104	169.104	11.1327	203	100	PASS	PASS	PASS	PASS	PASS	PASS	0	26191.1	21682	23416.5	137	3588178
141	AAAAGAGACCGGTTCACTGTGA	080703_007s	NORMAL	NO	1	1	1	C	1	3	5	1	None	EAM194	mir-128a		TCACAGTGAACCGGTCTCTTTT	24				None	None	None	AUTO	DETECTED	770.032	180.464	7.69412	-14.7096	65.04	-78.048	169.086	165.484	12.6306	235	100	PASS	PASS	PASS	PASS	PASS	PASS	0	28606.8	25721.5	24696.7	128	3661670
155	AAAAGAGACCGGTTCACTGTGA	080703_007s	NORMAL	NO	1	1	1	C	1	3	7	1	None	EAM194	mir-128a		TCACAGTGAACCGGTCTCTTTT	24				None	None	None	AUTO	DETECTED	770	227.238	7.11296	-6.2678	65.04	-78.048	156.096	143.088	14.6822	228	100	PASS	PASS	PASS	PASS	PASS	PASS	7	36269.1	37800	23980.2	97	3518103
565	GAAAGAGACCGGTTCACTGTGA	080703_007s	NORMAL	NO	1	1	1	K	3	3	1	5	None	EAM195	mir-128b		TCACAGTGAACCGGTCTCTTTC	25				None	None	None	AUTO	DETECTED	859.508	786.098	8.53729	-14.345	26.016	0	164.523	156.061	11.1224	191	100	PASS	PASS	PASS	PASS	PASS	PASS	6	29318.3	33188.5	25564.5	110	3225015
579	GAAAGAGACCGGTTCACTGTGA	080703_007s	NORMAL	NO	1	1	1	K	3	3	3	5	None	EAM195	mir-128b		TCACAGTGAACCGGTCTCTTTC	25				None	None	None	AUTO	DETECTED	859.582	832.649	9.34315	-8.812	26.016	0	168.115	158.16	12.5098	183	100	PASS	PASS	PASS	PASS	PASS	PASS	5	25972	21475	25157.3	117	3038727
593	GAAAGAGACCGGTTCACTGTGA	080703_007s	NORMAL	NO	1	1	1	K	3	3	5	5	None	EAM195	mir-128b		TCACAGTGAACCGGTCTCTTTC	25				None	None	None	AUTO	DETECTED	859.453	879.02	7.5004	-5.6251	26.016	0	164.362	151.844	11.1224	180	100	PASS	PASS	PASS	PASS	PASS	PASS	0	27762.3	30095	25145	103	2859519
607	GAAAGAGACCGGTTCACTGTGA	080703_007s	NORMAL	NO	1	1	1	K	3	3	7	5	None	EAM195	mir-128b		TCACAGTGAACCGGTCTCTTTC	25				None	None	None	AUTO	DETECTED	859.188	925.529	3.90224	0	26.016	0	176.751	165.899	19.519	180	100	PASS	PASS	PASS	FAIL	PASS	PASS	0	24046.5	7345	26267.8	129	3101996
736	GCAAGCCCAGACCGAAAAAAG	080703_007s	NORMAL	NO	1	1	1	N	4	2	2	1	None	EAM196	mir-129a		CTTTTTTCGGTCTGGGCTTGC	1				None	None	None	AUTO	LOW_SIGNAL	419.758	1154.32	0	0	13.008	-26.016	129	129	0	-1	100	PASS	PASS	PASS	PASS	PASS	FAIL	0	66	66	1.47959	75	4950
750	GCAAGCCCAGACCGAAAAAAG	080703_007s	NORMAL	NO	1	1	1	N	4	2	4	1	None	EAM196	mir-129a		CTTTTTTCGGTCTGGGCTTGC	1				None	None	None	AUTO	LOW_SIGNAL	419.77	1200.45	0	0	13.008	-26.016	129	129	0	-1	100	PASS	PASS	PASS	FAIL	PASS	FAIL	0	66.7432	67	1.91648	74	4939
764	GCAAGCCCAGACCGAAAAAAG	080703_007s	NORMAL	NO	1	1	1	N	4	2	6	1	None	EAM196	mir-129a		CTTTTTTCGGTCTGGGCTTGC	1				None	None	None	AUTO	LOW_SIGNAL	419.783	1246.57	0	0	13.008	-26.016	129	129	0	-1	100	PASS	PASS	PASS	PASS	PASS	FAIL	0	66.6076	67	1.47993	79	5262
778	GCAAGCCCAGACCGAAAAAAG	080703_007s	NORMAL	NO	1	1	1	N	4	2	8	1	None	EAM196	mir-129a		CTTTTTTCGGTCTGGGCTTGC	1				None	None	None	AUTO	LOW_SIGNAL	419.795	1292.7	0	0	13.008	-26.016	129	129	0	-1	100	PASS	PASS	PASS	FAIL	PASS	FAIL	0	66.2857	66	1.88384	77	5104
288	GCAAGCCCAGACCGCAAAAAG	080703_007s	NORMAL	NO	1	1	1	F	2	2	2	1	None	EAM197	mir-129b		CTTTTTGCGGTCTGGGCTTGC	3				None	None	None	AUTO	DETECTED	422.5	456.118	-0.958689	-17.1881	52.032	-91.056	117.072	104.064	10.293	73	100	PASS	PASS	PASS	PASS	PASS	PASS	0	314.923	321.5	70.1555	52	16376
302	GCAAGCCCAGACCGCAAAAAG	080703_007s	NORMAL	NO	1	1	1	F	2	2	4	1	None	EAM197	mir-129b		CTTTTTGCGGTCTGGGCTTGC	3				None	None	None	AUTO	DETECTED	422.695	502.604	1.41521	-12.505	52.032	-91.056	129.785	119.434	26.171	73	100	PASS	PASS	PASS	PASS	PASS	PASS	0	302.606	320.5	119.946	66	19972
316	GCAAGCCCAGACCGCAAAAAG	080703_007s	NORMAL	NO	1	1	1	F	2	2	6	1	None	EAM197	mir-129b		CTTTTTGCGGTCTGGGCTTGC	3				None	None	None	AUTO	DETECTED	422.5	549.5	-1.27825	-2.48028	52.032	-91.056	104.064	104.064	6.97118	75	100	PASS	PASS	PASS	PASS	PASS	PASS	0	399.846	421	141.78	52	20792
330	GCAAGCCCAGACCGCAAAAAG	080703_007s	NORMAL	NO	1	1	1	F	2	2	8	1	None	EAM197	mir-129b		CTTTTTGCGGTCTGGGCTTGC	3				None	None	None	AUTO	DETECTED	422.453	595.734	-2.04798	-1.06389	52.032	-91.056	111.55	104.758	10.9345	81	100	PASS	PASS	PASS	PASS	PASS	PASS	0	562.294	583	217.166	51	28677
740	GCCCTTTCATCATTGCACTG	080703_007s	NORMAL	NO	1	1	1	N	4	2	2	5	None	EAM198	mir-130b		CAGTGCAATGATGAAAGGGC	5				None	None	None	AUTO	DETECTED	512.576	1153.14	7.37734	-15.0342	13.008	-26.016	130.653	117.791	11.2893	87	100	PASS	PASS	PASS	PASS	PASS	PASS	0	2983.09	3113	1602.92	63	187935
754	GCCCTTTCATCATTGCACTG	080703_007s	NORMAL	NO	1	1	1	N	4	2	4	5	None	EAM198	mir-130b		CAGTGCAATGATGAAAGGGC	5				None	None	None	AUTO	DETECTED	512.92	1199.7	11.6877	-9.43048	13.008	-26.016	131.217	123.372	18.2803	89	100	PASS	PASS	PASS	PASS	PASS	PASS	0	2959.41	3215	2147.32	70	207159
768	GCCCTTTCATCATTGCACTG	080703_007s	NORMAL	NO	1	1	1	N	4	2	6	5	None	EAM198	mir-130b		CAGTGCAATGATGAAAGGGC	5				None	None	None	AUTO	DETECTED	512.829	1246.11	10.3522	-5.67353	13.008	-26.016	131.004	119.032	16.5521	89	100	PASS	PASS	PASS	PASS	PASS	PASS	0	3251.82	3034	2248.6	66	214620
782	GCCCTTTCATCATTGCACTG	080703_007s	NORMAL	NO	1	1	1	N	4	2	8	5	None	EAM198	mir-130b		CAGTGCAATGATGAAAGGGC	5				None	None	None	AUTO	DETECTED	512.822	1292.87	10.0942	2.52792	13.008	-26.016	134.891	124.35	13.8728	91	100	PASS	PASS	PASS	PASS	PASS	PASS	0	3728.54	3753.5	2705.64	70	260998
292	ACGACCATGGCTGTAGACTGTTA	080703_007s	NORMAL	NO	1	1	1	F	2	2	2	5	None	EAM199	mir-132		TAACAGTCTACAGCCATGGTCGT	7				None	None	None	AUTO	DETECTED	515.136	456.253	4.05547	-15.1147	52.032	-91.056	127.581	116.225	10.4944	100	100	PASS	PASS	PASS	PASS	PASS	PASS	0	458.587	468	138.929	63	28891
306	ACGACCATGGCTGTAGACTGTTA	080703_007s	NORMAL	NO	1	1	1	F	2	2	4	5	None	EAM199	mir-132		TAACAGTCTACAGCCATGGTCGT	7				None	None	None	AUTO	DETECTED	515.27	502.324	5.63701	-15.8221	52.032	-91.056	122.683	115.529	14.9739	226	100	PASS	PASS	PASS	PASS	PASS	PASS	0	591.855	602.5	161.131	62	36695
320	ACGACCATGGCTGTAGACTGTTA	080703_007s	NORMAL	NO	1	1	1	F	2	2	6	5	None	EAM199	mir-132		TAACAGTCTACAGCCATGGTCGT	7				None	None	None	AUTO	DETECTED	515.079	548.921	2.98841	-9.69169	52.032	-91.056	117.072	117.072	15.9953	97	100	PASS	PASS	PASS	PASS	PASS	PASS	0	593.523	589	244.959	65	38579
334	ACGACCATGGCTGTAGACTGTTA	080703_007s	NORMAL	NO	1	1	1	F	2	2	8	5	None	EAM199	mir-132		TAACAGTCTACAGCCATGGTCGT	7				None	None	None	AUTO	DETECTED	515.095	595.524	3.04081	-3.48304	52.032	-91.056	134.806	122.891	14.056	82	100	PASS	PASS	PASS	PASS	PASS	PASS	0	737.097	725	326.489	72	53071
730	ACAGCTGGTTGAAGGGGACCAA	080703_007s	NORMAL	NO	1	1	1	N	4	2	1	2	None	EAM200	mir-133a-1		TTGGTCCCCTTCAACCAGCTGT	9				None	None	None	AUTO	DETECTED	443.21	1130.18	5.14516	-13.9401	13.008	-26.016	119.926	107.245	17.1364	77	100	PASS	PASS	PASS	PASS	PASS	PASS	0	181.654	173	56.5896	52	9446
744	ACAGCTGGTTGAAGGGGACCAA	080703_007s	NORMAL	NO	1	1	1	N	4	2	3	2	None	EAM200	mir-133a-1		TTGGTCCCCTTCAACCAGCTGT	9				None	None	None	AUTO	DETECTED	443.12	1176.54	3.80895	-10.8739	13.008	-26.016	119.927	112.943	13.8368	80	100	PASS	PASS	PASS	PASS	PASS	PASS	0	201.345	193	64.3304	58	11678
758	ACAGCTGGTTGAAGGGGACCAA	080703_007s	NORMAL	NO	1	1	1	N	4	2	5	2	None	EAM200	mir-133a-1		TTGGTCCCCTTCAACCAGCTGT	9				None	None	None	AUTO	DETECTED	442.977	1223.15	1.79154	-4.65093	13.008	-26.016	119.63	106.764	19.8157	86	100	PASS	PASS	PASS	PASS	PASS	PASS	0	246.177	237	79.9467	51	12555
772	ACAGCTGGTTGAAGGGGACCAA	080703_007s	NORMAL	NO	1	1	1	N	4	2	7	2	None	EAM200	mir-133a-1		TTGGTCCCCTTCAACCAGCTGT	9				None	None	None	AUTO	DETECTED	443.149	1269.98	3.87445	4.56995	13.008	-26.016	133.025	121.498	28.6614	79	100	PASS	PASS	PASS	PASS	PASS	PASS	0	230.29	227	94.1037	69	15890
282	TAGCTGGTTGAAGGGGACCAA	080703_007s	NORMAL	NO	1	1	1	F	2	2	1	2	None	EAM201	mir-133b		TTGGTCCCCTTCAACCAGCTA	11				None	None	None	AUTO	DETECTED	445.885	432.808	3.30877	-20.3345	52.032	-91.056	124.291	114.04	9.07777	78	100	PASS	PASS	PASS	PASS	PASS	PASS	0	117.635	117	19.351	63	7411
296	TAGCTGGTTGAAGGGGACCAA	080703_007s	NORMAL	NO	1	1	1	F	2	2	3	2	None	EAM201	mir-133b		TTGGTCCCCTTCAACCAGCTA	11				None	None	None	AUTO	DETECTED	446	479.5	4.64974	-12.9608	52.032	-91.056	130.08	117.072	12.9261	76	100	PASS	PASS	PASS	PASS	PASS	PASS	0	124.581	124.5	20.9539	62	7724
310	TAGCTGGTTGAAGGGGACCAA	080703_007s	NORMAL	NO	1	1	1	F	2	2	5	2	None	EAM201	mir-133b		TTGGTCCCCTTCAACCAGCTA	11				None	None	None	AUTO	DETECTED	445.744	525.987	1.1544	-8.25544	52.032	-91.056	121.141	119.827	13.0211	77	100	PASS	PASS	PASS	PASS	PASS	PASS	0	124.672	126	24.0677	67	8353
324	TAGCTGGTTGAAGGGGACCAA	080703_007s	NORMAL	NO	1	1	1	F	2	2	7	2	None	EAM201	mir-133b		TTGGTCCCCTTCAACCAGCTA	11				None	None	None	AUTO	DETECTED	445.897	572.923	2.99556	2.28736	52.032	-91.056	124.96	117.186	9.07777	78	100	PASS	PASS	PASS	PASS	PASS	PASS	0	147.454	145.5	33.8395	66	9732
848	TCCCTCTGGTCAACCAGTCACA	080703_007s	NORMAL	NO	1	1	1	P	4	4	2	1	None	EAM202	mir-134		TGTGACTGGTTGACCAGAGGGA	1				None	None	None	AUTO	DETECTED	1118.08	1157.92	5.7434	-2.8455	91.056	26.016	117.072	117.072	9.85093	80	100	PASS	PASS	PASS	PASS	PASS	PASS	0	536.785	593	196.472	65	34891
862	TCCCTCTGGTCAACCAGTCACA	080703_007s	NORMAL	NO	1	1	1	P	4	4	4	1	None	EAM202	mir-134		TGTGACTGGTTGACCAGAGGGA	1				None	None	None	AUTO	DETECTED	1118.15	1204.45	6.51829	2.39295	91.056	26.016	121.479	110.485	11.7635	90	100	PASS	PASS	PASS	PASS	PASS	PASS	0	605.052	604.5	192.448	58	35093
876	TCCCTCTGGTCAACCAGTCACA	080703_007s	NORMAL	NO	1	1	1	P	4	4	6	1	None	EAM202	mir-134		TGTGACTGGTTGACCAGAGGGA	1				None	None	None	AUTO	DETECTED	1118.15	1251.03	6.25788	8.36977	91.056	26.016	127.364	122.654	11.5904	81	100	PASS	PASS	PASS	PASS	PASS	PASS	0	626.884	649	293.534	69	43255
890	TCCCTCTGGTCAACCAGTCACA	080703_007s	NORMAL	NO	1	1	1	P	4	4	8	1	None	EAM202	mir-134		TGTGACTGGTTGACCAGAGGGA	1				None	None	None	AUTO	DETECTED	1118.04	1297.34	4.69222	10.7167	91.056	26.016	122.102	122.102	10.1955	80	100	PASS	PASS	PASS	PASS	PASS	PASS	0	847.896	855	408.416	67	56809
400	TTCACATAGGAATAAAAAGCCATA	080703_007s	NORMAL	NO	1	1	1	H	2	4	2	1	None	EAM203	mir-135a		TATGGCTTTTTATTCCTATGTGAA	3				None	None	None	AUTO	DETECTED	1120.11	463.431	-4.48579	-10.7198	130.08	0	165.924	158.15	12.0095	110	100	PASS	PASS	PASS	PASS	PASS	PASS	0	9460.94	6904.5	8445.21	116	1097469
414	TTCACATAGGAATAAAAAGCCATA	080703_007s	NORMAL	NO	1	1	1	H	2	4	4	1	None	EAM203	mir-135a		TATGGCTTTTTATTCCTATGTGAA	3				None	None	None	AUTO	DETECTED	1120.83	510	4.75414	-4.95422	130.08	0	143.088	143.088	13.023	119	100	PASS	PASS	PASS	PASS	PASS	PASS	0	10703	11817	7736.34	95	1016783
428	TTCACATAGGAATAAAAAGCCATA	080703_007s	NORMAL	NO	1	1	1	H	2	4	6	1	None	EAM203	mir-135a		TATGGCTTTTTATTCCTATGTGAA	3				None	None	None	AUTO	DETECTED	1120.71	556.938	3.04557	5.60843	130.08	0	149.418	145.391	14.3205	118	100	PASS	PASS	PASS	PASS	PASS	PASS	0	10315.5	8605.5	8809.5	98	1010924
442	TTCACATAGGAATAAAAAGCCATA	080703_007s	NORMAL	NO	1	1	1	H	2	4	8	1	None	EAM203	mir-135a		TATGGCTTTTTATTCCTATGTGAA	3				None	None	None	AUTO	DETECTED	1120.42	603.2	0	7.39163	130.08	0	155.603	154.493	14.3554	107	100	PASS	PASS	PASS	FAIL	PASS	PASS	0	10690.9	7203	10746	105	1122543
852	ATCACATAGGAATAAAAAGCCATA	080703_007s	NORMAL	NO	1	1	1	P	4	4	2	5	None	EAM204	mir-135b		TATGGCTTTTTATTCCTATGTGAT	5				None	None	None	AUTO	DETECTED	1210.97	1157.18	14.0576	-12.1521	91.056	26.016	169.337	169.337	19.0708	116	100	PASS	PASS	PASS	FAIL	PASS	PASS	0	10671.6	7347.5	10868.3	134	1429995
866	ATCACATAGGAATAAAAAGCCATA	080703_007s	NORMAL	NO	1	1	1	P	4	4	4	5	None	EAM204	mir-135b		TATGGCTTTTTATTCCTATGTGAT	5				None	None	None	AUTO	DETECTED	1211.09	1203.85	15.3708	-5.08284	91.056	26.016	150.177	150.177	11.7	117	100	PASS	PASS	PASS	PASS	PASS	PASS	0	9999.09	10174	8291.88	103	1029906
880	ATCACATAGGAATAAAAAGCCATA	080703_007s	NORMAL	NO	1	1	1	P	4	4	6	5	None	EAM204	mir-135b		TATGGCTTTTTATTCCTATGTGAT	5				None	None	None	AUTO	DETECTED	1210.98	1250.16	13.8877	-2.6359	91.056	26.016	156.631	149.31	11.7	109	100	PASS	PASS	PASS	PASS	PASS	PASS	0	9872.23	11270.5	8626.86	102	1006967
894	ATCACATAGGAATAAAAAGCCATA	080703_007s	NORMAL	NO	1	1	1	P	4	4	8	5	None	EAM204	mir-135b		TATGGCTTTTTATTCCTATGTGAT	5				None	None	None	AUTO	DETECTED	1210.91	1297	12.7365	6.64691	91.056	26.016	143.088	143.088	8.50762	115	100	PASS	PASS	PASS	PASS	PASS	PASS	0	12665.9	14267	11035	97	1228592
404	GATTCACAACACCAGCT	080703_007s	NORMAL	NO	1	1	1	H	2	4	2	5	None	EAM205	mir-138-2		AGCTGGTGTTGTGAATC	7				None	None	None	AUTO	DETECTED	1213.53	463.047	10.6563	-15.3994	130.08	0	156.677	138.497	14.002	85	100	PASS	PASS	PASS	PASS	PASS	PASS	0	3594.58	3801	2198.51	88	316323
418	GATTCACAACACCAGCT	080703_007s	NORMAL	NO	1	1	1	H	2	4	4	5	None	EAM205	mir-138-2		AGCTGGTGTTGTGAATC	7				None	None	None	AUTO	DETECTED	1213.33	509.61	7.95851	-9.70558	130.08	0	162.799	151.407	19.5978	85	100	PASS	PASS	PASS	PASS	PASS	PASS	0	2720	2902	2102.39	105	285600
432	GATTCACAACACCAGCT	080703_007s	NORMAL	NO	1	1	1	H	2	4	6	5	None	EAM205	mir-138-2		AGCTGGTGTTGTGAATC	7				None	None	None	AUTO	DETECTED	1213.48	556.009	9.76235	-6.14593	130.08	0	145.101	133.616	10.3423	86	100	PASS	PASS	PASS	PASS	PASS	PASS	0	3350.4	3330	2070.79	82	274733
446	GATTCACAACACCAGCT	080703_007s	NORMAL	NO	1	1	1	H	2	4	8	5	None	EAM205	mir-138-2		AGCTGGTGTTGTGAATC	7				None	None	None	AUTO	DETECTED	1213.31	602.441	7.42021	-2.16032	130.08	0	145.321	144.175	13.3227	84	100	PASS	PASS	PASS	PASS	PASS	PASS	0	3098.35	2932.5	2788.56	96	297442
842	AGACACGTGCACTGTAGA	080703_007s	NORMAL	NO	1	1	1	P	4	4	1	2	None	EAM206	mir-139		TCTACAGTGCACGTGTCT	9				None	None	None	AUTO	DETECTED	1141.11	1134	5.30832	-13.8988	91.056	26.016	117.072	117.072	9.85093	80	100	PASS	PASS	PASS	PASS	PASS	PASS	0	260.8	270	64.9558	65	16952
856	AGACACGTGCACTGTAGA	080703_007s	NORMAL	NO	1	1	1	P	4	4	3	2	None	EAM206	mir-139		TCTACAGTGCACGTGTCT	9				None	None	None	AUTO	DETECTED	1141.23	1180.23	6.75806	-12.5586	91.056	26.016	117.072	117.072	12.6998	82	100	PASS	PASS	PASS	PASS	PASS	PASS	0	234.406	235	52.2235	64	15002
870	AGACACGTGCACTGTAGA	080703_007s	NORMAL	NO	1	1	1	P	4	4	5	2	None	EAM206	mir-139		TCTACAGTGCACGTGTCT	9				None	None	None	AUTO	DETECTED	1141.07	1227.23	4.53343	0	91.056	26.016	126.04	119.2	11.5904	80	100	PASS	PASS	PASS	PASS	PASS	PASS	0	266.727	263	83.3021	66	17604
884	AGACACGTGCACTGTAGA	080703_007s	NORMAL	NO	1	1	1	P	4	4	7	2	None	EAM206	mir-139		TCTACAGTGCACGTGTCT	9				None	None	None	AUTO	DETECTED	1141.13	1273.87	5.15429	5.53539	91.056	26.016	117.072	117.072	12.6998	82	100	PASS	PASS	PASS	PASS	PASS	PASS	0	395.354	414	144.137	65	25698
394	CTACCATAGGGTAAAACCACT	080703_007s	NORMAL	NO	1	1	1	H	2	4	1	2	None	EAM207	mir-140		AGTGGTTTTACCCTATGGTAG	11				None	None	None	AUTO	DETECTED	1143.89	440.242	4.95739	-12.2923	130.08	0	143.32	127.821	12.85	86	100	PASS	PASS	PASS	PASS	PASS	PASS	0	598.658	587	259.176	73	43702
408	CTACCATAGGGTAAAACCACT	080703_007s	NORMAL	NO	1	1	1	H	2	4	3	2	None	EAM207	mir-140		AGTGGTTTTACCCTATGGTAG	11				None	None	None	AUTO	DETECTED	1143.72	486.585	2.58826	-9.45549	130.08	0	134.962	132.636	14.0107	85	100	PASS	PASS	PASS	PASS	PASS	PASS	0	562.976	578	283.036	82	46164
422	CTACCATAGGGTAAAACCACT	080703_007s	NORMAL	NO	1	1	1	H	2	4	5	2	None	EAM207	mir-140		AGTGGTTTTACCCTATGGTAG	11				None	None	None	AUTO	DETECTED	1143.68	532.982	1.93087	-5.93157	130.08	0	126.381	123.118	8.8351	87	100	PASS	PASS	PASS	PASS	PASS	PASS	0	614.221	572.5	305.947	68	41767
436	CTACCATAGGGTAAAACCACT	080703_007s	NORMAL	NO	1	1	1	H	2	4	7	2	None	EAM207	mir-140		AGTGGTTTTACCCTATGGTAG	11				None	None	None	AUTO	DETECTED	1143.65	579.963	0	5.21066	130.08	0	133.579	122.612	11.3254	83	100	PASS	PASS	PASS	PASS	PASS	PASS	0	797.609	773	424.43	69	55035
737	CCATCTTTACCAGACAGTGTT	080703_007s	NORMAL	NO	1	1	1	N	4	2	2	2	None	EAM208	mir-141		AACACTGTCTGGTAAAGATGG	1				None	None	None	AUTO	LOW_SIGNAL	442.821	1154.32	0	0	13.008	-26.016	129	129	0	-1	100	PASS	PASS	PASS	PASS	PASS	FAIL	0	68.0135	68	1.39954	74	5033
751	CCATCTTTACCAGACAGTGTT	080703_007s	NORMAL	NO	1	1	1	N	4	2	4	2	None	EAM208	mir-141		AACACTGTCTGGTAAAGATGG	1				None	None	None	AUTO	LOW_SIGNAL	442.833	1200.44	0	0	13.008	-26.016	129	129	0	-1	100	PASS	PASS	PASS	PASS	PASS	FAIL	0	69	69	1.45193	75	5175
765	CCATCTTTACCAGACAGTGTT	080703_007s	NORMAL	NO	1	1	1	N	4	2	6	2	None	EAM208	mir-141		AACACTGTCTGGTAAAGATGG	1				None	None	None	AUTO	LOW_SIGNAL	442.845	1246.57	0	0	13.008	-26.016	129	129	0	-1	100	PASS	PASS	PASS	PASS	PASS	FAIL	0	69	69	1.36814	79	5451
779	CCATCTTTACCAGACAGTGTT	080703_007s	NORMAL	NO	1	1	1	N	4	2	8	2	None	EAM208	mir-141		AACACTGTCTGGTAAAGATGG	1				None	None	None	AUTO	LOW_SIGNAL	442.858	1292.69	0	0	13.008	-26.016	129	129	0	-1	100	PASS	PASS	PASS	PASS	PASS	FAIL	0	67.3205	67	1.54158	78	5251
741	GTAGTGCTTTCTACTTTATG	080703_007s	NORMAL	NO	1	1	1	N	4	2	2	6	None	EAM209	mir-142		CATAAAGTAGAAAGCACTAC	#REF!				None	None	None	AUTO	LOW_SIGNAL	535.072	1154.29	0	0	13.008	-26.016	129	129	0	-1	100	PASS	PASS	PASS	PASS	PASS	FAIL	0	71.5616	72	1.54548	73	5224
755	GTAGTGCTTTCTACTTTATG	080703_007s	NORMAL	NO	1	1	1	N	4	2	4	6	None	EAM209	mir-142		CATAAAGTAGAAAGCACTAC	#REF!				None	None	None	AUTO	LOW_SIGNAL	535.084	1200.42	0	0	13.008	-26.016	129	129	0	-1	100	PASS	PASS	PASS	PASS	PASS	FAIL	0	72.6712	73	1.54609	73	5305
769	GTAGTGCTTTCTACTTTATG	080703_007s	NORMAL	NO	1	1	1	N	4	2	6	6	None	EAM209	mir-142		CATAAAGTAGAAAGCACTAC	#REF!				None	None	None	AUTO	LOW_SIGNAL	535.096	1246.54	0	0	13.008	-26.016	129	129	0	-1	100	PASS	PASS	PASS	FAIL	PASS	FAIL	0	75.5325	76	1.7136	77	5816
783	GTAGTGCTTTCTACTTTATG	080703_007s	NORMAL	NO	1	1	1	N	4	2	8	6	None	EAM209	mir-142		CATAAAGTAGAAAGCACTAC	#REF!				None	None	None	AUTO	LOW_SIGNAL	535.109	1292.67	0	0	13.008	-26.016	129	129	0	-1	100	PASS	PASS	PASS	FAIL	PASS	FAIL	0	73.2895	73	1.89607	76	5570
289	tgAGCTACAGTGCTTCATCTCA	080703_007s	NORMAL	NO	1	1	1	F	2	2	2	2	None	EAM210	mir-143		TGAGATGAAGCACTGTAGCTca	3				None	None	None	AUTO	DETECTED	446	456.878	4.72953	-7.23046	52.032	-91.056	130.08	117.072	15.3066	77	100	PASS	PASS	PASS	PASS	PASS	PASS	0	1495.29	1576	760.729	65	97194
303	tgAGCTACAGTGCTTCATCTCA	080703_007s	NORMAL	NO	1	1	1	F	2	2	4	2	None	EAM210	mir-143		TGAGATGAAGCACTGTAGCTca	3				None	None	None	AUTO	DETECTED	445.686	502.985	0	-7.4738	52.032	-91.056	145.427	134.123	19.1641	78	100	PASS	PASS	PASS	PASS	PASS	PASS	0	1545.77	1414	1011.12	83	128299
317	tgAGCTACAGTGCTTCATCTCA	080703_007s	NORMAL	NO	1	1	1	F	2	2	6	2	None	EAM210	mir-143		TGAGATGAAGCACTGTAGCTca	3				None	None	None	AUTO	DETECTED	445.96	549.27	3.88676	-5.39089	52.032	-91.056	133.136	129.985	13.8727	78	100	PASS	PASS	PASS	PASS	PASS	PASS	0	1857.13	2148	1138.27	74	137428
331	tgAGCTACAGTGCTTCATCTCA	080703_007s	NORMAL	NO	1	1	1	F	2	2	8	2	None	EAM210	mir-143		TGAGATGAAGCACTGTAGCTca	3				None	None	None	AUTO	DETECTED	446	596.09	4.24999	3.63865	52.032	-91.056	117.072	117.072	13.0211	79	100	PASS	PASS	PASS	PASS	PASS	PASS	0	2180.91	2218	1426.29	65	141759
293	CTAGTACATCATCTATACTGTA	080703_007s	NORMAL	NO	1	1	1	F	2	2	2	6	None	EAM211	mir-144		TACAGTATAGATGATGTACTAG	#REF!				None	None	None	AUTO	DETECTED	538.689	456.268	10.434	-14.8369	52.032	-91.056	136.331	134.413	12.8106	97	100	PASS	PASS	PASS	PASS	PASS	PASS	0	2210.96	2573	1416.53	83	183510
307	CTAGTACATCATCTATACTGTA	080703_007s	NORMAL	NO	1	1	1	F	2	2	4	6	None	EAM211	mir-144		TACAGTATAGATGATGTACTAG	#REF!				None	None	None	AUTO	DETECTED	538.183	503.012	3.6847	-6.79379	52.032	-91.056	130.044	121.999	11.3254	292	100	PASS	PASS	PASS	PASS	PASS	PASS	0	2642.74	2739	1271.8	69	182349
321	CTAGTACATCATCTATACTGTA	080703_007s	NORMAL	NO	1	1	1	F	2	2	6	6	None	EAM211	mir-144		TACAGTATAGATGATGTACTAG	#REF!				None	None	None	AUTO	DETECTED	538.5	549.674	7.64966	0	52.032	-91.056	130.08	117.072	15.1969	96	100	PASS	PASS	PASS	PASS	PASS	PASS	0	3017.03	3115.5	1640.92	62	187056
335	CTAGTACATCATCTATACTGTA	080703_007s	NORMAL	NO	1	1	1	F	2	2	8	6	None	EAM211	mir-144		TACAGTATAGATGATGTACTAG	#REF!				None	None	None	AUTO	DETECTED	538.29	595.61	4.75811	-2.2818	52.032	-91.056	148.086	137.392	14.1221	84	100	PASS	PASS	PASS	PASS	PASS	PASS	0	2851.07	2822	2297.75	85	242341
731	AAGGGATTCCTGGGAAAACTGGAC	080703_007s	NORMAL	NO	1	1	1	N	4	2	1	3	None	EAM212	mir-145		GTCCAGTTTTCCCAGGAATCCCTT	#REF!				None	None	None	AUTO	DETECTED	466.381	1130.57	6.55084	-8.78421	13.008	-26.016	133.805	120.89	17.9396	83	100	PASS	PASS	PASS	PASS	PASS	PASS	0	1544.85	1502.5	855.551	68	105050
745	AAGGGATTCCTGGGAAAACTGGAC	080703_007s	NORMAL	NO	1	1	1	N	4	2	3	3	None	EAM212	mir-145		GTCCAGTTTTCCCAGGAATCCCTT	#REF!				None	None	None	AUTO	DETECTED	466.222	1176.94	4.31708	-5.57985	13.008	-26.016	124.351	119.815	11.5904	90	100	PASS	PASS	PASS	PASS	PASS	PASS	0	1841.58	1832.5	1058.3	66	121544
759	AAGGGATTCCTGGGAAAACTGGAC	080703_007s	NORMAL	NO	1	1	1	N	4	2	5	3	None	EAM212	mir-145		GTCCAGTTTTCCCAGGAATCCCTT	#REF!				None	None	None	AUTO	DETECTED	466.5	1223.81	7.77947	4.06341	13.008	-26.016	104.064	104.064	12.11	89	100	PASS	PASS	PASS	PASS	PASS	PASS	0	2557.46	2584	1274.4	50	127873
773	AAGGGATTCCTGGGAAAACTGGAC	080703_007s	NORMAL	NO	1	1	1	N	4	2	7	3	None	EAM212	mir-145		GTCCAGTTTTCCCAGGAATCCCTT	#REF!				None	None	None	AUTO	DETECTED	466.368	1270	5.90775	4.90499	13.008	-26.016	117.072	117.072	15.9953	89	100	PASS	PASS	PASS	PASS	PASS	PASS	0	2597.49	2945	1705.97	63	163642
283	AAACCCATGGAATTCAGTTCTCA	080703_007s	NORMAL	NO	1	1	1	F	2	2	1	3	None	EAM213	mir-146		TGAGAACTGAATTCCATGGGTTT	#REF!				None	None	None	AUTO	DETECTED	469.077	433.125	4.99431	-16.1266	52.032	-91.056	146.613	133.078	16.0277	87	100	PASS	PASS	PASS	PASS	PASS	PASS	0	3471.79	3796	2242.6	82	284687
297	AAACCCATGGAATTCAGTTCTCA	080703_007s	NORMAL	NO	1	1	1	F	2	2	3	3	None	EAM213	mir-146		TGAGAACTGAATTCCATGGGTTT	#REF!				None	None	None	AUTO	DETECTED	469.176	479.833	6.12211	-8.54444	52.032	-91.056	151.625	140.684	15.1172	85	100	PASS	PASS	PASS	PASS	PASS	PASS	0	3234.68	2694	2471.92	93	300825
311	AAACCCATGGAATTCAGTTCTCA	080703_007s	NORMAL	NO	1	1	1	F	2	2	5	3	None	EAM213	mir-146		TGAGAACTGAATTCCATGGGTTT	#REF!				None	None	None	AUTO	DETECTED	468.922	526.431	2.65336	-2.39692	52.032	-91.056	147.79	134.998	13.3227	86	100	PASS	PASS	PASS	PASS	PASS	PASS	0	3833.45	3589	2861.06	84	322010
325	AAACCCATGGAATTCAGTTCTCA	080703_007s	NORMAL	NO	1	1	1	F	2	2	7	3	None	EAM213	mir-146		TGAGAACTGAATTCCATGGGTTT	#REF!				None	None	None	AUTO	DETECTED	469	573	3.5136	3.36792	52.032	-91.056	117.072	117.072	7.35432	91	100	PASS	PASS	PASS	PASS	PASS	PASS	0	4849.45	4859	3174.35	69	334612
849	ACAAAGTTCTGTAGTGCACTGA	080703_007s	NORMAL	NO	1	1	1	P	4	4	2	2	None	EAM214	mir-148a		TCAGTGCACTACAGAACTTTGT	1				None	None	None	AUTO	DETECTED	1141.5	1158.06	10.3721	0	91.056	26.016	130.08	130.08	16.4408	87	100	PASS	PASS	PASS	PASS	PASS	PASS	0	940.638	1049.5	484.917	80	75251
863	ACAAAGTTCTGTAGTGCACTGA	080703_007s	NORMAL	NO	1	1	1	P	4	4	4	2	None	EAM214	mir-148a		TCAGTGCACTACAGAACTTTGT	1				None	None	None	AUTO	DETECTED	1141.93	1204.77	15.8106	6.62468	91.056	26.016	126.04	119.2	11.5904	88	100	PASS	PASS	PASS	PASS	PASS	PASS	0	949.318	1050	478.318	66	62655
877	ACAAAGTTCTGTAGTGCACTGA	080703_007s	NORMAL	NO	1	1	1	P	4	4	6	2	None	EAM214	mir-148a		TCAGTGCACTACAGAACTTTGT	1				None	None	None	AUTO	DETECTED	1141.19	1251.39	6.0848	13.1144	91.056	26.016	130.558	121.606	16.8379	87	100	PASS	PASS	PASS	PASS	PASS	PASS	0	1134.75	1082	526.693	68	77163
891	ACAAAGTTCTGTAGTGCACTGA	080703_007s	NORMAL	NO	1	1	1	P	4	4	8	2	None	EAM214	mir-148a		TCAGTGCACTACAGAACTTTGT	1				None	None	None	AUTO	DETECTED	1141.37	1298.12	8.22527	20.9141	91.056	26.016	119.909	119.909	13.0211	90	100	PASS	PASS	PASS	PASS	PASS	PASS	0	1451.21	1549	795.579	66	95780
401	ACAAAGTTCTGTGATGCACTGA	080703_007s	NORMAL	NO	1	1	1	H	2	4	2	2	None	EAM215	mir-148b		TCAGTGCATCACAGAACTTTGT	3				None	None	None	AUTO	DETECTED	1144.04	464.285	6.75489	0	130.08	0	135.515	124.215	10.0926	96	100	PASS	PASS	PASS	PASS	PASS	PASS	0	1512.93	1608.5	743.191	70	105905
415	ACAAAGTTCTGTGATGCACTGA	080703_007s	NORMAL	NO	1	1	1	H	2	4	4	2	None	EAM215	mir-148b		TCAGTGCATCACAGAACTTTGT	3				None	None	None	AUTO	DETECTED	1143.85	510.5	4.16821	1.62957	130.08	0	130.08	117.072	12.5081	93	100	PASS	PASS	PASS	PASS	PASS	PASS	0	1465.7	1614.5	750.719	60	87942
429	ACAAAGTTCTGTGATGCACTGA	080703_007s	NORMAL	NO	1	1	1	H	2	4	6	2	None	EAM215	mir-148b		TCAGTGCATCACAGAACTTTGT	3				None	None	None	AUTO	DETECTED	1143.88	557.124	4.3397	8.10777	130.08	0	117.072	117.072	7.39626	90	100	PASS	PASS	PASS	PASS	PASS	PASS	0	1464.41	1602	809.501	65	95187
443	ACAAAGTTCTGTGATGCACTGA	080703_007s	NORMAL	NO	1	1	1	H	2	4	8	2	None	EAM215	mir-148b		TCAGTGCATCACAGAACTTTGT	3				None	None	None	AUTO	DETECTED	1143.91	603.753	4.61123	14.6642	130.08	0	132.421	123.11	15.4302	87	100	PASS	PASS	PASS	PASS	PASS	PASS	0	1556.98	1694.5	985.541	68	105875
853	GGAGTGAAGACACGGAGCCAGA	080703_007s	NORMAL	NO	1	1	1	P	4	4	2	6	None	EAM216	mir-149		TCTGGCTCCGTGTCTTCACTCC	5				None	None	None	AUTO	DETECTED	1234.41	1157.76	18.8943	-4.55407	91.056	26.016	158.224	150.169	14.002	108	100	PASS	PASS	PASS	PASS	PASS	PASS	0	4173.2	4280.5	2711.33	102	425666
867	GGAGTGAAGACACGGAGCCAGA	080703_007s	NORMAL	NO	1	1	1	P	4	4	4	6	None	EAM216	mir-149		TCTGGCTCCGTGTCTTCACTCC	5				None	None	None	AUTO	DETECTED	1234.62	1204.62	21.5175	5.0479	91.056	26.016	130.08	130.08	7.17007	93	100	PASS	PASS	PASS	PASS	PASS	PASS	0	2782.93	3116	1473.9	81	225417
881	GGAGTGAAGACACGGAGCCAGA	080703_007s	NORMAL	NO	1	1	1	P	4	4	6	6	None	EAM216	mir-149		TCTGGCTCCGTGTCTTCACTCC	5				None	None	None	AUTO	DETECTED	1234.44	1251.13	19.0229	10.0974	91.056	26.016	140.313	139.291	14.4447	93	100	PASS	PASS	PASS	PASS	PASS	PASS	0	2498.91	2905	1607.01	88	219904
895	GGAGTGAAGACACGGAGCCAGA	080703_007s	NORMAL	NO	1	1	1	P	4	4	8	6	None	EAM216	mir-149		TCTGGCTCCGTGTCTTCACTCC	5				None	None	None	AUTO	DETECTED	1234.41	1297.49	18.4783	13.1017	91.056	26.016	148.313	140.281	12.9921	95	100	PASS	PASS	PASS	PASS	PASS	PASS	0	3112.11	3470	1934.28	88	273866
405	ACACTGGTACAAGGGTTGGGAGA	080703_007s	NORMAL	NO	1	1	1	H	2	4	2	6	None	EAM217	mir-150		TCTCCCAACCCTTGTACCAGTGT	7				None	None	None	AUTO	DETECTED	1236.91	463.681	14.9039	-7.07405	130.08	0	138.868	129.447	8.92142	76	100	PASS	PASS	PASS	PASS	PASS	PASS	0	158.308	159.5	37.6057	78	12348
419	ACACTGGTACAAGGGTTGGGAGA	080703_007s	NORMAL	NO	1	1	1	H	2	4	4	6	None	EAM217	mir-150		TCTCCCAACCCTTGTACCAGTGT	7				None	None	None	AUTO	DETECTED	1236.83	510.159	13.632	-2.48862	130.08	0	133.988	128.026	12.7142	79	100	PASS	PASS	PASS	PASS	PASS	PASS	0	153.74	154	34.2884	73	11223
433	ACACTGGTACAAGGGTTGGGAGA	080703_007s	NORMAL	NO	1	1	1	H	2	4	6	6	None	EAM217	mir-150		TCTCCCAACCCTTGTACCAGTGT	7				None	None	None	AUTO	DETECTED	1236.84	556.792	13.5908	4.11978	130.08	0	113.651	110.459	13.554	85	100	PASS	PASS	PASS	PASS	PASS	PASS	0	148.414	142.5	38.3237	58	8608
447	ACACTGGTACAAGGGTTGGGAGA	080703_007s	NORMAL	NO	1	1	1	H	2	4	8	6	None	EAM217	mir-150		TCTCCCAACCCTTGTACCAGTGT	7				None	None	None	AUTO	DETECTED	1236.76	603.2	12.3728	7.79099	130.08	0	119.895	110.385	15.463	77	100	PASS	PASS	PASS	PASS	PASS	PASS	0	177.357	173.5	39.3097	56	9932
843	CCAAGTTCTGTCATGCACTGA	080703_007s	NORMAL	NO	1	1	1	P	4	4	1	3	None	EAM218	mir-152		TCAGTGCATGACAGAACTTGG	9				None	None	None	AUTO	DETECTED	1164.56	1134.37	10.3927	-8.97793	91.056	26.016	132.644	129.919	20.6698	87	100	PASS	PASS	PASS	PASS	PASS	PASS	0	313.892	334.5	111.68	74	23228
857	CCAAGTTCTGTCATGCACTGA	080703_007s	NORMAL	NO	1	1	1	P	4	4	3	3	None	EAM218	mir-152		TCAGTGCATGACAGAACTTGG	9				None	None	None	AUTO	DETECTED	1164.37	1181.12	7.80925	0	91.056	26.016	119.909	119.909	13.0211	91	100	PASS	PASS	PASS	PASS	PASS	PASS	0	289.5	301	84.1755	66	19107
871	CCAAGTTCTGTCATGCACTGA	080703_007s	NORMAL	NO	1	1	1	P	4	4	5	3	None	EAM218	mir-152		TCAGTGCATGACAGAACTTGG	9				None	None	None	AUTO	DETECTED	1164.5	1227.5	9.31774	2.43106	91.056	26.016	104.064	104.064	6.97118	89	100	PASS	PASS	PASS	PASS	PASS	PASS	0	358.038	355	87.1262	52	18618
885	CCAAGTTCTGTCATGCACTGA	080703_007s	NORMAL	NO	1	1	1	P	4	4	7	3	None	EAM218	mir-152		TCAGTGCATGACAGAACTTGG	9				None	None	None	AUTO	DETECTED	1164.47	1274.44	8.77468	13.0413	91.056	26.016	116.347	110.53	8.54429	89	100	PASS	PASS	PASS	PASS	PASS	PASS	0	429.167	450	156.684	54	23175
395	TCACTTTTGTGACTATGCAA	080703_007s	NORMAL	NO	1	1	1	H	2	4	1	3	None	EAM219	mir-153-1		TTGCATAGTCACAAAAGTGA	11				None	None	None	AUTO	DETECTED	1167.48	440.214	11.7869	-12.567	130.08	0	163.787	145.378	25.5295	106	100	PASS	PASS	PASS	PASS	PASS	PASS	0	2894.41	2565.5	2164.84	98	283652
409	TCACTTTTGTGACTATGCAA	080703_007s	NORMAL	NO	1	1	1	H	2	4	3	3	None	EAM219	mir-153-1		TTGCATAGTCACAAAAGTGA	11				None	None	None	AUTO	DETECTED	1167.11	487.023	6.83746	-3.68549	130.08	0	152.105	148.206	15.3504	94	100	PASS	PASS	PASS	PASS	PASS	PASS	0	2615.95	1928	2034.68	99	258979
423	TCACTTTTGTGACTATGCAA	080703_007s	NORMAL	NO	1	1	1	H	2	4	5	3	None	EAM219	mir-153-1		TTGCATAGTCACAAAAGTGA	11				None	None	None	AUTO	DETECTED	1166.87	533.539	3.50606	1.39893	130.08	0	146.478	139.97	12.2225	94	100	PASS	PASS	PASS	PASS	PASS	PASS	0	2723.43	2628	1924.71	90	245109
437	TCACTTTTGTGACTATGCAA	080703_007s	NORMAL	NO	1	1	1	H	2	4	7	3	None	EAM219	mir-153-1		TTGCATAGTCACAAAAGTGA	11				None	None	None	AUTO	DETECTED	1167.04	580.371	5.50204	10.5952	130.08	0	145.11	135.12	19.4741	91	100	PASS	PASS	PASS	PASS	PASS	PASS	0	3666.61	3554	2717.79	83	304329
738	CGAAGGCAACACGGATAACCTA	080703_007s	NORMAL	NO	1	1	1	N	4	2	2	3	None	EAM220	mir-154		TAGGTTATCCGTGTTGCCTTCG	1				None	None	None	AUTO	DETECTED	466.843	1153.63	12.4868	-8.81914	13.008	-26.016	139.739	139.739	16.7567	84	100	PASS	PASS	PASS	PASS	PASS	PASS	0	2580.04	3023.5	2157.64	90	232204
752	CGAAGGCAACACGGATAACCTA	080703_007s	NORMAL	NO	1	1	1	N	4	2	4	3	None	EAM220	mir-154		TAGGTTATCCGTGTTGCCTTCG	1				None	None	None	AUTO	DETECTED	467.005	1200.36	14.4319	0	13.008	-26.016	145.106	132.18	21.6728	87	100	PASS	PASS	PASS	PASS	PASS	PASS	0	3358.39	3948	2771.13	82	275388
766	CGAAGGCAACACGGATAACCTA	080703_007s	NORMAL	NO	1	1	1	N	4	2	6	3	None	EAM220	mir-154		TAGGTTATCCGTGTTGCCTTCG	1				None	None	None	AUTO	DETECTED	467	1246.68	14.2037	0	13.008	-26.016	144.879	134.33	19.1697	87	100	PASS	PASS	PASS	PASS	PASS	PASS	0	3678.2	4249.5	3109.23	82	301612
780	CGAAGGCAACACGGATAACCTA	080703_007s	NORMAL	NO	1	1	1	N	4	2	8	3	None	EAM220	mir-154		TAGGTTATCCGTGTTGCCTTCG	1				None	None	None	AUTO	DETECTED	466.81	1293.55	11.5722	11.2439	13.008	-26.016	144.042	139.886	10.6188	87	100	PASS	PASS	PASS	PASS	PASS	PASS	0	4295.36	3276.5	3988.99	88	377992
290	CCCCTATCACAATTAGCATTAA	080703_007s	NORMAL	NO	1	1	1	F	2	2	2	3	None	EAM221	mir-155		TTAATGCTAATTGTGATAGGGG	3				None	None	None	AUTO	DETECTED	469.423	456.608	9.41659	-10.6635	52.032	-91.056	113.125	103.172	9.22777	81	100	PASS	PASS	PASS	PASS	PASS	PASS	0	92.5833	94	9.33726	48	4444
304	CCCCTATCACAATTAGCATTAA	080703_007s	NORMAL	NO	1	1	1	F	2	2	4	3	None	EAM221	mir-155		TTAATGCTAATTGTGATAGGGG	3				None	None	None	AUTO	DETECTED	469.182	503.242	6.11894	-4.0388	52.032	-91.056	119.912	110.29	18.0003	80	100	PASS	PASS	PASS	PASS	PASS	PASS	0	100.982	100.5	13.4157	56	5655
318	CCCCTATCACAATTAGCATTAA	080703_007s	NORMAL	NO	1	1	1	F	2	2	6	3	None	EAM221	mir-155		TTAATGCTAATTGTGATAGGGG	3				None	None	None	AUTO	DETECTED	469.1	549.433	4.89467	-3.18769	52.032	-91.056	110.056	107.231	13.7343	89	100	PASS	PASS	PASS	PASS	PASS	PASS	0	111.245	112	16.1316	53	5896
332	CCCCTATCACAATTAGCATTAA	080703_007s	NORMAL	NO	1	1	1	F	2	2	8	3	None	EAM221	mir-155		TTAATGCTAATTGTGATAGGGG	3				None	None	None	AUTO	DETECTED	469.157	596.231	5.47227	5.56	52.032	-91.056	115.439	111.118	16.2391	83	100	PASS	PASS	PASS	PASS	PASS	PASS	0	125.207	127	22.9077	58	7262
294	CACAAACCATTATGTGCTGCTA	080703_007s	NORMAL	NO	1	1	1	F	2	2	2	7	None	EAM222	mir-15a-1		TAGCAGCACATAATGGTTTGTG	#REF!				None	None	None	AUTO	DETECTED	561.85	456	11.7059	-18.2488	52.032	-91.056	158.727	149.021	9.83831	105	100	PASS	PASS	PASS	PASS	PASS	PASS	0	8351.72	7960	6927.66	101	843524
308	CACAAACCATTATGTGCTGCTA	080703_007s	NORMAL	NO	1	1	1	F	2	2	4	7	None	EAM222	mir-15a-1		TAGCAGCACATAATGGTTTGTG	#REF!				None	None	None	AUTO	DETECTED	561.037	502.037	0.973377	-19.3969	52.032	-91.056	156.367	147.169	8.93056	110	100	PASS	PASS	PASS	PASS	PASS	PASS	0	8325.82	6340	6789.76	98	815930
322	CACAAACCATTATGTGCTGCTA	080703_007s	NORMAL	NO	1	1	1	F	2	2	6	7	None	EAM222	mir-15a-1		TAGCAGCACATAATGGTTTGTG	#REF!				None	None	None	AUTO	DETECTED	561.106	548.904	1.70301	-9.75759	52.032	-91.056	148.018	146.893	17.4669	113	100	PASS	PASS	PASS	PASS	PASS	PASS	0	8638.04	6258	8533.17	98	846528
336	CACAAACCATTATGTGCTGCTA	080703_007s	NORMAL	NO	1	1	1	F	2	2	8	7	None	EAM222	mir-15a-1		TAGCAGCACATAATGGTTTGTG	#REF!				None	None	None	AUTO	DETECTED	560.991	595.176	0	-7.84894	52.032	-91.056	143.203	143.165	18.5546	104	100	PASS	PASS	PASS	FAIL	PASS	PASS	0	9236.84	6104	9561.97	95	877500
742	TGTAAACCATGATGTGCTGCTA	080703_007s	NORMAL	NO	1	1	1	N	4	2	2	7	None	EAM223	mir-15b		TAGCAGCACATCATGGTTTACA	5				None	None	None	AUTO	DETECTED	559.402	1153.5	16.495	-10.2086	13.008	-26.016	156.096	156.096	12.8739	97	100	PASS	PASS	PASS	FAIL	PASS	PASS	0	7788.64	5284	8110.14	114	887905
756	TGTAAACCATGATGTGCTGCTA	080703_007s	NORMAL	NO	1	1	1	N	4	2	4	7	None	EAM223	mir-15b		TAGCAGCACATCATGGTTTACA	5				None	None	None	AUTO	DETECTED	559.359	1199.9	15.763	-6.68502	13.008	-26.016	146.49	145.071	13.8385	108	100	PASS	PASS	PASS	FAIL	PASS	PASS	0	10191.9	8485	10142.1	98	998807
770	TGTAAACCATGATGTGCTGCTA	080703_007s	NORMAL	NO	1	1	1	N	4	2	6	7	None	EAM223	mir-15b		TAGCAGCACATCATGGTTTACA	5				None	None	None	AUTO	DETECTED	559.288	1246.48	14.6808	0	13.008	-26.016	148.157	136.317	8.67687	105	100	PASS	PASS	PASS	PASS	PASS	PASS	0	12656	11566	11254.5	85	1075764
784	TGTAAACCATGATGTGCTGCTA	080703_007s	NORMAL	NO	1	1	1	N	4	2	8	7	None	EAM223	mir-15b		TAGCAGCACATCATGGTTTACA	5				None	None	None	AUTO	DETECTED	559.069	1293.07	11.6774	5.30514	13.008	-26.016	143.826	143.677	10.3784	110	100	PASS	PASS	PASS	PASS	PASS	PASS	0	13119.6	10574	12707.9	97	1272597
732	ACTACCTGCACTGTAAGCACTTTG	080703_007s	NORMAL	NO	1	1	1	N	4	2	1	4	None	EAM224	mir-17as/mir-91		CAAAGTGCTTACAGTGCAGGTAGT	#REF!				None	None	None	AUTO	DETECTED	489.767	1130.24	10.7599	-12.9969	13.008	-26.016	153.782	150.963	13.6258	116	100	PASS	PASS	PASS	FAIL	PASS	PASS	0	13742.2	7483	14029.7	105	1442933
746	ACTACCTGCACTGTAAGCACTTTG	080703_007s	NORMAL	NO	1	1	1	N	4	2	3	4	None	EAM224	mir-17as/mir-91		CAAAGTGCTTACAGTGCAGGTAGT	#REF!				None	None	None	AUTO	DETECTED	489.697	1176.7	9.68256	-8.70323	13.008	-26.016	156.44	152.391	17.0134	126	100	PASS	PASS	PASS	FAIL	PASS	PASS	0	13639	6069.5	15138.1	110	1500290
760	ACTACCTGCACTGTAAGCACTTTG	080703_007s	NORMAL	NO	1	1	1	N	4	2	5	4	None	EAM224	mir-17as/mir-91		CAAAGTGCTTACAGTGCAGGTAGT	#REF!				None	None	None	AUTO	DETECTED	489.817	1223.56	11.0914	0	13.008	-26.016	148.22	138.528	11.1434	138	100	PASS	PASS	PASS	PASS	PASS	PASS	0	19567	17016	18088.4	87	1702325
774	ACTACCTGCACTGTAAGCACTTTG	080703_007s	NORMAL	NO	1	1	1	N	4	2	7	4	None	EAM224	mir-17as/mir-91		CAAAGTGCTTACAGTGCAGGTAGT	#REF!				None	None	None	AUTO	DETECTED	489.71	1270.03	9.53647	5.36707	13.008	-26.016	158.206	150.304	15.3164	132	100	PASS	PASS	PASS	FAIL	PASS	PASS	0	18350.6	8863.5	19817.4	104	1908464
284	TATCTGCACTAGATGCACCTTA	080703_007s	NORMAL	NO	1	1	1	F	2	2	1	4	None	EAM225	mir-18		TAAGGTGCATCTAGTGCAGATA	#REF!				None	None	None	AUTO	DETECTED	492.491	433.322	9.56029	-13.4788	52.032	-91.056	151.676	136.479	16.1931	87	100	PASS	PASS	PASS	PASS	PASS	PASS	0	2765.34	2964	1521.13	86	237819
298	TATCTGCACTAGATGCACCTTA	080703_007s	NORMAL	NO	1	1	1	F	2	2	3	4	None	EAM225	mir-18		TAAGGTGCATCTAGTGCAGATA	#REF!				None	None	None	AUTO	DETECTED	492.44	480.29	8.74134	-2.52435	52.032	-91.056	143.449	137.72	10.6188	99	100	PASS	PASS	PASS	PASS	PASS	PASS	0	3056.79	3245	1774.37	85	259827
312	TATCTGCACTAGATGCACCTTA	080703_007s	NORMAL	NO	1	1	1	F	2	2	5	4	None	EAM225	mir-18		TAAGGTGCATCTAGTGCAGATA	#REF!				None	None	None	AUTO	DETECTED	492.253	526.428	6.14315	-2.36278	52.032	-91.056	142.468	132.239	10.4846	105	100	PASS	PASS	PASS	PASS	PASS	PASS	0	3602.62	3722	1963.65	82	295415
326	TATCTGCACTAGATGCACCTTA	080703_007s	NORMAL	NO	1	1	1	F	2	2	7	4	None	EAM225	mir-18		TAAGGTGCATCTAGTGCAGATA	#REF!				None	None	None	AUTO	DETECTED	492.42	573.27	8.16573	6.95814	52.032	-91.056	158.308	146.473	21.4394	89	100	PASS	PASS	PASS	PASS	PASS	PASS	0	3769.05	4174	2660.47	99	373136
850	ACTCACCGACAGCGTTGAATGTT	080703_007s	NORMAL	NO	1	1	1	P	4	4	2	3	None	EAM226	mir-181a		AACATTCAACGCTGTCGGTGAGT	1				None	None	None	AUTO	DETECTED	1164.91	1157.52	14.842	-7.82513	91.056	26.016	160.899	157.79	14.6347	140	100	PASS	PASS	PASS	PASS	PASS	PASS	0	17549.5	15663	16521.6	114	2000644
864	ACTCACCGACAGCGTTGAATGTT	080703_007s	NORMAL	NO	1	1	1	P	4	4	4	3	None	EAM226	mir-181a		AACATTCAACGCTGTCGGTGAGT	1				None	None	None	AUTO	DETECTED	1164.97	1204.07	15.5645	-2.35961	91.056	26.016	157.176	146.424	10.3784	131	100	PASS	PASS	PASS	PASS	PASS	PASS	0	15623.5	15607	13570.5	99	1546728
878	ACTCACCGACAGCGTTGAATGTT	080703_007s	NORMAL	NO	1	1	1	P	4	4	6	3	None	EAM226	mir-181a		AACATTCAACGCTGTCGGTGAGT	1				None	None	None	AUTO	DETECTED	1164.76	1250.87	12.6253	6.42461	91.056	26.016	158.165	150.523	15.3164	120	100	PASS	PASS	PASS	PASS	PASS	PASS	0	13640.2	9690	13366.7	104	1418585
892	ACTCACCGACAGCGTTGAATGTT	080703_007s	NORMAL	NO	1	1	1	P	4	4	8	3	None	EAM226	mir-181a		AACATTCAACGCTGTCGGTGAGT	1				None	None	None	AUTO	DETECTED	1164.58	1297.74	10.0704	16.0774	91.056	26.016	160.07	147.195	13.0359	116	100	PASS	PASS	PASS	FAIL	PASS	PASS	0	14314.5	11153	14290.5	101	1445760
402	AACCCACCGACAGCAATGAATGTT	080703_007s	NORMAL	NO	1	1	1	H	2	4	2	3	None	EAM227	mir-181b		AACATTCATTGCTGTCGGTGGGTT	3				None	None	None	AUTO	DETECTED	1167.46	463.521	11.4138	-9.39515	130.08	0	174.521	168.703	7.53363	135	100	PASS	PASS	PASS	PASS	PASS	PASS	0	14799.2	11264.5	13919.4	128	1894300
416	AACCCACCGACAGCAATGAATGTT	080703_007s	NORMAL	NO	1	1	1	H	2	4	4	3	None	EAM227	mir-181b		AACATTCATTGCTGTCGGTGGGTT	3				None	None	None	AUTO	DETECTED	1167.14	510.274	7.07246	-1.23022	130.08	0	174.381	164.847	17.1188	128	100	PASS	PASS	PASS	PASS	PASS	PASS	0	14031.7	10440	13286.6	127	1782030
[truncated: 370 more rows]
[truncated: 17 more columns]

## Sheet: hyb3
Number	Name	Array/Plate	Flagged As	Control Spot	Multi-Set	Multi-Set Row	Multi-Set Column	Set	Set Row	Set Column	Row	Column	Comments	Clone ID	UniGene cluster ID	Gene symbol	Locus ID	Chromosome ID	GenBank accession number	Tissue	Gene map	Gene name	Organism	Sequence	Detection Method (M1E175_w595)	Detection Status (M1E175_w595)	X Centroid (pixels) (M1E175_w595)	Y Centroid (pixels) (M1E175_w595)	X Spot Deviation (um) (M1E175_w595)	Y Spot Deviation (um) (M1E175_w595)	X Set Deviation (um) (M1E175_w595)	Y Set Deviation (um) (M1E175_w595)	Major Extent (um) (M1E175_w595)	Minor Extent (um) (M1E175_w595)	Compactness (%) (M1E175_w595)	Threshold (M1E175_w595)	Spot Confidence (M1E175_w595)	Confidence Status (M1E175_w595)	Background Mean Confidence Status (M1E175_w595)	Background SD Confidence Status (M1E175_w595)	Signal CV Confidence Status (M1E175_w595)	Saturated Pixels Confidence Status (M1E175_w595)	SNR Confidence Status (M1E175_w595)	Spot Saturation (%) (M1E175_w595)	Spot Mean Intensity (M1E175_w595)	Spot Median Intensity (M1E175_w595)	Spot Standard Deviation (M1E175_w595)	Spot Number of Pixels (M1E175_w595)	Spot Total Intensity (M1E175_w595)
[truncated: 896 more rows]
[truncated: 17 more columns]

[truncated: 1 more sheets: hyb4]
