# Supplementary material for: Microarray analysis of microRNA expression in the developing mammalian brain
Source: Genome Biol. 2004 Aug 31;5(9):R68. doi: 10.1186/gb-2004-5-9-r68 (PMC522875; doi:10.1186/gb-2004-5-9-r68)
Supplement: Additional data file 9 — an Excel file with the primary microarray data corresponding to the P4 time point [file gb-2004-5-9-r68-s9.xls]

## Sheet: info
This Excel sheet contains raw microarray data extracted from MolecularWare's DigitalGenome suite.
	4 spots/probe on each array
	4 independent hybridizations (hyb1, hyb2, hyb3, hyb4)

## Sheet: hyb1
Number	Name	Array/Plate	Flagged As	Control Spot	Multi-Set	Multi-Set Row	Multi-Set Column	Set	Set Row	Set Column	Row	Column	Comments	Clone ID	UniGene cluster ID	Gene symbol	Locus ID	Chromosome ID	GenBank accession number	Tissue	Gene map	Gene name	Organism	Sequence	Detection Method (a3_w595)	Detection Status (a3_w595)	X Centroid (pixels) (a3_w595)	Y Centroid (pixels) (a3_w595)	X Spot Deviation (um) (a3_w595)	Y Spot Deviation (um) (a3_w595)	X Set Deviation (um) (a3_w595)	Y Set Deviation (um) (a3_w595)	Major Extent (um) (a3_w595)	Minor Extent (um) (a3_w595)	Compactness (%) (a3_w595)	Threshold (a3_w595)	Spot Confidence (a3_w595)	Confidence Status (a3_w595)	Background Mean Confidence Status (a3_w595)	Background SD Confidence Status (a3_w595)	Signal CV Confidence Status (a3_w595)	Saturated Pixels Confidence Status (a3_w595)	SNR Confidence Status (a3_w595)	Spot Saturation (%) (a3_w595)	Spot Mean Intensity (a3_w595)	Spot Median Intensity (a3_w595)	Spot Standard Deviation (a3_w595)	Spot Number of Pixels (a3_w595)	Spot Total Intensity (a3_w595)
680	TCCATCATCAAAACAAATGGAGT	080703_003s	NORMAL	NO	1	1	1	M	4	1	2	1	None	EAM101	no	r.ch.2	ACTCCATTTGTTTTGATGATGGA	1	rat brain	yes	?	None	None	None	AUTO	DETECTED	48.9783	1174.05	-13.8836	0	0	0	153.535	148.288	11.3383	120	100	PASS	PASS	PASS	PASS	PASS	PASS	0	12292	9574	11195.3	100	1229204
694	TCCATCATCAAAACAAATGGAGT	080703_003s	NORMAL	NO	1	1	1	M	4	1	4	1	None	EAM101	no	r.ch.2	ACTCCATTTGTTTTGATGATGGA	1	rat brain	yes	?	None	None	None	AUTO	DETECTED	49.2184	1221.03	-21.1185	11.1533	0	0	145.866	121.403	10.7981	128	100	PASS	PASS	PASS	PASS	PASS	PASS	0	17916.1	20071	10220.6	68	1218292
708	TCCATCATCAAAACAAATGGAGT	080703_003s	NORMAL	NO	1	1	1	M	4	1	6	1	None	EAM101	no	r.ch.2	ACTCCATTTGTTTTGATGATGGA	1	rat brain	yes	?	None	None	None	AUTO	DETECTED	50.7407	1267.25	-11.6759	12.4205	0	0	151.587	139.758	13.7082	126	100	PASS	PASS	PASS	PASS	PASS	PASS	0	14673.1	13979.5	13115.5	92	1349923
722	TCCATCATCAAAACAAATGGAGT	080703_003s	NORMAL	NO	1	1	1	M	4	1	8	1	None	EAM101	no	r.ch.2	ACTCCATTTGTTTTGATGATGGA	1	rat brain	yes	?	None	None	None	AUTO	DETECTED	51.0505	1314.33	-18.0065	24.8711	0	0	157.065	140.095	9.33002	114	100	PASS	PASS	PASS	PASS	PASS	PASS	0	12162.7	7809	11701	91	1106804
232	TCCATCATGAAAAGAAATGGAGT	080703_003s	NORMAL	NO	1	1	1	E	2	1	2	1	None	EAM102	no		EAM101 control	1		synthetic		None	None	None	AUTO	DETECTED	40.8636	472.253	9.93583	-13.3458	26.016	-117.072	127.581	116.225	10.4944	72	100	PASS	PASS	PASS	PASS	PASS	PASS	0	669.619	813	422.929	63	42186
246	TCCATCATGAAAAGAAATGGAGT	080703_003s	NORMAL	NO	1	1	1	E	2	1	4	1	None	EAM102	no		EAM101 control	1		synthetic		None	None	None	AUTO	DETECTED	41.7838	518.541	11.5457	-11.1518	26.016	-117.072	119.347	109.552	13.2738	75	100	PASS	PASS	PASS	PASS	PASS	PASS	0	715.571	844	400.343	56	40072
260	TCCATCATGAAAAGAAATGGAGT	080703_003s	NORMAL	NO	1	1	1	E	2	1	6	1	None	EAM102	no		EAM101 control	1		synthetic		None	None	None	AUTO	DETECTED	42.5	565.5	10.5029	0	26.016	-117.072	104.064	104.064	6.97118	80	100	PASS	PASS	PASS	PASS	PASS	PASS	0	777.846	942.5	486.297	52	40448
274	TCCATCATGAAAAGAAATGGAGT	080703_003s	NORMAL	NO	1	1	1	E	2	1	8	1	None	EAM102	no		EAM101 control	1		synthetic		None	None	None	AUTO	DETECTED	43.1164	611.747	8.1622	1.45133	26.016	-117.072	117.715	117.715	16.5489	75	100	PASS	PASS	PASS	PASS	PASS	PASS	0	704.061	758.5	443.852	66	46468
684	TGGCATTCACCGCGTGCCTTA	080703_003s	NORMAL	NO	1	1	1	M	4	1	2	5	None	EAM103	no	N1_H09-5	TAAGGCACGCGGTGAATGCCA	2	rat brain	yes	N1_H09-5	None	None	None	AUTO	DETECTED	141.552	1171.99	-9.50908	-6.16419	0	0	158.778	151.404	18.2987	121	100	PASS	PASS	PASS	PASS	PASS	PASS	0	12666.3	9322.5	12337.8	106	1342630
698	TGGCATTCACCGCGTGCCTTA	080703_003s	NORMAL	NO	1	1	1	M	4	1	4	5	None	EAM103	no	N1_H09-5	TAAGGCACGCGGTGAATGCCA	2	rat brain	yes	N1_H09-5	None	None	None	AUTO	DETECTED	142.584	1218.55	-6.43929	0	0	0	147.599	136.95	14.7709	131	100	PASS	PASS	PASS	PASS	PASS	PASS	0	14444.9	13991.5	11354.6	88	1271147
712	TGGCATTCACCGCGTGCCTTA	080703_003s	NORMAL	NO	1	1	1	M	4	1	6	5	None	EAM103	no	N1_H09-5	TAAGGCACGCGGTGAATGCCA	2	rat brain	yes	N1_H09-5	None	None	None	AUTO	DETECTED	143.802	1265.66	-0.957697	12.4618	0	0	150.442	137.679	12.4243	128	100	PASS	PASS	PASS	PASS	PASS	PASS	0	15607.7	12679	14039.9	87	1357869
726	TGGCATTCACCGCGTGCCTTA	080703_003s	NORMAL	NO	1	1	1	M	4	1	8	5	None	EAM103	no	N1_H09-5	TAAGGCACGCGGTGAATGCCA	2	rat brain	yes	N1_H09-5	None	None	None	AUTO	DETECTED	143.555	1312.18	-14.528	17.6653	0	0	145.391	144.515	17.4669	123	100	PASS	PASS	PASS	FAIL	PASS	PASS	0	13946.1	6674	14830.6	98	1366714
236	TGGCATTCAGCGGGTGCCTTA	080703_003s	NORMAL	NO	1	1	1	E	2	1	2	5	None	EAM104	no		EAM103 control	2		synthetic		None	None	None	AUTO	DETECTED	133.601	469.92	16.4404	-22.9756	26.016	-117.072	155.429	146.079	18.5928	95	100	PASS	PASS	PASS	FAIL	PASS	PASS	0	7454.76	5115.5	7594.04	100	745476
250	TGGCATTCAGCGGGTGCCTTA	080703_003s	NORMAL	NO	1	1	1	E	2	1	4	5	None	EAM104	no		EAM103 control	2		synthetic		None	None	None	AUTO	DETECTED	133.792	516.308	8.5633	-19.4691	26.016	-117.072	157.631	151.035	14.3555	96	100	PASS	PASS	PASS	PASS	PASS	PASS	0	7044.21	4252	6858.83	104	732598
264	TGGCATTCAGCGGGTGCCTTA	080703_003s	NORMAL	NO	1	1	1	E	2	1	6	5	None	EAM104	no		EAM103 control	2		synthetic		None	None	None	AUTO	DETECTED	134.976	562.549	13.606	-17.8876	26.016	-117.072	145.374	138.037	12.2225	99	100	PASS	PASS	PASS	PASS	PASS	PASS	0	8167.34	9071	6979.16	88	718726
278	TGGCATTCAGCGGGTGCCTTA	080703_003s	NORMAL	NO	1	1	1	E	2	1	8	5	None	EAM104	no		EAM103 control	2		synthetic		None	None	None	AUTO	DETECTED	135.803	609.372	14.0046	-8.72387	26.016	-117.072	147.198	138.044	16.0501	95	100	PASS	PASS	PASS	PASS	PASS	PASS	0	7714.7	5477	7373.91	87	671179
674	TCACAAGTTAGGGTCTCAGGGA	080703_003s	NORMAL	NO	1	1	1	M	4	1	1	2	None	EAM105	mir-125b-1 14.07	r.ch.1	TCCCTGAGACCCTAACTTGTGA	3	rat brain	yes	lin-4 like	None	None	None	AUTO	DETECTED	71.3571	1150.52	-17.5546	0	0	0	158.756	145.791	15.3164	116	100	PASS	PASS	PASS	PASS	PASS	PASS	0	10465.7	12399	7350.92	99	1036103
688	TCACAAGTTAGGGTCTCAGGGA	080703_003s	NORMAL	NO	1	1	1	M	4	1	3	2	None	EAM105	mir-125b-1 14.07	r.ch.1	TCCCTGAGACCCTAACTTGTGA	3	rat brain	yes	lin-4 like	None	None	None	AUTO	DETECTED	71.5965	1197.47	-24.8006	9.81634	0	0	152.319	144.026	23.7942	123	100	PASS	PASS	PASS	PASS	PASS	PASS	0	10970.1	13811	6885.2	92	1009248
702	TCACAAGTTAGGGTCTCAGGGA	080703_003s	NORMAL	NO	1	1	1	M	4	1	5	2	None	EAM105	mir-125b-1 14.07	r.ch.1	TCCCTGAGACCCTAACTTGTGA	3	rat brain	yes	lin-4 like	None	None	None	AUTO	DETECTED	72.8226	1243.99	-19.211	15.05	0	0	143.576	118.339	11.5871	126	100	PASS	PASS	PASS	PASS	PASS	PASS	0	11606.4	12504	4663.19	65	754418
716	TCACAAGTTAGGGTCTCAGGGA	080703_003s	NORMAL	NO	1	1	1	M	4	1	7	2	None	EAM105	mir-125b-1 14.07	r.ch.1	TCCCTGAGACCCTAACTTGTGA	3	rat brain	yes	lin-4 like	None	None	None	AUTO	DETECTED	73.7211	1291.15	-17.883	28.5693	0	0	137.55	135.101	12.8106	125	100	PASS	PASS	PASS	PASS	PASS	PASS	0	10240.6	12044	7593.33	85	870448
226	TCACAAGTAAGGGTGTCAGGGA	080703_003s	NORMAL	NO	1	1	1	E	2	1	1	2	None	EAM106	no		EAM105 control	3		synthetic		None	None	None	AUTO	DETECTED	63.1727	447.918	5.35685	-24.7616	26.016	-117.072	152.153	144.988	16.3991	78	100	PASS	PASS	PASS	PASS	PASS	PASS	0	3056.9	2685	2514.04	97	296519
240	TCACAAGTAAGGGTGTCAGGGA	080703_003s	NORMAL	NO	1	1	1	E	2	1	3	2	None	EAM106	no		EAM105 control	3		synthetic		None	None	None	AUTO	DETECTED	63.9673	494.603	5.33318	-17.3985	26.016	-117.072	151.762	139.219	11.3736	79	100	PASS	PASS	PASS	PASS	PASS	PASS	0	3220.71	2873.5	2527.62	90	289864
254	TCACAAGTAAGGGTGTCAGGGA	080703_003s	NORMAL	NO	1	1	1	E	2	1	5	2	None	EAM106	no		EAM105 control	3		synthetic		None	None	None	AUTO	DETECTED	64.9037	540.867	7.15424	-15.505	26.016	-117.072	151.698	142.809	17.4669	80	100	PASS	PASS	PASS	PASS	PASS	PASS	0	3191.95	2630	2723.92	95	303235
268	TCACAAGTAAGGGTGTCAGGGA	080703_003s	NORMAL	NO	1	1	1	E	2	1	7	2	None	EAM106	no		EAM105 control	3		synthetic		None	None	None	AUTO	DETECTED	65.4717	588.302	4.18369	1.61806	26.016	-117.072	154.121	133.959	17.2892	79	100	PASS	PASS	PASS	PASS	PASS	PASS	0	3707.42	3142.5	2735.65	84	311423
792	TGTTCCTGCTGAACTGAGCCA	080703_003s	NORMAL	NO	1	1	1	O	4	3	2	1	None	EAM107	mir-24-1 13.49	mir-24	TGGCTCAGTTCAGCAGGAACA	4		yes		None	None	None	AUTO	DETECTED	747.533	1164.82	-3.79029	-3.81888	78.048	39.024	134.529	121.583	8.86734	71	100	PASS	PASS	PASS	PASS	PASS	PASS	0	1365.32	1462	563.201	69	94207
806	TGTTCCTGCTGAACTGAGCCA	080703_003s	NORMAL	NO	1	1	1	O	4	3	4	1	None	EAM107	mir-24-1 13.49	mir-24	TGGCTCAGTTCAGCAGGAACA	4		yes		None	None	None	AUTO	DETECTED	748.328	1211.35	-3.81332	0	78.048	39.024	145.147	118.406	28.8084	72	100	PASS	PASS	PASS	PASS	PASS	PASS	0	605.258	642.5	198.181	66	39947
820	TGTTCCTGCTGAACTGAGCCA	080703_003s	NORMAL	NO	1	1	1	O	4	3	6	1	None	EAM107	mir-24-1 13.49	mir-24	TGGCTCAGTTCAGCAGGAACA	4		yes		None	None	None	AUTO	DETECTED	749.083	1257.98	-4.34209	8.15382	78.048	39.024	133.925	123.912	12.4664	71	100	PASS	PASS	PASS	PASS	PASS	PASS	0	488.783	565	171.82	69	33726
834	TGTTCCTGCTGAACTGAGCCA	080703_003s	NORMAL	NO	1	1	1	O	4	3	8	1	None	EAM107	mir-24-1 13.49	mir-24	TGGCTCAGTTCAGCAGGAACA	4		yes		None	None	None	AUTO	DETECTED	750	1304.5	-2.77722	13.424	78.048	39.024	117.072	104.064	7.46493	71	100	PASS	PASS	PASS	PASS	PASS	PASS	0	813.104	855	230.241	48	39029
344	TGTTCCTGGTGAAGTGAGCCA	080703_003s	NORMAL	NO	1	1	1	G	2	3	2	1	None	EAM108	no		EAM107 control	4		synthetic		None	None	None	AUTO	DETECTED	736.469	466.49	7.68063	-10.9759	78.048	-39.024	145.22	134.863	14.04	72	100	PASS	PASS	PASS	PASS	PASS	PASS	0	1476.2	1517.5	1059.15	88	129906
358	TGTTCCTGGTGAAGTGAGCCA	080703_003s	NORMAL	NO	1	1	1	G	2	3	4	1	None	EAM108	no		EAM107 control	4		synthetic		None	None	None	AUTO	DETECTED	737.137	513.06	6.01493	-5.09395	78.048	-39.024	135.531	129.66	14.0396	73	100	PASS	PASS	PASS	PASS	PASS	PASS	0	1595.1	1661	957.228	73	116442
372	TGTTCCTGGTGAAGTGAGCCA	080703_003s	NORMAL	NO	1	1	1	G	2	3	6	1	None	EAM108	no		EAM107 control	4		synthetic		None	None	None	AUTO	DETECTED	737.864	559.581	5.10348	0	78.048	-39.024	140.57	132.89	13.1952	70	100	PASS	PASS	PASS	PASS	PASS	PASS	0	1401.79	1151	964.287	81	113545
386	TGTTCCTGGTGAAGTGAGCCA	080703_003s	NORMAL	NO	1	1	1	G	2	3	8	1	None	EAM108	no		EAM107 control	4		synthetic		None	None	None	AUTO	DETECTED	738.888	606.029	8.07204	4.42545	78.048	-39.024	133.895	129.221	11.1433	70	100	PASS	PASS	PASS	PASS	PASS	PASS	0	1509.47	1444	1105.86	74	111701
796	AACAACAAAATCACTAGTCTTCCA	080703_003s	NORMAL	NO	1	1	1	O	4	3	2	5	None	EAM109	mir-7-(1,2,3) 17.76,12.30,13.58	mir-7	TGGAAGACTAGTGATTTTGTTGTT	5		yes		None	None	None	AUTO	DETECTED	840.794	1162.95	9.52973	-7.39639	78.048	39.024	150.749	127.979	11.8844	81	100	PASS	PASS	PASS	PASS	PASS	PASS	0	3163.49	2771	1629.96	75	237262
810	AACAACAAAATCACTAGTCTTCCA	080703_003s	NORMAL	NO	1	1	1	O	4	3	4	5	None	EAM109	mir-7-(1,2,3) 17.76,12.30,13.58	mir-7	TGGAAGACTAGTGATTTTGTTGTT	5		yes		None	None	None	AUTO	DETECTED	841.271	1208.98	5.37977	-8.60795	78.048	39.024	158.038	138.268	16.957	87	100	PASS	PASS	PASS	PASS	PASS	PASS	0	2268.79	2185	1283.66	91	206460
824	AACAACAAAATCACTAGTCTTCCA	080703_003s	NORMAL	NO	1	1	1	O	4	3	6	5	None	EAM109	mir-7-(1,2,3) 17.76,12.30,13.58	mir-7	TGGAAGACTAGTGATTTTGTTGTT	5		yes		None	None	None	AUTO	DETECTED	842.255	1255.84	7.81639	0	78.048	39.024	148.274	132.518	14.3503	80	100	PASS	PASS	PASS	PASS	PASS	PASS	0	1595.04	1720	695.445	81	129198
838	AACAACAAAATCACTAGTCTTCCA	080703_003s	NORMAL	NO	1	1	1	O	4	3	8	5	None	EAM109	mir-7-(1,2,3) 17.76,12.30,13.58	mir-7	TGGAAGACTAGTGATTTTGTTGTT	5		yes		None	None	None	AUTO	DETECTED	842.756	1302.9	3.96655	13.3303	78.048	39.024	130.884	117.878	10.077	80	100	PASS	PASS	PASS	PASS	PASS	PASS	0	1535.89	1721	558.748	66	101369
348	AACAACAAAATGAGTAGTCTTCCA	080703_003s	NORMAL	NO	1	1	1	G	2	3	2	5	None	EAM110	no		EAM109 control	5		synthetic		None	None	None	AUTO	DETECTED	829.295	464.568	15.3462	-15.2521	78.048	-39.024	133.274	130.729	17.9273	80	100	PASS	PASS	PASS	PASS	PASS	PASS	0	634.148	609	377.509	81	51366
362	AACAACAAAATGAGTAGTCTTCCA	080703_003s	NORMAL	NO	1	1	1	G	2	3	4	5	None	EAM110	no		EAM109 control	5		synthetic		None	None	None	AUTO	DETECTED	830.147	510.782	16.0639	-14.0088	78.048	-39.024	132.416	127.872	11.1433	77	100	PASS	PASS	PASS	PASS	PASS	PASS	0	584.247	538	299.171	73	42650
376	AACAACAAAATGAGTAGTCTTCCA	080703_003s	NORMAL	NO	1	1	1	G	2	3	6	5	None	EAM110	no		EAM109 control	5		synthetic		None	None	None	AUTO	DETECTED	831.193	557.193	19.3127	-10.2078	78.048	-39.024	134.114	134.114	17.9273	71	100	PASS	PASS	PASS	PASS	PASS	PASS	0	523.88	536	301.587	83	43482
390	AACAACAAAATGAGTAGTCTTCCA	080703_003s	NORMAL	NO	1	1	1	G	2	3	8	5	None	EAM110	no		EAM109 control	5		synthetic		None	None	None	AUTO	DETECTED	831.422	604.089	11.933	0	78.048	-39.024	130.533	117.835	13.7624	69	100	PASS	PASS	PASS	PASS	PASS	PASS	0	623.159	587	255.307	63	39259
231	GCATGCATGCATGCATGCATG	080703_003s	NORMAL	NO	1	1	1	E	2	1	1	7	None	EAM1100	(-) control					synthetic		None	None	None	AUTO	LOW_SIGNAL	178.057	447.831	0	0	26.016	-117.072	129	129	0	-1	100	PASS	PASS	PASS	PASS	PASS	FAIL	0	63.4079	63	1.33843	76	4819
245	GCATGCATGCATGCATGCATG	080703_003s	NORMAL	NO	1	1	1	E	2	1	3	7	None	EAM1100	(-) control					synthetic		None	None	None	AUTO	LOW_SIGNAL	178.854	493.949	0	0	26.016	-117.072	129	129	0	-1	100	PASS	PASS	PASS	PASS	PASS	FAIL	0	64.6711	65	1.30014	76	4915
259	GCATGCATGCATGCATGCATG	080703_003s	NORMAL	NO	1	1	1	E	2	1	5	7	None	EAM1100	(-) control					synthetic		None	None	None	AUTO	LOW_SIGNAL	179.65	540.068	0	0	26.016	-117.072	129	129	0	-1	100	PASS	PASS	PASS	PASS	PASS	FAIL	0	64.4737	64	1.37088	76	4900
273	GCATGCATGCATGCATGCATG	080703_003s	NORMAL	NO	1	1	1	E	2	1	7	7	None	EAM1100	(-) control					synthetic		None	None	None	AUTO	LOW_SIGNAL	180.446	586.187	0	0	26.016	-117.072	129	129	0	-1	100	PASS	PASS	PASS	PASS	PASS	FAIL	0	64.2603	64	1.302	73	4691
7	GTGGTAGCGCAGTGCGTAGAA	080703_003s	NORMAL	NO	1	1	1	A	1	1	1	7	None	EAM1101	beta-tubulin					cDNA		None	None	None	AUTO	LOW_SIGNAL	169.084	96.9414	0	0	-13.008	-182.112	129	129	0	-1	100	PASS	PASS	PASS	FAIL	PASS	FAIL	0	65.375	65	1.52387	72	4707
21	GTGGTAGCGCAGTGCGTAGAA	080703_003s	NORMAL	NO	1	1	1	A	1	1	3	7	None	EAM1101	beta-tubulin					cDNA		None	None	None	AUTO	LOW_SIGNAL	169.881	143.06	0	0	-13.008	-182.112	129	129	0	-1	100	PASS	PASS	PASS	PASS	PASS	FAIL	0	65.4247	65	1.2793	73	4776
35	GTGGTAGCGCAGTGCGTAGAA	080703_003s	NORMAL	NO	1	1	1	A	1	1	5	7	None	EAM1101	beta-tubulin					cDNA		None	None	None	AUTO	LOW_SIGNAL	170.677	189.179	0	0	-13.008	-182.112	129	129	0	-1	100	PASS	PASS	PASS	PASS	PASS	FAIL	0	65.48	65	1.2451	75	4911
49	GTGGTAGCGCAGTGCGTAGAA	080703_003s	NORMAL	NO	1	1	1	A	1	1	7	7	None	EAM1101	beta-tubulin					cDNA		None	None	None	AUTO	LOW_SIGNAL	171.474	235.297	0	0	-13.008	-182.112	129	129	0	-1	100	PASS	PASS	PASS	PASS	PASS	FAIL	0	65.2817	65	1.49459	71	4635
735	GGTGATGCCCTGAATGTTGTC	080703_003s	NORMAL	NO	1	1	1	N	4	2	1	7	None	EAM1102	histone H4					cDNA		None	None	None	AUTO	LOW_SIGNAL	538.893	1140.64	0	0	65.04	-26.016	129	129	0	-1	100	PASS	PASS	PASS	FAIL	PASS	FAIL	0	60.1154	60	1.13939	78	4689
749	GGTGATGCCCTGAATGTTGTC	080703_003s	NORMAL	NO	1	1	1	N	4	2	3	7	None	EAM1102	histone H4					cDNA		None	None	None	AUTO	LOW_SIGNAL	539.689	1186.76	0	0	65.04	-26.016	129	129	0	-1	100	PASS	PASS	PASS	FAIL	PASS	FAIL	0	60.5641	60	1.23362	78	4724
763	GGTGATGCCCTGAATGTTGTC	080703_003s	NORMAL	NO	1	1	1	N	4	2	5	7	None	EAM1102	histone H4					cDNA		None	None	None	AUTO	LOW_SIGNAL	540.485	1232.87	0	0	65.04	-26.016	129	129	0	-1	100	PASS	PASS	PASS	PASS	PASS	FAIL	0	59.3784	59	1.08164	74	4394
777	GGTGATGCCCTGAATGTTGTC	080703_003s	NORMAL	NO	1	1	1	N	4	2	7	7	None	EAM1102	histone H4					cDNA		None	None	None	AUTO	LOW_SIGNAL	541.282	1278.99	0	0	65.04	-26.016	129	129	0	-1	100	PASS	PASS	PASS	FAIL	PASS	FAIL	0	62.0274	62	1.22443	73	4528
511	TGTCATGGATGACCTTGGCCA	080703_003s	NORMAL	NO	1	1	1	J	3	2	1	7	None	EAM1103	glyceraldehyde dehydrogenase					cDNA		None	None	None	AUTO	LOW_SIGNAL	533.92	793.747	0	0	78.048	-39.024	129	129	0	-1	100	PASS	PASS	PASS	PASS	PASS	FAIL	0	61.2468	61	1.45236	77	4716
525	TGTCATGGATGACCTTGGCCA	080703_003s	NORMAL	NO	1	1	1	J	3	2	3	7	None	EAM1103	glyceraldehyde dehydrogenase					cDNA		None	None	None	AUTO	LOW_SIGNAL	534.716	839.866	0	0	78.048	-39.024	129	129	0	-1	100	PASS	PASS	PASS	FAIL	PASS	FAIL	0	61.6667	62	1.2449	78	4810
539	TGTCATGGATGACCTTGGCCA	080703_003s	NORMAL	NO	1	1	1	J	3	2	5	7	None	EAM1103	glyceraldehyde dehydrogenase					cDNA		None	None	None	AUTO	LOW_SIGNAL	535.512	885.984	0	0	78.048	-39.024	129	129	0	-1	100	PASS	PASS	PASS	FAIL	PASS	FAIL	0	61.3462	61.5	1.21492	78	4785
553	TGTCATGGATGACCTTGGCCA	080703_003s	NORMAL	NO	1	1	1	J	3	2	7	7	None	EAM1103	glyceraldehyde dehydrogenase					cDNA		None	None	None	AUTO	LOW_SIGNAL	536.309	932.103	0	0	78.048	-39.024	129	129	0	-1	100	PASS	PASS	PASS	FAIL	PASS	FAIL	0	61.5753	62	1.09186	73	4495
287	CTTTTGACATTGAAGGGAGCT	080703_003s	NORMAL	NO	1	1	1	F	2	2	1	7	None	EAM1104	laminin alpha 4					cDNA		None	None	None	AUTO	LOW_SIGNAL	528.947	443.858	0	0	91.056	-91.056	129	129	0	-1	100	PASS	PASS	PASS	PASS	PASS	FAIL	0	62.8667	63	1.3885	75	4715
301	CTTTTGACATTGAAGGGAGCT	080703_003s	NORMAL	NO	1	1	1	F	2	2	3	7	None	EAM1104	laminin alpha 4					cDNA		None	None	None	AUTO	LOW_SIGNAL	529.743	489.977	0	0	91.056	-91.056	129	129	0	-1	100	PASS	PASS	PASS	FAIL	PASS	FAIL	0	62.6711	63	1.35044	76	4763
315	CTTTTGACATTGAAGGGAGCT	080703_003s	NORMAL	NO	1	1	1	F	2	2	5	7	None	EAM1104	laminin alpha 4					cDNA		None	None	None	AUTO	LOW_SIGNAL	530.54	536.095	0	0	91.056	-91.056	129	129	0	-1	100	PASS	PASS	PASS	PASS	PASS	FAIL	0	62.8182	63	1.92441	77	4837
329	CTTTTGACATTGAAGGGAGCT	080703_003s	NORMAL	NO	1	1	1	F	2	2	7	7	None	EAM1104	laminin alpha 4					cDNA		None	None	None	AUTO	LOW_SIGNAL	531.336	582.214	0	0	91.056	-91.056	129	129	0	-1	100	PASS	PASS	PASS	FAIL	PASS	FAIL	0	62.4722	62.5	1.03423	72	4498
786	TAACTGTACAAACTACTACCTCA	080703_003s	NORMAL	NO	1	1	1	O	4	3	1	2	None	EAM111	no	r.ch.8	TGAGGTAGTAGTTTGTACAGTTA	6		yes		None	None	None	AUTO	DETECTED	769.965	1140.66	-6.77156	-12.9683	78.048	39.024	156.244	148.118	15.6193	76	100	PASS	PASS	PASS	PASS	PASS	PASS	0	2879.66	2656.5	2092.27	102	293725
800	TAACTGTACAAACTACTACCTCA	080703_003s	NORMAL	NO	1	1	1	O	4	3	3	2	None	EAM111	no	r.ch.8	TGAGGTAGTAGTTTGTACAGTTA	6		yes		None	None	None	AUTO	DETECTED	770.688	1187.62	-7.73065	-1.92929	78.048	39.024	154.834	148.242	19.0913	77	100	PASS	PASS	PASS	PASS	PASS	PASS	0	2864.23	2452.5	2655.57	102	292151
814	TAACTGTACAAACTACTACCTCA	080703_003s	NORMAL	NO	1	1	1	O	4	3	5	2	None	EAM111	no	r.ch.8	TGAGGTAGTAGTTTGTACAGTTA	6		yes		None	None	None	AUTO	DETECTED	771.79	1234.35	-3.74901	5.95935	78.048	39.024	143.092	137.321	15.5892	80	100	PASS	PASS	PASS	PASS	PASS	PASS	0	2925.85	2922	1941.39	87	254549
828	TAACTGTACAAACTACTACCTCA	080703_003s	NORMAL	NO	1	1	1	O	4	3	7	2	None	EAM111	no	r.ch.8	TGAGGTAGTAGTTTGTACAGTTA	6		yes		None	None	None	AUTO	DETECTED	772.713	1281.36	-2.10237	17.5684	78.048	39.024	146.147	146.147	18.5546	76	100	PASS	PASS	PASS	PASS	PASS	PASS	0	2799.01	2946	2196.71	97	271504
338	TAACTGTAGAAAGTACTACCTCA	080703_003s	NORMAL	NO	1	1	1	G	2	3	1	2	None	EAM112	no		EAM111 control	6		synthetic		None	None	None	AUTO	DETECTED	758.94	442.367	5.20749	-19.6331	78.048	-39.024	121.481	108.531	11.7635	70	100	PASS	PASS	PASS	PASS	PASS	PASS	0	80.5714	82	6.70917	56	4512
352	TAACTGTAGAAAGTACTACCTCA	080703_003s	NORMAL	NO	1	1	1	G	2	3	3	2	None	EAM112	no		EAM111 control	6		synthetic		None	None	None	AUTO	DETECTED	759.925	489.171	7.65681	-10.7099	78.048	-39.024	122.457	117.346	16.5489	69	100	PASS	PASS	PASS	PASS	PASS	PASS	0	79.0606	80	6.83628	66	5218
366	TAACTGTAGAAAGTACTACCTCA	080703_003s	NORMAL	NO	1	1	1	G	2	3	5	2	None	EAM112	no		EAM111 control	6		synthetic		None	None	None	AUTO	DETECTED	760.542	535.556	5.3234	-7.25348	78.048	-39.024	126.001	113.729	18.1676	69	100	PASS	PASS	PASS	PASS	PASS	PASS	0	79.2333	79	5.82329	60	4754
380	TAACTGTAGAAAGTACTACCTCA	080703_003s	NORMAL	NO	1	1	1	G	2	3	7	2	None	EAM112	no		EAM111 control	6		synthetic		None	None	None	AUTO	DETECTED	761.5	582.821	7.42974	7.6711	78.048	-39.024	104.064	91.056	15.0611	75	100	PASS	PASS	PASS	PASS	PASS	PASS	0	79.75	81	6.53944	36	2871
681	ACAGGTTAAAGGGTCTCAGGGA	080703_003s	NORMAL	NO	1	1	1	M	4	1	2	2	None	EAM113	no, but 13/13 from mir-125b-1 14.07	r.ch.11	TCCCTGAGACCCTTTAACCTGT	7		yes	lin-4 like	None	None	None	AUTO	DETECTED	71.8964	1174.91	-15.7197	16.3203	0	0	156.822	145.368	16.7502	109	100	PASS	PASS	PASS	PASS	PASS	PASS	0	5084	5683	3685.26	98	498232
695	ACAGGTTAAAGGGTCTCAGGGA	080703_003s	NORMAL	NO	1	1	1	M	4	1	4	2	None	EAM113	no, but 13/13 from mir-125b-1 14.07	r.ch.11	TCCCTGAGACCCTTTAACCTGT	7		yes	lin-4 like	None	None	None	AUTO	DETECTED	72.9086	1221.4	-12.9123	21.1364	0	0	143.999	127.556	20.4981	125	100	PASS	PASS	PASS	PASS	PASS	PASS	0	8123.47	7922	4196.78	73	593013
709	ACAGGTTAAAGGGTCTCAGGGA	080703_003s	NORMAL	NO	1	1	1	M	4	1	6	2	None	EAM113	no, but 13/13 from mir-125b-1 14.07	r.ch.11	TCCCTGAGACCCTTTAACCTGT	7		yes	lin-4 like	None	None	None	AUTO	DETECTED	73.6064	1267.62	-14.195	22.375	0	0	131.575	129.58	10.4	128	100	PASS	PASS	PASS	PASS	PASS	PASS	0	9615.25	10379	6084.28	79	759605
723	ACAGGTTAAAGGGTCTCAGGGA	080703_003s	NORMAL	NO	1	1	1	M	4	1	8	2	None	EAM113	no, but 13/13 from mir-125b-1 14.07	r.ch.11	TCCCTGAGACCCTTTAACCTGT	7		yes	lin-4 like	None	None	None	AUTO	DETECTED	74.7621	1314.24	-9.5202	28.9091	0	0	152.217	140.094	20.7054	117	100	PASS	PASS	PASS	PASS	PASS	PASS	0	9938.52	9698.5	8054.4	94	934221
233	ACAGGTAAAAGGGTGTCAGGGA	080703_003s	NORMAL	NO	1	1	1	E	2	1	2	2	None	EAM114	no		EAM113 control	7		synthetic		None	None	None	AUTO	DETECTED	64.019	471.791	11.1852	-14.1771	26.016	-117.072	123.16	119.549	11.5904	80	100	PASS	PASS	PASS	PASS	PASS	PASS	0	1101.72	1225	592.489	67	73815
247	ACAGGTAAAAGGGTGTCAGGGA	080703_003s	NORMAL	NO	1	1	1	E	2	1	4	2	None	EAM114	no		EAM113 control	7		synthetic		None	None	None	AUTO	DETECTED	64.7069	518.121	9.77426	-11.4336	26.016	-117.072	132.276	120.111	13.8727	76	100	PASS	PASS	PASS	PASS	PASS	PASS	0	1188.97	1323	646.967	66	78472
261	ACAGGTAAAAGGGTGTCAGGGA	080703_003s	NORMAL	NO	1	1	1	E	2	1	6	2	None	EAM114	no		EAM113 control	7		synthetic		None	None	None	AUTO	DETECTED	65.3889	564.982	8.28621	-1.77844	26.016	-117.072	132.302	121.007	14.3203	77	100	PASS	PASS	PASS	PASS	PASS	PASS	0	1463.21	1505	772.322	66	96572
275	ACAGGTAAAAGGGTGTCAGGGA	080703_003s	NORMAL	NO	1	1	1	E	2	1	8	2	None	EAM114	no		EAM113 control	7		synthetic		None	None	None	AUTO	DETECTED	66.1667	611.401	8.04425	2.13889	26.016	-117.072	135.512	115.971	12.6998	82	100	PASS	PASS	PASS	PASS	PASS	PASS	0	1825.88	2077	929.042	61	111379
685	CGCCAATATTTACGTGCTGCTA	080703_003s	NORMAL	NO	1	1	1	M	4	1	2	6	None	EAM115	mir-16-(1,2,3) 15.05,11.21,18.04	mir-16	TAGCAGCACGTAAATATTGGCG	8		yes		None	None	None	AUTO	DETECTED	164.864	1172.09	-6.21183	0	0	0	151.657	137.755	16.1931	90	100	PASS	PASS	PASS	PASS	PASS	PASS	0	3102.9	3182.5	1811.9	92	285467
699	CGCCAATATTTACGTGCTGCTA	080703_003s	NORMAL	NO	1	1	1	M	4	1	4	6	None	EAM115	mir-16-(1,2,3) 15.05,11.21,18.04	mir-16	TAGCAGCACGTAAATATTGGCG	8		yes		None	None	None	AUTO	DETECTED	166.806	1219.51	8.67822	17.2191	0	0	143.533	130.83	13.7082	96	100	PASS	PASS	PASS	PASS	PASS	PASS	0	4378.59	4478.5	2354.41	80	350287
713	CGCCAATATTTACGTGCTGCTA	080703_003s	NORMAL	NO	1	1	1	M	4	1	6	6	None	EAM115	mir-16-(1,2,3) 15.05,11.21,18.04	mir-16	TAGCAGCACGTAAATATTGGCG	8		yes		None	None	None	AUTO	DETECTED	166.932	1265.14	0	10.8675	0	0	148.512	145.228	15.3504	104	100	PASS	PASS	PASS	PASS	PASS	PASS	0	5733.75	6523	3833.36	98	561908
727	CGCCAATATTTACGTGCTGCTA	080703_003s	NORMAL	NO	1	1	1	M	4	1	8	6	None	EAM115	mir-16-(1,2,3) 15.05,11.21,18.04	mir-16	TAGCAGCACGTAAATATTGGCG	8		yes		None	None	None	AUTO	DETECTED	167.333	1312.35	-5.17533	25.0807	0	0	158.229	143.092	17.002	110	100	PASS	PASS	PASS	PASS	PASS	PASS	0	8193.57	9030	5548.09	94	770196
237	CGCCAATATTAAGGTGCTGCTA	080703_003s	NORMAL	NO	1	1	1	E	2	1	2	6	None	EAM116	no		EAM114 control	8		synthetic		None	None	None	AUTO	DETECTED	156.7	469.789	16.9589	-19.5037	26.016	-117.072	139.479	127	13.7624	80	100	PASS	PASS	PASS	PASS	PASS	PASS	0	1695.03	1979.5	989.853	76	128822
251	CGCCAATATTAAGGTGCTGCTA	080703_003s	NORMAL	NO	1	1	1	E	2	1	4	6	None	EAM116	no		EAM114 control	8		synthetic		None	None	None	AUTO	DETECTED	157.511	516.148	17.1488	-16.3704	26.016	-117.072	135.592	131.159	17.7693	81	100	PASS	PASS	PASS	PASS	PASS	PASS	0	1569.33	1859.5	943.11	80	125546
265	CGCCAATATTAAGGTGCTGCTA	080703_003s	NORMAL	NO	1	1	1	E	2	1	6	6	None	EAM116	no		EAM114 control	8		synthetic		None	None	None	AUTO	DETECTED	158.74	562.698	22.7709	-10.7643	26.016	-117.072	149.446	125.773	11.6355	79	100	PASS	PASS	PASS	PASS	PASS	PASS	0	1632.2	1464	1028.39	73	119151
279	CGCCAATATTAAGGTGCTGCTA	080703_003s	NORMAL	NO	1	1	1	E	2	1	8	6	None	EAM116	no		EAM114 control	8		synthetic		None	None	None	AUTO	DETECTED	159.425	609.532	21.324	-1.45371	26.016	-117.072	140.1	130.445	11.5871	80	100	PASS	PASS	PASS	PASS	PASS	PASS	0	1938.09	2291	1206.12	79	153109
675	TAACCGATTTCAAATGGTGCTA	080703_003s	NORMAL	NO	1	1	1	M	4	1	1	3	None	EAM117	no, but 17/17 mir-29b-1 18.49,14.78,18.46		TAGCACCATTTGAAATCGGTTA	9		yes	mir-29 like	None	None	None	AUTO	DETECTED	95.2526	1150.89	-6.67807	8.96682	0	0	148.045	127.9	10.4846	102	100	PASS	PASS	PASS	PASS	PASS	PASS	0	3778	4253	1966.63	73	275794
689	TAACCGATTTCAAATGGTGCTA	080703_003s	NORMAL	NO	1	1	1	M	4	1	3	3	None	EAM117	no, but 17/17 mir-29b-1 18.49,14.78,18.46		TAGCACCATTTGAAATCGGTTA	9		yes	mir-29 like	None	None	None	AUTO	DETECTED	95.5	1197.39	-13.8189	13.9703	0	0	130.08	130.08	9.23788	108	100	PASS	PASS	PASS	PASS	PASS	PASS	0	4211.36	4828	2132.91	78	328486
703	TAACCGATTTCAAATGGTGCTA	080703_003s	NORMAL	NO	1	1	1	M	4	1	5	3	None	EAM117	no, but 17/17 mir-29b-1 18.49,14.78,18.46		TAGCACCATTTGAAATCGGTTA	9		yes	mir-29 like	None	None	None	AUTO	DETECTED	96.1915	1244.01	-15.1834	20.4377	0	0	145.296	123.055	14.0107	116	100	PASS	PASS	PASS	PASS	PASS	PASS	0	7009.2	7426	2491.99	69	483635
717	TAACCGATTTCAAATGGTGCTA	080703_003s	NORMAL	NO	1	1	1	M	4	1	7	3	None	EAM117	no, but 17/17 mir-29b-1 18.49,14.78,18.46		TAGCACCATTTGAAATCGGTTA	9		yes	mir-29 like	None	None	None	AUTO	DETECTED	97.0051	1290.71	-14.96	28.0199	0	0	145.521	132.546	16.7567	120	100	PASS	PASS	PASS	PASS	PASS	PASS	0	6085	7082	3510.64	80	486800
227	TAACCGATTTGAAAAGGTGCTA	080703_003s	NORMAL	NO	1	1	1	E	2	1	1	3	None	EAM118	no		EAM115 control	9		synthetic		None	None	None	AUTO	LOW_SIGNAL	85.8202	449.424	0	0	26.016	-117.072	129	129	0	-1	100	PASS	PASS	PASS	PASS	PASS	FAIL	0	66.7467	67	1.30584	75	5006
241	TAACCGATTTGAAAAGGTGCTA	080703_003s	NORMAL	NO	1	1	1	E	2	1	3	3	None	EAM118	no		EAM115 control	9		synthetic		None	None	None	AUTO	LOW_SIGNAL	86.6166	495.542	0	0	26.016	-117.072	129	129	0	-1	100	PASS	PASS	PASS	PASS	PASS	FAIL	0	68.5256	68	1.99821	78	5345
255	TAACCGATTTGAAAAGGTGCTA	080703_003s	NORMAL	NO	1	1	1	E	2	1	5	3	None	EAM118	no		EAM115 control	9		synthetic		None	None	None	AUTO	LOW_SIGNAL	87.413	541.661	0	0	26.016	-117.072	129	129	0	-1	100	PASS	PASS	PASS	PASS	PASS	FAIL	0	68.1081	68	1.92722	74	5040
269	TAACCGATTTGAAAAGGTGCTA	080703_003s	NORMAL	NO	1	1	1	E	2	1	7	3	None	EAM118	no		EAM115 control	9		synthetic		None	None	None	AUTO	LOW_SIGNAL	88.2094	587.779	0	0	26.016	-117.072	129	129	0	-1	100	PASS	PASS	PASS	FAIL	PASS	FAIL	0	69	69	2.27798	75	5175
793	AACACTGATTTCAAATGGTGCTA	080703_003s	NORMAL	NO	1	1	1	O	4	3	2	2	None	EAM119	no	r.ch.6	TAGCACCATTTGAAATCAGTGTT	10		yes		None	None	None	AUTO	DETECTED	771.077	1164.47	2.51363	-3.1599	78.048	39.024	148.684	134.08	11.1434	70	100	PASS	PASS	PASS	PASS	PASS	PASS	0	743.855	730	332.79	83	61740
807	AACACTGATTTCAAATGGTGCTA	080703_003s	NORMAL	NO	1	1	1	O	4	3	4	2	None	EAM119	no	r.ch.6	TAGCACCATTTGAAATCAGTGTT	10		yes		None	None	None	AUTO	DETECTED	771.725	1211.42	0	7.65998	78.048	39.024	138.159	124.357	20.4158	73	100	PASS	PASS	PASS	PASS	PASS	PASS	0	453.423	436	118.391	71	32193
821	AACACTGATTTCAAATGGTGCTA	080703_003s	NORMAL	NO	1	1	1	O	4	3	6	2	None	EAM119	no	r.ch.6	TAGCACCATTTGAAATCAGTGTT	10		yes		None	None	None	AUTO	DETECTED	772.781	1257.95	3.96099	12.9858	78.048	39.024	143.07	117.877	16.6023	71	100	PASS	PASS	PASS	PASS	PASS	PASS	0	301.97	303	84.4703	66	19930
835	AACACTGATTTCAAATGGTGCTA	080703_003s	NORMAL	NO	1	1	1	O	4	3	8	2	None	EAM119	no	r.ch.6	TAGCACCATTTGAAATCAGTGTT	10		yes		None	None	None	AUTO	DETECTED	773.536	1304.61	3.42587	20.0138	78.048	39.024	131.954	119.004	19.3606	79	100	PASS	PASS	PASS	PASS	PASS	PASS	0	335.323	353	103.421	65	21796
345	AACACTGATTTGAAAAGGTGCTA	080703_003s	NORMAL	NO	1	1	1	G	2	3	2	2	None	EAM120	no		EAM116 control	10		synthetic		None	None	None	AUTO	DETECTED	759.485	465.758	7.11534	-15.3196	78.048	-39.024	119.925	110.147	18.0003	70	100	PASS	PASS	PASS	PASS	PASS	PASS	0	85.3929	87.5	11.0382	56	4782
359	AACACTGATTTGAAAAGGTGCTA	080703_003s	NORMAL	NO	1	1	1	G	2	3	4	2	None	EAM120	no		EAM116 control	10		synthetic		None	None	None	AUTO	DETECTED	760.343	512.6	7.91643	-5.90378	78.048	-39.024	118.553	107.318	15.463	69	100	PASS	PASS	PASS	PASS	PASS	PASS	0	99.7736	106	19.3079	53	5288
373	AACACTGATTTGAAAAGGTGCTA	080703_003s	NORMAL	NO	1	1	1	G	2	3	6	2	None	EAM120	no		EAM116 control	10		synthetic		None	None	None	AUTO	DETECTED	761.06	559.233	6.88589	0.791563	78.048	-39.024	123.397	119.424	17.5419	68	100	PASS	PASS	PASS	PASS	PASS	PASS	0	118.379	124	32.3309	66	7813
387	AACACTGATTTGAAAAGGTGCTA	080703_003s	NORMAL	NO	1	1	1	G	2	3	8	2	None	EAM120	no		EAM116 control	10		synthetic		None	None	None	AUTO	DETECTED	762.15	605.65	10.7056	4.66999	78.048	-39.024	111.022	105.898	13.7343	72	100	PASS	PASS	PASS	PASS	PASS	PASS	0	132.314	135	42.3167	51	6748
797	CACAAGATCGGATCTACGGGT	080703_003s	NORMAL	NO	1	1	1	O	4	3	2	6	None	EAM121	no	r.ch.12	ACCCGTAGATCCGATCTTGTG	11		yes		None	None	None	AUTO	DETECTED	863.771	1162.25	8.45155	-11.3884	78.048	39.024	154.998	154.998	18.9171	90	100	PASS	PASS	PASS	PASS	PASS	PASS	0	5442.01	6063	3726.26	109	593179
811	CACAAGATCGGATCTACGGGT	080703_003s	NORMAL	NO	1	1	1	O	4	3	4	6	None	EAM121	no	r.ch.12	ACCCGTAGATCCGATCTTGTG	11		yes		None	None	None	AUTO	DETECTED	864.714	1209.02	10.3689	-2.80898	78.048	39.024	169.246	143.303	16.4543	88	100	PASS	PASS	PASS	PASS	PASS	PASS	0	6191.73	6232.5	4055.77	96	594406
825	CACAAGATCGGATCTACGGGT	080703_003s	NORMAL	NO	1	1	1	O	4	3	6	6	None	EAM121	no	r.ch.12	ACCCGTAGATCCGATCTTGTG	11		yes		None	None	None	AUTO	DETECTED	865.474	1255.56	9.89097	2.63431	78.048	39.024	159.249	136.005	11.3383	92	100	PASS	PASS	PASS	PASS	PASS	PASS	0	7084.76	8619.5	4127.32	88	623459
839	CACAAGATCGGATCTACGGGT	080703_003s	NORMAL	NO	1	1	1	O	4	3	8	6	None	EAM121	no	r.ch.12	ACCCGTAGATCCGATCTTGTG	11		yes		None	None	None	AUTO	DETECTED	866.345	1302.6	10.8683	14.607	78.048	39.024	158.233	137.272	16.3991	87	100	PASS	PASS	PASS	PASS	PASS	PASS	0	6344.22	7921.5	3682.49	86	545603
349	CACAAGATGGGATGTACGGGT	080703_003s	NORMAL	NO	1	1	1	G	2	3	2	6	None	EAM122	no		EAM117 control	11		synthetic		None	None	None	AUTO	DETECTED	852.736	463.67	20.3028	-21.7585	78.048	-39.024	143.357	130.531	15.8536	71	100	PASS	PASS	PASS	PASS	PASS	PASS	0	1197.54	1278.5	551.925	80	95803
363	CACAAGATGGGATGTACGGGT	080703_003s	NORMAL	NO	1	1	1	G	2	3	4	6	None	EAM122	no		EAM117 control	11		synthetic		None	None	None	AUTO	DETECTED	853.325	510.253	17.6042	-15.7205	78.048	-39.024	140.682	133.281	10.4846	74	100	PASS	PASS	PASS	PASS	PASS	PASS	0	1036.21	1201	550.499	82	84969
377	CACAAGATGGGATGTACGGGT	080703_003s	NORMAL	NO	1	1	1	G	2	3	6	6	None	EAM122	no		EAM117 control	11		synthetic		None	None	None	AUTO	DETECTED	854.427	556.563	21.5834	-13.2319	78.048	-39.024	139.814	133.859	11.6355	70	100	PASS	PASS	PASS	PASS	PASS	PASS	0	971.595	1087.5	566.799	84	81614
391	CACAAGATGGGATGTACGGGT	080703_003s	NORMAL	NO	1	1	1	G	2	3	8	6	None	EAM122	no		EAM117 control	11		synthetic		None	None	None	AUTO	DETECTED	855.064	603.957	19.5072	3.37189	78.048	-39.024	144.185	131.826	15.5233	70	100	PASS	PASS	PASS	PASS	PASS	PASS	0	912.232	919	519.544	82	74803
787	AACTATGCAACCTACTACCTCT	080703_003s	NORMAL	NO	1	1	1	O	4	3	1	3	None	EAM123	let-7d 14.66	let-7d	AGAGGTAGTAGGTTGCATAGTT	12		yes		None	None	None	AUTO	DETECTED	793.54	1141.11	0	-1.93246	78.048	39.024	159.934	151.677	12.9003	75	100	PASS	PASS	PASS	PASS	PASS	PASS	0	2843.65	2718	1942.77	105	298583
801	AACTATGCAACCTACTACCTCT	080703_003s	NORMAL	NO	1	1	1	O	4	3	3	3	None	EAM123	let-7d 14.66	let-7d	AGAGGTAGTAGGTTGCATAGTT	12		yes		None	None	None	AUTO	DETECTED	794.121	1187.6	-2.86694	2.96936	78.048	39.024	157.063	149.954	13.6258	77	100	PASS	PASS	PASS	PASS	PASS	PASS	0	2767.19	2465	2085.43	105	290555
815	AACTATGCAACCTACTACCTCT	080703_003s	NORMAL	NO	1	1	1	O	4	3	5	3	None	EAM123	let-7d 14.66	let-7d	AGAGGTAGTAGGTTGCATAGTT	12		yes		None	None	None	AUTO	DETECTED	795.326	1234.27	2.45409	10.0371	78.048	39.024	157.025	144.958	19.3274	81	100	PASS	PASS	PASS	PASS	PASS	PASS	0	3660.98	3227	2755.81	97	355115
829	AACTATGCAACCTACTACCTCT	080703_003s	NORMAL	NO	1	1	1	O	4	3	7	3	None	EAM123	let-7d 14.66	let-7d	AGAGGTAGTAGGTTGCATAGTT	12		yes		None	None	None	AUTO	DETECTED	796.161	1281.03	2.95348	18.4465	78.048	39.024	162.964	140.434	14.6139	82	100	PASS	PASS	PASS	PASS	PASS	PASS	0	3906.52	3409	3037.72	93	363306
339	AACTATGCAACGTAGTACCTCT	080703_003s	NORMAL	NO	1	1	1	G	2	3	1	3	None	EAM124	no		EAM118 control	12		synthetic		None	None	None	AUTO	DETECTED	782.308	442.538	9.21929	-12.2188	78.048	-39.024	147.956	140.284	9.73275	72	100	PASS	PASS	PASS	PASS	PASS	PASS	0	1410.3	1586	830.169	90	126927
353	AACTATGCAACGTAGTACCTCT	080703_003s	NORMAL	NO	1	1	1	G	2	3	3	3	None	EAM124	no		EAM118 control	12		synthetic		None	None	None	AUTO	DETECTED	783.232	489.241	10.8771	-4.62592	78.048	-39.024	152.222	140.092	15.1172	69	100	PASS	PASS	PASS	PASS	PASS	PASS	0	1301.44	1506.5	746.528	94	122335
367	AACTATGCAACGTAGTACCTCT	080703_003s	NORMAL	NO	1	1	1	G	2	3	5	3	None	EAM124	no		EAM118 control	12		synthetic		None	None	None	AUTO	DETECTED	783.849	535.651	8.55079	-0.832849	78.048	-39.024	147.774	144.523	12.4243	71	100	PASS	PASS	PASS	PASS	PASS	PASS	0	1366.39	1337	906.168	98	133906
381	AACTATGCAACGTAGTACCTCT	080703_003s	NORMAL	NO	1	1	1	G	2	3	7	3	None	EAM124	no		EAM118 control	12		synthetic		None	None	None	AUTO	DETECTED	784.861	582.314	11.3526	6.2555	78.048	-39.024	140.678	133.26	15.5291	69	100	PASS	PASS	PASS	PASS	PASS	PASS	0	1477.42	1517	805.946	81	119671
682	CGGCCTGATTCACAACACCAGCT	080703_003s	NORMAL	NO	1	1	1	M	4	1	2	3	None	EAM125	no	r.ch.4	AGCTGGTGTTGTGAATCAGGCCG	13		yes		None	None	None	AUTO	DETECTED	94.4744	1174.53	-21.9809	16.4426	0	0	159.847	134.989	9.43503	124	100	PASS	PASS	PASS	PASS	PASS	PASS	0	12989.8	12237	9544.67	88	1143103
696	CGGCCTGATTCACAACACCAGCT	080703_003s	NORMAL	NO	1	1	1	M	4	1	4	3	None	EAM125	no	r.ch.4	AGCTGGTGTTGTGAATCAGGCCG	13		yes		None	None	None	AUTO	DETECTED	95.5364	1220.72	-18.5256	17.4049	0	0	157.337	132.864	16.3991	130	100	PASS	PASS	PASS	PASS	PASS	PASS	0	14788.8	12505	12876	83	1227472
710	CGGCCTGATTCACAACACCAGCT	080703_003s	NORMAL	NO	1	1	1	M	4	1	6	3	None	EAM125	no	r.ch.4	AGCTGGTGTTGTGAATCAGGCCG	13		yes		None	None	None	AUTO	DETECTED	97.0133	1267.53	-9.67333	26.3764	0	0	156.105	147.682	11.9421	129	100	PASS	PASS	PASS	PASS	PASS	PASS	0	11110.6	8443.5	10563.8	104	1155508
724	CGGCCTGATTCACAACACCAGCT	080703_003s	NORMAL	NO	1	1	1	M	4	1	8	3	None	EAM125	no	r.ch.4	AGCTGGTGTTGTGAATCAGGCCG	13		yes		None	None	None	AUTO	DETECTED	97.2917	1313.66	-16.4114	26.5225	0	0	148.178	130.038	20.4054	133	100	PASS	PASS	PASS	PASS	PASS	PASS	0	16477.8	13633	14050.9	77	1268794
234	CGGCCTGATTGAGAACACCAGCT	080703_003s	NORMAL	NO	1	1	1	E	2	1	2	3	None	EAM126	no		EAM119 control	13		synthetic		None	None	None	AUTO	DETECTED	86.7708	471.76	7.1861	-9.39714	26.016	-117.072	150.266	131.976	20.4054	94	100	PASS	PASS	PASS	PASS	PASS	PASS	0	4367.28	4565	2789.01	81	353750
248	CGGCCTGATTGAGAACACCAGCT	080703_003s	NORMAL	NO	1	1	1	E	2	1	4	3	None	EAM126	no		EAM119 control	13		synthetic		None	None	None	AUTO	DETECTED	87.6509	517.509	8.27519	-14.2045	26.016	-117.072	156.369	139.887	17.2892	87	100	PASS	PASS	PASS	PASS	PASS	PASS	0	4199.46	3896.5	3081.56	90	377951
262	CGGCCTGATTGAGAACACCAGCT	080703_003s	NORMAL	NO	1	1	1	E	2	1	6	3	None	EAM126	no		EAM119 control	13		synthetic		None	None	None	AUTO	DETECTED	88.4912	564.307	8.84624	-5.37263	26.016	-117.072	158.227	143.082	20.3742	87	100	PASS	PASS	PASS	PASS	PASS	PASS	0	5089.04	4425	4132.24	90	458014
276	CGGCCTGATTGAGAACACCAGCT	080703_003s	NORMAL	NO	1	1	1	E	2	1	8	3	None	EAM126	no		EAM119 control	13		synthetic		None	None	None	AUTO	DETECTED	89.2905	610.862	8.88345	0	26.016	-117.072	156.637	142.587	23.4216	98	100	PASS	PASS	PASS	PASS	PASS	PASS	0	6868.54	6733	5724.36	95	652511
686	TCATAGCCCTGTACAATGCTGCT	080703_003s	NORMAL	NO	1	1	1	M	4	1	2	7	None	EAM127	no	AL353194.13	AGCAGCATTGTACAGGGCTATGA	14		yes		None	None	None	AUTO	DETECTED	187.917	1171.83	-6.29499	2.10237	0	0	158.249	145.423	15.9846	88	100	PASS	PASS	PASS	PASS	PASS	PASS	0	4386.29	4667.5	2912.14	98	429856
700	TCATAGCCCTGTACAATGCTGCT	080703_003s	NORMAL	NO	1	1	1	M	4	1	4	7	None	EAM127	no	AL353194.13	AGCAGCATTGTACAGGGCTATGA	14		yes		None	None	None	AUTO	DETECTED	188.727	1218.4	-6.11933	7.96962	0	0	156.992	132.011	16.3991	96	100	PASS	PASS	PASS	PASS	PASS	PASS	0	6356	6848.5	3178.41	82	521192
714	TCATAGCCCTGTACAATGCTGCT	080703_003s	NORMAL	NO	1	1	1	M	4	1	6	7	None	EAM127	no	AL353194.13	AGCAGCATTGTACAGGGCTATGA	14		yes		None	None	None	AUTO	DETECTED	189.259	1264.34	-9.56287	5.63542	0	0	160.288	138.68	11.0059	106	100	PASS	PASS	PASS	PASS	PASS	PASS	0	8921.11	9945.5	5471.29	88	785058
728	TCATAGCCCTGTACAATGCTGCT	080703_003s	NORMAL	NO	1	1	1	M	4	1	8	7	None	EAM127	no	AL353194.13	AGCAGCATTGTACAGGGCTATGA	14		yes		None	None	None	AUTO	DETECTED	189.951	1311.27	-10.9156	16.1997	0	0	147.942	136.046	8.67687	112	100	PASS	PASS	PASS	PASS	PASS	PASS	0	11198.5	12762	6827.4	87	974274
238	TCATAGCCCTGAAGAATGCTGCT	080703_003s	NORMAL	NO	1	1	1	E	2	1	2	7	None	EAM128	no		EAM121 control	14		synthetic		None	None	None	AUTO	DETECTED	179.405	468.668	12.3536	-28.8988	26.016	-117.072	135.068	135.068	12.8106	73	100	PASS	PASS	PASS	PASS	PASS	PASS	0	1323.89	1368	877.323	85	112531
252	TCATAGCCCTGAAGAATGCTGCT	080703_003s	NORMAL	NO	1	1	1	E	2	1	4	7	None	EAM128	no		EAM121 control	14		synthetic		None	None	None	AUTO	DETECTED	180.077	515.265	10.7254	-22.6854	26.016	-117.072	133.269	129.725	16.5521	79	100	PASS	PASS	PASS	PASS	PASS	PASS	0	954.397	848	576.64	73	69671
266	TCATAGCCCTGAAGAATGCTGCT	080703_003s	NORMAL	NO	1	1	1	E	2	1	6	7	None	EAM128	no		EAM121 control	14		synthetic		None	None	None	AUTO	DETECTED	180.976	561.917	12.0698	-15.7471	26.016	-117.072	133.925	123.725	12.4664	74	100	PASS	PASS	PASS	PASS	PASS	PASS	0	698.348	740	341.759	69	48186
280	TCATAGCCCTGAAGAATGCTGCT	080703_003s	NORMAL	NO	1	1	1	E	2	1	8	7	None	EAM128	no		EAM121 control	14		synthetic		None	None	None	AUTO	DETECTED	181.957	608.327	14.4659	-11.9505	26.016	-117.072	126.725	123.245	12.6998	72	100	PASS	PASS	PASS	PASS	PASS	PASS	0	630.353	652.5	282.432	68	42864
676	AGGCATTCACCGCGTGCCTTAT	080703_003s	NORMAL	NO	1	1	1	M	4	1	1	4	None	EAM129	no	48.P5.M13F	ATAAGGCACGCGGTGAATGCCT	15		yes		None	None	None	AUTO	DETECTED	117.731	1149.7	-14.2371	0	0	0	158.247	147.638	14.002	124	100	PASS	PASS	PASS	PASS	PASS	PASS	0	12293.8	15854	8974.86	99	1217085
690	AGGCATTCACCGCGTGCCTTAT	080703_003s	NORMAL	NO	1	1	1	M	4	1	3	4	None	EAM129	no	48.P5.M13F	ATAAGGCACGCGGTGAATGCCT	15		yes		None	None	None	AUTO	DETECTED	118.041	1196.46	-20.5572	7.03277	0	0	148.248	136.875	9.33002	133	100	PASS	PASS	PASS	PASS	PASS	PASS	0	15282.5	19617.5	9471.17	86	1314297
704	AGGCATTCACCGCGTGCCTTAT	080703_003s	NORMAL	NO	1	1	1	M	4	1	5	4	None	EAM129	no	48.P5.M13F	ATAAGGCACGCGGTGAATGCCT	15		yes		None	None	None	AUTO	DETECTED	119.948	1243.39	-6.11904	17.489	0	0	146.556	133.584	10.0849	136	100	PASS	PASS	PASS	PASS	PASS	PASS	0	15362.7	19058.5	9893.53	82	1259745
718	AGGCATTCACCGCGTGCCTTAT	080703_003s	NORMAL	NO	1	1	1	M	4	1	7	4	None	EAM129	no	48.P5.M13F	ATAAGGCACGCGGTGAATGCCT	15		yes		None	None	None	AUTO	DETECTED	119.571	1290.13	-21.3812	25.5777	0	0	145.381	134.69	16.7567	134	100	PASS	PASS	PASS	PASS	PASS	PASS	0	14016.8	17051	9180.42	85	1191428
228	AGGCATTCAGCGGGTGCCTTAT	080703_003s	NORMAL	NO	1	1	1	E	2	1	1	4	None	EAM130	no		EAM123 control	15		synthetic		None	None	None	AUTO	DETECTED	109.161	446.992	3.66197	-26.4562	26.016	-117.072	159.65	146.736	16.2937	87	100	PASS	PASS	PASS	PASS	PASS	PASS	0	5648.3	5489	4862.8	99	559182
242	AGGCATTCAGCGGGTGCCTTAT	080703_003s	NORMAL	NO	1	1	1	E	2	1	3	4	None	EAM130	no		EAM123 control	15		synthetic		None	None	None	AUTO	DETECTED	110.462	493.748	10.2246	-18.1635	26.016	-117.072	145.332	145.332	13.495	91	100	PASS	PASS	PASS	PASS	PASS	PASS	0	5677.32	6156	4903.4	98	556377
256	AGGCATTCAGCGGGTGCCTTAT	080703_003s	NORMAL	NO	1	1	1	E	2	1	5	4	None	EAM130	no		EAM123 control	15		synthetic		None	None	None	AUTO	DETECTED	110.833	540.074	4.69678	-15.4589	26.016	-117.072	148.881	141.079	18.5546	89	100	PASS	PASS	PASS	PASS	PASS	PASS	0	5671.21	5699	5119.28	94	533094
270	AGGCATTCAGCGGGTGCCTTAT	080703_003s	NORMAL	NO	1	1	1	E	2	1	7	4	None	EAM130	no		EAM123 control	15		synthetic		None	None	None	AUTO	DETECTED	111.698	586.856	5.58521	-6.82475	26.016	-117.072	145.13	132.907	17.9898	89	100	PASS	PASS	PASS	PASS	PASS	PASS	0	6716.28	7751	4869.15	81	544019
794	ACAGGCCGGGACAAGTGCAATAT	080703_003s	NORMAL	NO	1	1	1	O	4	3	2	3	None	EAM131	no	r.ch.5	ATATTGCACTTGTCCCGGCCTGT	16		yes		None	None	None	AUTO	DETECTED	793.872	1164.21	0	0	78.048	39.024	130.769	117.763	15.1969	81	100	PASS	PASS	PASS	PASS	PASS	PASS	0	658.606	621.5	199.633	66	43468
808	ACAGGCCGGGACAAGTGCAATAT	080703_003s	NORMAL	NO	1	1	1	O	4	3	4	3	None	EAM131	no	r.ch.5	ATATTGCACTTGTCCCGGCCTGT	16		yes		None	None	None	AUTO	DETECTED	794.744	1210.98	0	7.06929	78.048	39.024	137.264	134.949	15.3067	73	100	PASS	PASS	PASS	PASS	PASS	PASS	0	274.407	307	106.269	86	23599
822	ACAGGCCGGGACAAGTGCAATAT	080703_003s	NORMAL	NO	1	1	1	O	4	3	6	3	None	EAM131	no	r.ch.5	ATATTGCACTTGTCCCGGCCTGT	16		yes		None	None	None	AUTO	DETECTED	795.779	1257.65	3.15911	14.2942	78.048	39.024	128.056	121.972	15.5529	74	100	PASS	PASS	PASS	PASS	PASS	PASS	0	200.159	207	53.5794	69	13811
836	ACAGGCCGGGACAAGTGCAATAT	080703_003s	NORMAL	NO	1	1	1	O	4	3	8	3	None	EAM131	no	r.ch.5	ATATTGCACTTGTCCCGGCCTGT	16		yes		None	None	None	AUTO	DETECTED	796.368	1304	0	17.2794	78.048	39.024	117.072	117.072	15.9953	73	100	PASS	PASS	PASS	PASS	PASS	PASS	0	219.333	221	55.8994	63	13818
346	ACAGGCCGGGAGAAGAGCAATAT	080703_003s	NORMAL	NO	1	1	1	G	2	3	2	3	None	EAM132	no		EAM125 control	16		synthetic		None	None	None	AUTO	DETECTED	782.477	465.891	6.242	-8.40669	78.048	-39.024	134.875	128.108	10.1231	73	100	PASS	PASS	PASS	PASS	PASS	PASS	0	294.527	272.5	115.117	74	21795
360	ACAGGCCGGGAGAAGAGCAATAT	080703_003s	NORMAL	NO	1	1	1	G	2	3	4	3	None	EAM132	no		EAM125 control	16		synthetic		None	None	None	AUTO	DETECTED	783.259	511.948	6.04986	-9.20143	78.048	-39.024	132.252	126.81	13.8727	68	100	PASS	PASS	PASS	PASS	PASS	PASS	0	269.611	235.5	111.887	72	19412
374	ACAGGCCGGGAGAAGAGCAATAT	080703_003s	NORMAL	NO	1	1	1	G	2	3	6	3	None	EAM132	no		EAM125 control	16		synthetic		None	None	None	AUTO	DETECTED	784.475	558.944	11.517	2.21352	78.048	-39.024	125.978	123.261	14.3203	69	100	PASS	PASS	PASS	PASS	PASS	PASS	0	237.188	225	85.7356	69	16366
388	ACAGGCCGGGAGAAGAGCAATAT	080703_003s	NORMAL	NO	1	1	1	G	2	3	8	3	None	EAM132	no		EAM125 control	16		synthetic		None	None	None	AUTO	DETECTED	784.947	605.135	7.29477	3.15435	78.048	-39.024	133.921	128.718	11.1433	69	100	PASS	PASS	PASS	PASS	PASS	PASS	0	235.778	225	82.6619	72	16976
798	ACACCAATGCCCTAGGGGATGCG	080703_003s	NORMAL	NO	1	1	1	O	4	3	2	7	None	EAM133	no	r.ch.9	CGCATCCCCTAGGGCATTGGTGT	17		yes		None	None	None	AUTO	DETECTED	886.54	1161.95	4.68666	-9.99736	78.048	39.024	137.355	126.126	10.2865	71	100	PASS	PASS	PASS	PASS	PASS	PASS	0	662.338	632.5	203.709	74	49013
812	ACACCAATGCCCTAGGGGATGCG	080703_003s	NORMAL	NO	1	1	1	O	4	3	4	7	None	EAM133	no	r.ch.9	CGCATCCCCTAGGGCATTGGTGT	17		yes		None	None	None	AUTO	DETECTED	887.449	1208.53	6.14593	-4.04436	78.048	39.024	147.842	129.828	12.8763	72	100	PASS	PASS	PASS	PASS	PASS	PASS	0	327.093	339	92.0607	75	24532
826	ACACCAATGCCCTAGGGGATGCG	080703_003s	NORMAL	NO	1	1	1	O	4	3	6	7	None	EAM133	no	r.ch.9	CGCATCCCCTAGGGCATTGGTGT	17		yes		None	None	None	AUTO	DETECTED	888.289	1254.94	6.71201	0	78.048	39.024	137.413	124.626	13.7624	71	100	PASS	PASS	PASS	PASS	PASS	PASS	0	181.859	178	36.6167	71	12912
840	ACACCAATGCCCTAGGGGATGCG	080703_003s	NORMAL	NO	1	1	1	O	4	3	8	7	None	EAM133	no	r.ch.9	CGCATCCCCTAGGGCATTGGTGT	17		yes		None	None	None	AUTO	DETECTED	888.849	1301.88	3.63627	10.469	78.048	39.024	133.037	128.441	16.7867	69	100	PASS	PASS	PASS	PASS	PASS	PASS	0	141.797	149	24.8745	74	10493
350	ACACCAATGGCGTAGGGGATGCG	080703_003s	NORMAL	NO	1	1	1	G	2	3	2	7	None	EAM134	no		EAM127 control	17		synthetic		None	None	None	AUTO	DETECTED	874.97	463.05	9.56863	-24.6413	78.048	-39.024	146.181	142.423	20.6688	70	100	PASS	PASS	PASS	PASS	PASS	PASS	0	869.227	844	470.707	97	84315
364	ACACCAATGGCGTAGGGGATGCG	080703_003s	NORMAL	NO	1	1	1	G	2	3	4	7	None	EAM134	no		EAM127 control	17		synthetic		None	None	None	AUTO	DETECTED	876.327	509.806	16.8555	-16.3481	78.048	-39.024	139.575	132.349	14.3503	70	100	PASS	PASS	PASS	PASS	PASS	PASS	0	698.407	681	299.58	81	56571
378	ACACCAATGGCGTAGGGGATGCG	080703_003s	NORMAL	NO	1	1	1	G	2	3	6	7	None	EAM134	no		EAM127 control	17		synthetic		None	None	None	AUTO	DETECTED	877.12	556.359	16.8118	-10.7032	78.048	-39.024	135.775	131.764	12.8	69	100	PASS	PASS	PASS	PASS	PASS	PASS	0	696.76	660	342.125	79	55044
392	ACACCAATGGCGTAGGGGATGCG	080703_003s	NORMAL	NO	1	1	1	G	2	3	8	7	None	EAM134	no		EAM127 control	17		synthetic		None	None	None	AUTO	DETECTED	877.691	602.936	13.8925	-4.7335	78.048	-39.024	138.609	128.979	12.5081	69	100	PASS	PASS	PASS	PASS	PASS	PASS	0	730.61	712	333.701	77	56257
788	CAACAAACATTTAATGAGGCC	080703_003s	NORMAL	NO	1	1	1	O	4	3	1	4	None	EAM135	no	r.ch.10	GGCCTCATTAAATGTTTGTTG	18		yes		None	None	None	AUTO	LOW_SIGNAL	816.604	1140.86	0	0	78.048	39.024	129	129	0	-1	100	PASS	PASS	PASS	PASS	PASS	FAIL	0	62.9103	63	1.29119	78	4907
802	CAACAAACATTTAATGAGGCC	080703_003s	NORMAL	NO	1	1	1	O	4	3	3	4	None	EAM135	no	r.ch.10	GGCCTCATTAAATGTTTGTTG	18		yes		None	None	None	AUTO	LOW_SIGNAL	817.4	1186.98	0	0	78.048	39.024	129	129	0	-1	100	PASS	PASS	PASS	PASS	PASS	FAIL	0	65.4521	65	1.47235	73	4778
816	CAACAAACATTTAATGAGGCC	080703_003s	NORMAL	NO	1	1	1	O	4	3	5	4	None	EAM135	no	r.ch.10	GGCCTCATTAAATGTTTGTTG	18		yes		None	None	None	AUTO	LOW_SIGNAL	818.197	1233.1	0	0	78.048	39.024	129	129	0	-1	100	PASS	PASS	PASS	PASS	PASS	FAIL	0	65.8889	66	1.89555	72	4744
830	CAACAAACATTTAATGAGGCC	080703_003s	NORMAL	NO	1	1	1	O	4	3	7	4	None	EAM135	no	r.ch.10	GGCCTCATTAAATGTTTGTTG	18		yes		None	None	None	AUTO	LOW_SIGNAL	818.993	1279.21	0	0	78.048	39.024	129	129	0	-1	100	PASS	PASS	PASS	PASS	PASS	FAIL	0	65.2877	65	1.65395	73	4766
340	CAACAAAGATTAAATGAGGCC	080703_003s	NORMAL	NO	1	1	1	G	2	3	1	4	None	EAM136	no		EAM129 control	18		synthetic		None	None	None	AUTO	LOW_SIGNAL	804.658	443.08	0	0	78.048	-39.024	129	129	0	-1	100	PASS	PASS	PASS	PASS	PASS	FAIL	0	64.1711	64	1.31035	76	4877
354	CAACAAAGATTAAATGAGGCC	080703_003s	NORMAL	NO	1	1	1	G	2	3	3	4	None	EAM136	no		EAM129 control	18		synthetic		None	None	None	AUTO	LOW_SIGNAL	805.455	489.198	0	0	78.048	-39.024	129	129	0	-1	100	PASS	PASS	PASS	PASS	PASS	PASS	0	64.4028	64	1.74146	72	4637
368	CAACAAAGATTAAATGAGGCC	080703_003s	NORMAL	NO	1	1	1	G	2	3	5	4	None	EAM136	no		EAM129 control	18		synthetic		None	None	None	AUTO	LOW_SIGNAL	806.251	535.317	0	0	78.048	-39.024	129	129	0	-1	100	PASS	PASS	PASS	PASS	PASS	FAIL	0	64.2639	64	1.39408	72	4627
382	CAACAAAGATTAAATGAGGCC	080703_003s	NORMAL	NO	1	1	1	G	2	3	7	4	None	EAM136	no		EAM129 control	18		synthetic		None	None	None	AUTO	LOW_SIGNAL	807.047	581.435	0	0	78.048	-39.024	129	129	0	-1	100	PASS	PASS	PASS	PASS	PASS	FAIL	0	64	64	1.47196	73	4672
683	CCGACCATGGCTGTAGACTGTTA	080703_003s	NORMAL	NO	1	1	1	M	4	1	2	4	None	EAM137	no	r.ch.3	TAACAGTCTACAGCCATGGTCGG	19		yes		None	None	None	AUTO	DETECTED	118.389	1173.49	-10.856	8.12047	0	0	135.66	113.574	12.6998	97	100	PASS	PASS	PASS	PASS	PASS	PASS	0	312.965	267	120.939	57	17839
697	CCGACCATGGCTGTAGACTGTTA	080703_003s	NORMAL	NO	1	1	1	M	4	1	4	4	None	EAM137	no	r.ch.3	TAACAGTCTACAGCCATGGTCGG	19		yes		None	None	None	AUTO	DETECTED	118.877	1220.14	-14.8708	15.0167	0	0	128.03	123.181	10.4944	122	100	PASS	PASS	PASS	PASS	PASS	PASS	0	409.623	367	148.592	69	28264
711	CCGACCATGGCTGTAGACTGTTA	080703_003s	NORMAL	NO	1	1	1	M	4	1	6	4	None	EAM137	no	r.ch.3	TAACAGTCTACAGCCATGGTCGG	19		yes		None	None	None	AUTO	DETECTED	119.866	1266.02	-12.3623	12.0172	0	0	147.346	110.741	36.6625	136	100	PASS	PASS	PASS	PASS	PASS	PASS	0	597.638	516	240.859	58	34663
725	CCGACCATGGCTGTAGACTGTTA	080703_003s	NORMAL	NO	1	1	1	M	4	1	8	4	None	EAM137	no	r.ch.3	TAACAGTCTACAGCCATGGTCGG	19		yes		None	None	None	AUTO	DETECTED	120.283	1313.04	-17.2936	23.7136	0	0	132.548	121.736	15.4302	102	100	PASS	PASS	PASS	PASS	PASS	PASS	0	960.866	883	465.18	67	64378
235	CCGACCATGGGTGAAGACTGTTA	080703_003s	NORMAL	NO	1	1	1	E	2	1	2	4	None	EAM138	no		EAM131 control	19		synthetic		None	None	None	AUTO	LOW_SIGNAL	109.278	472.085	0	0	26.016	-117.072	129	129	0	-1	100	PASS	PASS	PASS	PASS	PASS	FAIL	0	68.5753	68	1.97848	73	5006
249	CCGACCATGGGTGAAGACTGTTA	080703_003s	NORMAL	NO	1	1	1	E	2	1	4	4	None	EAM138	no		EAM131 control	19		synthetic		None	None	None	AUTO	LOW_SIGNAL	110.074	518.203	0	0	26.016	-117.072	129	129	0	-1	100	PASS	PASS	PASS	FAIL	PASS	FAIL	0	74.7123	75	4.17492	73	5454
263	CCGACCATGGGTGAAGACTGTTA	080703_003s	NORMAL	NO	1	1	1	E	2	1	6	4	None	EAM138	no		EAM131 control	19		synthetic		None	None	None	AUTO	LOW_SIGNAL	110.871	564.322	0	0	26.016	-117.072	129	129	0	-1	100	PASS	PASS	PASS	PASS	PASS	FAIL	0	68.5333	69	3.52341	75	5140
277	CCGACCATGGGTGAAGACTGTTA	080703_003s	NORMAL	NO	1	1	1	E	2	1	8	4	None	EAM138	no		EAM131 control	19		synthetic		None	None	None	AUTO	LOW_SIGNAL	111.667	610.44	0	0	26.016	-117.072	129	129	0	-1	100	PASS	PASS	PASS	PASS	PASS	FAIL	0	71.8378	72	4.93527	74	5316
673	TAACCCATGGAATTCAGTTCTCA	080703_003s	NORMAL	NO	1	1	1	M	4	1	1	1	None	EAM139	no	r.ch.7	TGAGAACTGAATTCCATGGGTTA	20		yes		None	None	None	AUTO	DETECTED	48.6944	1150.43	-12.3958	-7.33129	0	0	151.824	139.854	13.7082	103	100	PASS	PASS	PASS	PASS	PASS	PASS	0	6606.5	7215	4773.27	90	594585
687	TAACCCATGGAATTCAGTTCTCA	080703_003s	NORMAL	NO	1	1	1	M	4	1	3	1	None	EAM139	no	r.ch.7	TGAGAACTGAATTCCATGGGTTA	20		yes		None	None	None	AUTO	DETECTED	48.0957	1196.65	-30.5429	-6.09115	0	0	156.497	127.456	22.9672	148	100	PASS	PASS	PASS	PASS	PASS	PASS	0	8645.46	9429.5	4363.86	76	657055
701	TAACCCATGGAATTCAGTTCTCA	080703_003s	NORMAL	NO	1	1	1	M	4	1	5	1	None	EAM139	no	r.ch.7	TGAGAACTGAATTCCATGGGTTA	20		yes		None	None	None	AUTO	DETECTED	49.9592	1243.54	-16.6627	3.96655	0	0	145.158	132.241	17.9481	118	100	PASS	PASS	PASS	PASS	PASS	PASS	0	9140.89	10940	6175.31	82	749553
715	TAACCCATGGAATTCAGTTCTCA	080703_003s	NORMAL	NO	1	1	1	M	4	1	7	1	None	EAM139	no	r.ch.7	TGAGAACTGAATTCCATGGGTTA	20		yes		None	None	None	AUTO	DETECTED	50.8118	1289.96	-15.9309	7.9077	0	0	137.537	124.643	10.0926	119	100	PASS	PASS	PASS	PASS	PASS	PASS	0	11752.6	13735	6752.13	69	810929
225	TAACCCATGGAAATGAGTTCTCA	080703_003s	NORMAL	NO	1	1	1	E	2	1	1	1	None	EAM140	no		EAM133 control	20		synthetic		None	None	None	AUTO	LOW_SIGNAL	39.7016	450.22	0	0	26.016	-117.072	129	129	0	-1	100	PASS	PASS	PASS	PASS	PASS	FAIL	0	65.7867	66	1.89803	75	4934
239	TAACCCATGGAAATGAGTTCTCA	080703_003s	NORMAL	NO	1	1	1	E	2	1	3	1	None	EAM140	no		EAM133 control	20		synthetic		None	None	None	AUTO	LOW_SIGNAL	40.498	496.339	0	0	26.016	-117.072	129	129	0	-1	100	PASS	PASS	PASS	PASS	PASS	PASS	0	67.2857	67	2.34145	70	4710
253	TAACCCATGGAAATGAGTTCTCA	080703_003s	NORMAL	NO	1	1	1	E	2	1	5	1	None	EAM140	no		EAM133 control	20		synthetic		None	None	None	AUTO	LOW_SIGNAL	41.2944	542.457	0	0	26.016	-117.072	129	129	0	-1	100	PASS	PASS	PASS	PASS	PASS	FAIL	0	67.0986	67	1.89853	71	4764
267	TAACCCATGGAAATGAGTTCTCA	080703_003s	NORMAL	NO	1	1	1	E	2	1	7	1	None	EAM140	no		EAM133 control	20		synthetic		None	None	None	AUTO	LOW_SIGNAL	42.0908	588.576	0	0	26.016	-117.072	129	129	0	-1	100	PASS	PASS	PASS	PASS	PASS	PASS	0	68.2857	68	2.24697	77	5258
677	TAACTATACAATCTACTACCTCA	080703_003s	NORMAL	NO	1	1	1	M	4	1	1	5	None	EAM141	no	let-7f	TGAGGTAGTAGATTGTATAGTTA	21		yes		None	None	None	AUTO	DETECTED	140.448	1148.97	-18.6807	-5.61637	0	0	136.091	124.493	9.02845	99	100	PASS	PASS	PASS	PASS	PASS	PASS	0	5587.13	6029	2512.73	71	396686
691	TAACTATACAATCTACTACCTCA	080703_003s	NORMAL	NO	1	1	1	M	4	1	3	5	None	EAM141	no	let-7f	TGAGGTAGTAGATTGTATAGTTA	21		yes		None	None	None	AUTO	DETECTED	141.479	1195.55	-15.6383	0	0	0	136.448	132.517	10.4	109	100	PASS	PASS	PASS	PASS	PASS	PASS	0	5542.53	5698	3427.87	81	448945
705	TAACTATACAATCTACTACCTCA	080703_003s	NORMAL	NO	1	1	1	M	4	1	5	5	None	EAM141	no	let-7f	TGAGGTAGTAGATTGTATAGTTA	21		yes		None	None	None	AUTO	DETECTED	142.178	1242.13	-16.8993	6.36268	0	0	134.891	124.35	13.8727	110	100	PASS	PASS	PASS	PASS	PASS	PASS	0	6363.73	7073	3123.81	70	445461
719	TAACTATACAATCTACTACCTCA	080703_003s	NORMAL	NO	1	1	1	M	4	1	7	5	None	EAM141	no	let-7f	TGAGGTAGTAGATTGTATAGTTA	21		yes		None	None	None	AUTO	DETECTED	142.988	1289.08	-16.7308	17.0825	0	0	130.076	122.35	14.1085	148	100	PASS	PASS	PASS	PASS	PASS	PASS	0	6618.26	6758	3948.3	69	456660
229	TAACTATACAATGTAGTACCTCA	080703_003s	NORMAL	NO	1	1	1	E	2	1	1	5	None	EAM142	no		EAM135 control	21		synthetic		None	None	None	AUTO	LOW_SIGNAL	131.939	448.627	0	0	26.016	-117.072	129	129	0	-1	100	PASS	PASS	PASS	PASS	PASS	FAIL	0	65.026	65	1.69344	77	5007
243	TAACTATACAATGTAGTACCTCA	080703_003s	NORMAL	NO	1	1	1	E	2	1	3	5	None	EAM142	no		EAM135 control	21		synthetic		None	None	None	AUTO	LOW_SIGNAL	132.735	494.746	0	0	26.016	-117.072	129	129	0	-1	100	PASS	PASS	PASS	PASS	PASS	FAIL	0	66.6795	67	1.84808	78	5201
257	TAACTATACAATGTAGTACCTCA	080703_003s	NORMAL	NO	1	1	1	E	2	1	5	5	None	EAM142	no		EAM135 control	21		synthetic		None	None	None	AUTO	LOW_SIGNAL	133.532	540.864	0	0	26.016	-117.072	129	129	0	-1	100	PASS	PASS	PASS	PASS	PASS	FAIL	0	67.3797	67	1.82085	79	5323
271	TAACTATACAATGTAGTACCTCA	080703_003s	NORMAL	NO	1	1	1	E	2	1	7	5	None	EAM142	no		EAM135 control	21		synthetic		None	None	None	AUTO	LOW_SIGNAL	134.328	586.983	0	0	26.016	-117.072	129	129	0	-1	100	PASS	PASS	PASS	PASS	PASS	FAIL	0	66.6164	67	1.6802	73	4863
795	TAACCATACAACCTATTACCTCA	080703_003s	NORMAL	NO	1	1	1	O	4	3	2	4	None	EAM143	no	let-7c, like	TGAGGTAATAGGTTGTATGGTTA	22		yes		None	None	None	AUTO	DETECTED	817.041	1163.46	0	-5.91172	78.048	39.024	148.248	136.875	9.33002	82	100	PASS	PASS	PASS	PASS	PASS	PASS	0	3976.34	3608.5	2809.69	86	341965
809	TAACCATACAACCTATTACCTCA	080703_003s	NORMAL	NO	1	1	1	O	4	3	4	4	None	EAM143	no	let-7c, like	TGAGGTAATAGGTTGTATGGTTA	22		yes		None	None	None	AUTO	DETECTED	818	1210.2	2.62002	2.18017	78.048	39.024	143.088	130.08	13.7082	83	100	PASS	PASS	PASS	PASS	PASS	PASS	0	5084.79	4452	3726.83	76	386444
823	TAACCATACAACCTATTACCTCA	080703_003s	NORMAL	NO	1	1	1	O	4	3	6	4	None	EAM143	no	let-7c, like	TGAGGTAATAGGTTGTATGGTTA	22		yes		None	None	None	AUTO	DETECTED	819	1256.5	5.26862	4.49055	78.048	39.024	143.088	130.08	7.02702	84	100	PASS	PASS	PASS	PASS	PASS	PASS	0	5102.28	4715.5	3754.48	78	397978
837	TAACCATACAACCTATTACCTCA	080703_003s	NORMAL	NO	1	1	1	O	4	3	8	4	None	EAM143	no	let-7c, like	TGAGGTAATAGGTTGTATGGTTA	22		yes		None	None	None	AUTO	DETECTED	819.581	1303.24	2.46441	12.5396	78.048	39.024	145.348	134.52	11.7361	84	100	PASS	PASS	PASS	PASS	PASS	PASS	0	5209.64	4744	4592.94	83	432400
347	TAACCATAGAACGTATTACCTCA	080703_003s	NORMAL	NO	1	1	1	G	2	3	2	4	None	EAM144	no		EAM137 control	22		synthetic		None	None	None	AUTO	LOW_SIGNAL	805.056	466.139	0	0	78.048	-39.024	129	129	0	-1	100	PASS	PASS	PASS	PASS	PASS	PASS	0	64.4167	64	1.28644	72	4638
361	TAACCATAGAACGTATTACCTCA	080703_003s	NORMAL	NO	1	1	1	G	2	3	4	4	None	EAM144	no		EAM137 control	22		synthetic		None	None	None	AUTO	LOW_SIGNAL	805.853	512.257	0	0	78.048	-39.024	129	129	0	-1	100	PASS	PASS	PASS	PASS	PASS	FAIL	0	63.2027	63	1.07244	74	4677
375	TAACCATAGAACGTATTACCTCA	080703_003s	NORMAL	NO	1	1	1	G	2	3	6	4	None	EAM144	no		EAM137 control	22		synthetic		None	None	None	AUTO	LOW_SIGNAL	806.649	558.376	0	0	78.048	-39.024	129	129	0	-1	100	PASS	PASS	PASS	PASS	PASS	FAIL	0	64.2	64	1.27343	75	4815
389	TAACCATAGAACGTATTACCTCA	080703_003s	NORMAL	NO	1	1	1	G	2	3	8	4	None	EAM144	no		EAM137 control	22		synthetic		None	None	None	AUTO	LOW_SIGNAL	807.446	604.495	0	0	78.048	-39.024	129	129	0	-1	100	PASS	PASS	PASS	PASS	PASS	FAIL	0	63.4429	63	1.31475	70	4441
785	AACCATACAACCTACTACCTCA	080703_003s	NORMAL	NO	1	1	1	O	4	3	1	1	None	EAM145	let-7c 14.50	let-7c	TGAGGTAGTAGGTTGTATGGTT	23		yes		None	None	None	AUTO	DETECTED	747.324	1140.66	-1.32748	-18.1544	78.048	39.024	143.922	131.129	13.7082	77	100	PASS	PASS	PASS	PASS	PASS	PASS	0	4277.51	2774	4191.17	81	346478
799	AACCATACAACCTACTACCTCA	080703_003s	NORMAL	NO	1	1	1	O	4	3	3	1	None	EAM145	let-7c 14.50	let-7c	TGAGGTAGTAGGTTGTATGGTT	23		yes		None	None	None	AUTO	DETECTED	747.926	1187.37	-3.85857	-10.4213	78.048	39.024	148.652	135.755	18.5546	79	100	PASS	PASS	PASS	FAIL	PASS	PASS	0	4900.28	3191	5472.15	85	416524
813	AACCATACAACCTACTACCTCA	080703_003s	NORMAL	NO	1	1	1	O	4	3	5	1	None	EAM145	let-7c 14.50	let-7c	TGAGGTAGTAGGTTGTATGGTT	23		yes		None	None	None	AUTO	DETECTED	748.907	1234.44	-1.45054	2.00868	78.048	39.024	144.964	133.361	10.3423	79	100	PASS	PASS	PASS	FAIL	PASS	PASS	0	4541.9	3235	4740.04	83	376978
827	AACCATACAACCTACTACCTCA	080703_003s	NORMAL	NO	1	1	1	O	4	3	7	1	None	EAM145	let-7c 14.50	let-7c	TGAGGTAGTAGGTTGTATGGTT	23		yes		None	None	None	AUTO	DETECTED	749.748	1280.78	0	4.76844	78.048	39.024	150.277	140.141	14.0611	77	100	PASS	PASS	PASS	FAIL	PASS	PASS	0	4461.61	3678	5015.57	93	414930
337	AACCATACAAGCTAGTACCTCA	080703_003s	NORMAL	NO	1	1	1	G	2	3	1	1	None	EAM146	no		EAM139 control	23		synthetic		None	None	None	AUTO	DETECTED	735.537	441.911	0	-30.7372	78.048	-39.024	144.603	144.603	16.1931	73	100	PASS	PASS	PASS	PASS	PASS	PASS	0	2034.55	2558	1264.81	99	201420
351	AACCATACAAGCTAGTACCTCA	080703_003s	NORMAL	NO	1	1	1	G	2	3	3	1	None	EAM146	no		EAM139 control	23		synthetic		None	None	None	AUTO	DETECTED	736.229	488.678	0	-22.3111	78.048	-39.024	156.998	140.1	11.3736	72	100	PASS	PASS	PASS	PASS	PASS	PASS	0	2186.41	2520	1219.43	91	198963
365	AACCATACAAGCTAGTACCTCA	080703_003s	NORMAL	NO	1	1	1	G	2	3	5	1	None	EAM146	no		EAM139 control	23		synthetic		None	None	None	AUTO	DETECTED	736.91	535.538	-2.12857	-12.6602	78.048	-39.024	157.4	133.033	18.4063	73	100	PASS	PASS	PASS	PASS	PASS	PASS	0	2384.7	2709	1125.18	81	193161
379	AACCATACAAGCTAGTACCTCA	080703_003s	NORMAL	NO	1	1	1	G	2	3	7	1	None	EAM146	no		EAM139 control	23		synthetic		None	None	None	AUTO	DETECTED	737.934	581.623	0	-13.1025	78.048	-39.024	144.548	132.601	12.4243	72	100	PASS	PASS	PASS	PASS	PASS	PASS	0	2663.53	3086	1359.19	81	215746
789	AACCACACAACCTACTACCTCA	080703_003s	NORMAL	NO	1	1	1	O	4	3	1	5	None	EAM147	let-7b 16.62	let-7b	TGAGGTAGTAGGTTGTGTGGTT	24		yes		None	None	None	AUTO	DETECTED	839.821	1139.38	2.05632	-14.0004	78.048	39.024	160.878	142.471	11.0059	74	100	PASS	PASS	PASS	PASS	PASS	PASS	0	3217.75	2445	3063.28	95	305686
803	AACCACACAACCTACTACCTCA	080703_003s	NORMAL	NO	1	1	1	O	4	3	3	5	None	EAM147	let-7b 16.62	let-7b	TGAGGTAGTAGGTTGTGTGGTT	24		yes		None	None	None	AUTO	DETECTED	840.082	1186.26	-4.91452	-4.09835	78.048	39.024	151.295	136.465	11.6408	80	100	PASS	PASS	PASS	PASS	PASS	PASS	0	3866.75	2838	3604.21	88	340274
817	AACCACACAACCTACTACCTCA	080703_003s	NORMAL	NO	1	1	1	O	4	3	5	5	None	EAM147	let-7b 16.62	let-7b	TGAGGTAGTAGGTTGTGTGGTT	24		yes		None	None	None	AUTO	DETECTED	841.266	1232.54	0	-2.0976	78.048	39.024	155.448	142.94	10.635	79	100	PASS	PASS	PASS	PASS	PASS	PASS	0	3411.13	3027	2929.22	93	317235
831	AACCACACAACCTACTACCTCA	080703_003s	NORMAL	NO	1	1	1	O	4	3	7	5	None	EAM147	let-7b 16.62	let-7b	TGAGGTAGTAGGTTGTGTGGTT	24		yes		None	None	None	AUTO	DETECTED	841.972	1279.36	0	7.05817	78.048	39.024	148.543	133.987	15.8536	78	100	PASS	PASS	PASS	FAIL	PASS	PASS	0	4472.82	3568	4519.79	82	366771
341	AACCACACAAGCTAGTACCTCA	080703_003s	NORMAL	NO	1	1	1	G	2	3	1	5	None	EAM148			EAM147 control	24		synthetic		None	None	None	AUTO	DETECTED	828.5	440.896	10.1784	-23.2217	78.048	-39.024	143.088	130.08	9.04639	77	100	PASS	PASS	PASS	PASS	PASS	PASS	0	2883.94	3036	1363.79	80	230715
355	AACCACACAAGCTAGTACCTCA	080703_003s	NORMAL	NO	1	1	1	G	2	3	3	5	None	EAM148			EAM147 control	24		synthetic		None	None	None	AUTO	DETECTED	828.96	487.642	5.80533	-15.0683	78.048	-39.024	150.657	148.025	16.6425	72	100	PASS	PASS	PASS	PASS	PASS	PASS	0	2263.97	2103	1607.99	101	228661
369	AACCACACAAGCTAGTACCTCA	080703_003s	NORMAL	NO	1	1	1	G	2	3	5	5	None	EAM148			EAM147 control	24		synthetic		None	None	None	AUTO	DETECTED	829.954	533.574	8.36898	-17.489	78.048	-39.024	149.822	145.427	11.7304	74	100	PASS	PASS	PASS	PASS	PASS	PASS	0	2343.45	2324	1864.32	100	234345
383	AACCACACAAGCTAGTACCTCA	080703_003s	NORMAL	NO	1	1	1	G	2	3	7	5	None	EAM148			EAM147 control	24		synthetic		None	None	None	AUTO	DETECTED	830.598	580.667	6.39126	-4.81925	78.048	-39.024	145.234	135.638	16.8331	72	100	PASS	PASS	PASS	PASS	PASS	PASS	0	2392.95	2536	1686.69	85	203401
456	GCATTCACCCGCGTGCCTTA	080703_003s	NORMAL	NO	1	1	1	I	3	1	2	1	None	EAM149II	no			25		yes		None	None	None	AUTO	DETECTED	44.468	823.516	5.14214	-8.48966	0	-52.032	159.798	157.69	14.2051	113	100	PASS	PASS	PASS	PASS	PASS	PASS	0	11167.5	8629	10771.6	117	1306597
470	GCATTCACCCGCGTGCCTTA	080703_003s	NORMAL	NO	1	1	1	I	3	1	4	1	None	EAM149II	no			25		yes		None	None	None	AUTO	DETECTED	45.1168	870.313	3.22272	0	0	-52.032	151.746	139.2	14.7709	127	100	PASS	PASS	PASS	PASS	PASS	PASS	0	14365.6	15504.5	9932.26	90	1292902
484	GCATTCACCCGCGTGCCTTA	080703_003s	NORMAL	NO	1	1	1	I	3	1	6	1	None	EAM149II	no			25		yes		None	None	None	AUTO	DETECTED	46.1222	917	5.94159	7.72985	0	-52.032	130.08	117.072	10.077	155	100	PASS	PASS	PASS	PASS	PASS	PASS	0	17779.8	20382	9294.71	65	1155688
498	GCATTCACCCGCGTGCCTTA	080703_003s	NORMAL	NO	1	1	1	I	3	1	8	1	None	EAM149II	no			25		yes		None	None	None	AUTO	DETECTED	46.6443	963.16	2.37385	8.26576	0	-52.032	137.31	134.974	14.04	129	100	PASS	PASS	PASS	PASS	PASS	PASS	0	15259	14864.5	11991.5	84	1281753
8	TCATACAGCTAGATAACCAAAGA	080703_003s	NORMAL	NO	1	1	1	A	1	1	2	1	None	EAM150II	no, but 12/12 mir-131-(1,2,3) 13.92,11.91,16.62			26		yes		None	None	None	AUTO	DETECTED	30.6077	121.923	-6.75429	-6.0717	-13.008	-182.112	163.535	153.543	11.5991	118	100	PASS	PASS	PASS	PASS	PASS	PASS	0	14331.3	13307	12541	107	1533452
22	TCATACAGCTAGATAACCAAAGA	080703_003s	NORMAL	NO	1	1	1	A	1	1	4	1	None	EAM150II	no, but 12/12 mir-131-(1,2,3) 13.92,11.91,16.62			26		yes		None	None	None	AUTO	DETECTED	31.124	168.116	-10.3975	-5.10467	-13.008	-182.112	164.565	152.202	16.0631	119	100	PASS	PASS	PASS	PASS	PASS	PASS	0	13014.1	11106	11348.7	105	1366481
36	TCATACAGCTAGATAACCAAAGA	080703_003s	NORMAL	NO	1	1	1	A	1	1	6	1	None	EAM150II	no, but 12/12 mir-131-(1,2,3) 13.92,11.91,16.62			26		yes		None	None	None	AUTO	DETECTED	31.9857	214.757	-9.54774	1.69269	-13.008	-182.112	144.774	131.78	16.957	121	100	PASS	PASS	PASS	PASS	PASS	PASS	0	14526.1	16170	9377.32	79	1147560
50	TCATACAGCTAGATAACCAAAGA	080703_003s	NORMAL	NO	1	1	1	A	1	1	8	1	None	EAM150II	no, but 12/12 mir-131-(1,2,3) 13.92,11.91,16.62			26		yes		None	None	None	AUTO	DETECTED	33.1168	261.603	-5.19364	11.1506	-13.008	-182.112	145.443	132.45	11.3736	117	100	PASS	PASS	PASS	PASS	PASS	PASS	0	15795.6	19370	10955	81	1279447
460	ACAAGATCGGATCTACGG	080703_003s	NORMAL	NO	1	1	1	I	3	1	2	5	None	EAM151	no			28		yes		None	None	None	AUTO	DETECTED	136.939	821.263	8.17863	-17.0754	0	-52.032	152.792	142.971	12.3149	96	100	PASS	PASS	PASS	PASS	PASS	PASS	0	7827.55	8345	6342.98	95	743617
474	ACAAGATCGGATCTACGG	080703_003s	NORMAL	NO	1	1	1	I	3	1	4	5	None	EAM151	no			28		yes		None	None	None	AUTO	DETECTED	137.84	867.607	9.54223	-14.1473	0	-52.032	145.584	133.575	12.2225	95	100	PASS	PASS	PASS	PASS	PASS	PASS	0	7570.51	8198	5249.76	83	628352
488	ACAAGATCGGATCTACGG	080703_003s	NORMAL	NO	1	1	1	I	3	1	6	5	None	EAM151	no			28		yes		None	None	None	AUTO	DETECTED	139.074	914.361	15.2384	-5.87837	0	-52.032	149.638	136.803	13.7082	96	100	PASS	PASS	PASS	PASS	PASS	PASS	0	8752.74	9958	6785.35	87	761488
502	ACAAGATCGGATCTACGG	080703_003s	NORMAL	NO	1	1	1	I	3	1	8	5	None	EAM151	no			28		yes		None	None	None	AUTO	DETECTED	139.735	961.216	13.48	3.69582	0	-52.032	144.968	134.615	13.3227	98	100	PASS	PASS	PASS	PASS	PASS	PASS	0	9005.21	10345	7079.4	83	747432
12	ACTTTCGGTTATCTAGCTTTAT	080703_003s	NORMAL	NO	1	1	1	A	1	1	2	5	None	EAM152	no			3		yes		None	None	None	AUTO	DETECTED	122.859	119.329	-6.57079	-19.0959	-13.008	-182.112	143.855	143.389	15.921	86	100	PASS	PASS	PASS	PASS	PASS	PASS	0	4565.84	4398	3420.13	96	438321
26	ACTTTCGGTTATCTAGCTTTAT	080703_003s	NORMAL	NO	1	1	1	A	1	1	4	5	None	EAM152	no			3		yes		None	None	None	AUTO	DETECTED	122.935	165.768	-15.9388	-14.922	-13.008	-182.112	163.585	139.932	15.1172	87	100	PASS	PASS	PASS	PASS	PASS	PASS	0	3155.05	3595	2163.34	93	293420
40	ACTTTCGGTTATCTAGCTTTAT	080703_003s	NORMAL	NO	1	1	1	A	1	1	6	5	None	EAM152	no			3		yes		None	None	None	AUTO	DETECTED	124.264	212.557	-9.01088	-6.21302	-13.008	-182.112	148.183	138.391	15.8536	79	100	PASS	PASS	PASS	PASS	PASS	PASS	0	2859.49	3049.5	1766.31	88	251635
54	ACTTTCGGTTATCTAGCTTTAT	080703_003s	NORMAL	NO	1	1	1	A	1	1	8	5	None	EAM152	no			3		yes		None	None	None	AUTO	DETECTED	125.124	259.133	-8.18726	0	-13.008	-182.112	149.11	143.465	17.4669	81	100	PASS	PASS	PASS	PASS	PASS	PASS	0	3597.92	4004	2552.93	96	345400
450	AACTATACAACCTACTACCTCA	080703_003s	NORMAL	NO	1	1	1	I	3	1	1	2	None	EAM153	let-7a-(1,2,3,4) 13.37,12.84,15.55, 15.61			4		yes		None	None	None	AUTO	DETECTED	66.4068	799.881	-4.25386	-10.7937	0	-52.032	157.493	146.267	13.0359	106	100	PASS	PASS	PASS	PASS	PASS	PASS	0	9974	9715	8318.56	99	987426
464	AACTATACAACCTACTACCTCA	080703_003s	NORMAL	NO	1	1	1	I	3	1	3	2	None	EAM153	let-7a-(1,2,3,4) 13.37,12.84,15.55, 15.61			4		yes		None	None	None	AUTO	DETECTED	67.1721	846.5	-4.65738	-4.2881	0	-52.032	156.096	143.088	15.6766	105	100	PASS	PASS	PASS	PASS	PASS	PASS	0	8836.3	9239.5	5979.81	94	830612
478	AACTATACAACCTACTACCTCA	080703_003s	NORMAL	NO	1	1	1	I	3	1	5	2	None	EAM153	let-7a-(1,2,3,4) 13.37,12.84,15.55, 15.61			4		yes		None	None	None	AUTO	DETECTED	68.8238	892.976	6.46817	0	0	-52.032	168.31	135.805	21.9419	125	100	PASS	PASS	PASS	PASS	PASS	PASS	0	9272.5	8343	8402.89	88	815980
492	AACTATACAACCTACTACCTCA	080703_003s	NORMAL	NO	1	1	1	I	3	1	7	2	None	EAM153	let-7a-(1,2,3,4) 13.37,12.84,15.55, 15.61			4		yes		None	None	None	AUTO	DETECTED	68.6753	940.253	-5.82349	15.4232	0	-52.032	140.682	133.281	10.4846	116	100	PASS	PASS	PASS	PASS	PASS	PASS	0	9660.22	9939.5	5931.78	82	792138
2	AAAGAGACCGGTTCACTGTGA	080703_003s	NORMAL	NO	1	1	1	A	1	1	1	2	None	EAM154	mir-128a/b 17.65/14.88			4		yes		None	None	None	AUTO	DETECTED	52.5	98	-16.7548	-12.1281	-13.008	-182.112	156.096	143.088	6.91318	108	100	PASS	PASS	PASS	PASS	PASS	PASS	0	12648	14004	7766.99	96	1214205
16	AAAGAGACCGGTTCACTGTGA	080703_003s	NORMAL	NO	1	1	1	A	1	1	3	2	None	EAM154	mir-128a/b 17.65/14.88			4		yes		None	None	None	AUTO	DETECTED	53.3613	144.668	-15.9102	-4.9828	-13.008	-182.112	159.214	158.549	13.028	113	100	PASS	PASS	PASS	PASS	PASS	PASS	0	10855.1	11187.5	8631.87	116	1259188
30	AAAGAGACCGGTTCACTGTGA	080703_003s	NORMAL	NO	1	1	1	A	1	1	5	2	None	EAM154	mir-128a/b 17.65/14.88			4		yes		None	None	None	AUTO	DETECTED	54.3837	191.043	-12.97	-1.65061	-13.008	-182.112	160.636	149.042	9.39953	116	100	PASS	PASS	PASS	PASS	PASS	PASS	0	11987	13100	7997.39	102	1222669
44	AAAGAGACCGGTTCACTGTGA	080703_003s	NORMAL	NO	1	1	1	A	1	1	7	2	None	EAM154	mir-128a/b 17.65/14.88			4		yes		None	None	None	AUTO	DETECTED	55	238.298	-15.3129	13.1432	-13.008	-182.112	172.347	159.416	13.7677	110	100	PASS	PASS	PASS	PASS	PASS	PASS	0	10351.8	11555.5	8323.67	118	1221511
568	TCCATCATCAAAACAAATGGAGT	080703_003s	NORMAL	NO	1	1	1	K	3	3	2	1	None	EAM155	no			5		yes		None	None	None	AUTO	DETECTED	741.5	814.808	8.43646	-18.3989	65.04	0	158.749	140.703	19.6626	78	100	PASS	PASS	PASS	PASS	PASS	PASS	0	4195.86	3703.5	3483.28	90	377627
582	TCCATCATCAAAACAAATGGAGT	080703_003s	NORMAL	NO	1	1	1	K	3	3	4	1	None	EAM155	no			5		yes		None	None	None	AUTO	DETECTED	741.917	861.694	3.49733	-8.41582	65.04	0	147.113	145.968	18.5546	81	100	PASS	PASS	PASS	PASS	PASS	PASS	0	4131	2597	4021.9	99	408969
596	TCCATCATCAAAACAAATGGAGT	080703_003s	NORMAL	NO	1	1	1	K	3	3	6	1	None	EAM155	no			5		yes		None	None	None	AUTO	DETECTED	742.985	907.83	7.0288	-8.19669	65.04	0	145.434	134.997	19.1641	78	100	PASS	PASS	PASS	PASS	PASS	PASS	0	3631.84	3220	3222.61	87	315970
610	TCCATCATCAAAACAAATGGAGT	080703_003s	NORMAL	NO	1	1	1	K	3	3	8	1	None	EAM155	no			5		yes		None	None	None	AUTO	DETECTED	743.569	954.402	4.26666	-2.29688	65.04	0	149.641	140.099	16.8331	75	100	PASS	PASS	PASS	FAIL	PASS	PASS	0	4047.77	1849	4435.12	88	356204
120	ACTCACCGAGAGCGTTGAATGTT	080703_003s	NORMAL	NO	1	1	1	C	1	3	2	1	None	EAM156	no			5		yes		None	None	None	AUTO	DETECTED	732.739	116.594	10.8437	-11.0578	104.064	-91.056	157.961	156.6	18.6623	104	100	PASS	PASS	PASS	PASS	PASS	PASS	0	4724.57	4915	3382.4	115	543325
134	ACTCACCGAGAGCGTTGAATGTT	080703_003s	NORMAL	NO	1	1	1	C	1	3	4	1	None	EAM156	no			5		yes		None	None	None	AUTO	DETECTED	733.525	163.037	10.7016	-6.83567	104.064	-91.056	160.885	148.224	16.6326	97	100	PASS	PASS	PASS	PASS	PASS	PASS	0	4570.61	4848.5	2865.85	104	475343
148	ACTCACCGAGAGCGTTGAATGTT	080703_003s	NORMAL	NO	1	1	1	C	1	3	6	1	None	EAM156	no			5		yes		None	None	None	AUTO	DETECTED	734.064	209.691	7.35193	0	104.064	-91.056	145.163	144.612	13.0242	94	100	PASS	PASS	PASS	PASS	PASS	PASS	0	4519.02	4837	2762.31	97	438345
162	ACTCACCGAGAGCGTTGAATGTT	080703_003s	NORMAL	NO	1	1	1	C	1	3	8	1	None	EAM156	no			5		yes		None	None	None	AUTO	DETECTED	735	256.143	9.17245	4.46197	104.064	-91.056	143.088	143.088	14.3205	88	100	PASS	PASS	PASS	PASS	PASS	PASS	0	4810.08	4698	3071.83	95	456958
572	TGGTGTCAGAAGTGGGATAC	080703_003s	NORMAL	NO	1	1	1	K	3	3	2	5	None	EAM157	no			6		yes		None	None	None	AUTO	DETECTED	834.882	813.013	23.3229	-21.0332	65.04	0	130.077	111.848	15.9953	71	100	PASS	PASS	PASS	PASS	PASS	PASS	0	225.814	234	68.8305	59	13323
586	TGGTGTCAGAAGTGGGATAC	080703_003s	NORMAL	NO	1	1	1	K	3	3	4	5	None	EAM157	no			6		yes		None	None	None	AUTO	DETECTED	835.556	859.373	21.7406	-17.8916	65.04	0	129.337	110.309	18.0601	72	100	PASS	PASS	PASS	PASS	PASS	PASS	0	195.073	193	59.5585	55	10729
600	TGGTGTCAGAAGTGGGATAC	080703_003s	NORMAL	NO	1	1	1	K	3	3	6	5	None	EAM157	no			6		yes		None	None	None	AUTO	DETECTED	836.562	905.808	24.4567	-13.7829	65.04	0	122.633	104.874	13.554	73	100	PASS	PASS	PASS	PASS	PASS	PASS	0	196.549	200	51.6455	51	10024
614	TGGTGTCAGAAGTGGGATAC	080703_003s	NORMAL	NO	1	1	1	K	3	3	8	5	None	EAM157	no			6		yes		None	None	None	AUTO	DETECTED	836.654	952.7	15.2985	-3.71805	65.04	0	114.142	103.855	9.22777	70	100	PASS	PASS	PASS	PASS	PASS	PASS	0	182.9	186.5	44.0993	50	9145
124	TACAGCTAAATAACCAAAGA	080703_003s	NORMAL	NO	1	1	1	C	1	3	2	5	None	EAM158	no			6		yes		None	None	None	AUTO	DETECTED	825.144	114.13	13.0207	-22.3892	104.064	-91.056	127.943	111.137	20.7622	80	100	PASS	PASS	PASS	PASS	PASS	PASS	0	85.3448	85	3.26358	58	4950
138	TACAGCTAAATAACCAAAGA	080703_003s	NORMAL	NO	1	1	1	C	1	3	4	5	None	EAM158	no			6		yes		None	None	None	AUTO	DETECTED	826.053	161	14.4824	-12.6166	104.064	-91.056	127.607	115.298	20.1142	82	100	PASS	PASS	PASS	PASS	PASS	PASS	0	87.127	87	3.34323	63	5489
152	TACAGCTAAATAACCAAAGA	080703_003s	NORMAL	NO	1	1	1	C	1	3	6	5	None	EAM158	no			6		yes		None	None	None	AUTO	DETECTED	826.671	207.286	12.1728	-10.4424	104.064	-91.056	127.849	107.953	25.9378	80	100	PASS	PASS	PASS	PASS	PASS	PASS	0	84.4259	84	3.42908	54	4559
166	TACAGCTAAATAACCAAAGA	080703_003s	NORMAL	NO	1	1	1	C	1	3	8	5	None	EAM158	no			6		yes		None	None	None	AUTO	DETECTED	826.689	254.5	2.03806	3.81034	104.064	-91.056	105.59	104.707	28.7558	76	100	PASS	PASS	PASS	PASS	PASS	PASS	0	79.7885	79	3.4433	52	4149
562	ATGCCCTTTTAACATTGCACTG	080703_003s	NORMAL	NO	1	1	1	K	3	3	1	2	None	EAM159	mir-130a 15.24			7		yes		None	None	None	AUTO	DETECTED	763.94	790.79	5.56	-25.696	65.04	0	145.321	134.613	15.5892	75	100	PASS	PASS	PASS	PASS	PASS	PASS	0	2717.64	2642.5	1900.6	84	228282
576	ATGCCCTTTTAACATTGCACTG	080703_003s	NORMAL	NO	1	1	1	K	3	3	3	2	None	EAM159	mir-130a 15.24			7		yes		None	None	None	AUTO	DETECTED	764.617	837.49	4.00069	-18.1282	65.04	0	151.257	139.611	12.2225	75	100	PASS	PASS	PASS	PASS	PASS	PASS	0	2589.25	2292	2173.6	88	227854
590	ATGCCCTTTTAACATTGCACTG	080703_003s	NORMAL	NO	1	1	1	K	3	3	5	2	None	EAM159	mir-130a 15.24			7		yes		None	None	None	AUTO	DETECTED	765.399	883.904	3.81967	-14.2886	65.04	0	143.668	131.726	16.7567	76	100	PASS	PASS	PASS	PASS	PASS	PASS	0	2727.59	2533	2292	80	218207
604	ATGCCCTTTTAACATTGCACTG	080703_003s	NORMAL	NO	1	1	1	K	3	3	7	2	None	EAM159	mir-130a 15.24			7		yes		None	None	None	AUTO	DETECTED	766.395	931.405	6.4127	3.69582	65.04	0	145.421	133.865	12.8106	75	100	PASS	PASS	PASS	PASS	PASS	PASS	0	2617.56	2390.5	2257.13	84	219875
114	AACCTATCCTGAATTACTTGAA	080703_003s	NORMAL	NO	1	1	1	C	1	3	1	2	None	EAM160	mir-26b 11.65			7		yes		None	None	None	AUTO	DETECTED	754.641	92.5909	0	-18.1551	104.064	-91.056	156.592	144.114	13.4104	94	100	PASS	PASS	PASS	PASS	PASS	PASS	0	5058.24	4752	2478.46	93	470416
128	AACCTATCCTGAATTACTTGAA	080703_003s	NORMAL	NO	1	1	1	C	1	3	3	2	None	EAM160	mir-26b 11.65			7		yes		None	None	None	AUTO	DETECTED	755.725	139.417	4.70571	-8.9563	104.064	-91.056	158.218	153.434	18.9636	100	100	PASS	PASS	PASS	PASS	PASS	PASS	0	4759.52	4308	3135.78	108	514028
142	AACCTATCCTGAATTACTTGAA	080703_003s	NORMAL	NO	1	1	1	C	1	3	5	2	None	EAM160	mir-26b 11.65			7		yes		None	None	None	AUTO	DETECTED	756.434	185.665	3.56799	-7.2648	104.064	-91.056	160.809	153.653	14.7396	93	100	PASS	PASS	PASS	PASS	PASS	PASS	0	4198.26	3672	2920.15	109	457610
156	AACCTATCCTGAATTACTTGAA	080703_003s	NORMAL	NO	1	1	1	C	1	3	7	2	None	EAM160	mir-26b 11.65			7		yes		None	None	None	AUTO	DETECTED	757.342	232.851	5.0225	6.61476	104.064	-91.056	154.103	151.695	15.6193	94	100	PASS	PASS	PASS	PASS	PASS	PASS	0	3901.75	3591.5	2629.89	104	405782
457	CTCAATAGACTGTGAGCTCCTT	080703_003s	NORMAL	NO	1	1	1	I	3	1	2	2	None	EAM161	no			8		yes		None	None	None	AUTO	DETECTED	67.6358	823.339	6.55362	-5.60605	0	-52.032	131.758	119.059	18.2803	86	100	PASS	PASS	PASS	PASS	PASS	PASS	0	374.152	382	142.536	66	24694
471	CTCAATAGACTGTGAGCTCCTT	080703_003s	NORMAL	NO	1	1	1	I	3	1	4	2	None	EAM161	no			8		yes		None	None	None	AUTO	DETECTED	68.5482	870.151	8.06271	3.40285	0	-52.032	135.807	123.34	15.4302	86	100	PASS	PASS	PASS	PASS	PASS	PASS	0	457.69	459	188.031	71	32496
485	CTCAATAGACTGTGAGCTCCTT	080703_003s	NORMAL	NO	1	1	1	I	3	1	6	2	None	EAM161	no			8		yes		None	None	None	AUTO	DETECTED	69.1905	916.869	6.0582	11.2057	0	-52.032	132.656	124.937	14.056	88	100	PASS	PASS	PASS	PASS	PASS	PASS	0	649.07	670	297.38	71	46084
499	CTCAATAGACTGTGAGCTCCTT	080703_003s	NORMAL	NO	1	1	1	I	3	1	8	2	None	EAM161	no			8		yes		None	None	None	AUTO	DETECTED	70	963.105	6.2291	12.7285	0	-52.032	117.072	117.072	9.85093	87	100	PASS	PASS	PASS	PASS	PASS	PASS	0	949.585	968	425.193	65	61723
9	ATCAAGGTCCGCTGTGAACACG	080703_003s	NORMAL	NO	1	1	1	A	1	1	2	2	None	EAM162	no			8		yes		None	None	None	AUTO	DETECTED	53.45	121.612	-9.57687	-4.93199	-13.008	-182.112	134.916	111.593	14.1085	96	100	PASS	PASS	PASS	PASS	PASS	PASS	0	357.982	337.5	117.469	56	20047
23	ATCAAGGTCCGCTGTGAACACG	080703_003s	NORMAL	NO	1	1	1	A	1	1	4	2	None	EAM162	no			8		yes		None	None	None	AUTO	DETECTED	54	168.395	-12.7818	3.70078	-13.008	-182.112	117.072	104.064	10.293	86	100	PASS	PASS	PASS	PASS	PASS	PASS	0	173.7	174	24.9769	50	8685
37	ATCAAGGTCCGCTGTGAACACG	080703_003s	NORMAL	NO	1	1	1	A	1	1	6	2	None	EAM162	no			8		yes		None	None	None	AUTO	DETECTED	55	215	-10.1332	10.0315	-13.008	-182.112	117.072	117.072	13.9716	89	100	PASS	PASS	PASS	PASS	PASS	PASS	0	143.232	147	27.1928	69	9883
51	ATCAAGGTCCGCTGTGAACACG	080703_003s	NORMAL	NO	1	1	1	A	1	1	8	2	None	EAM162	no			8		yes		None	None	None	AUTO	DETECTED	55.9658	261.555	-7.93003	15.7058	-13.008	-182.112	126.735	110.716	14.8255	91	100	PASS	PASS	PASS	PASS	PASS	PASS	0	180.105	180	33.8414	57	10266
461	TCCATAAAGTAGGAAACACTACA	080703_003s	NORMAL	NO	1	1	1	I	3	1	2	6	None	EAM163	no			9		yes		None	None	None	AUTO	DETECTED	160.402	821.109	13.4375	-13.9052	0	-52.032	138.848	129.41	11.2893	75	100	PASS	PASS	PASS	PASS	PASS	PASS	0	770.685	734	311.024	73	56260
475	TCCATAAAGTAGGAAACACTACA	080703_003s	NORMAL	NO	1	1	1	I	3	1	4	6	None	EAM163	no			9		yes		None	None	None	AUTO	DETECTED	160.87	868	9.16372	-3.85302	0	-52.032	168.079	129.505	70.9935	84	100	PASS	PASS	PASS	PASS	PASS	PASS	0	905.079	916	339.887	76	68786
489	TCCATAAAGTAGGAAACACTACA	080703_003s	NORMAL	NO	1	1	1	I	3	1	6	6	None	EAM163	no			9		yes		None	None	None	AUTO	DETECTED	162.062	914.096	14.3073	-4.15313	0	-52.032	143.307	118.028	16.6023	78	100	PASS	PASS	PASS	PASS	PASS	PASS	0	1179.4	1184	307.368	67	79020
503	TCCATAAAGTAGGAAACACTACA	080703_003s	NORMAL	NO	1	1	1	I	3	1	8	6	None	EAM163	no			9		yes		None	None	None	AUTO	DETECTED	162.721	961.079	12.5235	7.09628	0	-52.032	139.378	135.797	12.8106	79	100	PASS	PASS	PASS	PASS	PASS	PASS	0	1634.26	1729.5	795.519	86	140546
13	GAGTGCTTGCTAGGTGCCAAG	080703_003s	NORMAL	NO	1	1	1	A	1	1	2	6	None	EAM164	no			9		yes		None	None	None	AUTO	LOW_SIGNAL	146.423	120.399	0	0	-13.008	-182.112	129	129	0	-1	100	PASS	PASS	PASS	PASS	PASS	FAIL	0	66.1571	66	1.35813	70	4631
27	GAGTGCTTGCTAGGTGCCAAG	080703_003s	NORMAL	NO	1	1	1	A	1	1	4	6	None	EAM164	no			9		yes		None	None	None	AUTO	LOW_SIGNAL	147.22	166.518	0	0	-13.008	-182.112	129	129	0	-1	100	PASS	PASS	PASS	PASS	PASS	FAIL	0	65.9342	66	1.15857	76	5011
41	GAGTGCTTGCTAGGTGCCAAG	080703_003s	NORMAL	NO	1	1	1	A	1	1	6	6	None	EAM164	no			9		yes		None	None	None	AUTO	LOW_SIGNAL	148.016	212.636	0	0	-13.008	-182.112	129	129	0	-1	100	PASS	PASS	PASS	PASS	PASS	FAIL	0	66.2105	66	1.42657	76	5032
55	GAGTGCTTGCTAGGTGCCAAG	080703_003s	NORMAL	NO	1	1	1	A	1	1	8	6	None	EAM164	no			9		yes		None	None	None	AUTO	LOW_SIGNAL	148.812	258.755	0	0	-13.008	-182.112	129	129	0	-1	100	PASS	PASS	PASS	PASS	PASS	FAIL	0	65.1429	65	1.23239	77	5016
451	GGGAGTGAAGACACGGAGCCAGA	080703_003s	NORMAL	NO	1	1	1	I	3	1	1	3	None	EAM165	no			10		yes		None	None	None	AUTO	DETECTED	90.337	799.935	7.07475	-4.91929	0	-52.032	131.007	118.647	11.2893	81	100	PASS	PASS	PASS	PASS	PASS	PASS	0	528.954	503	146.643	65	34382
465	GGGAGTGAAGACACGGAGCCAGA	080703_003s	NORMAL	NO	1	1	1	I	3	1	3	3	None	EAM165	no			10		yes		None	None	None	AUTO	DETECTED	91.2526	846.799	8.62582	4.78034	0	-52.032	141.655	135.735	15.5291	80	100	PASS	PASS	PASS	PASS	PASS	PASS	0	727.702	684	302.98	84	61127
479	GGGAGTGAAGACACGGAGCCAGA	080703_003s	NORMAL	NO	1	1	1	I	3	1	5	3	None	EAM165	no			10		yes		None	None	None	AUTO	DETECTED	91.7871	893.352	5.21989	10.4245	0	-52.032	140.394	138.706	10.9537	81	100	PASS	PASS	PASS	PASS	PASS	PASS	0	1160.33	1163	585.049	87	100949
493	GGGAGTGAAGACACGGAGCCAGA	080703_003s	NORMAL	NO	1	1	1	I	3	1	7	3	None	EAM165	no			10		yes		None	None	None	AUTO	DETECTED	92.5721	939.932	5.07103	16.4386	0	-52.032	158.046	145.339	20.1642	86	100	PASS	PASS	PASS	PASS	PASS	PASS	0	2155.42	2088.5	1397.18	100	215542
3	GCCTATCCTGGATTACTTGAA	080703_003s	NORMAL	NO	1	1	1	A	1	1	1	3	None	EAM166	mir-26a 15.46			10		yes		None	None	None	AUTO	DETECTED	76	98	-11.0221	-6.94841	-13.008	-182.112	143.088	143.088	10.3784	93	100	PASS	PASS	PASS	PASS	PASS	PASS	0	4303.89	5155	3015.82	97	417477
17	GCCTATCCTGGATTACTTGAA	080703_003s	NORMAL	NO	1	1	1	A	1	1	3	3	None	EAM166	mir-26a 15.46			10		yes		None	None	None	AUTO	DETECTED	76.7929	144.752	-11.0669	1.2977	-13.008	-182.112	143.824	135.713	13.1952	97	100	PASS	PASS	PASS	PASS	PASS	PASS	0	3685.17	4324	2208.23	84	309554
31	GCCTATCCTGGATTACTTGAA	080703_003s	NORMAL	NO	1	1	1	A	1	1	5	3	None	EAM166	mir-26a 15.46			10		yes		None	None	None	AUTO	DETECTED	77.3476	191.195	-14.2109	5.51415	-13.008	-182.112	149.81	136.988	10.0849	92	100	PASS	PASS	PASS	PASS	PASS	PASS	0	3239.03	3855.5	2094.34	86	278557
45	GCCTATCCTGGATTACTTGAA	080703_003s	NORMAL	NO	1	1	1	A	1	1	7	3	None	EAM166	mir-26a 15.46			10		yes		None	None	None	AUTO	DETECTED	78.3485	237.954	-11.551	13.8486	-13.008	-182.112	145.293	120.995	11.7361	91	100	PASS	PASS	PASS	PASS	PASS	PASS	0	4526.3	5126.5	2137.06	66	298736
569	GTTGTGGTCACTTACAATT	080703_003s	NORMAL	NO	1	1	1	K	3	3	2	2	None	EAM167	no			11		yes		None	None	None	AUTO	LOW_SIGNAL	763.911	815.825	0	0	65.04	0	129	129	0	-1	100	PASS	PASS	PASS	PASS	PASS	FAIL	0	65.0263	65	1.42336	76	4942
583	GTTGTGGTCACTTACAATT	080703_003s	NORMAL	NO	1	1	1	K	3	3	4	2	None	EAM167	no			11		yes		None	None	None	AUTO	LOW_SIGNAL	764.707	861.943	0	0	65.04	0	129	129	0	-1	100	PASS	PASS	PASS	PASS	PASS	FAIL	0	66.2727	66	1.42936	77	5103
597	GTTGTGGTCACTTACAATT	080703_003s	NORMAL	NO	1	1	1	K	3	3	6	2	None	EAM167	no			11		yes		None	None	None	AUTO	LOW_SIGNAL	765.504	908.062	0	0	65.04	0	129	129	0	-1	100	PASS	PASS	PASS	PASS	PASS	FAIL	0	65.6282	65	1.41521	78	5119
611	GTTGTGGTCACTTACAATT	080703_003s	NORMAL	NO	1	1	1	K	3	3	8	2	None	EAM167	no			11		yes		None	None	None	AUTO	LOW_SIGNAL	766.3	954.18	0	0	65.04	0	129	129	0	-1	100	PASS	PASS	PASS	FAIL	PASS	FAIL	0	64.5694	64	8.3764	72	4649
121	CTATACAACCTCCTACCTCA	080703_003s	NORMAL	NO	1	1	1	C	1	3	2	2	None	EAM168	let-7e 14.53			11		yes		None	None	None	AUTO	DETECTED	755.68	116.107	9.30424	-12.2189	104.064	-91.056	164.358	148.309	15.6766	100	100	PASS	PASS	PASS	PASS	PASS	PASS	0	5872.71	5133	3805.25	102	599016
135	CTATACAACCTCCTACCTCA	080703_003s	NORMAL	NO	1	1	1	C	1	3	4	2	None	EAM168	let-7e 14.53			11		yes		None	None	None	AUTO	DETECTED	756.764	162.674	13.0477	-6.3861	104.064	-91.056	159.406	152.174	13.4104	102	100	PASS	PASS	PASS	PASS	PASS	PASS	0	5135.26	4762	4022.58	109	559743
149	CTATACAACCTCCTACCTCA	080703_003s	NORMAL	NO	1	1	1	C	1	3	6	2	None	EAM168	let-7e 14.53			11		yes		None	None	None	AUTO	DETECTED	757.203	209.585	8.39756	3.92427	104.064	-91.056	154.628	154.556	20.9799	95	100	PASS	PASS	PASS	PASS	PASS	PASS	0	5145.74	4327	4193.69	109	560886
163	CTATACAACCTCCTACCTCA	080703_003s	NORMAL	NO	1	1	1	C	1	3	8	2	None	EAM168	let-7e 14.53			11		yes		None	None	None	AUTO	DETECTED	758.114	255.842	9.88462	5.72951	104.064	-91.056	155.35	148.31	12.3149	87	100	PASS	PASS	PASS	PASS	PASS	PASS	0	5014.43	4479.5	4116.04	102	511472
573	AACAGCACAAACTACTACCTCA	080703_003s	NORMAL	NO	1	1	1	K	3	3	2	6	None	EAM169	17/17 let-7i 16.63			12		yes		None	None	None	AUTO	DETECTED	857.685	812.609	19.9907	-21.115	65.04	0	140.44	122.214	12.8	84	100	PASS	PASS	PASS	PASS	PASS	PASS	0	4096.17	3939	2384.82	69	282636
587	AACAGCACAAACTACTACCTCA	080703_003s	NORMAL	NO	1	1	1	K	3	3	4	6	None	EAM169	17/17 let-7i 16.63			12		yes		None	None	None	AUTO	DETECTED	858.247	859.121	16.9468	-15.9972	65.04	0	133.801	127.98	10.123	78	100	PASS	PASS	PASS	PASS	PASS	PASS	0	3139.53	2974	1843.36	72	226046
601	AACAGCACAAACTACTACCTCA	080703_003s	NORMAL	NO	1	1	1	K	3	3	6	6	None	EAM169	17/17 let-7i 16.63			12		yes		None	None	None	AUTO	DETECTED	859.262	905.658	19.7947	-10.5452	65.04	0	150.764	134.517	21.589	73	100	PASS	PASS	PASS	PASS	PASS	PASS	0	2731.64	2748	2064.43	83	226726
615	AACAGCACAAACTACTACCTCA	080703_003s	NORMAL	NO	1	1	1	K	3	3	8	6	None	EAM169	17/17 let-7i 16.63			12		yes		None	None	None	AUTO	DETECTED	859.89	952.51	17.5994	0	65.04	0	143.792	137.519	15.5892	72	100	PASS	PASS	PASS	PASS	PASS	PASS	0	2487.08	2353	1905.71	86	213889
125	TGGCATTCACCGCCGTGCCTTA	080703_003s	NORMAL	NO	1	1	1	C	1	3	2	6	None	EAM170	no			12		yes		None	None	None	AUTO	DETECTED	848.5	114	16.8824	-18.9022	104.064	-91.056	156.096	143.088	6.91318	114	100	PASS	PASS	PASS	PASS	PASS	PASS	0	12140.6	12886.5	5455.94	96	1165501
139	TGGCATTCACCGCCGTGCCTTA	080703_003s	NORMAL	NO	1	1	1	C	1	3	4	6	None	EAM170	no			12		yes		None	None	None	AUTO	DETECTED	849.103	160.984	14.3688	-7.64331	104.064	-91.056	180.411	145.622	19.6532	147	100	PASS	PASS	PASS	PASS	PASS	PASS	0	11385.5	11171	6123.84	99	1127162
153	TGGCATTCACCGCCGTGCCTTA	080703_003s	NORMAL	NO	1	1	1	C	1	3	6	6	None	EAM170	no			12		yes		None	None	None	AUTO	DETECTED	849.947	207.191	14.9881	-6.49427	104.064	-91.056	161.124	156.187	10.2663	110	100	PASS	PASS	PASS	PASS	PASS	PASS	0	9909.91	11022	7327.34	113	1119820
167	TGGCATTCACCGCCGTGCCTTA	080703_003s	NORMAL	NO	1	1	1	C	1	3	8	6	None	EAM170	no			12		yes		None	None	None	AUTO	DETECTED	850.978	254.052	18.0329	3.16566	104.064	-91.056	169.468	145.381	15.5585	100	100	PASS	PASS	PASS	PASS	PASS	PASS	0	11020.3	10917	7283.91	97	1068965
563	CTACGCGTATTCTTAAGCAATAA	080703_003s	NORMAL	NO	1	1	1	K	3	3	1	3	None	EAM171	no			13		yes		None	None	None	AUTO	DETECTED	787.574	790.778	13.0374	-20.6751	65.04	0	157.067	139.62	24.9704	74	100	PASS	PASS	PASS	PASS	PASS	PASS	0	2287.07	2871	1400.26	89	203549
577	CTACGCGTATTCTTAAGCAATAA	080703_003s	NORMAL	NO	1	1	1	K	3	3	3	3	None	EAM171	no			13		yes		None	None	None	AUTO	DETECTED	788.576	837.652	15.713	-10.8397	65.04	0	152.1	135.095	18.4063	77	100	PASS	PASS	PASS	PASS	PASS	PASS	0	2511.54	3048	1382.5	85	213481
591	CTACGCGTATTCTTAAGCAATAA	080703_003s	NORMAL	NO	1	1	1	K	3	3	5	3	None	EAM171	no			13		yes		None	None	None	AUTO	DETECTED	789	884.304	10.8675	-3.9078	65.04	0	148.341	133.852	13.3227	76	100	PASS	PASS	PASS	PASS	PASS	PASS	0	2478.6	2885.5	1364.67	82	203245
605	CTACGCGTATTCTTAAGCAATAA	080703_003s	NORMAL	NO	1	1	1	K	3	3	7	3	None	EAM171	no			13		yes		None	None	None	AUTO	DETECTED	790.04	930.74	14.0362	0	65.04	0	148.042	135.722	12.0633	75	100	PASS	PASS	PASS	PASS	PASS	PASS	0	2412.07	2911	1587.84	87	209850
115	CTCGTACTGAGCAGGATTA	080703_003s	NORMAL	NO	1	1	1	C	1	3	1	3	None	EAM172	no			13		yes		None	None	None	AUTO	DETECTED	778.365	92.691	9.61468	-11.6734	104.064	-91.056	138.473	125.801	11.3138	83	100	PASS	PASS	PASS	PASS	PASS	PASS	0	94.6761	94	9.5794	71	6722
129	CTCGTACTGAGCAGGATTA	080703_003s	NORMAL	NO	1	1	1	C	1	3	3	3	None	EAM172	no			13		yes		None	None	None	AUTO	DETECTED	779.307	139.602	11.5043	-1.36221	104.064	-91.056	135.801	123.379	17.9273	85	100	PASS	PASS	PASS	PASS	PASS	PASS	0	95.6338	95	7.74272	71	6790
143	CTCGTACTGAGCAGGATTA	080703_003s	NORMAL	NO	1	1	1	C	1	3	5	3	None	EAM172	no			13		yes		None	None	None	AUTO	DETECTED	779.946	185.97	9.45668	1.87689	104.064	-91.056	129.498	123.081	13.8215	83	100	PASS	PASS	PASS	PASS	PASS	PASS	0	93.913	93	8.16329	69	6480
157	CTCGTACTGAGCAGGATTA	080703_003s	NORMAL	NO	1	1	1	C	1	3	7	3	None	EAM172	no			13		yes		None	None	None	AUTO	DETECTED	780.89	232.565	11.3741	8.07502	104.064	-91.056	119.828	118.783	14.4889	80	100	PASS	PASS	PASS	PASS	PASS	PASS	0	97.6032	101	14.3094	63	6149
458	GTCTCGAAAAGGTAGCGTTC	080703_003s	NORMAL	NO	1	1	1	I	3	1	2	3	None	EAM173	no			14		yes		None	None	None	AUTO	LOW_SIGNAL	90.1913	823.372	0	0	0	-52.032	129	129	0	-1	100	PASS	PASS	PASS	PASS	PASS	FAIL	0	69.6986	70	1.64726	73	5088
472	GTCTCGAAAAGGTAGCGTTC	080703_003s	NORMAL	NO	1	1	1	I	3	1	4	3	None	EAM173	no			14		yes		None	None	None	AUTO	LOW_SIGNAL	90.9877	869.491	0	0	0	-52.032	129	129	0	-1	100	PASS	PASS	PASS	PASS	PASS	FAIL	0	71.3562	71	1.95341	73	5209
486	GTCTCGAAAAGGTAGCGTTC	080703_003s	NORMAL	NO	1	1	1	I	3	1	6	3	None	EAM173	no			14		yes		None	None	None	AUTO	LOW_SIGNAL	91.784	915.609	0	0	0	-52.032	129	129	0	-1	100	PASS	PASS	PASS	PASS	PASS	FAIL	0	71.9494	72	1.77518	79	5684
500	GTCTCGAAAAGGTAGCGTTC	080703_003s	NORMAL	NO	1	1	1	I	3	1	8	3	None	EAM173	no			14		yes		None	None	None	AUTO	LOW_SIGNAL	92.5804	961.728	0	0	0	-52.032	129	129	0	-1	100	PASS	PASS	PASS	PASS	PASS	FAIL	0	71.3846	71	1.81072	78	5568
10	AGAAAACATGCTCCAGGTGA	080703_003s	NORMAL	NO	1	1	1	A	1	1	2	3	None	EAM174	no			14		yes		None	None	None	AUTO	DETECTED	76.0882	121.088	-15.0539	-6.57198	-13.008	-182.112	160.893	148.303	12.086	93	100	PASS	PASS	PASS	PASS	PASS	PASS	0	5038.76	5224.5	3611.8	100	503876
24	AGAAAACATGCTCCAGGTGA	080703_003s	NORMAL	NO	1	1	1	A	1	1	4	3	None	EAM174	no			14		yes		None	None	None	AUTO	DETECTED	76.7212	167.5	-17.1792	-2.75817	-13.008	-182.112	160.489	137.109	16.6425	86	100	PASS	PASS	PASS	PASS	PASS	PASS	0	3037.31	3182.5	1663.79	86	261209
38	AGAAAACATGCTCCAGGTGA	080703_003s	NORMAL	NO	1	1	1	A	1	1	6	3	None	EAM174	no			14		yes		None	None	None	AUTO	DETECTED	78.1765	214.402	-8.60895	7.43192	-13.008	-182.112	147.27	135.214	16.8331	87	100	PASS	PASS	PASS	PASS	PASS	PASS	0	2412.21	2577.5	1284.42	84	202626
52	AGAAAACATGCTCCAGGTGA	080703_003s	NORMAL	NO	1	1	1	A	1	1	8	3	None	EAM174	no			14		yes		None	None	None	AUTO	DETECTED	78.6048	260.795	-13.3971	11.0049	-13.008	-182.112	156.601	134.799	23.4216	85	100	PASS	PASS	PASS	PASS	PASS	PASS	0	3676.96	3795	2050.06	83	305188
462	TCGCCCTCTCAACCCAGCTTTT	080703_003s	NORMAL	NO	1	1	1	I	3	1	2	7	None	EAM175	no			15		yes		None	None	None	AUTO	DETECTED	182.977	820.547	7.13102	-16.0353	0	-52.032	146.679	133.709	8.02727	73	100	PASS	PASS	PASS	PASS	PASS	PASS	0	1676.16	1544	720.246	82	137445
476	TCGCCCTCTCAACCCAGCTTTT	080703_003s	NORMAL	NO	1	1	1	I	3	1	4	7	None	EAM175	no			15		yes		None	None	None	AUTO	DETECTED	183.775	867.372	7.1596	-6.84778	0	-52.032	156.486	132.534	14.0611	76	100	PASS	PASS	PASS	PASS	PASS	PASS	0	2296.11	2168	1033.32	82	188281
490	TCGCCCTCTCAACCCAGCTTTT	080703_003s	NORMAL	NO	1	1	1	I	3	1	6	7	None	EAM175	no			15		yes		None	None	None	AUTO	DETECTED	184.83	913.509	10.5231	-6.59769	0	-52.032	148.302	138.971	12.4243	79	100	PASS	PASS	PASS	PASS	PASS	PASS	0	2753.72	2607	1386.33	88	242327
504	TCGCCCTCTCAACCCAGCTTTT	080703_003s	NORMAL	NO	1	1	1	I	3	1	8	7	None	EAM175	no			15		yes		None	None	None	AUTO	DETECTED	185.45	960.332	8.22091	2.55889	0	-52.032	158.643	146.679	12.086	86	100	PASS	PASS	PASS	PASS	PASS	PASS	0	4878.43	5188.5	3242.47	98	478086
14	TACAGTACTGTGATAGCTGAA	080703_003s	NORMAL	NO	1	1	1	A	1	1	2	7	None	EAM176	1 mismatch mir-101-(1,2,3) 13.43,11.79			15		yes		None	None	None	AUTO	DETECTED	169.142	118.969	-4.432	-13.4185	-13.008	-182.112	129.874	123.173	12.6998	79	100	PASS	PASS	PASS	PASS	PASS	PASS	0	112.971	122	24.8998	69	7795
28	TACAGTACTGTGATAGCTGAA	080703_003s	NORMAL	NO	1	1	1	A	1	1	4	7	None	EAM176	1 mismatch mir-101-(1,2,3) 13.43,11.79			15		yes		None	None	None	AUTO	DETECTED	169.89	165.683	-5.05783	-5.67611	-13.008	-182.112	135.524	122.849	16.8379	71	100	PASS	PASS	PASS	PASS	PASS	PASS	0	107.643	113.5	23.7701	70	7535
42	TACAGTACTGTGATAGCTGAA	080703_003s	NORMAL	NO	1	1	1	A	1	1	6	7	None	EAM176	1 mismatch mir-101-(1,2,3) 13.43,11.79			15		yes		None	None	None	AUTO	DETECTED	170.583	212.036	-6.40158	-2.62935	-13.008	-182.112	130.574	117.828	10.2374	72	100	PASS	PASS	PASS	PASS	PASS	PASS	0	107.381	111	22.9989	63	6765
56	TACAGTACTGTGATAGCTGAA	080703_003s	NORMAL	NO	1	1	1	A	1	1	8	7	None	EAM176	1 mismatch mir-101-(1,2,3) 13.43,11.79			15		yes		None	None	None	AUTO	DETECTED	171.5	258.5	-4.83691	1.86736	-13.008	-182.112	130.08	104.064	13.8215	70	100	PASS	PASS	PASS	PASS	PASS	PASS	0	109.404	114.5	22.2007	52	5689
452	TTCAGCTATCACAGTACTGTA	080703_003s	NORMAL	NO	1	1	1	I	3	1	1	4	None	EAM177	1 mismatch mir-101-(1,2,3) 13.43,11.79			16		yes		None	None	None	AUTO	DETECTED	112.956	799.228	1.35199	-8.93109	0	-52.032	146.007	133.051	15.6988	77	100	PASS	PASS	PASS	PASS	PASS	PASS	0	1597.74	1687.5	868.954	82	131015
466	TTCAGCTATCACAGTACTGTA	080703_003s	NORMAL	NO	1	1	1	I	3	1	3	4	None	EAM177	1 mismatch mir-101-(1,2,3) 13.43,11.79			16		yes		None	None	None	AUTO	DETECTED	113.713	845.734	0.83265	-3.89192	0	-52.032	140.065	134.961	14.0107	87	100	PASS	PASS	PASS	PASS	PASS	PASS	0	2150.18	2184	1177.89	83	178465
480	TTCAGCTATCACAGTACTGTA	080703_003s	NORMAL	NO	1	1	1	I	3	1	5	4	None	EAM177	1 mismatch mir-101-(1,2,3) 13.43,11.79			16		yes		None	None	None	AUTO	DETECTED	114.709	892.247	3.42955	1.24014	0	-52.032	138.752	132.526	14.0396	91	100	PASS	PASS	PASS	PASS	PASS	PASS	0	2905.04	3223.5	1710.75	82	238213
494	TTCAGCTATCACAGTACTGTA	080703_003s	NORMAL	NO	1	1	1	I	3	1	7	4	None	EAM177	1 mismatch mir-101-(1,2,3) 13.43,11.79			16		yes		None	None	None	AUTO	DETECTED	115.5	939.163	3.36216	11.6146	0	-52.032	130.08	130.08	9.52354	91	100	PASS	PASS	PASS	PASS	PASS	PASS	0	3960.65	4609	2367.11	80	316852
4	TGCCAATATTTCTGTGCTGCTA	080703_003s	NORMAL	NO	1	1	1	A	1	1	1	4	None	EAM178	no			16		yes		None	None	None	AUTO	DETECTED	98.7059	97.451	-15.6193	-8.91035	-13.008	-182.112	144.386	140.702	8.44978	83	100	PASS	PASS	PASS	PASS	PASS	PASS	0	2504.33	2943	1571.61	90	225390
18	TGCCAATATTTCTGTGCTGCTA	080703_003s	NORMAL	NO	1	1	1	A	1	1	3	4	None	EAM178	no			16		yes		None	None	None	AUTO	DETECTED	99.5306	144.102	-15.2505	-1.98407	-13.008	-182.112	136.524	132.17	12.8763	85	100	PASS	PASS	PASS	PASS	PASS	PASS	0	2032.74	2298	1028.58	80	162619
32	TGCCAATATTTCTGTGCTGCTA	080703_003s	NORMAL	NO	1	1	1	A	1	1	5	4	None	EAM178	no			16		yes		None	None	None	AUTO	DETECTED	100.427	190.479	-13.9485	1.37928	-13.008	-182.112	148.341	132.275	16.7326	85	100	PASS	PASS	PASS	PASS	PASS	PASS	0	1583.39	1808	924.373	81	128255
46	TGCCAATATTTCTGTGCTGCTA	080703_003s	NORMAL	NO	1	1	1	A	1	1	7	4	None	EAM178	no			16		yes		None	None	None	AUTO	DETECTED	101.186	237.255	-14.4324	9.92729	-13.008	-182.112	148.22	142.273	18.3027	80	100	PASS	PASS	PASS	PASS	PASS	PASS	0	1714.76	1954	1210.86	94	161187
570	ACTATGCAACCTACTACCTCT	080703_003s	NORMAL	NO	1	1	1	K	3	3	2	3	None	EAM179	let-7d		AGAGGTAGTAGGTTGCATAGT	17				None	None	None	AUTO	DETECTED	787.615	814.375	8.38406	-13.6773	65.04	0	145.068	130.133	11.6355	83	100	PASS	PASS	PASS	PASS	PASS	PASS	0	4413.11	3110	4153.71	81	357462
584	ACTATGCAACCTACTACCTCT	080703_003s	NORMAL	NO	1	1	1	K	3	3	4	3	None	EAM179	let-7d		AGAGGTAGTAGGTTGCATAGT	17				None	None	None	AUTO	DETECTED	788.395	860.595	8.18002	-12.3554	65.04	0	151.537	140.087	13.495	79	100	PASS	PASS	PASS	FAIL	PASS	PASS	0	3833.98	2680.5	3779.61	88	337390
598	ACTATGCAACCTACTACCTCT	080703_003s	NORMAL	NO	1	1	1	K	3	3	6	3	None	EAM179	let-7d		AGAGGTAGTAGGTTGCATAGT	17				None	None	None	AUTO	DETECTED	789.304	907.353	9.64088	-4.04118	65.04	0	145.434	139.644	11.8844	76	100	PASS	PASS	PASS	FAIL	PASS	PASS	0	3627.3	2499	4017.05	89	322830
612	ACTATGCAACCTACTACCTCT	080703_003s	NORMAL	NO	1	1	1	K	3	3	8	3	None	EAM179	let-7d		AGAGGTAGTAGGTTGCATAGT	17				None	None	None	AUTO	DETECTED	789.885	953.548	6.83587	-3.04557	65.04	0	148.092	138.104	14.5863	75	100	PASS	PASS	PASS	FAIL	PASS	PASS	0	3601.31	2517	3838.36	87	313314
122	AACTATACAATCTACTACCTCA	080703_003s	NORMAL	NO	1	1	1	C	1	3	2	3	None	EAM180	let-7f-1		TGAGGTAGTAGATTGTATAGTT	17				None	None	None	AUTO	DETECTED	778.883	116.048	11.1661	-7.80319	104.064	-91.056	151.768	146.36	11.3383	93	100	PASS	PASS	PASS	PASS	PASS	PASS	0	4004.7	3305	2939.41	99	396465
136	AACTATACAATCTACTACCTCA	080703_003s	NORMAL	NO	1	1	1	C	1	3	4	3	None	EAM180	let-7f-1		TGAGGTAGTAGATTGTATAGTT	17				None	None	None	AUTO	DETECTED	779.5	162.348	8.83741	-5.44607	104.064	-91.056	130.08	130.08	12.0762	98	100	PASS	PASS	PASS	PASS	PASS	PASS	0	4642.53	4189	2659.87	78	362117
150	AACTATACAATCTACTACCTCA	080703_003s	NORMAL	NO	1	1	1	C	1	3	6	3	None	EAM180	let-7f-1		TGAGGTAGTAGATTGTATAGTT	17				None	None	None	AUTO	DETECTED	780.161	208.911	7.07246	0.336236	104.064	-91.056	152.157	144.98	14.3205	89	100	PASS	PASS	PASS	PASS	PASS	PASS	0	3701.1	2843.5	2939.59	98	362708
164	AACTATACAATCTACTACCTCA	080703_003s	NORMAL	NO	1	1	1	C	1	3	8	3	None	EAM180	let-7f-1		TGAGGTAGTAGATTGTATAGTT	17				None	None	None	AUTO	DETECTED	781.212	255.437	10.3848	5.6388	104.064	-91.056	148.31	148.31	15.3504	83	100	PASS	PASS	PASS	PASS	PASS	PASS	0	3404.47	2877	2619.23	99	337043
574	AACTATACAATCTACTACCTCA	080703_003s	NORMAL	NO	1	1	1	K	3	3	2	7	None	EAM181	let-7f-2		TGAGGTAGTAGATTGTATAGTT	18				None	None	None	AUTO	DETECTED	880.298	812.019	14.1902	-23.6032	65.04	0	152.205	137.939	19.5448	73	100	PASS	PASS	PASS	PASS	PASS	PASS	0	2663.6	2546	2006.03	91	242388
588	AACTATACAATCTACTACCTCA	080703_003s	NORMAL	NO	1	1	1	K	3	3	4	7	None	EAM181	let-7f-2		TGAGGTAGTAGATTGTATAGTT	18				None	None	None	AUTO	DETECTED	881.821	858.726	23.6373	-15.9456	65.04	0	152.095	140.087	12.4243	72	100	PASS	PASS	PASS	PASS	PASS	PASS	0	2464.09	2109	2048.09	93	229160
602	AACTATACAATCTACTACCTCA	080703_003s	NORMAL	NO	1	1	1	K	3	3	6	7	None	EAM181	let-7f-2		TGAGGTAGTAGATTGTATAGTT	18				None	None	None	AUTO	DETECTED	881.795	904.891	12.9461	-15.3541	65.04	0	145.911	139.795	18.4063	72	100	PASS	PASS	PASS	PASS	PASS	PASS	0	2480.59	2272	2194.4	93	230695
616	AACTATACAATCTACTACCTCA	080703_003s	NORMAL	NO	1	1	1	K	3	3	8	7	None	EAM181	let-7f-2		TGAGGTAGTAGATTGTATAGTT	18				None	None	None	AUTO	DETECTED	883.354	951.552	22.8656	-8.29117	65.04	0	143.094	130.08	11.6355	73	100	PASS	PASS	PASS	PASS	PASS	PASS	0	2734.9	2120	2206.01	79	216057
126	AACTGTACACACTACTACCTCA	080703_003s	NORMAL	NO	1	1	1	C	1	3	2	7	None	EAM182	let-7h		TGAGGTAGTAGTGTGTACAGTT	18				None	None	None	AUTO	DETECTED	871.636	113.555	17.8844	-19.5172	104.064	-91.056	146.579	136.592	11.6408	84	100	PASS	PASS	PASS	PASS	PASS	PASS	0	1992.17	1837	1019.24	86	171327
140	AACTGTACACACTACTACCTCA	080703_003s	NORMAL	NO	1	1	1	C	1	3	4	7	None	EAM182	let-7h		TGAGGTAGTAGTGTGTACAGTT	18				None	None	None	AUTO	DETECTED	872.257	160.185	15.5955	-12.8629	104.064	-91.056	150.638	142.677	12.0059	86	100	PASS	PASS	PASS	PASS	PASS	PASS	0	1793.69	1689	903.485	95	170401
154	AACTGTACACACTACTACCTCA	080703_003s	NORMAL	NO	1	1	1	C	1	3	6	7	None	EAM182	let-7h		TGAGGTAGTAGTGTGTACAGTT	18				None	None	None	AUTO	DETECTED	872.948	206.481	14.2227	-10.5515	104.064	-91.056	147.541	138.957	10.0849	82	100	PASS	PASS	PASS	PASS	PASS	PASS	0	1777.76	1760	946.325	88	156443
168	AACTGTACACACTACTACCTCA	080703_003s	NORMAL	NO	1	1	1	C	1	3	8	7	None	EAM182	let-7h		TGAGGTAGTAGTGTGTACAGTT	18				None	None	None	AUTO	DETECTED	873.852	253.352	15.6256	-0.765363	104.064	-91.056	145.617	134.602	10.3423	81	100	PASS	PASS	PASS	PASS	PASS	PASS	0	1800.88	1690	1010.92	84	151274
564	AGCACAAACTACTACCTCA	080703_003s	NORMAL	NO	1	1	1	K	3	3	1	4	None	EAM183	let-7i		TGAGGTAGTAGTTTGTGCT	19				None	None	None	AUTO	DETECTED	810.156	790.744	6.82237	-15.9289	65.04	0	140.662	129.669	19.0779	73	100	PASS	PASS	PASS	PASS	PASS	PASS	0	2077.34	1724.5	1483.86	76	157878
578	AGCACAAACTACTACCTCA	080703_003s	NORMAL	NO	1	1	1	K	3	3	3	4	None	EAM183	let-7i		TGAGGTAGTAGTTTGTGCT	19				None	None	None	AUTO	DETECTED	811	837	7.44721	-14.1465	65.04	0	117.072	117.072	7.35432	74	100	PASS	PASS	PASS	PASS	PASS	PASS	0	2205.78	1820	1506.91	69	152199
592	AGCACAAACTACTACCTCA	080703_003s	NORMAL	NO	1	1	1	K	3	3	5	4	None	EAM183	let-7i		TGAGGTAGTAGTTTGTGCT	19				None	None	None	AUTO	DETECTED	811.794	883.829	7.41783	-4.90102	65.04	0	133.771	122.716	12.7142	74	100	PASS	PASS	PASS	PASS	PASS	PASS	0	1985.82	1600	1454.71	67	133050
606	AGCACAAACTACTACCTCA	080703_003s	NORMAL	NO	1	1	1	K	3	3	7	4	None	EAM183	let-7i		TGAGGTAGTAGTTTGTGCT	19				None	None	None	AUTO	DETECTED	812.465	930.314	5.78627	0	65.04	0	139.091	122.511	16.7867	74	100	PASS	PASS	PASS	PASS	PASS	PASS	0	2002.25	1691	1524.39	67	134151
116	CACAAGTTCGGATCTACGGGTT	080703_003s	NORMAL	NO	1	1	1	C	1	3	1	4	None	EAM184	mir-100-1		AACCCGTAGATCCGAACTTGTG	19				None	None	None	AUTO	DETECTED	801.197	91.979	6.6612	-15.7556	104.064	-91.056	157.551	148.824	10.7613	95	100	PASS	PASS	PASS	PASS	PASS	PASS	0	5591.21	5701	3603.21	102	570303
130	CACAAGTTCGGATCTACGGGTT	080703_003s	NORMAL	NO	1	1	1	C	1	3	3	4	None	EAM184	mir-100-1		AACCCGTAGATCCGAACTTGTG	19				None	None	None	AUTO	DETECTED	802.175	138.731	9.02081	-7.51906	104.064	-91.056	145.889	144.71	12.6547	96	100	PASS	PASS	PASS	PASS	PASS	PASS	0	5238.24	5646	3389.05	97	508109
144	CACAAGTTCGGATCTACGGGTT	080703_003s	NORMAL	NO	1	1	1	C	1	3	5	4	None	EAM184	mir-100-1		AACCCGTAGATCCGAACTTGTG	19				None	None	None	AUTO	DETECTED	803.038	184.962	9.88224	-6.05145	104.064	-91.056	158.507	147.43	10.7613	95	100	PASS	PASS	PASS	PASS	PASS	PASS	0	4632.8	3421.5	3693.57	100	463280
158	CACAAGTTCGGATCTACGGGTT	080703_003s	NORMAL	NO	1	1	1	C	1	3	7	4	None	EAM184	mir-100-1		AACCCGTAGATCCGAACTTGTG	19				None	None	None	AUTO	DETECTED	803.867	231.868	10.3149	4.1827	104.064	-91.056	156.367	147.169	12.6547	89	100	PASS	PASS	PASS	PASS	PASS	PASS	0	4754.83	5615	3343.55	100	475483
459	TCATAGCCCTGTACAATGCTGCT	080703_003s	NORMAL	NO	1	1	1	I	3	1	2	4	None	EAM185	mir-103-1		AGCAGCATTGTACAGGGCTATGA	20				None	None	None	AUTO	TOO_LARGE	113.251	822.974	0	0	0	-52.032	129	129	0	-1	100	PASS	PASS	PASS	PASS	PASS	PASS	0	1103.93	1119	173.935	73	80587
473	TCATAGCCCTGTACAATGCTGCT	080703_003s	NORMAL	NO	1	1	1	I	3	1	4	4	None	EAM185	mir-103-1		AGCAGCATTGTACAGGGCTATGA	20				None	None	None	AUTO	TOO_LARGE	114.047	869.093	0	0	0	-52.032	129	129	0	-1	100	PASS	PASS	PASS	PASS	PASS	PASS	0	1302.04	1326	227.663	72	93747
487	TCATAGCCCTGTACAATGCTGCT	080703_003s	NORMAL	NO	1	1	1	I	3	1	6	4	None	EAM185	mir-103-1		AGCAGCATTGTACAGGGCTATGA	20				None	None	None	AUTO	TOO_LARGE	114.843	915.211	0	0	0	-52.032	129	129	0	-1	100	PASS	PASS	PASS	PASS	PASS	PASS	0	2327.08	2276	649.777	74	172204
501	TCATAGCCCTGTACAATGCTGCT	080703_003s	NORMAL	NO	1	1	1	I	3	1	8	4	None	EAM185	mir-103-1		AGCAGCATTGTACAGGGCTATGA	20				None	None	None	AUTO	TOO_LARGE	115.64	961.33	0	0	0	-52.032	129	129	0	-1	100	PASS	PASS	FAIL	PASS	PASS	PASS	0	6076.66	5758.5	1501.21	76	461826
11	GCTACCTGCACTGTAAGCACTTTT	080703_003s	NORMAL	NO	1	1	1	A	1	1	2	4	None	EAM186	mir-106		AAAAGTGCTTACAGTGCAGGTAGC	20				None	None	None	AUTO	DETECTED	99.0769	120.567	-15.9725	-8.16851	-13.008	-182.112	144.595	134.442	14.5863	85	100	PASS	PASS	PASS	PASS	PASS	PASS	0	2286.41	2573	1243	84	192058
25	GCTACCTGCACTGTAAGCACTTTT	080703_003s	NORMAL	NO	1	1	1	A	1	1	4	4	None	EAM186	mir-106		AAAAGTGCTTACAGTGCAGGTAGC	20				None	None	None	AUTO	DETECTED	100.431	167.716	-8.71305	5.22714	-13.008	-182.112	148.978	138.535	21.8888	83	100	PASS	PASS	PASS	PASS	PASS	PASS	0	1356.24	1624	848.189	89	120705
39	GCTACCTGCACTGTAAGCACTTTT	080703_003s	NORMAL	NO	1	1	1	A	1	1	6	4	None	EAM186	mir-106		AAAAGTGCTTACAGTGCAGGTAGC	20				None	None	None	AUTO	DETECTED	101.052	213.776	-11.0029	4.46733	-13.008	-182.112	135.366	127.201	19.2828	83	100	PASS	PASS	PASS	PASS	PASS	PASS	0	1280.77	1490	676.386	74	94777
53	GCTACCTGCACTGTAAGCACTTTT	080703_003s	NORMAL	NO	1	1	1	A	1	1	8	4	None	EAM186	mir-106		AAAAGTGCTTACAGTGCAGGTAGC	20				None	None	None	AUTO	DETECTED	102.167	260.406	-6.85909	11.1248	-13.008	-182.112	144.47	131.145	20.4054	77	100	PASS	PASS	PASS	PASS	PASS	PASS	0	1605.69	1730.5	826.781	80	128455
449	TGATAGCCCTGTACAATGCTGCT	080703_003s	NORMAL	NO	1	1	1	I	3	1	1	1	None	EAM187	mir-107		AGCAGCATTGTACAGGGCTATCA	21				None	None	None	AUTO	DETECTED	43.7745	799.706	1.30093	-18.256	0	-52.032	146.377	132.491	16.833	90	100	PASS	PASS	PASS	PASS	PASS	PASS	0	4288.33	4331.5	2337.99	82	351643
463	TGATAGCCCTGTACAATGCTGCT	080703_003s	NORMAL	NO	1	1	1	I	3	1	3	1	None	EAM187	mir-107		AGCAGCATTGTACAGGGCTATCA	21				None	None	None	AUTO	DETECTED	44.8519	846.352	4.95571	-11.3947	0	-52.032	145.617	134.602	10.3423	96	100	PASS	PASS	PASS	PASS	PASS	PASS	0	5294.13	5368	3246.21	84	444707
477	TGATAGCCCTGTACAATGCTGCT	080703_003s	NORMAL	NO	1	1	1	I	3	1	5	1	None	EAM187	mir-107		AGCAGCATTGTACAGGGCTATCA	21				None	None	None	AUTO	DETECTED	45.1111	892.833	-2.03126	-6.67549	0	-52.032	140.494	129.293	13.7624	121	100	PASS	PASS	PASS	PASS	PASS	PASS	0	8695.76	9253	4750.98	75	652182
491	TGATAGCCCTGTACAATGCTGCT	080703_003s	NORMAL	NO	1	1	1	I	3	1	7	1	None	EAM187	mir-107		AGCAGCATTGTACAGGGCTATCA	21				None	None	None	AUTO	DETECTED	46.3295	939.375	3.45872	0	0	-52.032	133.441	130.727	17.9273	120	100	PASS	PASS	PASS	PASS	PASS	PASS	0	10467.6	13359	7468.63	81	847876
1	AATGCCCCTAAAAATCCTTAT	080703_003s	NORMAL	NO	1	1	1	A	1	1	1	1	None	EAM188	mir-108-1		ATAAGGATTTTTAGGGGCATT	21				None	None	None	AUTO	LOW_SIGNAL	30.7287	99.3306	0	0	-13.008	-182.112	129	129	0	-1	100	PASS	PASS	PASS	PASS	PASS	PASS	0	76.2	75	6.46195	75	5715
15	AATGCCCCTAAAAATCCTTAT	080703_003s	NORMAL	NO	1	1	1	A	1	1	3	1	None	EAM188	mir-108-1		ATAAGGATTTTTAGGGGCATT	21				None	None	None	AUTO	LOW_SIGNAL	31.5251	145.449	0	0	-13.008	-182.112	129	129	0	-1	100	PASS	PASS	PASS	FAIL	PASS	FAIL	0	77.3108	78	5.60559	74	5721
29	AATGCCCCTAAAAATCCTTAT	080703_003s	NORMAL	NO	1	1	1	A	1	1	5	1	None	EAM188	mir-108-1		ATAAGGATTTTTAGGGGCATT	21				None	None	None	AUTO	LOW_SIGNAL	32.3215	191.568	0	0	-13.008	-182.112	129	129	0	-1	100	PASS	PASS	PASS	PASS	PASS	FAIL	0	77.7027	78	5.06595	74	5750
43	AATGCCCCTAAAAATCCTTAT	080703_003s	NORMAL	NO	1	1	1	A	1	1	7	1	None	EAM188	mir-108-1		ATAAGGATTTTTAGGGGCATT	21				None	None	None	AUTO	LOW_SIGNAL	33.1179	237.686	0	0	-13.008	-182.112	129	129	0	-1	100	PASS	PASS	PASS	PASS	PASS	FAIL	0	67.5395	69	5.18058	76	5133
453	CACAAATTCGGATCTACAGGGTA	080703_003s	NORMAL	NO	1	1	1	I	3	1	1	5	None	EAM189	mir-10a		TACCCTGTAGATCCGAATTTGTG	22				None	None	None	AUTO	DETECTED	136.446	798.07	6.95377	-18.8181	0	-52.032	135.337	123.965	13.7178	76	100	PASS	PASS	PASS	PASS	PASS	PASS	0	545.343	515.5	191.389	70	38174
467	CACAAATTCGGATCTACAGGGTA	080703_003s	NORMAL	NO	1	1	1	I	3	1	3	5	None	EAM189	mir-10a		TACCCTGTAGATCCGAATTTGTG	22				None	None	None	AUTO	DETECTED	136.941	845.231	3.02831	-5.25354	0	-52.032	132.485	131.203	11.5871	77	100	PASS	PASS	PASS	PASS	PASS	PASS	0	648.667	640	284.755	78	50596
481	CACAAATTCGGATCTACAGGGTA	080703_003s	NORMAL	NO	1	1	1	I	3	1	5	5	None	EAM189	mir-10a		TACCCTGTAGATCCGAATTTGTG	22				None	None	None	AUTO	DETECTED	137.856	891.075	4.57749	-8.83264	0	-52.032	133.874	129.312	13.8728	89	100	PASS	PASS	PASS	PASS	PASS	PASS	0	1128.28	1033.5	445.642	74	83493
495	CACAAATTCGGATCTACAGGGTA	080703_003s	NORMAL	NO	1	1	1	I	3	1	7	5	None	EAM189	mir-10a		TACCCTGTAGATCCGAATTTGTG	22				None	None	None	AUTO	DETECTED	138.602	937.943	3.92149	0	0	-52.032	135.664	126.206	16.3479	89	100	PASS	PASS	PASS	PASS	PASS	PASS	0	2223.19	2210	1222.72	75	166739
5	ACAAATTCGGTTCTACAGGGTA	080703_003s	NORMAL	NO	1	1	1	A	1	1	1	5	None	EAM190	mir-10b		TACCCTGTAGAACCGAATTTGT	22				None	None	None	AUTO	DETECTED	122	96.5	-12.5646	-16.1011	-13.008	-182.112	143.088	130.08	15.5892	75	100	PASS	PASS	PASS	PASS	PASS	PASS	0	766.269	789.5	390.995	78	59769
19	ACAAATTCGGTTCTACAGGGTA	080703_003s	NORMAL	NO	1	1	1	A	1	1	3	5	None	EAM190	mir-10b		TACCCTGTAGAACCGAATTTGT	22				None	None	None	AUTO	DETECTED	122.875	142.898	-11.542	-12.4701	-13.008	-182.112	130.571	117.731	12.5787	78	100	PASS	PASS	PASS	PASS	PASS	PASS	0	386.455	388.5	142.548	66	25506
33	ACAAATTCGGTTCTACAGGGTA	080703_003s	NORMAL	NO	1	1	1	A	1	1	5	5	None	EAM190	mir-10b		TACCCTGTAGAACCGAATTTGT	22				None	None	None	AUTO	DETECTED	123.93	189.5	-8.17287	-6.17809	-13.008	-182.112	130.08	104.064	11.5904	77	100	PASS	PASS	PASS	PASS	PASS	PASS	0	324.462	329	88.5842	52	16872
47	ACAAATTCGGTTCTACAGGGTA	080703_003s	NORMAL	NO	1	1	1	A	1	1	7	5	None	EAM190	mir-10b		TACCCTGTAGAACCGAATTTGT	22				None	None	None	AUTO	DETECTED	124.5	236.226	-11.1227	1.72564	-13.008	-182.112	130.08	117.072	17.9396	77	100	PASS	PASS	PASS	PASS	PASS	PASS	0	421.258	407.5	107.616	62	26118
571	ACAAACACCATTGTCACACTCCA	080703_003s	NORMAL	NO	1	1	1	K	3	3	2	4	None	EAM191	mir-122a		TGGAGTGTGACAATGGTGTTTGT	23				None	None	None	AUTO	DETECTED	810.846	814.093	10.6198	-12.1712	65.04	0	130.08	117.149	14.3203	71	100	PASS	PASS	PASS	PASS	PASS	PASS	0	291.591	289.5	104.124	66	19245
585	ACAAACACCATTGTCACACTCCA	080703_003s	NORMAL	NO	1	1	1	K	3	3	4	4	None	EAM191	mir-122a		TGGAGTGTGACAATGGTGTTTGT	23				None	None	None	AUTO	DETECTED	811.449	860.424	8.11253	-9.4019	65.04	0	128.919	116.3	17.2145	72	100	PASS	PASS	PASS	PASS	PASS	PASS	0	251.762	249	74.6689	63	15861
599	ACAAACACCATTGTCACACTCCA	080703_003s	NORMAL	NO	1	1	1	K	3	3	6	4	None	EAM191	mir-122a		TGGAGTGTGACAATGGTGTTTGT	23				None	None	None	AUTO	DETECTED	812.636	906.636	13.1938	-8.18319	65.04	0	104.064	104.064	7.5728	71	100	PASS	PASS	PASS	PASS	PASS	PASS	0	249.712	241.5	67.3482	52	12985
613	ACAAACACCATTGTCACACTCCA	080703_003s	NORMAL	NO	1	1	1	K	3	3	8	4	None	EAM191	mir-122a		TGGAGTGTGACAATGGTGTTTGT	23				None	None	None	AUTO	DETECTED	813.364	953.364	12.295	0	65.04	0	104.064	104.064	7.5728	72	100	PASS	PASS	PASS	PASS	PASS	PASS	0	206	197	76.0395	52	10712
123	CGCGTACCAAAAGTAATAATG	080703_003s	NORMAL	NO	1	1	1	C	1	3	2	4	None	EAM192	mir-123/mir126as		CATTATTACTTTTGGTACGCG	23				None	None	None	AUTO	DETECTED	801.68	115.475	7.7624	-10.0695	104.064	-91.056	160.679	155.701	17.0134	95	100	PASS	PASS	PASS	PASS	PASS	PASS	0	4370.1	4233	2792.49	111	485081
137	CGCGTACCAAAAGTAATAATG	080703_003s	NORMAL	NO	1	1	1	C	1	3	4	4	None	EAM192	mir-123/mir126as		CATTATTACTTTTGGTACGCG	23				None	None	None	AUTO	DETECTED	802.413	161.865	6.93035	-6.5433	104.064	-91.056	157.109	144.821	12.0043	94	100	PASS	PASS	PASS	PASS	PASS	PASS	0	4468.78	4168	2643.78	99	442409
151	CGCGTACCAAAAGTAATAATG	080703_003s	NORMAL	NO	1	1	1	C	1	3	6	4	None	EAM192	mir-123/mir126as		CATTATTACTTTTGGTACGCG	23				None	None	None	AUTO	DETECTED	803.153	208.085	6.19436	-5.22833	104.064	-91.056	150.177	150.177	11.7	91	100	PASS	PASS	PASS	PASS	PASS	PASS	0	4414.59	4471	3043.42	103	454703
165	CGCGTACCAAAAGTAATAATG	080703_003s	NORMAL	NO	1	1	1	C	1	3	8	4	None	EAM192	mir-123/mir126as		CATTATTACTTTTGGTACGCG	23				None	None	None	AUTO	DETECTED	804.155	254.914	8.8771	4.01339	104.064	-91.056	155.772	148.198	13.6258	87	100	PASS	PASS	PASS	PASS	PASS	PASS	0	4362.85	3876	3259.08	101	440648
561	CACAGGTTAAAGGGTCTCAGGGA	080703_003s	NORMAL	NO	1	1	1	K	3	3	1	1	None	EAM193	mir-125a		TCCCTGAGACCCTTTAACCTGTG	24				None	None	None	AUTO	DETECTED	741.1	790.481	8.41264	-34.8955	65.04	0	146.484	133.511	10.0849	78	100	PASS	PASS	PASS	PASS	PASS	PASS	0	4025.79	4622.5	2927.54	84	338166
575	CACAGGTTAAAGGGTCTCAGGGA	080703_003s	NORMAL	NO	1	1	1	K	3	3	3	1	None	EAM193	mir-125a		TCCCTGAGACCCTTTAACCTGTG	24				None	None	None	AUTO	DETECTED	742.131	837.141	11.4654	-27.8548	65.04	0	145.414	137.742	20.7054	75	100	PASS	PASS	PASS	PASS	PASS	PASS	0	2971.02	2720	2572.83	91	270363
589	CACAGGTTAAAGGGTCTCAGGGA	080703_003s	NORMAL	NO	1	1	1	K	3	3	5	1	None	EAM193	mir-125a		TCCCTGAGACCCTTTAACCTGTG	24				None	None	None	AUTO	DETECTED	742.845	883.948	10.3912	-18.8927	65.04	0	134.932	120.597	19.2828	78	100	PASS	PASS	PASS	PASS	PASS	PASS	0	3755.48	4614	2603.84	69	259128
603	CACAGGTTAAAGGGTCTCAGGGA	080703_003s	NORMAL	NO	1	1	1	K	3	3	7	1	None	EAM193	mir-125a		TCCCTGAGACCCTTTAACCTGTG	24				None	None	None	AUTO	DETECTED	743.679	930.574	10.8818	-12.3014	65.04	0	139.223	129.558	17.9613	75	100	PASS	PASS	PASS	PASS	PASS	PASS	0	3354.11	3008	2898.8	79	264975
113	AAAAGAGACCGGTTCACTGTGA	080703_003s	NORMAL	NO	1	1	1	C	1	3	1	1	None	EAM194	mir-128a		TCACAGTGAACCGGTCTCTTTT	24				None	None	None	AUTO	DETECTED	731.621	92.3636	1.47912	-26.2912	104.064	-91.056	158.364	157.496	11.1609	105	100	PASS	PASS	PASS	PASS	PASS	PASS	0	6326.56	6599	3452.29	116	733881
127	AAAAGAGACCGGTTCACTGTGA	080703_003s	NORMAL	NO	1	1	1	C	1	3	3	1	None	EAM194	mir-128a		TCACAGTGAACCGGTCTCTTTT	24				None	None	None	AUTO	DETECTED	732.571	138.936	3.47986	-20.382	104.064	-91.056	162.593	149.768	12.0043	110	100	PASS	PASS	PASS	PASS	PASS	PASS	0	6694.63	7227.5	3052.75	104	696241
141	AAAAGAGACCGGTTCACTGTGA	080703_003s	NORMAL	NO	1	1	1	C	1	3	5	1	None	EAM194	mir-128a		TCACAGTGAACCGGTCTCTTTT	24				None	None	None	AUTO	DETECTED	733.36	185.841	3.38459	-10.1577	104.064	-91.056	169.072	157.164	13.746	102	100	PASS	PASS	PASS	PASS	PASS	PASS	0	5995.7	6902	3411.81	115	689505
155	AAAAGAGACCGGTTCACTGTGA	080703_003s	NORMAL	NO	1	1	1	C	1	3	7	1	None	EAM194	mir-128a		TCACAGTGAACCGGTCTCTTTT	24				None	None	None	AUTO	DETECTED	734.38	232.052	6.28725	-8.9565	104.064	-91.056	164.169	151.58	12.9003	99	100	PASS	PASS	PASS	PASS	PASS	PASS	0	5874.85	6456	2601.08	103	605110
565	GAAAGAGACCGGTTCACTGTGA	080703_003s	NORMAL	NO	1	1	1	K	3	3	1	5	None	EAM195	mir-128b		TCACAGTGAACCGGTCTCTTTC	25				None	None	None	AUTO	DETECTED	834	789.5	17.0349	-26.937	65.04	0	152.177	135.764	11.1434	75	100	PASS	PASS	PASS	PASS	PASS	PASS	0	2732.59	3019.5	1341.05	82	224072
579	GAAAGAGACCGGTTCACTGTGA	080703_003s	NORMAL	NO	1	1	1	K	3	3	3	5	None	EAM195	mir-128b		TCACAGTGAACCGGTCTCTTTC	25				None	None	None	AUTO	DETECTED	834.624	836.107	14.7872	-20.5862	65.04	0	134.883	123.448	15.0406	86	100	PASS	PASS	PASS	PASS	PASS	PASS	0	2896.18	3223	1069.58	71	205629
593	GAAAGAGACCGGTTCACTGTGA	080703_003s	NORMAL	NO	1	1	1	K	3	3	5	5	None	EAM195	mir-128b		TCACAGTGAACCGGTCTCTTTC	25				None	None	None	AUTO	DETECTED	835.488	882.395	15.6765	-18.3759	65.04	0	133.813	122.261	20.6698	81	100	PASS	PASS	PASS	PASS	PASS	PASS	0	3093.23	3378	1201.65	66	204153
607	GAAAGAGACCGGTTCACTGTGA	080703_003s	NORMAL	NO	1	1	1	K	3	3	7	5	None	EAM195	mir-128b		TCACAGTGAACCGGTCTCTTTC	25				None	None	None	AUTO	DETECTED	835.634	929.222	7.2122	-9.16927	65.04	0	145.166	134.965	10.4846	77	100	PASS	PASS	PASS	PASS	PASS	PASS	0	2882.94	3384	1684.79	84	242167
736	GCAAGCCCAGACCGAAAAAAG	080703_003s	NORMAL	NO	1	1	1	N	4	2	2	1	None	EAM196	mir-129a		CTTTTTTCGGTCTGGGCTTGC	1				None	None	None	AUTO	LOW_SIGNAL	400.935	1166.09	0	0	65.04	-26.016	129	129	0	-1	100	PASS	PASS	PASS	PASS	PASS	FAIL	0	61.6389	62	1.03876	72	4438
750	GCAAGCCCAGACCGAAAAAAG	080703_003s	NORMAL	NO	1	1	1	N	4	2	4	1	None	EAM196	mir-129a		CTTTTTTCGGTCTGGGCTTGC	1				None	None	None	AUTO	LOW_SIGNAL	401.731	1212.2	0	0	65.04	-26.016	129	129	0	-1	100	PASS	PASS	PASS	PASS	PASS	FAIL	0	60.0533	60	1.21803	75	4504
764	GCAAGCCCAGACCGAAAAAAG	080703_003s	NORMAL	NO	1	1	1	N	4	2	6	1	None	EAM196	mir-129a		CTTTTTTCGGTCTGGGCTTGC	1				None	None	None	AUTO	LOW_SIGNAL	402.528	1258.32	0	0	65.04	-26.016	129	129	0	-1	100	PASS	PASS	PASS	FAIL	PASS	FAIL	0	61.027	61	1.01998	74	4516
778	GCAAGCCCAGACCGAAAAAAG	080703_003s	NORMAL	NO	1	1	1	N	4	2	8	1	None	EAM196	mir-129a		CTTTTTTCGGTCTGGGCTTGC	1				None	None	None	AUTO	LOW_SIGNAL	403.324	1304.44	0	0	65.04	-26.016	129	129	0	-1	100	PASS	PASS	PASS	PASS	PASS	FAIL	0	60.4143	60	1.3778	70	4229
288	GCAAGCCCAGACCGCAAAAAG	080703_003s	NORMAL	NO	1	1	1	F	2	2	2	1	None	EAM197	mir-129b		CTTTTTGCGGTCTGGGCTTGC	3				None	None	None	AUTO	DETECTED	391.174	467.733	2.40923	-20.4719	91.056	-91.056	134.26	122.505	11.4036	69	100	PASS	PASS	PASS	PASS	PASS	PASS	0	476.203	438	186.428	69	32858
302	GCAAGCCCAGACCGCAAAAAG	080703_003s	NORMAL	NO	1	1	1	F	2	2	4	1	None	EAM197	mir-129b		CTTTTTGCGGTCTGGGCTTGC	3				None	None	None	AUTO	DETECTED	392.139	514.407	4.59933	-13.2382	91.056	-91.056	151.562	126.384	15.5291	69	100	PASS	PASS	PASS	PASS	PASS	PASS	0	401.493	384	157.555	71	28506
316	GCAAGCCCAGACCGCAAAAAG	080703_003s	NORMAL	NO	1	1	1	F	2	2	6	1	None	EAM197	mir-129b		CTTTTTGCGGTCTGGGCTTGC	3				None	None	None	AUTO	DETECTED	392.971	561.053	5.05505	-6.38173	91.056	-91.056	131.819	128.12	11.1433	69	100	PASS	PASS	PASS	PASS	PASS	PASS	0	422.13	390	177.094	69	29127
330	GCAAGCCCAGACCGCAAAAAG	080703_003s	NORMAL	NO	1	1	1	F	2	2	8	1	None	EAM197	mir-129b		CTTTTTGCGGTCTGGGCTTGC	3				None	None	None	AUTO	DETECTED	393.686	607.442	4.00228	-2.86535	91.056	-91.056	130.004	125.78	16.7867	68	100	PASS	PASS	PASS	PASS	PASS	PASS	0	501	485	231.658	71	35571
740	GCCCTTTCATCATTGCACTG	080703_003s	NORMAL	NO	1	1	1	N	4	2	2	5	None	EAM198	mir-130b		CAGTGCAATGATGAAAGGGC	5				None	None	None	AUTO	DETECTED	494.216	1162.9	13.5816	-20.6442	65.04	-26.016	135.053	109.485	19.1303	66	100	PASS	PASS	PASS	PASS	PASS	PASS	0	122.436	131	26.2493	55	6734
754	GCCCTTTCATCATTGCACTG	080703_003s	NORMAL	NO	1	1	1	N	4	2	4	5	None	EAM198	mir-130b		CAGTGCAATGATGAAAGGGC	5				None	None	None	AUTO	DETECTED	494.56	1209.5	7.69015	-14.4498	65.04	-26.016	104.064	104.064	10.1644	67	100	PASS	PASS	PASS	PASS	PASS	PASS	0	162.327	161	29.0312	52	8441
768	GCCCTTTCATCATTGCACTG	080703_003s	NORMAL	NO	1	1	1	N	4	2	6	5	None	EAM198	mir-130b		CAGTGCAATGATGAAAGGGC	5				None	None	None	AUTO	DETECTED	495.426	1255.75	8.60597	-12.7412	65.04	-26.016	116.284	110.853	17.056	66	100	PASS	PASS	PASS	PASS	PASS	PASS	0	288.625	282.5	85.8683	56	16163
782	GCCCTTTCATCATTGCACTG	080703_003s	NORMAL	NO	1	1	1	N	4	2	8	5	None	EAM198	mir-130b		CAGTGCAATGATGAAAGGGC	5				None	None	None	AUTO	DETECTED	496.144	1302.62	7.57781	-2.92489	65.04	-26.016	119.925	113.062	10.718	71	100	PASS	PASS	PASS	PASS	PASS	PASS	0	690.621	676.5	242.438	58	40056
292	ACGACCATGGCTGTAGACTGTTA	080703_003s	NORMAL	NO	1	1	1	F	2	2	2	5	None	EAM199	mir-132		TAACAGTCTACAGCCATGGTCGT	7				None	None	None	AUTO	DETECTED	483.955	465.5	9.47256	-28.794	91.056	-91.056	140.097	128.052	12.5787	68	100	PASS	PASS	PASS	PASS	PASS	PASS	0	269.908	265	89.7532	76	20513
306	ACGACCATGGCTGTAGACTGTTA	080703_003s	NORMAL	NO	1	1	1	F	2	2	4	5	None	EAM199	mir-132		TAACAGTCTACAGCCATGGTCGT	7				None	None	None	AUTO	DETECTED	484.759	512.088	9.57498	-22.6846	91.056	-91.056	129.981	123.667	12.7142	68	100	PASS	PASS	PASS	PASS	PASS	PASS	0	215.71	218	60.4627	69	14884
320	ACGACCATGGCTGTAGACTGTTA	080703_003s	NORMAL	NO	1	1	1	F	2	2	6	5	None	EAM199	mir-132		TAACAGTCTACAGCCATGGTCGT	7				None	None	None	AUTO	DETECTED	485.777	558.355	12.4614	-20.7529	91.056	-91.056	128.8	122.556	15.4302	69	100	PASS	PASS	PASS	PASS	PASS	PASS	0	195.696	197	50.6032	69	13503
334	ACGACCATGGCTGTAGACTGTTA	080703_003s	NORMAL	NO	1	1	1	F	2	2	8	5	None	EAM199	mir-132		TAACAGTCTACAGCCATGGTCGT	7				None	None	None	AUTO	DETECTED	486.247	605.082	8.21217	-12.8397	91.056	-91.056	122.564	121.245	11.5904	68	100	PASS	PASS	PASS	PASS	PASS	PASS	0	193.368	189	38.6414	68	13149
730	ACAGCTGGTTGAAGGGGACCAA	080703_003s	NORMAL	NO	1	1	1	N	4	2	1	2	None	EAM200	mir-133a-1		TTGGTCCCCTTCAACCAGCTGT	9				None	None	None	AUTO	DETECTED	423.278	1141	-4.14003	-21.1729	65.04	-26.016	111.075	90.5631	19.3226	64	100	PASS	PASS	PASS	PASS	PASS	PASS	0	65.8049	66	2.03985	41	2698
744	ACAGCTGGTTGAAGGGGACCAA	080703_003s	NORMAL	NO	1	1	1	N	4	2	3	2	None	EAM200	mir-133a-1		TTGGTCCCCTTCAACCAGCTGT	9				None	None	None	AUTO	DETECTED	424.133	1187.74	-3.37903	-13.0239	65.04	-26.016	94.6105	90.8132	31.4984	68	100	PASS	PASS	PASS	PASS	PASS	PASS	0	70.1	70	2.3293	40	2804
758	ACAGCTGGTTGAAGGGGACCAA	080703_003s	NORMAL	NO	1	1	1	N	4	2	5	2	None	EAM200	mir-133a-1		TTGGTCCCCTTCAACCAGCTGT	9				None	None	None	AUTO	DETECTED	425.167	1234.12	0	-9.70042	65.04	-26.016	117.786	96.675	12.6953	67	100	PASS	PASS	PASS	PASS	PASS	PASS	0	85.2093	85	8.06686	43	3664
772	ACAGCTGGTTGAAGGGGACCAA	080703_003s	NORMAL	NO	1	1	1	N	4	2	7	2	None	EAM200	mir-133a-1		TTGGTCCCCTTCAACCAGCTGT	9				None	None	None	AUTO	DETECTED	425.529	1281.44	-5.92879	5.95459	65.04	-26.016	116.347	110.53	8.54429	67	100	PASS	PASS	PASS	PASS	PASS	PASS	0	127.296	126	24.1752	54	6874
282	TAGCTGGTTGAAGGGGACCAA	080703_003s	NORMAL	NO	1	1	1	F	2	2	1	2	None	EAM201	mir-133b		TTGGTCCCCTTCAACCAGCTA	11				None	None	None	AUTO	DETECTED	412.753	443.397	-11.6734	-31.8999	91.056	-91.056	135.788	127.891	15.4443	70	100	PASS	PASS	PASS	PASS	PASS	PASS	0	103.384	99	14.9561	73	7547
296	TAGCTGGTTGAAGGGGACCAA	080703_003s	NORMAL	NO	1	1	1	F	2	2	3	2	None	EAM201	mir-133b		TTGGTCCCCTTCAACCAGCTA	11				None	None	None	AUTO	DETECTED	413.982	491.029	-6.03954	-12.2018	91.056	-91.056	135.171	124.924	16.5521	70	100	PASS	PASS	PASS	PASS	PASS	PASS	0	95.4928	93	11.9319	69	6589
310	TAGCTGGTTGAAGGGGACCAA	080703_003s	NORMAL	NO	1	1	1	F	2	2	5	2	None	EAM201	mir-133b		TTGGTCCCCTTCAACCAGCTA	11				None	None	None	AUTO	DETECTED	414.94	537.233	-3.94194	-11.0922	91.056	-91.056	123.397	119.424	17.5419	71	100	PASS	PASS	PASS	PASS	PASS	PASS	0	95.5909	94	11.5612	66	6309
324	TAGCTGGTTGAAGGGGACCAA	080703_003s	NORMAL	NO	1	1	1	F	2	2	7	2	None	EAM201	mir-133b		TTGGTCCCCTTCAACCAGCTA	11				None	None	None	AUTO	DETECTED	415.183	583.902	-11.1414	-3.93003	91.056	-91.056	124.914	124.914	11.3254	69	100	PASS	PASS	PASS	PASS	PASS	PASS	0	98.8286	97	13.2577	70	6918
848	TCCCTCTGGTCAACCAGTCACA	080703_003s	NORMAL	NO	1	1	1	P	4	4	2	1	None	EAM202	mir-134		TGTGACTGGTTGACCAGAGGGA	1				None	None	None	AUTO	DETECTED	1099.43	1156.85	9.36061	-3.73313	143.088	13.008	145.387	145.387	13.495	69	100	PASS	PASS	PASS	PASS	PASS	PASS	0	700.889	783	339.114	99	69388
862	TCCCTCTGGTCAACCAGTCACA	080703_003s	NORMAL	NO	1	1	1	P	4	4	4	1	None	EAM202	mir-134		TGTGACTGGTTGACCAGAGGGA	1				None	None	None	AUTO	DETECTED	1100.39	1203.89	11.4154	8.19193	143.088	13.008	134.588	133.301	12.8763	67	100	PASS	PASS	PASS	PASS	PASS	PASS	0	464.321	498	158.346	81	37610
876	TCCCTCTGGTCAACCAGTCACA	080703_003s	NORMAL	NO	1	1	1	P	4	4	6	1	None	EAM202	mir-134		TGTGACTGGTTGACCAGAGGGA	1				None	None	None	AUTO	DETECTED	1101.36	1250.67	13.6844	16.8237	143.088	13.008	158.721	135.145	15.8536	69	100	PASS	PASS	PASS	PASS	PASS	PASS	0	326.729	328	125.037	85	27772
890	TCCCTCTGGTCAACCAGTCACA	080703_003s	NORMAL	NO	1	1	1	P	4	4	8	1	None	EAM202	mir-134		TGTGACTGGTTGACCAGAGGGA	1				None	None	None	AUTO	DETECTED	1101.43	1296.53	4.28889	13.5098	143.088	13.008	135.804	128.149	16.6023	66	100	PASS	PASS	PASS	PASS	PASS	PASS	0	249	269	74.7225	73	18177
400	TTCACATAGGAATAAAAAGCCATA	080703_003s	NORMAL	NO	1	1	1	H	2	4	2	1	None	EAM203	mir-135a		TATGGCTTTTTATTCCTATGTGAA	3				None	None	None	AUTO	DETECTED	1089.48	462.566	9.30822	-10.3344	169.104	-13.008	160.659	155.251	21.2664	74	100	PASS	PASS	PASS	PASS	PASS	PASS	0	1396.36	1390.5	848.724	108	150807
414	TTCACATAGGAATAAAAAGCCATA	080703_003s	NORMAL	NO	1	1	1	H	2	4	4	1	None	EAM203	mir-135a		TATGGCTTTTTATTCCTATGTGAA	3				None	None	None	AUTO	DETECTED	1090.46	508.91	11.6758	-7.40989	169.104	-13.008	151.797	139.264	13.495	78	100	PASS	PASS	PASS	PASS	PASS	PASS	0	1113.07	1154	447.077	89	99063
428	TTCACATAGGAATAAAAAGCCATA	080703_003s	NORMAL	NO	1	1	1	H	2	4	6	1	None	EAM203	mir-135a		TATGGCTTTTTATTCCTATGTGAA	3				None	None	None	AUTO	DETECTED	1091.86	555.31	19.5295	-3.73869	169.104	-13.008	174.157	142.329	33.49	79	100	PASS	PASS	PASS	PASS	PASS	PASS	0	964.2	1069	520.622	95	91599
442	TTCACATAGGAATAAAAAGCCATA	080703_003s	NORMAL	NO	1	1	1	H	2	4	8	1	None	EAM203	mir-135a		TATGGCTTTTTATTCCTATGTGAA	3				None	None	None	AUTO	DETECTED	1092.02	602.381	11.1581	8.64845	169.104	-13.008	141.786	139.999	14.4447	71	100	PASS	PASS	PASS	PASS	PASS	PASS	0	1065.14	1218	609.456	91	96928
852	ATCACATAGGAATAAAAAGCCATA	080703_003s	NORMAL	NO	1	1	1	P	4	4	2	5	None	EAM204	mir-135b		TATGGCTTTTTATTCCTATGTGAT	5				None	None	None	AUTO	DETECTED	1191.83	1154.41	11.4026	-14.7658	143.088	13.008	156.637	144.79	18.0374	73	100	PASS	PASS	PASS	PASS	PASS	PASS	0	2134.99	2563	1135.05	98	209229
866	ATCACATAGGAATAAAAAGCCATA	080703_003s	NORMAL	NO	1	1	1	P	4	4	4	5	None	EAM204	mir-135b		TATGGCTTTTTATTCCTATGTGAT	5				None	None	None	AUTO	DETECTED	1192.66	1201.28	11.879	-4.97169	143.088	13.008	142.602	142.602	20.7915	72	100	PASS	PASS	PASS	PASS	PASS	PASS	0	1515.55	1820	810.782	95	143977
880	ATCACATAGGAATAAAAAGCCATA	080703_003s	NORMAL	NO	1	1	1	P	4	4	6	5	None	EAM204	mir-135b		TATGGCTTTTTATTCCTATGTGAT	5				None	None	None	AUTO	DETECTED	1193.13	1247.68	7.69015	0	143.088	13.008	158.412	146.54	15.9846	80	100	PASS	PASS	PASS	PASS	PASS	PASS	0	1215.92	1472	662.257	98	119160
894	ATCACATAGGAATAAAAAGCCATA	080703_003s	NORMAL	NO	1	1	1	P	4	4	8	5	None	EAM204	mir-135b		TATGGCTTTTTATTCCTATGTGAT	5				None	None	None	AUTO	DETECTED	1194.13	1294.29	10.2625	5.09237	143.088	13.008	145.217	129.062	15.5291	74	100	PASS	PASS	PASS	PASS	PASS	PASS	0	1205.88	1252	395.647	73	88029
404	GATTCACAACACCAGCT	080703_003s	NORMAL	NO	1	1	1	H	2	4	2	5	None	EAM205	mir-138-2		AGCTGGTGTTGTGAATC	7				None	None	None	AUTO	DETECTED	1182.66	460.612	21.5763	-15.0342	169.104	-13.008	160.775	148.041	14.9847	89	100	PASS	PASS	PASS	FAIL	PASS	PASS	0	5168.07	3097.5	5722.02	102	527143
418	GATTCACAACACCAGCT	080703_003s	NORMAL	NO	1	1	1	H	2	4	4	5	None	EAM205	mir-138-2		AGCTGGTGTTGTGAATC	7				None	None	None	AUTO	DETECTED	1183.27	506.927	19.1373	-12.4761	169.104	-13.008	148.306	142.3	13.0242	92	100	PASS	PASS	PASS	FAIL	PASS	PASS	0	4749.06	3142	4954.97	95	451161
432	GATTCACAACACCAGCT	080703_003s	NORMAL	NO	1	1	1	H	2	4	6	5	None	EAM205	mir-138-2		AGCTGGTGTTGTGAATC	7				None	None	None	AUTO	DETECTED	1184.34	553.472	22.6751	-6.93352	169.104	-13.008	148.3	142.987	14.7709	86	100	PASS	PASS	PASS	PASS	PASS	PASS	0	4663.89	3068	4459.7	91	424414
446	GATTCACAACACCAGCT	080703_003s	NORMAL	NO	1	1	1	H	2	4	8	5	None	EAM205	mir-138-2		AGCTGGTGTTGTGAATC	7				None	None	None	AUTO	DETECTED	1184.97	600.416	20.4616	3.8022	169.104	-13.008	148.052	140.664	11.3736	82	100	PASS	PASS	PASS	FAIL	PASS	PASS	0	4004.77	2744	4150.37	92	368439
842	AGACACGTGCACTGTAGA	080703_003s	NORMAL	NO	1	1	1	P	4	4	1	2	None	EAM206	mir-139		TCTACAGTGCACGTGTCT	9				None	None	None	AUTO	DETECTED	1121.48	1133.17	0	-6.65644	143.088	13.008	139.73	133.731	14.0107	68	100	PASS	PASS	PASS	PASS	PASS	PASS	0	252.195	271.5	83.0213	82	20680
856	AGACACGTGCACTGTAGA	080703_003s	NORMAL	NO	1	1	1	P	4	4	3	2	None	EAM206	mir-139		TCTACAGTGCACGTGTCT	9				None	None	None	AUTO	DETECTED	1122.18	1179.9	0	0	143.088	13.008	132.901	125.228	8.67479	72	100	PASS	PASS	PASS	PASS	PASS	PASS	0	203.714	211.5	46.4387	70	14260
870	AGACACGTGCACTGTAGA	080703_003s	NORMAL	NO	1	1	1	P	4	4	5	2	None	EAM206	mir-139		TCTACAGTGCACGTGTCT	9				None	None	None	AUTO	DETECTED	1123.08	1226.29	0	4.79384	143.088	13.008	126.304	126.304	10.1955	70	100	PASS	PASS	PASS	PASS	PASS	PASS	0	168.667	176	39.4305	72	12144
884	AGACACGTGCACTGTAGA	080703_003s	NORMAL	NO	1	1	1	P	4	4	7	2	None	EAM206	mir-139		TCTACAGTGCACGTGTCT	9				None	None	None	AUTO	DETECTED	1123.9	1273.18	1.83084	14.842	143.088	13.008	132.901	125.228	8.67479	68	100	PASS	PASS	PASS	PASS	PASS	PASS	0	137.814	142	27.7516	70	9647
394	CTACCATAGGGTAAAACCACT	080703_003s	NORMAL	NO	1	1	1	H	2	4	1	2	None	EAM207	mir-140		AGTGGTTTTACCCTATGGTAG	11				None	None	None	AUTO	DETECTED	1112.29	438.771	11.2566	-14.7261	169.104	-13.008	152.043	139.601	11.3736	74	100	PASS	PASS	PASS	PASS	PASS	PASS	0	757.582	839	296.325	91	68940
408	CTACCATAGGGTAAAACCACT	080703_003s	NORMAL	NO	1	1	1	H	2	4	3	2	None	EAM207	mir-140		AGTGGTTTTACCCTATGGTAG	11				None	None	None	AUTO	DETECTED	1112.68	485.182	5.88155	-10.9195	169.104	-13.008	161.028	140.007	14.7709	73	100	PASS	PASS	PASS	PASS	PASS	PASS	0	582.185	641.5	242.827	92	53561
422	CTACCATAGGGTAAAACCACT	080703_003s	NORMAL	NO	1	1	1	H	2	4	5	2	None	EAM207	mir-140		AGTGGTTTTACCCTATGGTAG	11				None	None	None	AUTO	DETECTED	1113.7	531.77	8.82073	-4.81607	169.104	-13.008	139.745	133.839	12.0633	72	100	PASS	PASS	PASS	PASS	PASS	PASS	0	600.024	677	214.548	83	49802
436	CTACCATAGGGTAAAACCACT	080703_003s	NORMAL	NO	1	1	1	H	2	4	7	2	None	EAM207	mir-140		AGTGGTTTTACCCTATGGTAG	11				None	None	None	AUTO	DETECTED	1114.33	579.216	6.7009	12.4467	169.104	-13.008	150.649	132.402	13.3227	72	100	PASS	PASS	PASS	PASS	PASS	PASS	0	617.451	694	238.606	82	50631
737	CCATCTTTACCAGACAGTGTT	080703_003s	NORMAL	NO	1	1	1	N	4	2	2	2	None	EAM208	mir-141		AACACTGTCTGGTAAAGATGG	1				None	None	None	AUTO	LOW_SIGNAL	423.994	1165.69	0	0	65.04	-26.016	129	129	0	-1	100	PASS	PASS	PASS	PASS	PASS	FAIL	0	60.1974	60	1.24386	76	4575
751	CCATCTTTACCAGACAGTGTT	080703_003s	NORMAL	NO	1	1	1	N	4	2	4	2	None	EAM208	mir-141		AACACTGTCTGGTAAAGATGG	1				None	None	None	AUTO	LOW_SIGNAL	424.791	1211.81	0	0	65.04	-26.016	129	129	0	-1	100	PASS	PASS	PASS	PASS	PASS	FAIL	0	61.3077	61	1.34171	78	4782
765	CCATCTTTACCAGACAGTGTT	080703_003s	NORMAL	NO	1	1	1	N	4	2	6	2	None	EAM208	mir-141		AACACTGTCTGGTAAAGATGG	1				None	None	None	AUTO	LOW_SIGNAL	425.587	1257.92	0	0	65.04	-26.016	129	129	0	-1	100	PASS	PASS	PASS	PASS	PASS	FAIL	0	60.961	61	1.31231	77	4694
779	CCATCTTTACCAGACAGTGTT	080703_003s	NORMAL	NO	1	1	1	N	4	2	8	2	None	EAM208	mir-141		AACACTGTCTGGTAAAGATGG	1				None	None	None	AUTO	LOW_SIGNAL	426.383	1304.04	0	0	65.04	-26.016	129	129	0	-1	100	PASS	PASS	PASS	FAIL	PASS	FAIL	0	60.8219	61	1.2839	73	4440
741	GTAGTGCTTTCTACTTTATG	080703_003s	NORMAL	NO	1	1	1	N	4	2	2	6	None	EAM209	mir-142		CATAAAGTAGAAAGCACTAC	#REF!				None	None	None	AUTO	DETECTED	517.069	1162.54	10.8897	-20.2281	65.04	-26.016	97.5369	86.5136	12.0571	67	100	PASS	PASS	PASS	PASS	PASS	PASS	0	72.25	73	3.06478	36	2601
755	GTAGTGCTTTCTACTTTATG	080703_003s	NORMAL	NO	1	1	1	N	4	2	4	6	None	EAM209	mir-142		CATAAAGTAGAAAGCACTAC	#REF!				None	None	None	AUTO	DETECTED	518.074	1209.22	13.6098	-12.8841	65.04	-26.016	97.3669	95.5712	12.476	67	100	PASS	PASS	PASS	PASS	PASS	PASS	0	74.7317	74	4.15947	41	3064
769	GTAGTGCTTTCTACTTTATG	080703_003s	NORMAL	NO	1	1	1	N	4	2	6	6	None	EAM209	mir-142		CATAAAGTAGAAAGCACTAC	#REF!				None	None	None	AUTO	DETECTED	518.793	1255.78	12.6031	-7.2249	65.04	-26.016	107.198	103.595	17.6562	67	100	PASS	PASS	PASS	PASS	PASS	PASS	0	85.7843	87	8.54708	51	4375
783	GTAGTGCTTTCTACTTTATG	080703_003s	NORMAL	NO	1	1	1	N	4	2	8	6	None	EAM209	mir-142		CATAAAGTAGAAAGCACTAC	#REF!				None	None	None	AUTO	DETECTED	519.467	1302.7	11.0128	3.21071	65.04	-26.016	106.925	106.925	11.8698	67	100	PASS	PASS	PASS	PASS	PASS	PASS	0	100.827	102.5	14.9951	52	5243
289	tgAGCTACAGTGCTTCATCTCA	080703_003s	NORMAL	NO	1	1	1	F	2	2	2	2	None	EAM210	mir-143		TGAGATGAAGCACTGTAGCTca	3				None	None	None	AUTO	DETECTED	414.378	467.388	4.28095	-19.7772	91.056	-91.056	145.194	140.054	9.35722	71	100	PASS	PASS	PASS	PASS	PASS	PASS	0	1025.7	1038	559.139	88	90262
303	tgAGCTACAGTGCTTCATCTCA	080703_003s	NORMAL	NO	1	1	1	F	2	2	4	2	None	EAM210	mir-143		TGAGATGAAGCACTGTAGCTca	3				None	None	None	AUTO	DETECTED	414.896	514.144	0.665723	-11.4884	91.056	-91.056	157.787	146.363	41.3429	70	100	PASS	PASS	PASS	PASS	PASS	PASS	0	808.061	798.5	492.689	98	79190
317	tgAGCTACAGTGCTTCATCTCA	080703_003s	NORMAL	NO	1	1	1	F	2	2	6	2	None	EAM210	mir-143		TGAGATGAAGCACTGTAGCTca	3				None	None	None	AUTO	DETECTED	415.989	560.598	4.52549	-7.12169	91.056	-91.056	140.05	128.106	11.2893	71	100	PASS	PASS	PASS	PASS	PASS	PASS	0	918.092	886.5	388.197	76	69775
331	tgAGCTACAGTGCTTCATCTCA	080703_003s	NORMAL	NO	1	1	1	F	2	2	8	2	None	EAM210	mir-143		TGAGATGAAGCACTGTAGCTca	3				None	None	None	AUTO	DETECTED	416.769	606.973	4.30834	-3.78236	91.056	-91.056	145.433	133.815	15.2366	70	100	PASS	PASS	PASS	PASS	PASS	PASS	0	990.232	930	506.429	82	81199
293	CTAGTACATCATCTATACTGTA	080703_003s	NORMAL	NO	1	1	1	F	2	2	2	6	None	EAM211	mir-144		TACAGTATAGATGATGTACTAG	#REF!				None	None	None	AUTO	DETECTED	507.229	465.618	12.276	-22.084	91.056	-91.056	129.508	120.763	18.1606	70	100	PASS	PASS	PASS	PASS	PASS	PASS	0	235.029	261.5	86.837	68	15982
307	CTAGTACATCATCTATACTGTA	080703_003s	NORMAL	NO	1	1	1	F	2	2	4	6	None	EAM211	mir-144		TACAGTATAGATGATGTACTAG	#REF!				None	None	None	AUTO	DETECTED	507.912	511.935	10.7929	-19.4945	91.056	-91.056	137.205	122.677	12.7142	68	100	PASS	PASS	PASS	PASS	PASS	PASS	0	207.667	233	67.6256	69	14329
321	CTAGTACATCATCTATACTGTA	080703_003s	NORMAL	NO	1	1	1	F	2	2	6	6	None	EAM211	mir-144		TACAGTATAGATGATGTACTAG	#REF!				None	None	None	AUTO	DETECTED	508.86	558.7	12.7678	-11.0906	91.056	-91.056	120.62	111.814	13.4409	79	100	PASS	PASS	PASS	PASS	PASS	PASS	0	216.569	236.5	57.339	58	12561
335	CTAGTACATCATCTATACTGTA	080703_003s	NORMAL	NO	1	1	1	F	2	2	8	6	None	EAM211	mir-144		TACAGTATAGATGATGTACTAG	#REF!				None	None	None	AUTO	DETECTED	509.707	605.219	13.4308	-5.8752	91.056	-91.056	129.931	122.633	16.8379	68	100	PASS	PASS	PASS	PASS	PASS	PASS	0	205.343	220.5	65.8769	70	14374
731	AAGGGATTCCTGGGAAAACTGGAC	080703_003s	NORMAL	NO	1	1	1	N	4	2	1	3	None	EAM212	mir-145		GTCCAGTTTTCCCAGGAATCCCTT	#REF!				None	None	None	AUTO	DETECTED	446.75	1141.09	1.23141	-14.8452	65.04	-26.016	121.942	100.632	12.76	65	100	PASS	PASS	PASS	PASS	PASS	PASS	0	133.872	135	15.5628	47	6292
745	AAGGGATTCCTGGGAAAACTGGAC	080703_003s	NORMAL	NO	1	1	1	N	4	2	3	3	None	EAM212	mir-145		GTCCAGTTTTCCCAGGAATCCCTT	#REF!				None	None	None	AUTO	DETECTED	447.441	1187.66	0	-8.92553	65.04	-26.016	118.779	110.977	12.76	67	100	PASS	PASS	PASS	PASS	PASS	PASS	0	153.411	155	29.3021	56	8591
759	AAGGGATTCCTGGGAAAACTGGAC	080703_003s	NORMAL	NO	1	1	1	N	4	2	5	3	None	EAM212	mir-145		GTCCAGTTTTCCCAGGAATCCCTT	#REF!				None	None	None	AUTO	DETECTED	448.601	1234.43	4.59615	0	65.04	-26.016	117.782	107.358	12.8699	67	100	PASS	PASS	PASS	PASS	PASS	PASS	0	325.865	316.5	96.2273	52	16945
773	AAGGGATTCCTGGGAAAACTGGAC	080703_003s	NORMAL	NO	1	1	1	N	4	2	7	3	None	EAM212	mir-145		GTCCAGTTTTCCCAGGAATCCCTT	#REF!				None	None	None	AUTO	DETECTED	449.383	1280.95	4.40481	4.80496	65.04	-26.016	131.567	118.591	20.259	69	100	PASS	PASS	PASS	PASS	PASS	PASS	0	726.738	742	330.01	65	47238
283	AAACCCATGGAATTCAGTTCTCA	080703_003s	NORMAL	NO	1	1	1	F	2	2	1	3	None	EAM213	mir-146		TGAGAACTGAATTCCATGGGTTT	#REF!				None	None	None	AUTO	DETECTED	437.244	443.492	6.94901	-25.4821	91.056	-91.056	156.86	147.143	17.9804	80	100	PASS	PASS	PASS	PASS	PASS	PASS	0	3705.04	4183	2283.78	99	366799
297	AAACCCATGGAATTCAGTTCTCA	080703_003s	NORMAL	NO	1	1	1	F	2	2	3	3	None	EAM213	mir-146		TGAGAACTGAATTCCATGGGTTT	#REF!				None	None	None	AUTO	DETECTED	438.181	490.783	8.7862	-10.2252	91.056	-91.056	151.17	143.571	10.0235	77	100	PASS	PASS	PASS	PASS	PASS	PASS	0	3385.43	4208	1894.56	95	321616
311	AAACCCATGGAATTCAGTTCTCA	080703_003s	NORMAL	NO	1	1	1	F	2	2	5	3	None	EAM213	mir-146		TGAGAACTGAATTCCATGGGTTT	#REF!				None	None	None	AUTO	DETECTED	438.798	537.167	6.45041	-6.7795	91.056	-91.056	147.565	138.469	9.05841	78	100	PASS	PASS	PASS	PASS	PASS	PASS	0	3540.51	4102	2378.73	92	325727
325	AAACCCATGGAATTCAGTTCTCA	080703_003s	NORMAL	NO	1	1	1	F	2	2	7	3	None	EAM213	mir-146		TGAGAACTGAATTCCATGGGTTT	#REF!				None	None	None	AUTO	DETECTED	439.949	584.071	11.0601	3.44731	91.056	-91.056	148.093	132.643	17.9481	79	100	PASS	PASS	PASS	PASS	PASS	PASS	0	3256.42	3946	1920.13	85	276796
849	ACAAAGTTCTGTAGTGCACTGA	080703_003s	NORMAL	NO	1	1	1	P	4	4	2	2	None	EAM214	mir-148a		TCAGTGCACTACAGAACTTTGT	1				None	None	None	AUTO	DETECTED	1122.8	1156.23	13.3335	-6.64056	143.088	13.008	143.976	140.694	19.5448	70	100	PASS	PASS	PASS	PASS	PASS	PASS	0	321.798	333	133.306	94	30249
863	ACAAAGTTCTGTAGTGCACTGA	080703_003s	NORMAL	NO	1	1	1	P	4	4	4	2	None	EAM214	mir-148a		TCAGTGCACTACAGAACTTTGT	1				None	None	None	AUTO	DETECTED	1123.55	1203.29	12.7825	5.61796	143.088	13.008	140.078	135.463	15.2279	69	100	PASS	PASS	PASS	PASS	PASS	PASS	0	225.833	235	72.0699	84	18970
877	ACAAAGTTCTGTAGTGCACTGA	080703_003s	NORMAL	NO	1	1	1	P	4	4	6	2	None	EAM214	mir-148a		TCAGTGCACTACAGAACTTTGT	1				None	None	None	AUTO	DETECTED	1124.26	1250.44	11.6694	18.9896	143.088	13.008	151.678	133.761	14.04	71	100	PASS	PASS	PASS	PASS	PASS	PASS	0	175.687	186	59.0178	83	14582
891	ACAAAGTTCTGTAGTGCACTGA	080703_003s	NORMAL	NO	1	1	1	P	4	4	8	2	None	EAM214	mir-148a		TCAGTGCACTACAGAACTTTGT	1				None	None	None	AUTO	DETECTED	1124.82	1296.23	8.53332	14.7039	143.088	13.008	132.947	125.304	14.1324	68	100	PASS	PASS	PASS	PASS	PASS	PASS	0	141.394	149	27.2378	71	10039
401	ACAAAGTTCTGTGATGCACTGA	080703_003s	NORMAL	NO	1	1	1	H	2	4	2	2	None	EAM215	mir-148b		TCAGTGCATCACAGAACTTTGT	3				None	None	None	AUTO	DETECTED	1112.76	462.64	12.1331	-4.19322	169.104	-13.008	144.654	135.803	15.5892	75	100	PASS	PASS	PASS	PASS	PASS	PASS	0	414.06	413	179.575	84	34781
415	ACAAAGTTCTGTGATGCACTGA	080703_003s	NORMAL	NO	1	1	1	H	2	4	4	2	None	EAM215	mir-148b		TCAGTGCATCACAGAACTTTGT	3				None	None	None	AUTO	DETECTED	1113.49	509.214	11.2661	1.73437	169.104	-13.008	144.039	135.731	17.9481	74	100	PASS	PASS	PASS	PASS	PASS	PASS	0	328.298	307	150.93	84	27577
429	ACAAAGTTCTGTGATGCACTGA	080703_003s	NORMAL	NO	1	1	1	H	2	4	6	2	None	EAM215	mir-148b		TCAGTGCATCACAGAACTTTGT	3				None	None	None	AUTO	DETECTED	1114.51	555.74	14.1783	7.02959	169.104	-13.008	144.897	140.6	15.5892	74	100	PASS	PASS	PASS	PASS	PASS	PASS	0	308.111	278	150.44	90	27730
443	ACAAAGTTCTGTGATGCACTGA	080703_003s	NORMAL	NO	1	1	1	H	2	4	8	2	None	EAM215	mir-148b		TCAGTGCATCACAGAACTTTGT	3				None	None	None	AUTO	DETECTED	1115.05	602.139	10.8977	10.6714	169.104	-13.008	129.04	124.16	13.8215	74	100	PASS	PASS	PASS	PASS	PASS	PASS	0	342.493	393	136.479	69	23632
853	GGAGTGAAGACACGGAGCCAGA	080703_003s	NORMAL	NO	1	1	1	P	4	4	2	6	None	EAM216	mir-149		TCTGGCTCCGTGTCTTCACTCC	5				None	None	None	AUTO	DETECTED	1215.59	1154.59	20.6029	-7.32335	143.088	13.008	163.538	143.558	12.6547	74	100	PASS	PASS	PASS	PASS	PASS	PASS	0	1759.63	1823.5	889.315	92	161886
867	GGAGTGAAGACACGGAGCCAGA	080703_003s	NORMAL	NO	1	1	1	P	4	4	4	6	None	EAM216	mir-149		TCTGGCTCCGTGTCTTCACTCC	5				None	None	None	AUTO	DETECTED	1216.41	1201.02	20.9141	-3.16308	143.088	13.008	146.59	135.141	10.0849	72	100	PASS	PASS	PASS	PASS	PASS	PASS	0	1083.95	1101	442.633	83	89968
881	GGAGTGAAGACACGGAGCCAGA	080703_003s	NORMAL	NO	1	1	1	P	4	4	6	6	None	EAM216	mir-149		TCTGGCTCCGTGTCTTCACTCC	5				None	None	None	AUTO	DETECTED	1216.91	1247.58	17.0428	2.4787	143.088	13.008	135.702	131.852	11.2893	81	100	PASS	PASS	PASS	PASS	PASS	PASS	0	880.8	880	372.037	80	70464
895	GGAGTGAAGACACGGAGCCAGA	080703_003s	NORMAL	NO	1	1	1	P	4	4	8	6	None	EAM216	mir-149		TCTGGCTCCGTGTCTTCACTCC	5				None	None	None	AUTO	DETECTED	1217.68	1294.6	16.6459	14.1862	143.088	13.008	141.581	131.585	12.8106	69	100	PASS	PASS	PASS	PASS	PASS	PASS	0	700.976	770	327.876	82	57480
405	ACACTGGTACAAGGGTTGGGAGA	080703_003s	NORMAL	NO	1	1	1	H	2	4	2	6	None	EAM217	mir-150		TCTCCCAACCCTTGTACCAGTGT	7				None	None	None	AUTO	DETECTED	1205.48	460.388	18.4084	-12.7722	169.104	-13.008	144.475	133.584	9.35722	74	100	PASS	PASS	PASS	PASS	PASS	PASS	0	146.036	138.5	33.1846	84	12267
419	ACACTGGTACAAGGGTTGGGAGA	080703_003s	NORMAL	NO	1	1	1	H	2	4	4	6	None	EAM217	mir-150		TCTCCCAACCCTTGTACCAGTGT	7				None	None	None	AUTO	DETECTED	1206.15	506.793	16.7999	-9.03669	169.104	-13.008	139.993	129.395	12.8	73	100	PASS	PASS	PASS	PASS	PASS	PASS	0	128.893	127	18.0304	75	9667
433	ACACTGGTACAAGGGTTGGGAGA	080703_003s	NORMAL	NO	1	1	1	H	2	4	6	6	None	EAM217	mir-150		TCTCCCAACCCTTGTACCAGTGT	7				None	None	None	AUTO	DETECTED	1207.1	553.524	18.7371	-1.07183	169.104	-13.008	129.4	122.699	16.8379	73	100	PASS	PASS	PASS	PASS	PASS	PASS	0	130.042	128.5	27.1933	72	9363
447	ACACTGGTACAAGGGTTGGGAGA	080703_003s	NORMAL	NO	1	1	1	H	2	4	8	6	None	EAM217	mir-150		TCTCCCAACCCTTGTACCAGTGT	7				None	None	None	AUTO	DETECTED	1207.83	600.39	17.8955	8.64845	169.104	-13.008	132.212	123.293	16.8379	70	100	PASS	PASS	PASS	PASS	PASS	PASS	0	135.779	134	28.8153	68	9233
843	CCAAGTTCTGTCATGCACTGA	080703_003s	NORMAL	NO	1	1	1	P	4	4	1	3	None	EAM218	mir-152		TCAGTGCATGACAGAACTTGG	9				None	None	None	AUTO	DETECTED	1144.91	1133.13	6.20706	-2.04838	143.088	13.008	148.309	140.237	16.1931	68	100	PASS	PASS	PASS	PASS	PASS	PASS	0	408.699	414	158.517	93	38009
857	CCAAGTTCTGTCATGCACTGA	080703_003s	NORMAL	NO	1	1	1	P	4	4	3	3	None	EAM218	mir-152		TCAGTGCATGACAGAACTTGG	9				None	None	None	AUTO	DETECTED	1145.73	1179.48	6.49765	0	143.088	13.008	142.881	140.421	10.6188	70	100	PASS	PASS	PASS	PASS	PASS	PASS	0	281.411	265.5	127.247	90	25327
871	CCAAGTTCTGTCATGCACTGA	080703_003s	NORMAL	NO	1	1	1	P	4	4	5	3	None	EAM218	mir-152		TCAGTGCATGACAGAACTTGG	9				None	None	None	AUTO	DETECTED	1146.5	1226.31	6.15466	10.3245	143.088	13.008	130.08	130.08	14.04	70	100	PASS	PASS	PASS	PASS	PASS	PASS	0	231.3	225.5	70.7367	80	18504
885	CCAAGTTCTGTCATGCACTGA	080703_003s	NORMAL	NO	1	1	1	P	4	4	7	3	None	EAM218	mir-152		TCAGTGCATGACAGAACTTGG	9				None	None	None	AUTO	DETECTED	1147.08	1272.92	3.35839	16.6395	143.088	13.008	117.072	117.072	9.85093	74	100	PASS	PASS	PASS	PASS	PASS	PASS	0	191.108	183	39.1013	65	12422
395	TCACTTTTGTGACTATGCAA	080703_003s	NORMAL	NO	1	1	1	H	2	4	1	3	None	EAM219	mir-153-1		TTGCATAGTCACAAAAGTGA	11				None	None	None	AUTO	DETECTED	1135.55	438.871	13.7797	-8.24036	169.104	-13.008	146.723	135.36	10.0849	74	100	PASS	PASS	PASS	PASS	PASS	PASS	0	643.329	693	311.186	85	54683
409	TCACTTTTGTGACTATGCAA	080703_003s	NORMAL	NO	1	1	1	H	2	4	3	3	None	EAM219	mir-153-1		TTGCATAGTCACAAAAGTGA	11				None	None	None	AUTO	DETECTED	1136.14	485.55	11.1264	-0.956307	169.104	-13.008	143.617	139.705	10.6188	75	100	PASS	PASS	PASS	PASS	PASS	PASS	0	486.236	512	250.02	89	43275
423	TCACTTTTGTGACTATGCAA	080703_003s	NORMAL	NO	1	1	1	H	2	4	5	3	None	EAM219	mir-153-1		TTGCATAGTCACAAAAGTGA	11				None	None	None	AUTO	DETECTED	1137.14	532.304	13.7638	7.31144	169.104	-13.008	140.558	132.858	15.5291	75	100	PASS	PASS	PASS	PASS	PASS	PASS	0	485	440	284.411	81	39285
437	TCACTTTTGTGACTATGCAA	080703_003s	NORMAL	NO	1	1	1	H	2	4	7	3	None	EAM219	mir-153-1		TTGCATAGTCACAAAAGTGA	11				None	None	None	AUTO	DETECTED	1137.8	578.846	11.952	12.8135	169.104	-13.008	136.585	122.585	18.2803	72	100	PASS	PASS	PASS	PASS	PASS	PASS	0	598.765	631.5	314.844	68	40716
738	CGAAGGCAACACGGATAACCTA	080703_003s	NORMAL	NO	1	1	1	N	4	2	2	3	None	EAM220	mir-154		TAGGTTATCCGTGTTGCCTTCG	1				None	None	None	AUTO	DETECTED	447.12	1164.46	0.861034	-10.8104	65.04	-26.016	119.927	112.943	13.8368	66	100	PASS	PASS	PASS	PASS	PASS	PASS	0	339.259	387	121.068	58	19677
752	CGAAGGCAACACGGATAACCTA	080703_003s	NORMAL	NO	1	1	1	N	4	2	4	3	None	EAM220	mir-154		TAGGTTATCCGTGTTGCCTTCG	1				None	None	None	AUTO	DETECTED	448.021	1210.81	2.22702	-7.77114	65.04	-26.016	119.409	106.43	9.69043	68	100	PASS	PASS	PASS	PASS	PASS	PASS	0	689.627	633	273.545	51	35171
766	CGAAGGCAACACGGATAACCTA	080703_003s	NORMAL	NO	1	1	1	N	4	2	6	3	None	EAM220	mir-154		TAGGTTATCCGTGTTGCCTTCG	1				None	None	None	AUTO	DETECTED	449.331	1257.17	8.91084	-4.56836	65.04	-26.016	134.295	121.418	25.0313	68	100	PASS	PASS	PASS	PASS	PASS	PASS	0	1206.34	1393.5	756.169	68	82031
780	CGAAGGCAACACGGATAACCTA	080703_003s	NORMAL	NO	1	1	1	N	4	2	8	3	None	EAM220	mir-154		TAGGTTATCCGTGTTGCCTTCG	1				None	None	None	AUTO	DETECTED	449.805	1303.87	4.71127	2.87885	65.04	-26.016	131.549	123.403	16.8379	70	100	PASS	PASS	PASS	PASS	PASS	PASS	0	1964.75	2238	1300.45	69	135568
290	CCCCTATCACAATTAGCATTAA	080703_003s	NORMAL	NO	1	1	1	F	2	2	2	3	None	EAM221	mir-155		TTAATGCTAATTGTGATAGGGG	3				None	None	None	AUTO	DETECTED	437.513	468.275	5.26465	-3.05629	91.056	-91.056	129.856	122.675	19.7588	69	100	PASS	PASS	PASS	PASS	PASS	PASS	0	102.957	101	16.3658	70	7207
304	CCCCTATCACAATTAGCATTAA	080703_003s	NORMAL	NO	1	1	1	F	2	2	4	3	None	EAM221	mir-155		TTAATGCTAATTGTGATAGGGG	3				None	None	None	AUTO	DETECTED	438.209	514.791	3.96338	2.11507	91.056	-91.056	117.072	117.072	15.5529	69	100	PASS	PASS	PASS	PASS	PASS	PASS	0	96.625	94	11.5752	64	6184
318	CCCCTATCACAATTAGCATTAA	080703_003s	NORMAL	NO	1	1	1	F	2	2	6	3	None	EAM221	mir-155		TTAATGCTAATTGTGATAGGGG	3				None	None	None	AUTO	DETECTED	439.267	561.39	7.3698	8.36739	91.056	-91.056	122.624	116.297	10.718	72	100	PASS	PASS	PASS	PASS	PASS	PASS	0	95.5	93.5	9.05493	62	5921
332	CCCCTATCACAATTAGCATTAA	080703_003s	NORMAL	NO	1	1	1	F	2	2	8	3	None	EAM221	mir-155		TTAATGCTAATTGTGATAGGGG	3				None	None	None	AUTO	DETECTED	440.154	607.82	8.54523	12.4197	91.056	-91.056	126.446	119.155	17.0344	69	100	PASS	PASS	PASS	PASS	PASS	PASS	0	97.7313	95	14.7736	67	6548
294	CACAAACCATTATGTGCTGCTA	080703_003s	NORMAL	NO	1	1	1	F	2	2	2	7	None	EAM222	mir-15a-1		TAGCAGCACATAATGGTTTGTG	#REF!				None	None	None	AUTO	DETECTED	530.276	464.565	12.1069	-30.5915	91.056	-91.056	152.451	140.661	19.6626	71	100	PASS	PASS	PASS	PASS	PASS	PASS	0	1628.41	1728.5	851.57	90	146557
308	CACAAACCATTATGTGCTGCTA	080703_003s	NORMAL	NO	1	1	1	F	2	2	4	7	None	EAM222	mir-15a-1		TAGCAGCACATAATGGTTTGTG	#REF!				None	None	None	AUTO	DETECTED	530.906	511.104	9.94178	-25.1315	91.056	-91.056	150.959	135.439	13.8385	71	100	PASS	PASS	PASS	PASS	PASS	PASS	0	1409.56	1377	688.107	87	122632
322	CACAAACCATTATGTGCTGCTA	080703_003s	NORMAL	NO	1	1	1	F	2	2	6	7	None	EAM222	mir-15a-1		TAGCAGCACATAATGGTTTGTG	#REF!				None	None	None	AUTO	DETECTED	532.424	558.1	19.331	-13.7162	91.056	-91.056	169.563	129.884	27.0308	79	100	PASS	PASS	PASS	PASS	PASS	PASS	0	1411.62	1371	528.527	73	103048
336	CACAAACCATTATGTGCTGCTA	080703_003s	NORMAL	NO	1	1	1	F	2	2	8	7	None	EAM222	mir-15a-1		TAGCAGCACATAATGGTTTGTG	#REF!				None	None	None	AUTO	DETECTED	532.625	604.096	11.5884	-15.3081	91.056	-91.056	152.253	140.049	14.5863	69	100	PASS	PASS	PASS	PASS	PASS	PASS	0	1333.03	1496	774.812	92	122639
742	TGTAAACCATGATGTGCTGCTA	080703_003s	NORMAL	NO	1	1	1	N	4	2	2	7	None	EAM223	mir-15b		TAGCAGCACATCATGGTTTACA	5				None	None	None	AUTO	DETECTED	539.727	1161.74	5.67115	-25.4444	65.04	-26.016	123.108	110.223	11.7635	66	100	PASS	PASS	PASS	PASS	PASS	PASS	0	578.593	591	171.045	54	31244
756	TGTAAACCATGATGTGCTGCTA	080703_003s	NORMAL	NO	1	1	1	N	4	2	4	7	None	EAM223	mir-15b		TAGCAGCACATCATGGTTTACA	5				None	None	None	AUTO	DETECTED	540.77	1208.55	8.88663	-16.395	65.04	-26.016	123.33	120.221	13.2738	66	100	PASS	PASS	PASS	PASS	PASS	PASS	0	569.333	660	300.62	69	39284
770	TGTAAACCATGATGTGCTGCTA	080703_003s	NORMAL	NO	1	1	1	N	4	2	6	7	None	EAM223	mir-15b		TAGCAGCACATCATGGTTTACA	5				None	None	None	AUTO	DETECTED	541.446	1254.93	7.31621	-13.0175	65.04	-26.016	123.12	116.029	19.1303	67	100	PASS	PASS	PASS	PASS	PASS	PASS	0	894.934	919	396.976	61	54591
784	TGTAAACCATGATGTGCTGCTA	080703_003s	NORMAL	NO	1	1	1	N	4	2	8	7	None	EAM223	mir-15b		TAGCAGCACATCATGGTTTACA	5				None	None	None	AUTO	DETECTED	542.225	1301.55	7.09073	-6.52623	65.04	-26.016	120.004	120.004	18.0897	67	100	PASS	PASS	PASS	PASS	PASS	PASS	0	1288.16	1372	656.33	67	86307
732	ACTACCTGCACTGTAAGCACTTTG	080703_003s	NORMAL	NO	1	1	1	N	4	2	1	4	None	EAM224	mir-17as/mir-91		CAAAGTGCTTACAGTGCAGGTAGT	#REF!				None	None	None	AUTO	DETECTED	469.784	1140.54	0.89954	-16.7904	65.04	-26.016	119.347	109.552	13.2738	66	100	PASS	PASS	PASS	PASS	PASS	PASS	0	956.179	1049	357.597	56	53546
746	ACTACCTGCACTGTAAGCACTTTG	080703_003s	NORMAL	NO	1	1	1	N	4	2	3	4	None	EAM224	mir-17as/mir-91		CAAAGTGCTTACAGTGCAGGTAGT	#REF!				None	None	None	AUTO	DETECTED	470.463	1186.93	-0.61888	-13.3049	65.04	-26.016	131.577	123.404	12.9261	66	100	PASS	PASS	PASS	PASS	PASS	PASS	0	1092.49	1129	613.213	69	75382
760	ACTACCTGCACTGTAAGCACTTTG	080703_003s	NORMAL	NO	1	1	1	N	4	2	5	4	None	EAM224	mir-17as/mir-91		CAAAGTGCTTACAGTGCAGGTAGT	#REF!				None	None	None	AUTO	DETECTED	471.585	1233.56	3.61602	-6.59927	65.04	-26.016	130.828	117.827	30.6952	68	100	PASS	PASS	PASS	PASS	PASS	PASS	0	1648.33	2052.5	981.591	64	105493
774	ACTACCTGCACTGTAAGCACTTTG	080703_003s	NORMAL	NO	1	1	1	N	4	2	7	4	None	EAM224	mir-17as/mir-91		CAAAGTGCTTACAGTGCAGGTAGT	#REF!				None	None	None	AUTO	DETECTED	472.253	1280.04	1.93881	-1.92135	65.04	-26.016	139.34	128.055	15.0406	70	100	PASS	PASS	PASS	PASS	PASS	PASS	0	2365.55	2819	1765.33	73	172685
284	TATCTGCACTAGATGCACCTTA	080703_003s	NORMAL	NO	1	1	1	F	2	2	1	4	None	EAM225	mir-18		TAAGGTGCATCTAGTGCAGATA	#REF!				None	None	None	AUTO	DETECTED	460.5	444.392	9.51067	-8.58533	91.056	-91.056	129.503	129.255	11.5871	71	100	PASS	PASS	PASS	PASS	PASS	PASS	0	744.811	781	242.735	74	55116
298	TATCTGCACTAGATGCACCTTA	080703_003s	NORMAL	NO	1	1	1	F	2	2	3	4	None	EAM225	mir-18		TAAGGTGCATCTAGTGCAGATA	#REF!				None	None	None	AUTO	DETECTED	461.163	490.871	7.77471	-3.90581	91.056	-91.056	135.032	128.776	15.0406	70	100	PASS	PASS	PASS	PASS	PASS	PASS	0	658.356	685	218.147	73	48060
312	TATCTGCACTAGATGCACCTTA	080703_003s	NORMAL	NO	1	1	1	F	2	2	5	4	None	EAM225	mir-18		TAAGGTGCATCTAGTGCAGATA	#REF!				None	None	None	AUTO	DETECTED	461.948	537.259	7.63101	0	91.056	-91.056	132.252	126.81	13.8727	70	100	PASS	PASS	PASS	PASS	PASS	PASS	0	629.181	667	205.485	72	45301
326	TATCTGCACTAGATGCACCTTA	080703_003s	NORMAL	NO	1	1	1	F	2	2	7	4	None	EAM225	mir-18		TAAGGTGCATCTAGTGCAGATA	#REF!				None	None	None	AUTO	DETECTED	462.884	584.128	9.44001	9.3622	91.056	-91.056	135.8	127.253	15.1969	69	100	PASS	PASS	PASS	PASS	PASS	PASS	0	685.444	746	230.044	72	49352
850	ACTCACCGACAGCGTTGAATGTT	080703_003s	NORMAL	NO	1	1	1	P	4	4	2	3	None	EAM226	mir-181a		AACATTCAACGCTGTCGGTGAGT	1				None	None	None	AUTO	DETECTED	1145.1	1156.21	3.52988	-1.70857	143.088	13.008	148.761	145.282	15.3504	82	100	PASS	PASS	PASS	PASS	PASS	PASS	0	5325.66	3635	4916.41	97	516589
864	ACTCACCGACAGCGTTGAATGTT	080703_003s	NORMAL	NO	1	1	1	P	4	4	4	3	None	EAM226	mir-181a		AACATTCAACGCTGTCGGTGAGT	1				None	None	None	AUTO	DETECTED	1146.55	1202.55	12.0314	0	143.088	13.008	157.367	133.719	14.3205	78	100	PASS	PASS	PASS	PASS	PASS	PASS	0	5368.42	4989.5	4097.08	84	450947
878	ACTCACCGACAGCGTTGAATGTT	080703_003s	NORMAL	NO	1	1	1	P	4	4	6	3	None	EAM226	mir-181a		AACATTCAACGCTGTCGGTGAGT	1				None	None	None	AUTO	DETECTED	1147.08	1249.07	8.55397	6.42302	143.088	13.008	154.069	148.202	11.3382	78	100	PASS	PASS	PASS	PASS	PASS	PASS	0	4741.08	3936.5	4203.17	100	474108
892	ACTCACCGACAGCGTTGAATGTT	080703_003s	NORMAL	NO	1	1	1	P	4	4	8	3	None	EAM226	mir-181a		AACATTCAACGCTGTCGGTGAGT	1				None	None	None	AUTO	DETECTED	1148.58	1295.93	17.697	15.9678	143.088	13.008	165.884	149.151	20.2725	99	100	PASS	PASS	PASS	PASS	PASS	PASS	0	3710.05	3261	3559.19	104	385845
402	AACCCACCGACAGCAATGAATGTT	080703_003s	NORMAL	NO	1	1	1	H	2	4	2	3	None	EAM227	mir-181b		AACATTCATTGCTGTCGGTGGGTT	3				None	None	None	AUTO	DETECTED	1135.93	462.175	13.6177	-5.06299	169.104	-13.008	160.557	152.142	11.1519	105	100	PASS	PASS	PASS	PASS	PASS	PASS	0	7021.56	7140	4313.9	105	737264
416	AACCCACCGACAGCAATGAATGTT	080703_003s	NORMAL	NO	1	1	1	H	2	4	4	3	None	EAM227	mir-181b		AACATTCATTGCTGTCGGTGGGTT	3				None	None	None	AUTO	DETECTED	1136.67	508.58	12.8143	-1.337	169.104	-13.008	162.452	151.575	14.2051	98	100	PASS	PASS	PASS	PASS	PASS	PASS	0	5854.83	7085.5	3681.36	108	632322
430	AACCCACCGACAGCAATGAATGTT	080703_003s	NORMAL	NO	1	1	1	H	2	4	6	3	None	EAM227	mir-181b		AACATTCATTGCTGTCGGTGGGTT	3				None	None	None	AUTO	DETECTED	1137.63	555.172	14.9595	4.82639	169.104	-13.008	155.001	148.311	16.9203	98	100	PASS	PASS	PASS	PASS	PASS	PASS	0	5746.62	7117	3398.3	103	591902
444	AACCCACCGACAGCAATGAATGTT	080703_003s	NORMAL	NO	1	1	1	H	2	4	8	3	None	EAM227	mir-181b		AACATTCATTGCTGTCGGTGGGTT	3				None	None	None	AUTO	DETECTED	1137.97	601.74	9.04621	10.6627	169.104	-13.008	161.517	155.964	12.0889	93	100	PASS	PASS	PASS	PASS	PASS	PASS	0	5628.69	6750	4027.66	111	624785
854	ACTCACCGACAGGTTGAATGTT	080703_003s	NORMAL	NO	1	1	1	P	4	4	2	7	None	EAM228	mir-181c		AACATTCAACCTGTCGGTGAGT	5				None	None	None	AUTO	DETECTED	1237.97	1153.54	11.7091	-15.6979	143.088	13.008	151.851	146.65	22.7177	79	100	PASS	PASS	PASS	PASS	PASS	PASS	0	4008.09	4140	2885.48	103	412833
868	ACTCACCGACAGGTTGAATGTT	080703_003s	NORMAL	NO	1	1	1	P	4	4	4	7	None	EAM228	mir-181c		AACATTCAACCTGTCGGTGAGT	5				None	None	None	AUTO	DETECTED	1239.6	1200.06	22.5941	-10.5102	143.088	13.008	147.802	142.117	14.7709	81	100	PASS	PASS	PASS	PASS	PASS	PASS	0	4100.52	4072	2764.77	94	385449
882	ACTCACCGACAGGTTGAATGTT	080703_003s	NORMAL	NO	1	1	1	P	4	4	6	7	None	EAM228	mir-181c		AACATTCAACCTGTCGGTGAGT	5				None	None	None	AUTO	DETECTED	1239.54	1247.05	11.3629	0	143.088	13.008	158.259	141.66	19.0914	81	100	PASS	PASS	PASS	PASS	PASS	PASS	0	3705.3	4019	2374.38	93	344593
896	ACTCACCGACAGGTTGAATGTT	080703_003s	NORMAL	NO	1	1	1	P	4	4	8	7	None	EAM228	mir-181c		AACATTCAACCTGTCGGTGAGT	5				None	None	None	AUTO	DETECTED	1240.18	1293.36	9.41302	3.30281	143.088	13.008	174.875	139.909	26.7547	81	100	PASS	PASS	PASS	PASS	PASS	PASS	0	3787.86	3898	2769.83	91	344695
406	TGTGAGTTCTACCATTGCCAAA	080703_003s	NORMAL	NO	1	1	1	H	2	4	2	7	None	EAM229	mir-182		TTTGGCAATGGTAGAACTCACA	7				None	None	None	AUTO	DETECTED	1228.39	459.851	16.4283	-14.5808	169.104	-13.008	139.356	138.273	14.04	70	100	PASS	PASS	PASS	PASS	PASS	PASS	0	93.2529	93	14.4506	87	8113
420	TGTGAGTTCTACCATTGCCAAA	080703_003s	NORMAL	NO	1	1	1	H	2	4	4	7	None	EAM229	mir-182		TTTGGCAATGGTAGAACTCACA	7				None	None	None	AUTO	DETECTED	1228.96	506.543	13.559	-7.11534	169.104	-13.008	145.266	128.113	10.0926	71	100	PASS	PASS	PASS	PASS	PASS	PASS	0	91.4474	91	10.746	76	6950
434	TGTGAGTTCTACCATTGCCAAA	080703_003s	NORMAL	NO	1	1	1	H	2	4	6	7	None	EAM229	mir-182		TTTGGCAATGGTAGAACTCACA	7				None	None	None	AUTO	DETECTED	1230.11	552.893	18.0845	-4.10232	169.104	-13.008	135.567	135.567	16.6022	69	100	PASS	PASS	PASS	PASS	PASS	PASS	0	85.977	89	8.3749	87	7480
448	TGTGAGTTCTACCATTGCCAAA	080703_003s	NORMAL	NO	1	1	1	H	2	4	8	7	None	EAM229	mir-182		TTTGGCAATGGTAGAACTCACA	7				None	None	None	AUTO	DETECTED	1230.58	599.534	13.8766	2.69148	169.104	-13.008	140.065	127.883	17.9273	69	100	PASS	PASS	PASS	PASS	PASS	PASS	0	90.9091	91	10.2523	77	7000
844	CAGTGAATTCTACCAGTGCCATA	080703_003s	NORMAL	NO	1	1	1	P	4	4	1	4	None	EAM230	mir-183		TATGGCACTGGTAGAATTCACTG	9				None	None	None	AUTO	DETECTED	1167.8	1132.2	3.96179	-8.88901	143.088	13.008	130.08	130.08	14.0107	69	100	PASS	PASS	PASS	PASS	PASS	PASS	0	689.772	668	262.399	79	54492
858	CAGTGAATTCTACCAGTGCCATA	080703_003s	NORMAL	NO	1	1	1	P	4	4	3	4	None	EAM230	mir-183		TATGGCACTGGTAGAATTCACTG	9				None	None	None	AUTO	DETECTED	1168.7	1178.64	5.39406	-4.73827	143.088	13.008	134.238	133.863	15.2366	71	100	PASS	PASS	PASS	PASS	PASS	PASS	0	449.072	457	181.907	83	37273
872	CAGTGAATTCTACCAGTGCCATA	080703_003s	NORMAL	NO	1	1	1	P	4	4	5	4	None	EAM230	mir-183		TATGGCACTGGTAGAATTCACTG	9				None	None	None	AUTO	DETECTED	1169.48	1225.24	5.07807	0	143.088	13.008	129.513	129.513	16.5521	76	100	PASS	PASS	PASS	PASS	PASS	PASS	0	349.931	327	108.95	72	25195
886	CAGTGAATTCTACCAGTGCCATA	080703_003s	NORMAL	NO	1	1	1	P	4	4	7	4	None	EAM230	mir-183		TATGGCACTGGTAGAATTCACTG	9				None	None	None	AUTO	DETECTED	1170.25	1271.9	4.81766	8.6286	143.088	13.008	143.524	125.361	11.3138	72	100	PASS	PASS	PASS	PASS	PASS	PASS	0	257.662	254	87.6204	71	18294
396	CGGCTGCAACACAAGACACGA	080703_003s	NORMAL	NO	1	1	1	H	2	4	1	4	None	EAM231	mir-187		TCGTGTCTTGTGTTGCAGCCG	11				None	None	None	AUTO	DETECTED	1158.28	438.353	9.51305	-9.80919	169.104	-13.008	140.161	130.012	12.8106	75	100	PASS	PASS	PASS	PASS	PASS	PASS	0	276.639	285.5	60.9443	72	19918
410	CGGCTGCAACACAAGACACGA	080703_003s	NORMAL	NO	1	1	1	H	2	4	3	4	None	EAM231	mir-187		TCGTGTCTTGTGTTGCAGCCG	11				None	None	None	AUTO	DETECTED	1158.99	484.742	8.46187	-6.29003	169.104	-13.008	139.614	127.176	12.5122	74	100	PASS	PASS	PASS	PASS	PASS	PASS	0	217.316	226.5	59.1498	76	16516
424	CGGCTGCAACACAAGACACGA	080703_003s	NORMAL	NO	1	1	1	H	2	4	5	4	None	EAM231	mir-187		TCGTGTCTTGTGTTGCAGCCG	11				None	None	None	AUTO	DETECTED	1159.89	531.362	9.76076	0	169.104	-13.008	132.348	126.624	10.123	75	100	PASS	PASS	PASS	PASS	PASS	PASS	0	214.306	226	59.0661	72	15430
438	CGGCTGCAACACAAGACACGA	080703_003s	NORMAL	NO	1	1	1	H	2	4	7	4	None	EAM231	mir-187		TCGTGTCTTGTGTTGCAGCCG	11				None	None	None	AUTO	DETECTED	1160.88	578.247	12.2601	10.207	169.104	-13.008	133.801	127.98	10.123	71	100	PASS	PASS	PASS	PASS	PASS	PASS	0	213.329	236	68.3209	73	15573
739	GGCTGTCAATTCATAGGTCAG	080703_003s	NORMAL	NO	1	1	1	N	4	2	2	4	None	EAM232	mir-192-1		CTGACCTATGAATTGACAGCC	1				None	None	None	AUTO	LOW_SIGNAL	470.113	1164.89	0	0	65.04	-26.016	129	129	0	-1	100	PASS	PASS	PASS	PASS	PASS	FAIL	0	60.5	60	2.94551	72	4356
753	GGCTGTCAATTCATAGGTCAG	080703_003s	NORMAL	NO	1	1	1	N	4	2	4	4	None	EAM232	mir-192-1		CTGACCTATGAATTGACAGCC	1				None	None	None	AUTO	LOW_SIGNAL	470.909	1211.01	0	0	65.04	-26.016	129	129	0	-1	100	PASS	PASS	PASS	FAIL	PASS	FAIL	0	61.3378	61	2.78094	74	4539
767	GGCTGTCAATTCATAGGTCAG	080703_003s	NORMAL	NO	1	1	1	N	4	2	6	4	None	EAM232	mir-192-1		CTGACCTATGAATTGACAGCC	1				None	None	None	AUTO	LOW_SIGNAL	471.706	1257.13	0	0	65.04	-26.016	129	129	0	-1	100	PASS	PASS	PASS	FAIL	PASS	FAIL	0	61.7895	61	3.71058	76	4696
781	GGCTGTCAATTCATAGGTCAG	080703_003s	NORMAL	NO	1	1	1	N	4	2	8	4	None	EAM232	mir-192-1		CTGACCTATGAATTGACAGCC	1				None	None	None	AUTO	LOW_SIGNAL	472.502	1303.25	0	0	65.04	-26.016	129	129	0	-1	100	PASS	PASS	PASS	PASS	PASS	FAIL	0	60.9868	60	2.9687	76	4635
291	CCCAACAACATGAAACTACCTA	080703_003s	NORMAL	NO	1	1	1	F	2	2	2	4	None	EAM233	mir-196-1		TAGGTAGTTTCATGTTGTTGGG	3				None	None	None	AUTO	LOW_SIGNAL	460.167	468.112	0	0	91.056	-91.056	129	129	0	-1	100	PASS	PASS	PASS	PASS	PASS	FAIL	0	63.7917	64	1.28849	72	4593
305	CCCAACAACATGAAACTACCTA	080703_003s	NORMAL	NO	1	1	1	F	2	2	4	4	None	EAM233	mir-196-1		TAGGTAGTTTCATGTTGTTGGG	3				None	None	None	AUTO	LOW_SIGNAL	460.963	514.23	0	0	91.056	-91.056	129	129	0	-1	100	PASS	PASS	PASS	FAIL	PASS	FAIL	0	63.8219	64	1.18254	73	4659
319	CCCAACAACATGAAACTACCTA	080703_003s	NORMAL	NO	1	1	1	F	2	2	6	4	None	EAM233	mir-196-1		TAGGTAGTTTCATGTTGTTGGG	3				None	None	None	AUTO	LOW_SIGNAL	461.76	560.349	0	0	91.056	-91.056	129	129	0	-1	100	PASS	PASS	PASS	FAIL	PASS	FAIL	0	63.88	64	1.21877	75	4791
333	CCCAACAACATGAAACTACCTA	080703_003s	NORMAL	NO	1	1	1	F	2	2	8	4	None	EAM233	mir-196-1		TAGGTAGTTTCATGTTGTTGGG	3				None	None	None	AUTO	LOW_SIGNAL	462.556	606.468	0	0	91.056	-91.056	129	129	0	-1	100	PASS	PASS	PASS	PASS	PASS	FAIL	0	63.0541	63	1.33336	74	4666
729	GAACAGGTAGTCTGAACACTGGG	080703_003s	NORMAL	NO	1	1	1	N	4	2	1	1	None	EAM234	mir-199a-1		CCCAGTGTTCAGACTACCTGTTC	5				None	None	None	AUTO	DETECTED	400.25	1141.1	-3.73035	-25.0522	65.04	-26.016	111.044	104.135	11.8574	70	100	PASS	PASS	PASS	PASS	PASS	PASS	0	151.608	158	38.2545	51	7732
743	GAACAGGTAGTCTGAACACTGGG	080703_003s	NORMAL	NO	1	1	1	N	4	2	3	1	None	EAM234	mir-199a-1		CCCAGTGTTCAGACTACCTGTTC	5				None	None	None	AUTO	DETECTED	400.792	1187.59	-7.03515	-20.1884	65.04	-26.016	116.332	110.705	13.554	69	100	PASS	PASS	PASS	PASS	PASS	PASS	0	223.741	234.5	72.9998	58	12977
757	GAACAGGTAGTCTGAACACTGGG	080703_003s	NORMAL	NO	1	1	1	N	4	2	5	1	None	EAM234	mir-199a-1		CCCAGTGTTCAGACTACCTGTTC	5				None	None	None	AUTO	DETECTED	401.685	1234.5	-5.78746	-9.92432	65.04	-26.016	104.064	104.064	13.554	67	100	PASS	PASS	PASS	PASS	PASS	PASS	0	380.327	373.5	116.393	52	19777
771	GAACAGGTAGTCTGAACACTGGG	080703_003s	NORMAL	NO	1	1	1	N	4	2	7	1	None	EAM234	mir-199a-1		CCCAGTGTTCAGACTACCTGTTC	5				None	None	None	AUTO	DETECTED	402.623	1280.44	-3.93638	-12.1807	65.04	-26.016	125.787	122.71	19.0079	66	100	PASS	PASS	PASS	PASS	PASS	PASS	0	502.493	572	307.265	69	34672
281	GAACAGATAGTCTAAACACTGGG	080703_003s	NORMAL	NO	1	1	1	F	2	2	1	1	None	EAM235	mir-199b		CCCAGTGTTTAGACTATCTGTTC	7				None	None	None	AUTO	DETECTED	390.728	443.639	1.78002	-33.9225	91.056	-91.056	128.091	121.167	21.2748	68	100	PASS	PASS	PASS	PASS	PASS	PASS	0	226.882	216	93.19	68	15428
295	GAACAGATAGTCTAAACACTGGG	080703_003s	NORMAL	NO	1	1	1	F	2	2	3	1	None	EAM235	mir-199b		CCCAGTGTTTAGACTATCTGTTC	7				None	None	None	AUTO	DETECTED	391.41	490.051	0	-30.1052	91.056	-91.056	125.181	119.915	13.0211	67	100	PASS	PASS	PASS	PASS	PASS	PASS	0	223.939	218	71.0754	65	14556
309	GAACAGATAGTCTAAACACTGGG	080703_003s	NORMAL	NO	1	1	1	F	2	2	5	1	None	EAM235	mir-199b		CCCAGTGTTTAGACTATCTGTTC	7				None	None	None	AUTO	DETECTED	392.092	536.842	-1.19251	-21.3611	91.056	-91.056	122.717	115.828	15.9953	68	100	PASS	PASS	PASS	PASS	PASS	PASS	0	218.047	212.5	78.6833	64	13955
323	GAACAGATAGTCTAAACACTGGG	080703_003s	NORMAL	NO	1	1	1	F	2	2	7	1	None	EAM235	mir-199b		CCCAGTGTTTAGACTATCTGTTC	7				None	None	None	AUTO	DETECTED	393	583.5	0	-14.345	91.056	-91.056	119.107	108.142	18.0003	72	100	PASS	PASS	PASS	PASS	PASS	PASS	0	233.214	220	78.33	56	13060
733	TCAGTTTTGCATAGATTTGCACA	080703_003s	NORMAL	NO	1	1	1	N	4	2	1	5	None	EAM236	mir-19a		TGTGCAAATCTATGCAAAACTGA	9				None	None	None	AUTO	DETECTED	492.82	1139.49	0	-25.3189	65.04	-26.016	120.683	110.647	11.7635	65	100	PASS	PASS	PASS	PASS	PASS	PASS	0	485.345	567	203.936	58	28150
747	TCAGTTTTGCATAGATTTGCACA	080703_003s	NORMAL	NO	1	1	1	N	4	2	3	5	None	EAM236	mir-19a		TGTGCAAATCTATGCAAAACTGA	9				None	None	None	AUTO	DETECTED	493.385	1186.13	-2.41558	-18.5148	65.04	-26.016	129.794	117.677	18.7172	66	100	PASS	PASS	PASS	PASS	PASS	PASS	0	572.508	616	233.396	63	36068
761	TCAGTTTTGCATAGATTTGCACA	080703_003s	NORMAL	NO	1	1	1	N	4	2	5	5	None	EAM236	mir-19a		TGTGCAAATCTATGCAAAACTGA	9				None	None	None	AUTO	DETECTED	494.193	1232.57	-2.2552	-14.3545	65.04	-26.016	118.108	117.748	17.5419	68	100	PASS	PASS	PASS	PASS	PASS	PASS	0	948.828	982.5	481.692	64	60725
775	TCAGTTTTGCATAGATTTGCACA	080703_003s	NORMAL	NO	1	1	1	N	4	2	7	5	None	EAM236	mir-19a		TGTGCAAATCTATGCAAAACTGA	9				None	None	None	AUTO	DETECTED	495.086	1279.15	-0.999974	-8.24274	65.04	-26.016	139.683	131.218	21.5604	69	100	PASS	PASS	PASS	PASS	PASS	PASS	0	1364.1	1508	1008.6	79	107764
285	TCAGTTTTGCATGGATTTGCACA	080703_003s	NORMAL	NO	1	1	1	F	2	2	1	5	None	EAM237	mir-19b-1		TGTGCAAATCCATGCAAAACTGA	11				None	None	None	AUTO	DETECTED	483.222	442.83	5.11857	-23.7318	91.056	-91.056	163.478	135.336	37.5075	77	100	PASS	PASS	PASS	PASS	PASS	PASS	0	1861.6	1924.5	1071.33	84	156374
299	TCAGTTTTGCATGGATTTGCACA	080703_003s	NORMAL	NO	1	1	1	F	2	2	3	5	None	EAM237	mir-19b-1		TGTGCAAATCCATGCAAAACTGA	11				None	None	None	AUTO	DETECTED	483.827	488.856	2.62994	-24.9287	91.056	-91.056	144.106	133.56	24.6116	71	100	PASS	PASS	PASS	PASS	PASS	PASS	0	1792.8	1942	962.105	81	145217
313	TCAGTTTTGCATGGATTTGCACA	080703_003s	NORMAL	NO	1	1	1	F	2	2	5	5	None	EAM237	mir-19b-1		TGTGCAAATCCATGCAAAACTGA	11				None	None	None	AUTO	DETECTED	484.872	535.337	5.86884	-20.2178	91.056	-91.056	135.785	126.768	11.4035	77	100	PASS	PASS	PASS	PASS	PASS	PASS	0	1873.19	2085	928.508	72	134870
327	TCAGTTTTGCATGGATTTGCACA	080703_003s	NORMAL	NO	1	1	1	F	2	2	7	5	None	EAM237	mir-19b-1		TGTGCAAATCCATGCAAAACTGA	11				None	None	None	AUTO	DETECTED	485.641	582.112	5.51355	-11.6845	91.056	-91.056	130.073	124.571	12.7142	73	100	PASS	PASS	PASS	PASS	PASS	PASS	0	1977.86	2467	1274.75	73	144384
851	ATACATACTTCTTTACATTCCA	080703_003s	NORMAL	NO	1	1	1	P	4	4	2	4	None	EAM238	mir-1b		TGGAATGTAAAGAAGTATGTAT	1				None	None	None	AUTO	DETECTED	1168.52	1155.38	8.15699	-7.35193	143.088	13.008	146.527	136.477	13.7082	71	100	PASS	PASS	PASS	PASS	PASS	PASS	0	1259.44	1283	644.403	87	109571
865	ATACATACTTCTTTACATTCCA	080703_003s	NORMAL	NO	1	1	1	P	4	4	4	4	None	EAM238	mir-1b		TGGAATGTAAAGAAGTATGTAT	1				None	None	None	AUTO	DETECTED	1169.17	1201.85	6.27217	-2.77563	143.088	13.008	148.06	133.316	15.5892	74	100	PASS	PASS	PASS	PASS	PASS	PASS	0	1047.8	1018	449.108	81	84872
879	ATACATACTTCTTTACATTCCA	080703_003s	NORMAL	NO	1	1	1	P	4	4	6	4	None	EAM238	mir-1b		TGGAATGTAAAGAAGTATGTAT	1				None	None	None	AUTO	DETECTED	1170.19	1248.55	9.23041	4.80178	143.088	13.008	139.068	138.244	12.8763	77	100	PASS	PASS	PASS	PASS	PASS	PASS	0	847.517	984	429.598	87	73734
893	ATACATACTTCTTTACATTCCA	080703_003s	NORMAL	NO	1	1	1	P	4	4	8	4	None	EAM238	mir-1b		TGGAATGTAAAGAAGTATGTAT	1				None	None	None	AUTO	DETECTED	1170.52	1295.08	3.13291	10.1482	143.088	13.008	145.344	123.354	18.9449	84	100	PASS	PASS	PASS	PASS	PASS	PASS	0	802	889	280.046	72	57744
403	ATACATACTTCTTTACATTCCA	080703_003s	NORMAL	NO	1	1	1	H	2	4	2	4	None	EAM239	mir-1d		TGGAATGTAAAGAAGTATGTAT	3				None	None	None	AUTO	DETECTED	1158.27	461.556	4.19838	-7.94104	169.104	-13.008	155.968	144.883	10.3423	84	100	PASS	PASS	PASS	FAIL	PASS	PASS	0	967.653	859.5	937.249	98	94830
417	ATACATACTTCTTTACATTCCA	080703_003s	NORMAL	NO	1	1	1	H	2	4	4	4	None	EAM239	mir-1d		TGGAATGTAAAGAAGTATGTAT	3				None	None	None	AUTO	DETECTED	1159.37	507.923	8.10618	-4.70254	169.104	-13.008	148.089	143.963	14.5863	91	100	PASS	PASS	PASS	PASS	PASS	PASS	0	704.206	714	335.08	97	68308
431	ATACATACTTCTTTACATTCCA	080703_003s	NORMAL	NO	1	1	1	H	2	4	6	4	None	EAM239	mir-1d		TGGAATGTAAAGAAGTATGTAT	3				None	None	None	AUTO	DETECTED	1160.06	554.371	6.77077	0	169.104	-13.008	140.091	132.651	10.0926	91	100	PASS	PASS	PASS	PASS	PASS	PASS	0	726.195	759	307.097	82	59548
445	ATACATACTTCTTTACATTCCA	080703_003s	NORMAL	NO	1	1	1	H	2	4	8	4	None	EAM239	mir-1d		TGGAATGTAAAGAAGTATGTAT	3				None	None	None	AUTO	DETECTED	1159.62	601.226	-9.36538	9.15578	169.104	-13.008	173.174	132.455	60.6957	78	100	PASS	PASS	PASS	PASS	PASS	PASS	0	695.232	715	362.307	82	57009
841	CTACCTGCACTATAAGCACTTTA	080703_003s	NORMAL	NO	1	1	1	P	4	4	1	1	None	EAM240	mir-20		TAAAGTGCTTATAGTGCAGGTAG	5				None	None	None	AUTO	DETECTED	1098.53	1132.76	2.78516	-17.2048	143.088	13.008	142.411	140.255	9.52354	69	100	PASS	PASS	PASS	PASS	PASS	PASS	0	1484.74	1734.5	872.269	90	133627
855	CTACCTGCACTATAAGCACTTTA	080703_003s	NORMAL	NO	1	1	1	P	4	4	3	1	None	EAM240	mir-20		TAAAGTGCTTATAGTGCAGGTAG	5				None	None	None	AUTO	DETECTED	1099.16	1179.26	0	-12.2696	143.088	13.008	139.831	134.26	14.0107	69	100	PASS	PASS	PASS	PASS	PASS	PASS	0	1217.66	1409	725.725	83	101066
869	CTACCTGCACTATAAGCACTTTA	080703_003s	NORMAL	NO	1	1	1	P	4	4	5	1	None	EAM240	mir-20		TAAAGTGCTTATAGTGCAGGTAG	5				None	None	None	AUTO	DETECTED	1099.92	1226.08	0	-3.06622	143.088	13.008	117.072	117.072	9.85093	75	100	PASS	PASS	PASS	PASS	PASS	PASS	0	1169.77	1297	483.189	65	76035
883	CTACCTGCACTATAAGCACTTTA	080703_003s	NORMAL	NO	1	1	1	P	4	4	7	1	None	EAM240	mir-20		TAAAGTGCTTATAGTGCAGGTAG	5				None	None	None	AUTO	DETECTED	1100.86	1272.3	2.02615	-1.73556	143.088	13.008	133.39	126.083	11.4035	67	100	PASS	PASS	PASS	PASS	PASS	PASS	0	856.775	1031	392.868	71	60831
393	CTAGTGGTCCTAAACATTTCAC	080703_003s	NORMAL	NO	1	1	1	H	2	4	1	1	None	EAM241	mir-203		GTGAAATGTTTAGGACCACTAG	7				None	None	None	AUTO	DETECTED	1089.13	438.541	9.92432	-22.9006	169.104	-13.008	147.447	138.037	21.6017	72	100	PASS	PASS	PASS	PASS	PASS	PASS	0	174.816	170	47.2405	87	15209
407	CTAGTGGTCCTAAACATTTCAC	080703_003s	NORMAL	NO	1	1	1	H	2	4	3	1	None	EAM241	mir-203		GTGAAATGTTTAGGACCACTAG	7				None	None	None	AUTO	DETECTED	1089.61	485.191	5.72593	-15.9789	169.104	-13.008	146.403	123.638	14.0107	70	100	PASS	PASS	PASS	PASS	PASS	PASS	0	148.662	144	28.0005	71	10555
421	CTAGTGGTCCTAAACATTTCAC	080703_003s	NORMAL	NO	1	1	1	H	2	4	5	1	None	EAM241	mir-203		GTGAAATGTTTAGGACCACTAG	7				None	None	None	AUTO	DETECTED	1090.18	531.905	2.81057	-8.24274	169.104	-13.008	132.901	125.228	8.67479	70	100	PASS	PASS	PASS	PASS	PASS	PASS	0	148.814	144.5	28.8787	70	10417
435	CTAGTGGTCCTAAACATTTCAC	080703_003s	NORMAL	NO	1	1	1	H	2	4	7	1	None	EAM241	mir-203		GTGAAATGTTTAGGACCACTAG	7				None	None	None	AUTO	DETECTED	1091.16	578.5	5.25433	-2.04282	169.104	-13.008	134.887	122.946	11.4036	69	100	PASS	PASS	PASS	PASS	PASS	PASS	0	152.875	151	36.5606	72	11007
512	AGGCATAGGATGACAAAGGGAA	080703_003s	NORMAL	NO	1	1	1	J	3	2	2	1	None	EAM242	mir-204		TTCCCTTTGTCATCCTATGCCT	2				None	None	None	AUTO	DETECTED	396.388	818.735	5.53737	-5.99746	78.048	-39.024	134.514	131.642	16.4511	69	100	PASS	PASS	PASS	PASS	PASS	PASS	0	1060.87	1063.5	491.831	82	86991
526	AGGCATAGGATGACAAAGGGAA	080703_003s	NORMAL	NO	1	1	1	J	3	2	4	1	None	EAM242	mir-204		TTCCCTTTGTCATCCTATGCCT	2				None	None	None	AUTO	DETECTED	397.434	865.533	8.78818	2.84471	78.048	-39.024	132.751	131.316	14.0396	70	100	PASS	PASS	PASS	PASS	PASS	PASS	0	954.313	1004.5	475.825	80	76345
540	AGGCATAGGATGACAAAGGGAA	080703_003s	NORMAL	NO	1	1	1	J	3	2	6	1	None	EAM242	mir-204		TTCCCTTTGTCATCCTATGCCT	2				None	None	None	AUTO	DETECTED	398.258	912.045	9.14109	7.96804	78.048	-39.024	151.285	125.569	15.2748	68	100	PASS	PASS	PASS	PASS	PASS	PASS	0	993.917	973	391.572	72	71562
554	AGGCATAGGATGACAAAGGGAA	080703_003s	NORMAL	NO	1	1	1	J	3	2	8	1	None	EAM242	mir-204		TTCCCTTTGTCATCCTATGCCT	2				None	None	None	AUTO	DETECTED	398.63	958.554	3.6319	13.0453	78.048	-39.024	135.281	130.462	12.8	71	100	PASS	PASS	PASS	PASS	PASS	PASS	0	1566.29	1663	1042.86	80	125303
64	CAGACTCCGGTGGAATGAAGGA	080703_003s	NORMAL	NO	1	1	1	B	1	2	2	1	None	EAM243	mir-205		TCCTTCATTCCACCGGAGTCTG	4				None	None	None	AUTO	DETECTED	384.043	120.549	0	-11.2854	78.048	-117.072	137.663	120.812	22.3077	65	100	PASS	PASS	PASS	PASS	PASS	PASS	0	68.8209	69	1.93003	67	4611
78	CAGACTCCGGTGGAATGAAGGA	080703_003s	NORMAL	NO	1	1	1	B	1	2	4	1	None	EAM243	mir-205		TCCTTCATTCCACCGGAGTCTG	4				None	None	None	AUTO	DETECTED	384.737	167.329	-0.986874	-2.6875	78.048	-117.072	128.708	122.493	20.1142	65	100	PASS	PASS	PASS	PASS	PASS	PASS	0	67.6232	68	1.70726	69	4666
92	CAGACTCCGGTGGAATGAAGGA	080703_003s	NORMAL	NO	1	1	1	B	1	2	6	1	None	EAM243	mir-205		TCCTTCATTCCACCGGAGTCTG	4				None	None	None	AUTO	DETECTED	383.906	214.5	-22.1507	11.0029	78.048	-117.072	104.777	62.1367	66.4243	66	100	PASS	PASS	PASS	PASS	PASS	PASS	0	67.4375	68	1.20934	16	1079
106	CAGACTCCGGTGGAATGAAGGA	080703_003s	NORMAL	NO	1	1	1	B	1	2	8	1	None	EAM243	mir-205		TCCTTCATTCCACCGGAGTCTG	4				None	None	None	AUTO	DETECTED	386.116	260.568	-3.75973	10.3515	78.048	-117.072	122.57	109.835	20.7622	65	100	PASS	PASS	PASS	PASS	PASS	PASS	0	69.1034	69	2.20597	58	4008
516	TCAACATCAGTCTGATAAGCTA	080703_003s	NORMAL	NO	1	1	1	J	3	2	2	5	None	EAM244	mir-21		TAGCTTATCAGACTGATGTTGA	6				None	None	None	AUTO	DETECTED	489	816.56	10.4162	-13.5669	78.048	-39.024	143.088	130.08	15.5892	69	100	PASS	PASS	PASS	PASS	PASS	PASS	0	703.68	673.5	263.409	78	54887
530	TCAACATCAGTCTGATAAGCTA	080703_003s	NORMAL	NO	1	1	1	J	3	2	4	5	None	EAM244	mir-21		TAGCTTATCAGACTGATGTTGA	6				None	None	None	AUTO	DETECTED	490	863	13.0648	-9.38523	78.048	-39.024	143.088	117.072	8.10001	69	100	PASS	PASS	PASS	PASS	PASS	PASS	0	595.58	547	171.607	69	41095
544	TCAACATCAGTCTGATAAGCTA	080703_003s	NORMAL	NO	1	1	1	J	3	2	6	5	None	EAM244	mir-21		TAGCTTATCAGACTGATGTTGA	6				None	None	None	AUTO	DETECTED	490.704	910.18	11.8619	4.41592	78.048	-39.024	156.561	131.935	20.7054	72	100	PASS	PASS	PASS	PASS	PASS	PASS	0	510.21	501	238.072	81	41327
558	TCAACATCAGTCTGATAAGCTA	080703_003s	NORMAL	NO	1	1	1	J	3	2	8	5	None	EAM244	mir-21		TAGCTTATCAGACTGATGTTGA	6				None	None	None	AUTO	DETECTED	491.582	956.286	12.9203	4.25396	78.048	-39.024	131.409	130.722	12.8763	68	100	PASS	PASS	PASS	PASS	PASS	PASS	0	684.926	691	299.57	81	55479
68	CAGCCGCTGTCACACGCACAG	080703_003s	NORMAL	NO	1	1	1	B	1	2	2	5	None	EAM245	mir-210		CTGTGCGTGTGACAGCGGCTG	8				None	None	None	AUTO	DETECTED	476.855	118.537	7.82632	-16.7389	78.048	-117.072	147.761	139.616	11.3735	72	100	PASS	PASS	PASS	PASS	PASS	PASS	0	413.528	419	124.887	89	36804
82	CAGCCGCTGTCACACGCACAG	080703_003s	NORMAL	NO	1	1	1	B	1	2	4	5	None	EAM245	mir-210		CTGTGCGTGTGACAGCGGCTG	8				None	None	None	AUTO	DETECTED	477.704	165.153	8.5099	-10.2727	78.048	-117.072	145.389	134.548	17.9481	71	100	PASS	PASS	PASS	PASS	PASS	PASS	0	308.155	332.5	91.7001	84	25885
96	CAGCCGCTGTCACACGCACAG	080703_003s	NORMAL	NO	1	1	1	B	1	2	6	5	None	EAM245	mir-210		CTGTGCGTGTGACAGCGGCTG	8				None	None	None	AUTO	DETECTED	478.562	211.593	9.30861	-6.09532	78.048	-117.072	138.614	138.614	10.4846	74	100	PASS	PASS	PASS	PASS	PASS	PASS	0	318.818	344	106.059	88	28056
110	CAGCCGCTGTCACACGCACAG	080703_003s	NORMAL	NO	1	1	1	B	1	2	8	5	None	EAM245	mir-210		CTGTGCGTGTGACAGCGGCTG	8				None	None	None	AUTO	DETECTED	479.62	258.41	12.7134	2.99278	78.048	-117.072	145.042	132.779	12.0632	75	100	PASS	PASS	PASS	PASS	PASS	PASS	0	396.831	435	116.212	83	32937
506	AGGCGAAGGATGACAAAGGGAA	080703_003s	NORMAL	NO	1	1	1	J	3	2	1	2	None	EAM246	mir-211		TTCCCTTTGTCATCCTTCGCCT	10				None	None	None	AUTO	DETECTED	419.115	794.984	6.40277	-9.81713	78.048	-39.024	144.134	119.344	14.0396	70	100	PASS	PASS	PASS	PASS	PASS	PASS	0	405.884	424	126.787	69	28006
520	AGGCGAAGGATGACAAAGGGAA	080703_003s	NORMAL	NO	1	1	1	J	3	2	3	2	None	EAM246	mir-211		TTCCCTTTGTCATCCTTCGCCT	10				None	None	None	AUTO	DETECTED	419.759	841.771	4.41315	-1.12184	78.048	-39.024	135.726	123.403	12.7142	70	100	PASS	PASS	PASS	PASS	PASS	PASS	0	234.275	243	75.1287	69	16165
534	AGGCGAAGGATGACAAAGGGAA	080703_003s	NORMAL	NO	1	1	1	J	3	2	5	2	None	EAM246	mir-211		TTCCCTTTGTCATCCTTCGCCT	10				None	None	None	AUTO	DETECTED	420.846	887.957	8.19193	0	78.048	-39.024	128.049	123.146	12.6998	69	100	PASS	PASS	PASS	PASS	PASS	PASS	0	245.623	263	89.388	69	16948
548	AGGCGAAGGATGACAAAGGGAA	080703_003s	NORMAL	NO	1	1	1	J	3	2	7	2	None	EAM246	mir-211		TTCCCTTTGTCATCCTTCGCCT	10				None	None	None	AUTO	DETECTED	421.539	935.342	6.85731	16.2354	78.048	-39.024	130.726	108.998	15.9953	72	100	PASS	PASS	PASS	FAIL	PASS	FAIL	0	422.407	434.5	142.614	54	22810
58	GGCCGTGACTGGAGACTGTTA	080703_003s	NORMAL	NO	1	1	1	B	1	2	1	2	None	EAM247	mir-212		TAACAGTCTCCAGTCACGGCC	12				None	None	None	AUTO	DETECTED	406.365	96.5729	-4.06897	-18.0364	78.048	-117.072	140.571	134.328	13.1166	68	100	PASS	PASS	PASS	PASS	PASS	PASS	0	77.9176	77	6.13191	85	6623
72	GGCCGTGACTGGAGACTGTTA	080703_003s	NORMAL	NO	1	1	1	B	1	2	3	2	None	EAM247	mir-212		TAACAGTCTCCAGTCACGGCC	12				None	None	None	AUTO	DETECTED	407.102	143.392	-4.83076	-8.9299	78.048	-117.072	132.105	124.702	21.0079	70	100	PASS	PASS	PASS	PASS	PASS	PASS	0	73.9577	74	3.4119	71	5251
86	GGCCGTGACTGGAGACTGTTA	080703_003s	NORMAL	NO	1	1	1	B	1	2	5	2	None	EAM247	mir-212		TAACAGTCTCCAGTCACGGCC	12				None	None	None	AUTO	DETECTED	408.139	190.054	-1.71214	-1.85287	78.048	-117.072	129.04	124.16	13.8215	70	100	PASS	PASS	PASS	PASS	PASS	PASS	0	74.8841	74	3.07999	69	5167
100	GGCCGTGACTGGAGACTGTTA	080703_003s	NORMAL	NO	1	1	1	B	1	2	7	2	None	EAM247	mir-212		TAACAGTCTCCAGTCACGGCC	12				None	None	None	AUTO	DETECTED	409.095	237.179	0	11.2304	78.048	-117.072	132.901	125.228	8.67479	70	100	PASS	PASS	PASS	PASS	PASS	PASS	0	76.8143	76	4.55655	70	5377
624	GGTACAATCAACGGTCGATGGT	080703_003s	NORMAL	NO	1	1	1	L	3	4	2	1	None	EAM248	mir-213		ACCATCGACCGTTGATTGTACC	2				None	None	None	AUTO	DETECTED	1089.88	805.599	1.76097	-8.46822	104.064	-52.032	147.616	133.359	17.9898	70	100	PASS	PASS	PASS	PASS	PASS	PASS	0	1516.25	1611	839.95	81	122816
638	GGTACAATCAACGGTCGATGGT	080703_003s	NORMAL	NO	1	1	1	L	3	4	4	1	None	EAM248	mir-213		ACCATCGACCGTTGATTGTACC	2				None	None	None	AUTO	DETECTED	1090.14	852.268	-5.21463	-1.3116	104.064	-52.032	144.729	131.137	16.7567	69	100	PASS	PASS	PASS	PASS	PASS	PASS	0	1229.71	1269	658.193	79	97147
652	GGTACAATCAACGGTCGATGGT	080703_003s	NORMAL	NO	1	1	1	L	3	4	6	1	None	EAM248	mir-213		ACCATCGACCGTTGATTGTACC	2				None	None	None	AUTO	DETECTED	1091.75	898.435	5.4163	0	104.064	-52.032	133.748	130.709	20.2378	69	100	PASS	PASS	PASS	PASS	PASS	PASS	0	1152.27	1281	622.632	81	93334
666	GGTACAATCAACGGTCGATGGT	080703_003s	NORMAL	NO	1	1	1	L	3	4	8	1	None	EAM248	mir-213		ACCATCGACCGTTGATTGTACC	2				None	None	None	AUTO	DETECTED	1092.31	945.11	2.27545	6.5564	104.064	-52.032	128.121	127.944	16.8379	70	100	PASS	PASS	PASS	PASS	PASS	PASS	0	1220.89	1399	709.757	73	89125
176	CTGCCTGTCTGTGCCTGCTGT	080703_003s	NORMAL	NO	1	1	1	D	1	4	2	1	None	EAM249	mir-214		ACAGCAGGCACAGACAGGCAG	4				None	None	None	AUTO	DETECTED	1083.4	111.021	7.81401	-18.8664	169.104	-78.048	98.862	90.9486	13.9124	67	100	PASS	PASS	PASS	PASS	PASS	PASS	0	74.6667	75	4.00876	39	2912
190	CTGCCTGTCTGTGCCTGCTGT	080703_003s	NORMAL	NO	1	1	1	D	1	4	4	1	None	EAM249	mir-214		ACAGCAGGCACAGACAGGCAG	4				None	None	None	AUTO	DETECTED	1084.18	157.691	7.66792	-11.6853	169.104	-78.048	98.8084	90.31	18.4998	71	100	PASS	PASS	PASS	PASS	PASS	PASS	0	78.2821	78	5.19083	39	3053
204	CTGCCTGTCTGTGCCTGCTGT	080703_003s	NORMAL	NO	1	1	1	D	1	4	6	1	None	EAM249	mir-214		ACAGCAGGCACAGACAGGCAG	4				None	None	None	AUTO	DETECTED	1084.78	204.138	5.05743	-7.41565	169.104	-78.048	91.6096	91.3216	18.4998	70	100	PASS	PASS	PASS	PASS	PASS	PASS	0	78.425	78	5.23248	40	3137
218	CTGCCTGTCTGTGCCTGCTGT	080703_003s	NORMAL	NO	1	1	1	D	1	4	8	1	None	EAM249	mir-214		ACAGCAGGCACAGACAGGCAG	4				None	None	None	AUTO	DETECTED	1085.24	250.588	0	-3.11207	169.104	-78.048	117.767	93.6787	19.7203	70	100	PASS	PASS	PASS	PASS	PASS	PASS	0	82.9	83	5.90871	40	3316
628	GTCTGTCAATTCATAGGTCAT	080703_003s	NORMAL	NO	1	1	1	L	3	4	2	5	None	EAM250	mir-215		ATGACCTATGAATTGACAGAC	6				None	None	None	AUTO	DETECTED	1182.98	803.167	13.035	-19.3889	104.064	-52.032	129.908	116.454	17.5419	84	100	PASS	PASS	PASS	PASS	PASS	PASS	0	145.738	146	32.4713	65	9473
642	GTCTGTCAATTCATAGGTCAT	080703_003s	NORMAL	NO	1	1	1	L	3	4	4	5	None	EAM250	mir-215		ATGACCTATGAATTGACAGAC	6				None	None	None	AUTO	DETECTED	1183.73	849.572	12.457	-15.6526	104.064	-52.032	123.156	111.101	12.8699	82	100	PASS	PASS	PASS	PASS	PASS	PASS	0	127.786	129	18.5881	56	7156
656	GTCTGTCAATTCATAGGTCAT	080703_003s	NORMAL	NO	1	1	1	L	3	4	6	5	None	EAM250	mir-215		ATGACCTATGAATTGACAGAC	6				None	None	None	AUTO	DETECTED	1184.1	896.773	6.85175	-1.58313	104.064	-52.032	130.065	114.137	14.4889	73	100	PASS	PASS	PASS	PASS	PASS	PASS	0	118.508	115	25.162	63	7466
670	GTCTGTCAATTCATAGGTCAT	080703_003s	NORMAL	NO	1	1	1	L	3	4	8	5	None	EAM250	mir-215		ATGACCTATGAATTGACAGAC	6				None	None	None	AUTO	DETECTED	1185.3	942.671	12.1363	-4.44212	104.064	-52.032	122.105	109.299	15.463	72	100	PASS	PASS	PASS	PASS	PASS	PASS	0	120.407	119.5	17.1536	54	6502
180	CACAGTTGCCAGCTGAGATTA	080703_003s	NORMAL	NO	1	1	1	D	1	4	2	5	None	EAM251	mir-216		TAATCTCAGCTGGCAACTGTG	8				None	None	None	AUTO	DETECTED	1175.71	108.989	8.85249	-24.5731	169.104	-78.048	93.4721	91.9522	18.4998	71	100	PASS	PASS	PASS	PASS	PASS	PASS	0	81.1463	82	4.80916	41	3327
194	CACAGTTGCCAGCTGAGATTA	080703_003s	NORMAL	NO	1	1	1	D	1	4	4	5	None	EAM251	mir-216		TAATCTCAGCTGGCAACTGTG	8				None	None	None	AUTO	DETECTED	1176.8	155.283	12.692	-22.3011	169.104	-78.048	94.0466	94.0466	15.7734	72	100	PASS	PASS	PASS	PASS	PASS	PASS	0	83.325	84	5.38463	40	3333
208	CACAGTTGCCAGCTGAGATTA	080703_003s	NORMAL	NO	1	1	1	D	1	4	6	5	None	EAM251	mir-216		TAATCTCAGCTGGCAACTGTG	8				None	None	None	AUTO	DETECTED	1177.14	202	6.69931	-14.5117	169.104	-78.048	91.056	91.056	11.3898	72	100	PASS	PASS	PASS	PASS	PASS	PASS	0	87.6923	88	5.80451	39	3420
222	CACAGTTGCCAGCTGAGATTA	080703_003s	NORMAL	NO	1	1	1	D	1	4	8	5	None	EAM251	mir-216		TAATCTCAGCTGGCAACTGTG	8				None	None	None	AUTO	DETECTED	1178.66	248.76	16.1123	-6.16836	169.104	-78.048	95.7305	93.8553	11.3898	71	100	PASS	PASS	PASS	PASS	PASS	PASS	0	93.25	94.5	10.3867	40	3730
618	ATCCAATCAGTTCCTGATGCAGTA	080703_003s	NORMAL	NO	1	1	1	L	3	4	1	2	None	EAM252	mir-217		TACTGCATCAGGAACTGATTGGAT	10				None	None	None	AUTO	DETECTED	1112.9	781.527	6.54846	-16.4609	104.064	-52.032	124.116	109.119	13.2738	69	100	PASS	PASS	PASS	PASS	PASS	PASS	0	109.138	107.5	14.2551	58	6330
632	ATCCAATCAGTTCCTGATGCAGTA	080703_003s	NORMAL	NO	1	1	1	L	3	4	3	2	None	EAM252	mir-217		TACTGCATCAGGAACTGATTGGAT	10				None	None	None	AUTO	DETECTED	1113.44	828.269	3.12338	-8.34834	104.064	-52.032	114.629	107.15	13.554	80	100	PASS	PASS	PASS	PASS	PASS	PASS	0	105	106	12.743	53	5565
646	ATCCAATCAGTTCCTGATGCAGTA	080703_003s	NORMAL	NO	1	1	1	L	3	4	5	2	None	EAM252	mir-217		TACTGCATCAGGAACTGATTGGAT	10				None	None	None	AUTO	DETECTED	1114.12	875.309	1.59901	3.63151	104.064	-52.032	118.257	115.076	14.5297	70	100	PASS	PASS	PASS	PASS	PASS	PASS	0	103.629	106	15.7503	62	6425
660	ATCCAATCAGTTCCTGATGCAGTA	080703_003s	NORMAL	NO	1	1	1	L	3	4	7	2	None	EAM252	mir-217		TACTGCATCAGGAACTGATTGGAT	10				None	None	None	AUTO	DETECTED	1115.17	921.74	4.88435	7.6973	104.064	-52.032	128	113.671	13.4409	69	100	PASS	PASS	PASS	PASS	PASS	PASS	0	112.306	115	16.6079	62	6963
170	ACATGGTTAGATCAAGCACAA	080703_003s	NORMAL	NO	1	1	1	D	1	4	1	2	None	EAM253	mir-218-1		TTGTGCTTGATCTAACCATGT	12				None	None	None	AUTO	DETECTED	1105.71	87.3361	3.34251	-21.823	169.104	-78.048	106.007	105.309	16.3902	70	100	PASS	PASS	PASS	PASS	PASS	PASS	0	164.849	176	45.2155	53	8737
184	ACATGGTTAGATCAAGCACAA	080703_003s	NORMAL	NO	1	1	1	D	1	4	3	2	None	EAM253	mir-218-1		TTGTGCTTGATCTAACCATGT	12				None	None	None	AUTO	DETECTED	1106.64	134.076	4.9828	-13.7368	169.104	-78.048	105.206	105.206	15.662	71	100	PASS	PASS	PASS	PASS	PASS	PASS	0	170.569	181	51.0511	51	8699
198	ACATGGTTAGATCAAGCACAA	080703_003s	NORMAL	NO	1	1	1	D	1	4	5	2	None	EAM253	mir-218-1		TTGTGCTTGATCTAACCATGT	12				None	None	None	AUTO	DETECTED	1107.03	180.432	0	-10.6494	169.104	-78.048	108.168	96.912	9.21051	74	100	PASS	PASS	PASS	PASS	PASS	PASS	0	227.927	219	38.2266	41	9345
212	ACATGGTTAGATCAAGCACAA	080703_003s	NORMAL	NO	1	1	1	D	1	4	7	2	None	EAM253	mir-218-1		TTGTGCTTGATCTAACCATGT	12				None	None	None	AUTO	DETECTED	1108	227.638	2.01186	3.49197	169.104	-78.048	104.064	91.056	11.0935	72	100	PASS	PASS	PASS	PASS	PASS	PASS	0	284.667	271	56.4332	39	11102
513	AGAATTGCGTTTGGACAATCA	080703_003s	NORMAL	NO	1	1	1	J	3	2	2	2	None	EAM254	mir-219		TGATTGTCCAAACGCAATTCT	2				None	None	None	AUTO	DETECTED	420	818.604	12.7301	-2.51522	78.048	-39.024	145.41	132.572	20.4054	72	100	PASS	PASS	PASS	PASS	PASS	PASS	0	793.183	838	424.227	82	65041
527	AGAATTGCGTTTGGACAATCA	080703_003s	NORMAL	NO	1	1	1	J	3	2	4	2	None	EAM254	mir-219		TGATTGTCCAAACGCAATTCT	2				None	None	None	AUTO	DETECTED	420.457	865.188	8.31539	3.53941	78.048	-39.024	135.262	123.86	10.0926	71	100	PASS	PASS	PASS	PASS	PASS	PASS	0	834.735	822	370.814	68	56762
541	AGAATTGCGTTTGGACAATCA	080703_003s	NORMAL	NO	1	1	1	J	3	2	6	2	None	EAM254	mir-219		TGATTGTCCAAACGCAATTCT	2				None	None	None	AUTO	DETECTED	421.5	911.715	11.5237	8.84931	78.048	-39.024	130.08	130.08	11.5871	71	100	PASS	PASS	PASS	PASS	PASS	PASS	0	1032.53	1048.5	689.824	80	82602
555	AGAATTGCGTTTGGACAATCA	080703_003s	NORMAL	NO	1	1	1	J	3	2	8	2	None	EAM254	mir-219		TGATTGTCCAAACGCAATTCT	2				None	None	None	AUTO	DETECTED	422.196	958.076	10.2133	12.0045	78.048	-39.024	145.285	122.996	12.8	71	100	PASS	PASS	PASS	PASS	PASS	PASS	0	1125.98	1061	459.087	69	77693
65	ACAGTTCTTCAACTGGCAGCTT	080703_003s	NORMAL	NO	1	1	1	B	1	2	2	2	None	EAM255	mir-22		AAGCTGCCAGTTGAAGAACTGT	#REF!				None	None	None	AUTO	DETECTED	407.827	120.591	9.77783	-5.56566	78.048	-117.072	157.03	144.967	8.33611	74	100	PASS	PASS	PASS	PASS	PASS	PASS	0	1464.78	1546	740.084	98	143548
79	ACAGTTCTTCAACTGGCAGCTT	080703_003s	NORMAL	NO	1	1	1	B	1	2	4	2	None	EAM255	mir-22		AAGCTGCCAGTTGAAGAACTGT	#REF!				None	None	None	AUTO	DETECTED	408.118	167.345	3.20278	2.70696	78.048	-117.072	148.276	148.276	13.0242	71	100	PASS	PASS	PASS	PASS	PASS	PASS	0	1057.26	1052	556.071	101	106783
93	ACAGTTCTTCAACTGGCAGCTT	080703_003s	NORMAL	NO	1	1	1	B	1	2	6	2	None	EAM255	mir-22		AAGCTGCCAGTTGAAGAACTGT	#REF!				None	None	None	AUTO	DETECTED	409.07	213.678	5.22575	5.48438	78.048	-117.072	145.964	144.821	16.1931	72	100	PASS	PASS	PASS	PASS	PASS	PASS	0	1059.58	1196	594.413	97	102779
107	ACAGTTCTTCAACTGGCAGCTT	080703_003s	NORMAL	NO	1	1	1	B	1	2	8	2	None	EAM255	mir-22		AAGCTGCCAGTTGAAGAACTGT	#REF!				None	None	None	AUTO	DETECTED	409.9	260.291	5.66162	11.9147	78.048	-117.072	147.915	139.983	18.4063	71	100	PASS	PASS	PASS	PASS	PASS	PASS	0	1368.32	1554	847.597	92	125885
517	AAAGTGTCAGATACGGTGTGG	080703_003s	NORMAL	NO	1	1	1	J	3	2	2	6	None	EAM256	mir-220		CCACACCGTATCTGACACTTT	#REF!				None	None	None	AUTO	LOW_SIGNAL	511.259	817.205	0	0	78.048	-39.024	129	129	0	-1	100	PASS	PASS	PASS	FAIL	PASS	FAIL	0	62.375	62	1.08039	72	4491
531	AAAGTGTCAGATACGGTGTGG	080703_003s	NORMAL	NO	1	1	1	J	3	2	4	6	None	EAM256	mir-220		CCACACCGTATCTGACACTTT	#REF!				None	None	None	AUTO	LOW_SIGNAL	512.055	863.323	0	0	78.048	-39.024	129	129	0	-1	100	PASS	PASS	PASS	FAIL	PASS	FAIL	0	62.7808	63	1.21617	73	4583
545	AAAGTGTCAGATACGGTGTGG	080703_003s	NORMAL	NO	1	1	1	J	3	2	6	6	None	EAM256	mir-220		CCACACCGTATCTGACACTTT	#REF!				None	None	None	AUTO	LOW_SIGNAL	512.851	909.442	0	0	78.048	-39.024	129	129	0	-1	100	PASS	PASS	PASS	FAIL	PASS	FAIL	0	61.6267	62	1.15984	75	4622
559	AAAGTGTCAGATACGGTGTGG	080703_003s	NORMAL	NO	1	1	1	J	3	2	8	6	None	EAM256	mir-220		CCACACCGTATCTGACACTTT	#REF!				None	None	None	AUTO	LOW_SIGNAL	513.648	955.56	0	0	78.048	-39.024	129	129	0	-1	100	PASS	PASS	PASS	PASS	PASS	FAIL	0	62.0769	62	1.23551	78	4842
69	GAAACCCAGCAGACAATGTAGCT	080703_003s	NORMAL	NO	1	1	1	B	1	2	2	6	None	EAM257	mir-221		AGCTACATTGTCTGCTGGGTTTC	#REF!				None	None	None	AUTO	DETECTED	500.26	118.092	12.3216	-17.3528	78.048	-117.072	158.571	147.539	12.9003	80	100	PASS	PASS	PASS	PASS	PASS	PASS	0	2790.32	2636.5	1205.68	102	284613
83	GAAACCCAGCAGACAATGTAGCT	080703_003s	NORMAL	NO	1	1	1	B	1	2	4	6	None	EAM257	mir-221		AGCTACATTGTCTGCTGGGTTTC	#REF!				None	None	None	AUTO	DETECTED	500.923	164.793	10.5833	-9.78081	78.048	-117.072	160.47	149.879	14.7361	76	100	PASS	PASS	PASS	PASS	PASS	PASS	0	1879.68	1819	850.734	103	193607
97	GAAACCCAGCAGACAATGTAGCT	080703_003s	NORMAL	NO	1	1	1	B	1	2	6	6	None	EAM257	mir-221		AGCTACATTGTCTGCTGGGTTTC	#REF!				None	None	None	AUTO	DETECTED	501.869	211.338	12.5372	-4.23193	78.048	-117.072	149.217	138.279	10.635	76	100	PASS	PASS	PASS	PASS	PASS	PASS	0	2110.4	2017.5	1070.67	88	185715
111	GAAACCCAGCAGACAATGTAGCT	080703_003s	NORMAL	NO	1	1	1	B	1	2	8	6	None	EAM257	mir-221		AGCTACATTGTCTGCTGGGTTTC	#REF!				None	None	None	AUTO	DETECTED	502.425	258.358	9.40547	7.5004	78.048	-117.072	158.626	146.652	14.3554	77	100	PASS	PASS	PASS	PASS	PASS	PASS	0	2596.54	2598	1153.92	97	251864
507	GAGACCCAGTAGCCAGATGTAGCT	080703_003s	NORMAL	NO	1	1	1	J	3	2	1	3	None	EAM258	mir-222		AGCTACATCTGGCTACTGGGTCTC	#REF!				None	None	None	AUTO	DETECTED	442.5	794.906	10.6345	-5.64257	78.048	-39.024	130.08	117.072	10.1641	68	100	PASS	PASS	PASS	PASS	PASS	PASS	0	304.25	297.5	72.2704	60	18255
521	GAGACCCAGTAGCCAGATGTAGCT	080703_003s	NORMAL	NO	1	1	1	J	3	2	3	3	None	EAM258	mir-222		AGCTACATCTGGCTACTGGGTCTC	#REF!				None	None	None	AUTO	DETECTED	443.288	841.419	10.5237	0	78.048	-39.024	146.728	135.369	13.1952	70	100	PASS	PASS	PASS	PASS	PASS	PASS	0	271.423	271	99.9803	85	23071
535	GAGACCCAGTAGCCAGATGTAGCT	080703_003s	NORMAL	NO	1	1	1	J	3	2	5	3	None	EAM258	mir-222		AGCTACATCTGGCTACTGGGTCTC	#REF!				None	None	None	AUTO	DETECTED	444.209	888.081	12.1501	6.55878	78.048	-39.024	130.734	117.953	15.1968	79	100	PASS	PASS	PASS	PASS	PASS	PASS	0	367.409	325.5	116.713	66	24249
549	GAGACCCAGTAGCCAGATGTAGCT	080703_003s	NORMAL	NO	1	1	1	J	3	2	7	3	None	EAM258	mir-222		AGCTACATCTGGCTACTGGGTCTC	#REF!				None	None	None	AUTO	DETECTED	444.956	934.833	11.4983	14.7968	78.048	-39.024	143.994	131.649	24.5147	75	100	PASS	PASS	PASS	FAIL	PASS	FAIL	0	451.899	437	169.474	79	35700
59	GGGGTATTTGACAAACTGACA	080703_003s	NORMAL	NO	1	1	1	B	1	2	1	3	None	EAM259	mir-223		TGTCAGTTTGTCAAATACCCC	#REF!				None	None	None	AUTO	DETECTED	430.205	96.8304	6.09631	-9.50789	78.048	-117.072	151.692	146.213	11.0059	71	100	PASS	PASS	PASS	PASS	PASS	PASS	0	146.52	144.5	38.4207	98	14359
73	GGGGTATTTGACAAACTGACA	080703_003s	NORMAL	NO	1	1	1	B	1	2	3	3	None	EAM259	mir-223		TGTCAGTTTGTCAAATACCCC	#REF!				None	None	None	AUTO	DETECTED	431.158	143.806	8.12444	1.64466	78.048	-117.072	146.824	146.824	12.0059	71	100	PASS	PASS	PASS	PASS	PASS	PASS	0	119.248	115	25.9505	101	12044
87	GGGGTATTTGACAAACTGACA	080703_003s	NORMAL	NO	1	1	1	B	1	2	5	3	None	EAM259	mir-223		TGTCAGTTTGTCAAATACCCC	#REF!				None	None	None	AUTO	DETECTED	431.83	190.225	6.51432	5.54551	78.048	-117.072	151.087	145.287	14.0611	71	100	PASS	PASS	PASS	PASS	PASS	PASS	0	123.01	122	25.2217	98	12055
101	GGGGTATTTGACAAACTGACA	080703_003s	NORMAL	NO	1	1	1	B	1	2	7	3	None	EAM259	mir-223		TGTCAGTTTGTCAAATACCCC	#REF!				None	None	None	AUTO	DETECTED	432.445	236.564	4.15075	8.4186	78.048	-117.072	169.403	137.079	34.6169	75	100	PASS	PASS	PASS	PASS	PASS	PASS	0	146.239	140	27.4712	88	12869
625	GGAAATCCCTGGCAATGTGAT	080703_003s	NORMAL	NO	1	1	1	L	3	4	2	2	None	EAM260	mir-23a		ATCACATTGCCAGGGATTTCC	2				None	None	None	AUTO	DETECTED	1113.63	804.864	10.8119	-12.854	104.064	-52.032	143.55	131.188	16.7567	74	100	PASS	PASS	PASS	PASS	PASS	PASS	0	2175.87	2192	1400.06	79	171894
639	GGAAATCCCTGGCAATGTGAT	080703_003s	NORMAL	NO	1	1	1	L	3	4	4	2	None	EAM260	mir-23a		ATCACATTGCCAGGGATTTCC	2				None	None	None	AUTO	DETECTED	1114.44	851.49	10.9469	-6.25232	104.064	-52.032	140.697	133.386	10.4846	73	100	PASS	PASS	PASS	PASS	PASS	PASS	0	1872.69	1682	1325.67	83	155433
653	GGAAATCCCTGGCAATGTGAT	080703_003s	NORMAL	NO	1	1	1	L	3	4	6	2	None	EAM260	mir-23a		ATCACATTGCCAGGGATTTCC	2				None	None	None	AUTO	DETECTED	1115.45	898.261	13.694	2.23654	104.064	-52.032	136.296	132.487	12.8	73	100	PASS	PASS	PASS	PASS	PASS	PASS	0	1898.59	1765	1392.08	83	157583
667	GGAAATCCCTGGCAATGTGAT	080703_003s	NORMAL	NO	1	1	1	L	3	4	8	2	None	EAM260	mir-23a		ATCACATTGCCAGGGATTTCC	2				None	None	None	AUTO	DETECTED	1115.85	944.333	8.53174	1.63632	104.064	-52.032	135.129	122.358	17.9397	72	100	PASS	PASS	PASS	PASS	PASS	PASS	0	2085.13	2042	1463.25	68	141789
177	GTGGTAATCCCTGGCAATGTGAT	080703_003s	NORMAL	NO	1	1	1	D	1	4	2	2	None	EAM261	mir-23b		ATCACATTGCCAGGGATTACCAC	4				None	None	None	AUTO	LOW_SIGNAL	1105.85	112.073	0	0	169.104	-78.048	129	129	0	-1	100	PASS	PASS	PASS	FAIL	PASS	FAIL	0	65.2432	65	1.21419	74	4828
191	GTGGTAATCCCTGGCAATGTGAT	080703_003s	NORMAL	NO	1	1	1	D	1	4	4	2	None	EAM261	mir-23b		ATCACATTGCCAGGGATTACCAC	4				None	None	None	AUTO	LOW_SIGNAL	1106.65	158.192	0	0	169.104	-78.048	129	129	0	-1	100	PASS	PASS	PASS	PASS	PASS	FAIL	0	66.2933	66	1.19428	75	4972
205	GTGGTAATCCCTGGCAATGTGAT	080703_003s	NORMAL	NO	1	1	1	D	1	4	6	2	None	EAM261	mir-23b		ATCACATTGCCAGGGATTACCAC	4				None	None	None	AUTO	LOW_SIGNAL	1107.45	204.31	0	0	169.104	-78.048	129	129	0	-1	100	PASS	PASS	PASS	PASS	PASS	FAIL	0	65.8592	66	1.09929	71	4676
219	GTGGTAATCCCTGGCAATGTGAT	080703_003s	NORMAL	NO	1	1	1	D	1	4	8	2	None	EAM261	mir-23b		ATCACATTGCCAGGGATTACCAC	4				None	None	None	AUTO	LOW_SIGNAL	1108.24	250.429	0	0	169.104	-78.048	129	129	0	-1	100	PASS	PASS	PASS	PASS	PASS	FAIL	0	64.3662	64	1.26761	71	4570
629	CTGTTCCTGCTGAACTGAGCCA	080703_003s	NORMAL	NO	1	1	1	L	3	4	2	6	None	EAM262	mir-24-1		TGGCTCAGTTCAGCAGGAACAG	6				None	None	None	AUTO	DETECTED	1205.73	803.492	9.08115	-9.98307	104.064	-52.032	160.69	134.753	13.9727	98	100	PASS	PASS	PASS	PASS	PASS	PASS	0	2433.77	2632.5	1129.61	84	204437
643	CTGTTCCTGCTGAACTGAGCCA	080703_003s	NORMAL	NO	1	1	1	L	3	4	4	6	None	EAM262	mir-24-1		TGGCTCAGTTCAGCAGGAACAG	6				None	None	None	AUTO	DETECTED	1206.72	849.976	11.5583	-5.22098	104.064	-52.032	173.482	144.569	12.0043	108	100	PASS	PASS	PASS	PASS	PASS	PASS	0	1622.33	1911	954.242	97	157366
657	CTGTTCCTGCTGAACTGAGCCA	080703_003s	NORMAL	NO	1	1	1	L	3	4	6	6	None	EAM262	mir-24-1		TGGCTCAGTTCAGCAGGAACAG	6				None	None	None	AUTO	DETECTED	1207.73	896.296	14.3704	-2.60573	104.064	-52.032	145.045	133.867	14.3503	75	100	PASS	PASS	PASS	PASS	PASS	PASS	0	2001.41	2162	1043.34	83	166117
671	CTGTTCCTGCTGAACTGAGCCA	080703_003s	NORMAL	NO	1	1	1	L	3	4	8	6	None	EAM262	mir-24-1		TGGCTCAGTTCAGCAGGAACAG	6				None	None	None	AUTO	DETECTED	1208.22	943.018	10.3515	5.25195	104.064	-52.032	151.423	139.729	15.1172	70	100	PASS	PASS	PASS	PASS	PASS	PASS	0	1688.01	2099	1146.72	93	156985
181	AGCCTATCCTGGATTACTTGAA	080703_003s	NORMAL	NO	1	1	1	D	1	4	2	6	None	EAM263	mir-26a		TTCAAGTAATCCAGGATAGGCT	8				None	None	None	AUTO	DETECTED	1199.73	108.469	21.3746	-26.1573	169.104	-78.048	140.093	135.388	12.8763	80	100	PASS	PASS	PASS	PASS	PASS	PASS	0	3009.37	3008	2567.17	84	252787
195	AGCCTATCCTGGATTACTTGAA	080703_003s	NORMAL	NO	1	1	1	D	1	4	4	6	None	EAM263	mir-26a		TTCAAGTAATCCAGGATAGGCT	8				None	None	None	AUTO	DETECTED	1200.43	155.126	20.0297	-19.1521	169.104	-78.048	126.778	125.75	19.3606	78	100	PASS	PASS	PASS	PASS	PASS	PASS	0	3345.11	3279	2455.09	71	237503
209	AGCCTATCCTGGATTACTTGAA	080703_003s	NORMAL	NO	1	1	1	D	1	4	6	6	None	EAM263	mir-26a		TTCAAGTAATCCAGGATAGGCT	8				None	None	None	AUTO	DETECTED	1201.03	201.733	17.5478	-12.801	169.104	-78.048	135.801	131.938	15.3067	75	100	PASS	PASS	PASS	PASS	PASS	PASS	0	3054.78	3415	2449.4	79	241328
223	AGCCTATCCTGGATTACTTGAA	080703_003s	NORMAL	NO	1	1	1	D	1	4	8	6	None	EAM263	mir-26a		TTCAAGTAATCCAGGATAGGCT	8				None	None	None	AUTO	DETECTED	1202.08	248.561	20.8252	-3.57434	169.104	-78.048	140.585	137.718	23.1315	74	100	PASS	PASS	PASS	PASS	PASS	PASS	0	2804.14	2391.5	2591.6	86	241156
619	CAGAACTTAGCCACTGTGAA	080703_003s	NORMAL	NO	1	1	1	L	3	4	1	3	None	EAM264	mir-27b		TTCACAGTGGCTAAGTTCTG	10				None	None	None	AUTO	DETECTED	1136.23	781.844	10.0434	-7.15265	104.064	-52.032	136.851	124.02	13.7624	75	100	PASS	PASS	PASS	PASS	PASS	PASS	0	794.31	840	396.257	71	56396
633	CAGAACTTAGCCACTGTGAA	080703_003s	NORMAL	NO	1	1	1	L	3	4	3	3	None	EAM264	mir-27b		TTCACAGTGGCTAAGTTCTG	10				None	None	None	AUTO	DETECTED	1136.42	828.75	2.11825	3.08448	104.064	-52.032	135.451	125.579	12.5787	73	100	PASS	PASS	PASS	PASS	PASS	PASS	0	649.746	715	260.708	71	46132
647	CAGAACTTAGCCACTGTGAA	080703_003s	NORMAL	NO	1	1	1	L	3	4	5	3	None	EAM264	mir-27b		TTCACAGTGGCTAAGTTCTG	10				None	None	None	AUTO	DETECTED	1137.93	874.873	11.4439	3.14799	104.064	-52.032	133.449	122.651	9.98412	74	100	PASS	PASS	PASS	PASS	PASS	PASS	0	567.377	634	249.647	69	39149
661	CAGAACTTAGCCACTGTGAA	080703_003s	NORMAL	NO	1	1	1	L	3	4	7	3	None	EAM264	mir-27b		TTCACAGTGGCTAAGTTCTG	10				None	None	None	AUTO	DETECTED	1138.75	921.54	11.7456	10.2752	104.064	-52.032	123.158	110.276	15.8344	72	100	PASS	PASS	PASS	PASS	PASS	PASS	0	699.375	768	292.148	56	39165
171	AACCGATTTCAGATGGTGCTAG	080703_003s	NORMAL	NO	1	1	1	D	1	4	1	3	None	EAM265	mir-29a-1		CTAGCACCATCTGAAATCGGTT	12				None	None	None	AUTO	DETECTED	1129.38	87.2703	11.2264	-17.4992	169.104	-78.048	121.503	119.923	19.1303	74	100	PASS	PASS	PASS	PASS	PASS	PASS	0	1480.06	1391	941.398	67	99164
185	AACCGATTTCAGATGGTGCTAG	080703_003s	NORMAL	NO	1	1	1	D	1	4	3	3	None	EAM265	mir-29a-1		CTAGCACCATCTGAAATCGGTT	12				None	None	None	AUTO	DETECTED	1130.11	134.153	10.3975	-7.56213	169.104	-78.048	119.919	119.919	18.1676	73	100	PASS	PASS	PASS	PASS	PASS	PASS	0	1521.31	1653	966.619	67	101928
199	AACCGATTTCAGATGGTGCTAG	080703_003s	NORMAL	NO	1	1	1	D	1	4	5	3	None	EAM265	mir-29a-1		CTAGCACCATCTGAAATCGGTT	12				None	None	None	AUTO	DETECTED	1130.95	180.404	10.9771	-5.8353	169.104	-78.048	123.401	111.091	10.718	76	100	PASS	PASS	PASS	PASS	PASS	PASS	0	1951.22	2247	1052.61	58	113171
213	AACCGATTTCAGATGGTGCTAG	080703_003s	NORMAL	NO	1	1	1	D	1	4	7	3	None	EAM265	mir-29a-1		CTAGCACCATCTGAAATCGGTT	12				None	None	None	AUTO	DETECTED	1131.97	226.962	13.9163	0	169.104	-78.048	129.305	120.628	13.0211	74	100	PASS	PASS	PASS	PASS	PASS	PASS	0	1912.7	2361	1357.43	69	131976
514	AACACTGATTTCAAATGGTGCTA	080703_003s	NORMAL	NO	1	1	1	J	3	2	2	3	None	EAM266	mir-29b-1		TAGCACCATTTGAAATCAGTGTT	2				None	None	None	AUTO	DETECTED	443	818.11	11.9588	-3.76409	78.048	-39.024	147.489	134.648	15.5892	70	100	PASS	PASS	PASS	PASS	PASS	PASS	0	1297.15	1489	742.646	87	112852
528	AACACTGATTTCAAATGGTGCTA	080703_003s	NORMAL	NO	1	1	1	J	3	2	4	3	None	EAM266	mir-29b-1		TAGCACCATTTGAAATCAGTGTT	2				None	None	None	AUTO	DETECTED	443.543	864.755	8.65678	3.08845	78.048	-39.024	136.436	132.515	14.0107	72	100	PASS	PASS	PASS	PASS	PASS	PASS	0	1200.88	1419	676.464	82	98472
542	AACACTGATTTCAAATGGTGCTA	080703_003s	NORMAL	NO	1	1	1	J	3	2	6	3	None	EAM266	mir-29b-1		TAGCACCATTTGAAATCAGTGTT	2				None	None	None	AUTO	DETECTED	444.547	911.147	11.3641	6.64056	78.048	-39.024	133.325	120.382	12.7142	77	100	PASS	PASS	PASS	PASS	PASS	PASS	0	1692.03	1833	843	69	116750
556	AACACTGATTTCAAATGGTGCTA	080703_003s	NORMAL	NO	1	1	1	J	3	2	8	3	None	EAM266	mir-29b-1		TAGCACCATTTGAAATCAGTGTT	2				None	None	None	AUTO	DETECTED	445.351	957.649	11.4634	11.6273	78.048	-39.024	130.08	130.08	14.0107	70	100	PASS	PASS	PASS	PASS	PASS	PASS	0	1585.97	1518	1136.9	81	128464
66	AACACTGATTTCAAATGGTGCTA	080703_003s	NORMAL	NO	1	1	1	B	1	2	2	3	None	EAM267	mir-29b-3		TAGCACCATTTGAAATCAGTGTT	4				None	None	None	AUTO	DETECTED	430.138	120	0	-8.07254	78.048	-117.072	143.088	143.088	10.3784	76	100	PASS	PASS	PASS	PASS	PASS	PASS	0	1733.48	1853	818.299	95	164681
80	AACACTGATTTCAAATGGTGCTA	080703_003s	NORMAL	NO	1	1	1	B	1	2	4	3	None	EAM267	mir-29b-3		TAGCACCATTTGAAATCAGTGTT	4				None	None	None	AUTO	DETECTED	431.196	166.723	3.4493	0	78.048	-117.072	146.641	144.656	17.6839	73	100	PASS	PASS	PASS	PASS	PASS	PASS	0	1255.16	1307	630.337	97	121751
94	AACACTGATTTCAAATGGTGCTA	080703_003s	NORMAL	NO	1	1	1	B	1	2	6	3	None	EAM267	mir-29b-3		TAGCACCATTTGAAATCAGTGTT	4				None	None	None	AUTO	DETECTED	432.07	212.771	4.45443	-1.1282	78.048	-117.072	148.254	144.474	16.1931	74	100	PASS	PASS	PASS	PASS	PASS	PASS	0	1294.09	1305	775.122	97	125527
108	AACACTGATTTCAAATGGTGCTA	080703_003s	NORMAL	NO	1	1	1	B	1	2	8	3	None	EAM267	mir-29b-3		TAGCACCATTTGAAATCAGTGTT	4				None	None	None	AUTO	DETECTED	432.896	259.5	4.84148	6.81205	78.048	-117.072	143.088	130.08	9.04639	77	100	PASS	PASS	PASS	PASS	PASS	PASS	0	1819.15	1848	784.055	80	145532
518	AACCGATTTCAGATGGTGCTAG	080703_003s	NORMAL	NO	1	1	1	J	3	2	2	7	None	EAM268	mir-29c		CTAGCACCATCTGAAATCGGTT	#REF!				None	None	None	AUTO	DETECTED	535.378	815.408	13.7853	-18.1909	78.048	-39.024	147.409	132.541	14.3503	72	100	PASS	PASS	PASS	PASS	PASS	PASS	0	1483.98	1489.5	692.796	82	121686
532	AACCGATTTCAGATGGTGCTAG	080703_003s	NORMAL	NO	1	1	1	J	3	2	4	7	None	EAM268	mir-29c		CTAGCACCATCTGAAATCGGTT	#REF!				None	None	None	AUTO	DETECTED	536.015	862.066	11.7194	-11.1803	78.048	-39.024	147.112	134.229	16.7567	69	100	PASS	PASS	PASS	PASS	PASS	PASS	0	1091.21	1181	561.39	87	94935
546	AACCGATTTCAGATGGTGCTAG	080703_003s	NORMAL	NO	1	1	1	J	3	2	6	7	None	EAM268	mir-29c		CTAGCACCATCTGAAATCGGTT	#REF!				None	None	None	AUTO	DETECTED	537.023	908.705	14.4665	-4.41275	78.048	-39.024	143.541	122.984	17.9273	69	100	PASS	PASS	PASS	PASS	PASS	PASS	0	1277.31	1420	593.27	68	86857
560	AACCGATTTCAGATGGTGCTAG	080703_003s	NORMAL	NO	1	1	1	J	3	2	8	7	None	EAM268	mir-29c		CTAGCACCATCTGAAATCGGTT	#REF!				None	None	None	AUTO	DETECTED	537.786	955.049	14.0322	-1.46801	78.048	-39.024	133.859	120.894	8.86734	70	100	PASS	PASS	PASS	PASS	PASS	PASS	0	1497.88	1615.5	710.699	68	101856
70	GCTGCAAACATCCGACTGAAAG	080703_003s	NORMAL	NO	1	1	1	B	1	2	2	7	None	EAM269	mir-30a		CTTTCAGTCGGATGTTTGCAGC	#REF!				None	None	None	AUTO	DETECTED	523.206	117.861	10.8461	-15.1735	78.048	-117.072	156.33	148.091	15.3164	73	100	PASS	PASS	PASS	PASS	PASS	PASS	0	721.98	707	304.851	101	72920
84	GCTGCAAACATCCGACTGAAAG	080703_003s	NORMAL	NO	1	1	1	B	1	2	4	7	None	EAM269	mir-30a		CTTTCAGTCGGATGTTTGCAGC	#REF!				None	None	None	AUTO	DETECTED	523.991	164.562	10.7008	-7.59528	78.048	-117.072	152.615	139.83	12.9416	72	100	PASS	PASS	PASS	PASS	PASS	PASS	0	546.174	531	178.082	92	50248
98	GCTGCAAACATCCGACTGAAAG	080703_003s	NORMAL	NO	1	1	1	B	1	2	6	7	None	EAM269	mir-30a		CTTTCAGTCGGATGTTTGCAGC	#REF!				None	None	None	AUTO	DETECTED	524.283	210.717	4.13884	-7.12844	78.048	-117.072	148.11	139.833	12.4243	72	100	PASS	PASS	PASS	PASS	PASS	PASS	0	602.022	587	212.231	90	54182
112	GCTGCAAACATCCGACTGAAAG	080703_003s	NORMAL	NO	1	1	1	B	1	2	8	7	None	EAM269	mir-30a		CTTTCAGTCGGATGTTTGCAGC	#REF!				None	None	None	AUTO	DETECTED	525.696	257.332	12.1632	-0.673266	78.048	-117.072	148.26	143.326	11.3736	70	100	PASS	PASS	PASS	PASS	PASS	PASS	0	658.01	696.5	283.944	96	63169
508	GCTGAGTGTAGGATGTTTACA	080703_003s	NORMAL	NO	1	1	1	J	3	2	1	4	None	EAM270	mir-30b		TGTAAACATCCTACACTCAGC	#REF!				None	None	None	AUTO	DETECTED	466	794.298	16.3676	-8.37374	78.048	-39.024	148.232	138.58	14.5863	69	100	PASS	PASS	PASS	PASS	PASS	PASS	0	1565.56	1468	1190.67	91	142466
522	GCTGAGTGTAGGATGTTTACA	080703_003s	NORMAL	NO	1	1	1	J	3	2	3	4	None	EAM270	mir-30b		TGTAAACATCCTACACTCAGC	#REF!				None	None	None	AUTO	DETECTED	466.681	840.748	14.8658	-4.06897	78.048	-39.024	151.604	145.397	16.957	70	100	PASS	PASS	PASS	PASS	PASS	PASS	0	1622.86	1571	1417.13	97	157417
536	GCTGAGTGTAGGATGTTTACA	080703_003s	NORMAL	NO	1	1	1	J	3	2	5	4	None	EAM270	mir-30b		TGTAAACATCCTACACTCAGC	#REF!				None	None	None	AUTO	DETECTED	467.36	887.34	13.3395	2.09443	78.048	-39.024	139.694	138.961	15.5892	71	100	PASS	PASS	PASS	PASS	PASS	PASS	0	1920.79	1804	1464.46	86	165188
550	GCTGAGTGTAGGATGTTTACA	080703_003s	NORMAL	NO	1	1	1	J	3	2	7	4	None	EAM270	mir-30b		TGTAAACATCCTACACTCAGC	#REF!				None	None	None	AUTO	DETECTED	467.966	934.057	10.862	9.87589	78.048	-39.024	135.798	126.886	12.5787	70	100	PASS	PASS	PASS	PASS	PASS	PASS	0	2133.14	2054	1351.68	69	147187
60	GCTGAGAGTGTAGGATGTTTACA	080703_003s	NORMAL	NO	1	1	1	B	1	2	1	4	None	EAM271	mir-30c		TGTAAACATCCTACACTCTCAGC	#REF!				None	None	None	AUTO	DETECTED	452.831	96.1777	0	-12.8183	78.048	-117.072	157.028	145.093	16.6326	81	100	PASS	PASS	PASS	PASS	PASS	PASS	0	3575.03	4032	1865.33	96	343203
74	GCTGAGAGTGTAGGATGTTTACA	080703_003s	NORMAL	NO	1	1	1	B	1	2	3	4	None	EAM271	mir-30c		TGTAAACATCCTACACTCTCAGC	#REF!				None	None	None	AUTO	DETECTED	454.071	142.841	6.23168	-5.72891	78.048	-117.072	157.244	145.466	15.1419	76	100	PASS	PASS	PASS	PASS	PASS	PASS	0	2849.95	3150.5	1544.75	98	279295
88	GCTGAGAGTGTAGGATGTTTACA	080703_003s	NORMAL	NO	1	1	1	B	1	2	5	4	None	EAM271	mir-30c		TGTAAACATCCTACACTCTCAGC	#REF!				None	None	None	AUTO	DETECTED	454.817	189.183	5.56635	-2.82188	78.048	-117.072	157.41	151.76	14.3555	77	100	PASS	PASS	PASS	PASS	PASS	PASS	0	2797.89	2618	1830.11	105	293779
102	GCTGAGAGTGTAGGATGTTTACA	080703_003s	NORMAL	NO	1	1	1	B	1	2	7	4	None	EAM271	mir-30c		TGTAAACATCCTACACTCTCAGC	#REF!				None	None	None	AUTO	DETECTED	455.695	236.169	6.63103	8.46366	78.048	-117.072	157.742	148.281	16.2937	80	100	PASS	PASS	PASS	PASS	PASS	PASS	0	2998.2	3138	1864.61	102	305816
626	CTTCCAGTCGGGGATGTTTACA	080703_003s	NORMAL	NO	1	1	1	L	3	4	2	3	None	EAM272	mir-30d		TGTAAACATCCCCGACTGGAAG	2				None	None	None	AUTO	DETECTED	1136.62	804.49	9.95925	-12.53	104.064	-52.032	151.518	140.703	14.5862	81	100	PASS	PASS	PASS	PASS	PASS	PASS	0	3938.12	3044	3687.3	90	354431
640	CTTCCAGTCGGGGATGTTTACA	080703_003s	NORMAL	NO	1	1	1	L	3	4	4	3	None	EAM272	mir-30d		TGTAAACATCCCCGACTGGAAG	2				None	None	None	AUTO	DETECTED	1136.88	851.267	2.89949	-3.96973	104.064	-52.032	147.659	139.301	20.7054	79	100	PASS	PASS	PASS	FAIL	PASS	PASS	0	3537.59	1721	3546.58	91	321921
654	CTTCCAGTCGGGGATGTTTACA	080703_003s	NORMAL	NO	1	1	1	L	3	4	6	3	None	EAM272	mir-30d		TGTAAACATCCCCGACTGGAAG	2				None	None	None	AUTO	DETECTED	1138.16	897.826	9.24946	1.76256	104.064	-52.032	141.153	134.633	23.227	80	100	PASS	PASS	PASS	PASS	PASS	PASS	0	3511.17	2735	3094.22	84	294938
668	CTTCCAGTCGGGGATGTTTACA	080703_003s	NORMAL	NO	1	1	1	L	3	4	8	3	None	EAM272	mir-30d		TGTAAACATCCCCGACTGGAAG	2				None	None	None	AUTO	DETECTED	1138.91	943.822	8.61907	0	104.064	-52.032	133.878	133.878	15.3067	80	100	PASS	PASS	PASS	PASS	PASS	PASS	0	3584.61	2878	3337.56	82	293938
178	CAATGCAACTACAATGCAC	080703_003s	NORMAL	NO	1	1	1	D	1	4	2	3	None	EAM273	mir-33a		GTGCATTGTAGTTGCATTG	4				None	None	None	AUTO	DETECTED	1129.43	110.422	6.74377	-16.2924	169.104	-78.048	147.966	135.759	14.2524	82	100	PASS	PASS	PASS	FAIL	PASS	PASS	0	5597.12	2648.5	5812.78	86	481352
192	CAATGCAACTACAATGCAC	080703_003s	NORMAL	NO	1	1	1	D	1	4	4	3	None	EAM273	mir-33a		GTGCATTGTAGTTGCATTG	4				None	None	None	AUTO	DETECTED	1130.22	156.87	6.63421	-12.0118	169.104	-78.048	145.077	145.077	24.3266	84	100	PASS	PASS	PASS	FAIL	PASS	PASS	0	4598.7	1386	5420.43	97	446074
206	CAATGCAACTACAATGCAC	080703_003s	NORMAL	NO	1	1	1	D	1	4	6	3	None	EAM273	mir-33a		GTGCATTGTAGTTGCATTG	4				None	None	None	AUTO	DETECTED	1131.15	203.44	8.37295	-6.13958	169.104	-78.048	144.683	140.667	15.5892	82	100	PASS	PASS	PASS	FAIL	PASS	PASS	0	4716.26	2426	5583.56	91	429180
220	CAATGCAACTACAATGCAC	080703_003s	NORMAL	NO	1	1	1	D	1	4	8	3	None	EAM273	mir-33a		GTGCATTGTAGTTGCATTG	4				None	None	None	AUTO	DETECTED	1132.13	250.09	10.7421	0.779059	169.104	-78.048	145.361	144.44	11.4911	84	100	PASS	PASS	PASS	FAIL	PASS	PASS	0	4505.86	988.5	5841.37	98	441574
630	CAATGCAACAGCAATGCAC	080703_003s	NORMAL	NO	1	1	1	L	3	4	2	7	None	EAM274	mir-33b		GTGCATTGCTGTTGCATTG	6				None	None	None	AUTO	DETECTED	1229.21	802.486	14.4625	-17.8828	104.064	-52.032	122.775	110.083	12.2557	76	100	PASS	PASS	PASS	PASS	PASS	PASS	0	294.161	333	106.952	56	16473
644	CAATGCAACAGCAATGCAC	080703_003s	NORMAL	NO	1	1	1	L	3	4	4	7	None	EAM274	mir-33b		GTGCATTGCTGTTGCATTG	6				None	None	None	AUTO	DETECTED	1230	849	14.4006	-12.7396	104.064	-52.032	117.072	117.072	13.9716	77	100	PASS	PASS	PASS	PASS	PASS	PASS	0	251.174	285	108.055	69	17331
658	CAATGCAACAGCAATGCAC	080703_003s	NORMAL	NO	1	1	1	L	3	4	6	7	None	EAM274	mir-33b		GTGCATTGCTGTTGCATTG	6				None	None	None	AUTO	DETECTED	1230.45	896.129	9.91638	0	104.064	-52.032	110.389	107.266	14.513	76	100	PASS	PASS	PASS	PASS	PASS	PASS	0	306.792	343	114.814	53	16260
672	CAATGCAACAGCAATGCAC	080703_003s	NORMAL	NO	1	1	1	L	3	4	8	7	None	EAM274	mir-33b		GTGCATTGCTGTTGCATTG	6				None	None	None	AUTO	DETECTED	1231.44	942.349	12.4062	1.71651	104.064	-52.032	116.344	110.605	11.8335	68	100	PASS	PASS	PASS	PASS	PASS	PASS	0	284.382	336	122.312	55	15641
182	ACAACCAGCTAAGACACTGCCA	080703_003s	NORMAL	NO	1	1	1	D	1	4	2	7	None	EAM275	mir-34		TGGCAGTGTCTTAGCTGGTTGT	8				None	None	None	AUTO	DETECTED	1221.86	108.394	9.27169	-21.9591	169.104	-78.048	120.709	111.121	16.177	78	100	PASS	PASS	PASS	PASS	PASS	PASS	0	902.897	1000	501.25	58	52368
196	ACAACCAGCTAAGACACTGCCA	080703_003s	NORMAL	NO	1	1	1	D	1	4	4	7	None	EAM275	mir-34		TGGCAGTGTCTTAGCTGGTTGT	8				None	None	None	AUTO	DETECTED	1222.53	154.802	7.60282	-18.199	169.104	-78.048	110.465	110.465	12.6953	74	100	PASS	PASS	PASS	PASS	PASS	PASS	0	795.121	923	380.323	58	46117
210	ACAACCAGCTAAGACACTGCCA	080703_003s	NORMAL	NO	1	1	1	D	1	4	6	7	None	EAM275	mir-34		TGGCAGTGTCTTAGCTGGTTGT	8				None	None	None	AUTO	DETECTED	1223.59	201.136	11.0231	-15.3867	169.104	-78.048	117.449	105.341	18.0003	71	100	PASS	PASS	PASS	PASS	PASS	PASS	0	824.077	959	384.973	52	42852
224	ACAACCAGCTAAGACACTGCCA	080703_003s	NORMAL	NO	1	1	1	D	1	4	8	7	None	EAM275	mir-34		TGGCAGTGTCTTAGCTGGTTGT	8				None	None	None	AUTO	DETECTED	1224.82	247.802	16.6189	-8.27589	169.104	-78.048	111.866	109.285	17.1589	70	100	PASS	PASS	PASS	PASS	PASS	PASS	0	817.811	880	332.003	53	43344
620	TCATACAGCTAGATAACCAAAGA	080703_003s	NORMAL	NO	1	1	1	L	3	4	1	4	None	EAM276		mir-9	TCTTTGGTTATCTAGCTGTATGA	10				None	None	None	AUTO	DETECTED	1158.74	781.068	2.8979	-12.0783	104.064	-52.032	155.817	139.589	18.7441	79	100	PASS	PASS	PASS	PASS	PASS	PASS	0	3479.16	2868	3164.93	93	323562
634	TCATACAGCTAGATAACCAAAGA	080703_003s	NORMAL	NO	1	1	1	L	3	4	3	4	None	EAM276		mir-9	TCTTTGGTTATCTAGCTGTATGA	10				None	None	None	AUTO	DETECTED	1159.79	827.767	6.09909	-4.52708	104.064	-52.032	152.135	139.744	13.495	84	100	PASS	PASS	PASS	PASS	PASS	PASS	0	3860.65	3788	3704.48	93	359040
648	TCATACAGCTAGATAACCAAAGA	080703_003s	NORMAL	NO	1	1	1	L	3	4	5	4	None	EAM276		mir-9	TCTTTGGTTATCTAGCTGTATGA	10				None	None	None	AUTO	DETECTED	1160.45	874.16	4.39846	0	104.064	-52.032	150.844	139.898	20.7054	80	100	PASS	PASS	PASS	PASS	PASS	PASS	0	3867.42	3773	3571.41	89	344200
662	TCATACAGCTAGATAACCAAAGA	080703_003s	NORMAL	NO	1	1	1	L	3	4	7	4	None	EAM276		mir-9	TCTTTGGTTATCTAGCTGTATGA	10				None	None	None	AUTO	DETECTED	1161.51	921.145	7.81877	10.3189	104.064	-52.032	145.106	130.035	15.2366	83	100	PASS	PASS	PASS	PASS	PASS	PASS	0	4588.49	4552	3898.51	78	357902
172	GCAAAAATGTGCTAGTGCCAAA	080703_003s	NORMAL	NO	1	1	1	D	1	4	1	4	None	EAM277	mir-96		TTTGGCACTAGCACATTTTTGC	12				None	None	None	AUTO	DETECTED	1151.9	86.9762	4.29366	-16.145	169.104	-78.048	94.3412	91.8684	62.4776	71	100	PASS	PASS	PASS	PASS	PASS	PASS	0	72.8684	73	2.0687	38	2769
186	GCAAAAATGTGCTAGTGCCAAA	080703_003s	NORMAL	NO	1	1	1	D	1	4	3	4	None	EAM277	mir-96		TTTGGCACTAGCACATTTTTGC	12				None	None	None	AUTO	DETECTED	1152.5	133.742	1.67681	-7.72013	169.104	-78.048	93.6738	65.7137	37.3926	73	100	PASS	PASS	PASS	PASS	PASS	PASS	0	75.05	75	1.95946	20	1501
200	GCAAAAATGTGCTAGTGCCAAA	080703_003s	NORMAL	NO	1	1	1	D	1	4	5	4	None	EAM277	mir-96		TTTGGCACTAGCACATTTTTGC	12				None	None	None	AUTO	DETECTED	1153.63	180	6.02287	-5.91231	169.104	-78.048	91.056	78.048	13.6118	74	100	PASS	PASS	PASS	PASS	PASS	PASS	0	77.9231	78	2.279	26	2026
214	GCAAAAATGTGCTAGTGCCAAA	080703_003s	NORMAL	NO	1	1	1	D	1	4	7	4	None	EAM277	mir-96		TTTGGCACTAGCACATTTTTGC	12				None	None	None	AUTO	DETECTED	1154.58	226.745	8.03631	2.23496	169.104	-78.048	92.3911	91.9267	13.6631	73	100	PASS	PASS	PASS	PASS	PASS	PASS	0	82.6579	83.5	4.52188	38	3141
515	AACAATACAACTTACTACCTCA	080703_003s	NORMAL	NO	1	1	1	J	3	2	2	4	None	EAM278	mir-98		TGAGGTAGTAAGTTGTATTGTT	2				None	None	None	AUTO	DETECTED	465.673	817.469	6.94027	-6.91765	78.048	-39.024	141.869	135.64	12.8763	68	100	PASS	PASS	PASS	PASS	PASS	PASS	0	646.965	697	268.78	85	54992
529	AACAATACAACTTACTACCTCA	080703_003s	NORMAL	NO	1	1	1	J	3	2	4	4	None	EAM278	mir-98		TGAGGTAGTAAGTTGTATTGTT	2				None	None	None	AUTO	DETECTED	466.5	863.772	7.33248	-4.52628	78.048	-39.024	130.08	117.072	7.684	70	100	PASS	PASS	PASS	PASS	PASS	PASS	0	676.839	711	185.409	62	41964
543	AACAATACAACTTACTACCTCA	080703_003s	NORMAL	NO	1	1	1	J	3	2	6	4	None	EAM278	mir-98		TGAGGTAGTAAGTTGTATTGTT	2				None	None	None	AUTO	DETECTED	467.12	910.098	5.03242	-1.82766	78.048	-39.024	143.224	117.345	12.8	69	100	PASS	PASS	PASS	PASS	PASS	PASS	0	737.591	728	192.388	66	48681
557	AACAATACAACTTACTACCTCA	080703_003s	NORMAL	NO	1	1	1	J	3	2	8	4	None	EAM278	mir-98		TGAGGTAGTAAGTTGTATTGTT	2				None	None	None	AUTO	DETECTED	467.87	956.859	4.42902	6.52782	78.048	-39.024	145.069	122.039	16.4892	69	100	PASS	PASS	PASS	PASS	PASS	PASS	0	768.029	820	301.927	69	52994
67	TAACCGATTTCAAATGGTGCTA	080703_003s	NORMAL	NO	1	1	1	B	1	2	2	4	None	EAM279		predicted mir-mmcm29c	TAGCACCATTTGAAATCGGTTA	4				None	None	None	AUTO	DETECTED	453.566	119.385	4.83116	-10.8895	78.048	-117.072	160.887	160.887	18.3579	75	100	PASS	PASS	PASS	PASS	PASS	PASS	0	1557.17	1415	1192.85	120	186860
81	TAACCGATTTCAAATGGTGCTA	080703_003s	NORMAL	NO	1	1	1	B	1	2	4	4	None	EAM279		predicted mir-mmcm29c	TAGCACCATTTGAAATCGGTTA	4				None	None	None	AUTO	DETECTED	454.009	166.06	0	-3.65036	78.048	-117.072	156.986	147.398	13.6258	74	100	PASS	PASS	PASS	PASS	PASS	PASS	0	1256.56	1243	764.43	99	124399
95	TAACCGATTTCAAATGGTGCTA	080703_003s	NORMAL	NO	1	1	1	B	1	2	6	4	None	EAM279		predicted mir-mmcm29c	TAGCACCATTTGAAATCGGTTA	4				None	None	None	AUTO	DETECTED	454.843	212.49	0.727254	0.402133	78.048	-117.072	146.151	135.677	10.0849	75	100	PASS	PASS	PASS	PASS	PASS	PASS	0	1375.02	1536.5	772.719	86	118252
109	TAACCGATTTCAAATGGTGCTA	080703_003s	NORMAL	NO	1	1	1	B	1	2	8	4	None	EAM279		predicted mir-mmcm29c	TAGCACCATTTGAAATCGGTTA	4				None	None	None	AUTO	DETECTED	455.769	259.13	2.40923	7.17409	78.048	-117.072	145.831	140.429	15.1172	72	100	PASS	PASS	PASS	PASS	PASS	PASS	0	1491.56	1493	1028.96	93	138715
505	GCTGCAAACATCCGACTGAAAG	080703_003s	NORMAL	NO	1	1	1	J	3	2	1	1	None	EAM280		predicted mir-mmcm30a-as	CTTTCAGTCGGATGTTTGCAGC	6				None	None	None	AUTO	DETECTED	395.779	794.826	2.79945	-17.0516	78.048	-39.024	135.757	127.48	11.4036	76	100	PASS	PASS	PASS	PASS	PASS	PASS	0	677.173	744	237.801	75	50788
519	GCTGCAAACATCCGACTGAAAG	080703_003s	NORMAL	NO	1	1	1	J	3	2	3	1	None	EAM280		predicted mir-mmcm30a-as	CTTTCAGTCGGATGTTTGCAGC	6				None	None	None	AUTO	DETECTED	396.049	840.819	-4.04317	-18.6839	78.048	-39.024	137.391	127.969	16.2171	69	100	PASS	PASS	PASS	PASS	PASS	PASS	0	640.797	667	244.512	74	47419
533	GCTGCAAACATCCGACTGAAAG	080703_003s	NORMAL	NO	1	1	1	J	3	2	5	1	None	EAM280		predicted mir-mmcm30a-as	CTTTCAGTCGGATGTTTGCAGC	6				None	None	None	AUTO	DETECTED	396.511	887.72	-8.39875	-8.50474	78.048	-39.024	150.034	124.427	21.5591	69	100	PASS	PASS	PASS	PASS	PASS	PASS	0	674.986	719	252.996	72	48599
547	GCTGCAAACATCCGACTGAAAG	080703_003s	NORMAL	NO	1	1	1	J	3	2	7	1	None	EAM280		predicted mir-mmcm30a-as	CTTTCAGTCGGATGTTTGCAGC	6				None	None	None	AUTO	DETECTED	398.443	934.114	6.37578	-4.92405	78.048	-39.024	155.073	119.278	19.5173	69	100	PASS	PASS	PASS	PASS	PASS	PASS	0	1138.94	1116	726.013	65	74031
57	atccagtcagttcctgatgcagta	080703_003s	NORMAL	NO	1	1	1	B	1	2	1	1	None	EAM281		predicted mir-mmcm320	tactgcatcaggaactgactggat	8				None	None	None	AUTO	DETECTED	383.178	96.1322	-5.72316	-28.9491	78.048	-117.072	134.891	124.35	13.8727	68	100	PASS	PASS	PASS	PASS	PASS	PASS	0	113.429	111	18.341	70	7940
71	atccagtcagttcctgatgcagta	080703_003s	NORMAL	NO	1	1	1	B	1	2	3	1	None	EAM281		predicted mir-mmcm320	tactgcatcaggaactgactggat	8				None	None	None	AUTO	DETECTED	383.987	143.1	-5.55484	-17.9023	78.048	-117.072	130.078	122.217	14.1085	68	100	PASS	PASS	PASS	PASS	PASS	PASS	0	98.5072	100	11.854	69	6797
85	atccagtcagttcctgatgcagta	080703_003s	NORMAL	NO	1	1	1	B	1	2	5	1	None	EAM281		predicted mir-mmcm320	tactgcatcaggaactgactggat	8				None	None	None	AUTO	DETECTED	384.796	189.883	-5.39327	-9.26336	78.048	-117.072	124.079	120.933	16.6319	68	100	PASS	PASS	PASS	PASS	PASS	PASS	0	97.7761	97	13.4658	67	6551
99	atccagtcagttcctgatgcagta	080703_003s	NORMAL	NO	1	1	1	B	1	2	7	1	None	EAM281		predicted mir-mmcm320	tactgcatcaggaactgactggat	8				None	None	None	AUTO	DETECTED	385.5	236.61	-6.59888	-1.3507	78.048	-117.072	116.685	116.339	16.5489	69	100	PASS	PASS	PASS	PASS	PASS	PASS	0	110.532	109	18.0016	62	6853
509	gaacaggtagtctaaacactggg	080703_003s	NORMAL	NO	1	1	1	J	3	2	1	5	None	EAM282		predicted mir-mmcm322	cccagtgtttagactacctgttc	10				None	None	None	AUTO	DETECTED	487.875	793.102	0.961865	-18.749	78.048	-39.024	130.571	117.731	12.5787	68	100	PASS	PASS	PASS	PASS	PASS	PASS	0	242.727	240.5	44.8956	66	16020
523	gaacaggtagtctaaacactggg	080703_003s	NORMAL	NO	1	1	1	J	3	2	3	5	None	EAM282		predicted mir-mmcm322	cccagtgtttagactacctgttc	10				None	None	None	AUTO	DETECTED	488.73	839.764	1.72286	-11.6797	78.048	-39.024	130.782	118.537	13.8728	68	100	PASS	PASS	PASS	PASS	PASS	PASS	0	200.422	210	41.3935	64	12827
537	gaacaggtagtctaaacactggg	080703_003s	NORMAL	NO	1	1	1	J	3	2	5	5	None	EAM282		predicted mir-mmcm322	cccagtgtttagactacctgttc	10				None	None	None	AUTO	DETECTED	489.559	885.982	2.14643	-10.3864	78.048	-39.024	133.444	121.865	8.94052	67	100	PASS	PASS	PASS	PASS	PASS	PASS	0	172.901	184	43.6951	71	12276
551	gaacaggtagtctaaacactggg	080703_003s	NORMAL	NO	1	1	1	J	3	2	7	5	None	EAM282		predicted mir-mmcm322	cccagtgtttagactacctgttc	10				None	None	None	AUTO	DETECTED	490.895	933.066	9.16491	2.1635	78.048	-39.024	123.056	123.056	11.9482	67	100	PASS	PASS	PASS	PASS	PASS	PASS	0	164.319	180	47.4142	69	11338
61	aggcaaaggatgacaaagggaa	080703_003s	NORMAL	NO	1	1	1	B	1	2	1	5	None	EAM283		predicted mir-mmcm327	ttccctttgtcatcctttgcct	12				None	None	None	AUTO	DETECTED	476.138	95	3.67676	-22.9579	78.048	-117.072	143.088	143.088	10.3784	73	100	PASS	PASS	PASS	PASS	PASS	PASS	0	1629.63	1602	724.621	95	154815
75	aggcaaaggatgacaaagggaa	080703_003s	NORMAL	NO	1	1	1	B	1	2	3	5	None	EAM283		predicted mir-mmcm327	ttccctttgtcatcctttgcct	12				None	None	None	AUTO	DETECTED	477.055	142.191	5.24044	-9.0091	78.048	-117.072	145.511	145.511	16.3991	73	100	PASS	PASS	PASS	PASS	PASS	PASS	0	1140.87	1213	596.877	99	112946
89	aggcaaaggatgacaaagggaa	080703_003s	NORMAL	NO	1	1	1	B	1	2	5	5	None	EAM283		predicted mir-mmcm327	ttccctttgtcatcctttgcct	12				None	None	None	AUTO	DETECTED	477.877	188.415	5.58421	-7.63537	78.048	-117.072	148.265	138.729	12.4243	73	100	PASS	PASS	PASS	PASS	PASS	PASS	0	1237.59	1326	638.564	88	108908
103	aggcaaaggatgacaaagggaa	080703_003s	NORMAL	NO	1	1	1	B	1	2	7	5	None	EAM283		predicted mir-mmcm327	ttccctttgtcatcctttgcct	12				None	None	None	AUTO	DETECTED	478.617	235.092	4.83989	-0.369582	78.048	-117.072	142.987	140.456	17.1542	73	100	PASS	PASS	PASS	PASS	PASS	PASS	0	1418.23	1454	995.624	92	130477
627	AGAAAACATGCTCCAGGTGA	080703_003s	NORMAL	NO	1	1	1	L	3	4	2	4	None	EAM284		NOVEL, pb15	tcacctggagcatgttttct	2		yes		None	None	None	AUTO	DETECTED	1159.51	804.1	7.68539	-12.4284	104.064	-52.032	160.231	122.574	13.4949	89	100	PASS	PASS	PASS	PASS	PASS	PASS	0	5423.19	5838	2788.49	72	390470
641	AGAAAACATGCTCCAGGTGA	080703_003s	NORMAL	NO	1	1	1	L	3	4	4	4	None	EAM284		NOVEL, pb15	tcacctggagcatgttttct	2		yes		None	None	None	AUTO	DETECTED	1160.74	850.679	13.2779	-6.43493	104.064	-52.032	151.972	135.554	22.2572	89	100	PASS	PASS	PASS	PASS	PASS	PASS	0	4462.3	5005.5	3259.7	84	374833
655	AGAAAACATGCTCCAGGTGA	080703_003s	NORMAL	NO	1	1	1	L	3	4	6	4	None	EAM284		NOVEL, pb15	tcacctggagcatgttttct	2		yes		None	None	None	AUTO	DETECTED	1161.21	896.619	9.12402	-8.76436	104.064	-52.032	146.863	135.596	10.9537	85	100	PASS	PASS	PASS	PASS	PASS	PASS	0	4574.83	5290	3261.01	84	384286
669	AGAAAACATGCTCCAGGTGA	080703_003s	NORMAL	NO	1	1	1	L	3	4	8	4	None	EAM284		NOVEL, pb15	tcacctggagcatgttttct	2		yes		None	None	None	AUTO	DETECTED	1162.07	943.404	9.87827	0	104.064	-52.032	145.355	131.15	11.1434	86	100	PASS	PASS	PASS	PASS	PASS	PASS	0	4889.7	4963.5	3751.4	80	391176
179	ACTGGAGACACGTGCACTGTAGA	080703_003s	NORMAL	NO	1	1	1	D	1	4	2	4	None	EAM285		NOVEL, pb16	tctacagtgcacgtgtctccagt	4		yes		None	None	None	AUTO	DETECTED	1152.35	110.135	4.85577	-14.8554	169.104	-78.048	94.902	94.902	16.802	73	100	PASS	PASS	PASS	PASS	PASS	PASS	0	119.659	121	13.7343	41	4906
193	ACTGGAGACACGTGCACTGTAGA	080703_003s	NORMAL	NO	1	1	1	D	1	4	4	4	None	EAM285		NOVEL, pb16	tctacagtgcacgtgtctccagt	4		yes		None	None	None	AUTO	DETECTED	1153.17	156.3	5.24798	-14.2465	169.104	-78.048	107.113	96.8167	12.3793	73	100	PASS	PASS	PASS	PASS	PASS	PASS	0	126.881	128	16.1218	42	5329
207	ACTGGAGACACGTGCACTGTAGA	080703_003s	NORMAL	NO	1	1	1	D	1	4	6	4	None	EAM285		NOVEL, pb16	tctacagtgcacgtgtctccagt	4		yes		None	None	None	AUTO	DETECTED	1153.89	202.889	4.20473	-8.12881	169.104	-78.048	101.178	91.9805	7.75679	75	100	PASS	PASS	PASS	PASS	PASS	PASS	0	140.718	147	21.6186	39	5488
221	ACTGGAGACACGTGCACTGTAGA	080703_003s	NORMAL	NO	1	1	1	D	1	4	8	4	None	EAM285		NOVEL, pb16	tctacagtgcacgtgtctccagt	4		yes		None	None	None	AUTO	DETECTED	1155	249.5	8.29832	-1.72207	169.104	-78.048	111.013	102.606	11.0935	74	100	PASS	PASS	PASS	PASS	PASS	PASS	0	178.292	186.5	47.2571	48	8558
617	TTAAATTAACCGCGAATTCGC	080703_003s	NORMAL	NO	1	1	1	L	3	4	1	1	None	EAM286		NOVEL, pb11	gcgaattcgcggttaatttaa	6		yes		None	None	None	AUTO	LOW_SIGNAL	1089.34	783.191	0	0	104.064	-52.032	129	129	0	-1	100	PASS	PASS	PASS	FAIL	PASS	FAIL	0	63.8333	64	1.35314	72	4596
631	TTAAATTAACCGCGAATTCGC	080703_003s	NORMAL	NO	1	1	1	L	3	4	3	1	None	EAM286		NOVEL, pb11	gcgaattcgcggttaatttaa	6		yes		None	None	None	AUTO	LOW_SIGNAL	1090.14	829.309	0	0	104.064	-52.032	129	129	0	-1	100	PASS	PASS	PASS	PASS	PASS	PASS	0	64.4384	64	1.60716	73	4704
645	TTAAATTAACCGCGAATTCGC	080703_003s	NORMAL	NO	1	1	1	L	3	4	5	1	None	EAM286		NOVEL, pb11	gcgaattcgcggttaatttaa	6		yes		None	None	None	AUTO	LOW_SIGNAL	1090.93	875.428	0	0	104.064	-52.032	129	129	0	-1	100	PASS	PASS	PASS	PASS	PASS	PASS	0	64.5811	65	1.61336	74	4779
659	TTAAATTAACCGCGAATTCGC	080703_003s	NORMAL	NO	1	1	1	L	3	4	7	1	None	EAM286		NOVEL, pb11	gcgaattcgcggttaatttaa	6		yes		None	None	None	AUTO	LOW_SIGNAL	1091.73	921.546	0	0	104.064	-52.032	129	129	0	-1	100	PASS	PASS	PASS	PASS	PASS	PASS	0	64.2564	64	1.46328	78	5012
169	AAGACGGTGCTTACCTGTTCC	080703_003s	NORMAL	NO	1	1	1	D	1	4	1	1	None	EAM287		NOVEL, pb12	ggaacaggtaagcaccgtctt	8		yes		None	None	None	AUTO	DETECTED	1082.46	86.9444	0	-32.0969	169.104	-78.048	102.189	101.463	19.3226	68	100	PASS	PASS	PASS	PASS	PASS	PASS	0	89.3953	91	7.63494	43	3844
183	AAGACGGTGCTTACCTGTTCC	080703_003s	NORMAL	NO	1	1	1	D	1	4	3	1	None	EAM287		NOVEL, pb12	ggaacaggtaagcaccgtctt	8		yes		None	None	None	AUTO	DETECTED	1083.27	133.735	0	-23.3521	169.104	-78.048	91.9805	91.9805	9.2057	70	100	PASS	PASS	PASS	PASS	PASS	PASS	0	93.2821	94	7.91384	39	3638
197	AAGACGGTGCTTACCTGTTCC	080703_003s	NORMAL	NO	1	1	1	D	1	4	5	1	None	EAM287		NOVEL, pb12	ggaacaggtaagcaccgtctt	8		yes		None	None	None	AUTO	DETECTED	1084.05	180.066	0	-20.5922	169.104	-78.048	104.338	96.7776	9.78994	71	100	PASS	PASS	PASS	PASS	PASS	PASS	0	97.6222	99	9.9208	45	4393
211	AAGACGGTGCTTACCTGTTCC	080703_003s	NORMAL	NO	1	1	1	D	1	4	7	1	None	EAM287		NOVEL, pb12	ggaacaggtaagcaccgtctt	8		yes		None	None	None	AUTO	DETECTED	1084.95	226.934	2.17065	-10.8449	169.104	-78.048	104.338	96.7776	9.78994	71	100	PASS	PASS	PASS	PASS	PASS	PASS	0	100.8	105	14.0512	45	4536
117	ACACAAATTCGGTTCTACAGGG	080703_003s	NORMAL	NO	1	1	1	C	1	3	1	5	None	EAM288	miR-10b	Tuschl RNA, new mirs	CCCUGUAGAACCGAAUUUGUGU	165				None	None	None	AUTO	DETECTED	824.36	91.285	8.00138	-19.6028	104.064	-91.056	150.77	142.886	16.1931	81	100	PASS	PASS	PASS	PASS	PASS	PASS	0	471.432	464	182.29	95	44786
131	ACACAAATTCGGTTCTACAGGG	080703_003s	NORMAL	NO	1	1	1	C	1	3	3	5	None	EAM288	miR-10b	Tuschl RNA, new mirs	CCCUGUAGAACCGAAUUUGUGU	165				None	None	None	AUTO	DETECTED	825.399	138.167	11.1597	-9.6772	104.064	-91.056	134.983	134.983	11.7361	88	100	PASS	PASS	PASS	PASS	PASS	PASS	0	379.631	363.5	153.051	84	31889
145	ACACAAATTCGGTTCTACAGGG	080703_003s	NORMAL	NO	1	1	1	C	1	3	5	5	None	EAM288	miR-10b	Tuschl RNA, new mirs	CCCUGUAGAACCGAAUUUGUGU	165				None	None	None	AUTO	DETECTED	825.801	184.17	6.02922	-11.1778	104.064	-91.056	140.698	133.388	13.656	85	100	PASS	PASS	PASS	PASS	PASS	PASS	0	432.333	419	205.271	81	35019
159	ACACAAATTCGGTTCTACAGGG	080703_003s	NORMAL	NO	1	1	1	C	1	3	7	5	None	EAM288	miR-10b	Tuschl RNA, new mirs	CCCUGUAGAACCGAAUUUGUGU	165				None	None	None	AUTO	DETECTED	826.742	231.216	7.91246	0.884654	104.064	-91.056	140.684	133.292	12.8106	79	100	PASS	PASS	PASS	PASS	PASS	PASS	0	498.494	494	213.08	83	41375
845	AACAAGCCCAGACCGCAAAAAG	080703_003s	NORMAL	NO	1	1	1	P	4	4	1	5	None	EAM289	miR-129b	Tuschl RNA, new mirs	CUUUUUGCGGUCUGGGCUUGUU	166				None	None	None	AUTO	DETECTED	1191.19	1131.42	8.29673	-13.875	143.088	13.008	160.314	156.449	16.4543	68	100	PASS	PASS	PASS	PASS	PASS	PASS	0	470.035	478	212.702	115	54054
859	AACAAGCCCAGACCGCAAAAAG	080703_003s	NORMAL	NO	1	1	1	P	4	4	3	5	None	EAM289	miR-129b	Tuschl RNA, new mirs	CUUUUUGCGGUCUGGGCUUGUU	166				None	None	None	AUTO	DETECTED	1192.07	1177.93	9.3495	-8.76198	143.088	13.008	143.088	143.088	8.5076	76	100	PASS	PASS	PASS	PASS	PASS	PASS	0	368.103	370	131.505	97	35706
873	AACAAGCCCAGACCGCAAAAAG	080703_003s	NORMAL	NO	1	1	1	P	4	4	5	5	None	EAM289	miR-129b	Tuschl RNA, new mirs	CUUUUUGCGGUCUGGGCUUGUU	166				None	None	None	AUTO	DETECTED	1192.7	1224.32	7.23761	-5.31467	143.088	13.008	151.58	147.825	12.3149	69	100	PASS	PASS	PASS	PASS	PASS	PASS	0	303.252	314	113.097	99	30022
887	AACAAGCCCAGACCGCAAAAAG	080703_003s	NORMAL	NO	1	1	1	P	4	4	7	5	None	EAM289	miR-129b	Tuschl RNA, new mirs	CUUUUUGCGGUCUGGGCUUGUU	166				None	None	None	AUTO	DETECTED	1193.67	1271.03	9.42889	2.47552	143.088	13.008	157.192	156.585	17.6045	73	100	PASS	PASS	PASS	PASS	PASS	PASS	0	238.902	245.5	94.0882	112	26757
621	ACCCTTATCAGTTCTCCGTCCA	080703_003s	NORMAL	NO	1	1	1	L	3	4	1	5	None	EAM290	miR-184	Tuschl RNA, new mirs	UGGACGGAGAACUGAUAAGGGU	167				None	None	None	AUTO	DETECTED	1182.01	779.933	5.56238	-21.6588	104.064	-52.032	121.749	106.859	16.2391	73	100	PASS	PASS	PASS	PASS	PASS	PASS	0	78.5	76.5	7.48986	52	4082
635	ACCCTTATCAGTTCTCCGTCCA	080703_003s	NORMAL	NO	1	1	1	L	3	4	3	5	None	EAM290	miR-184	Tuschl RNA, new mirs	UGGACGGAGAACUGAUAAGGGU	167				None	None	None	AUTO	DETECTED	1182.44	826.667	0	-13.6559	104.064	-52.032	121.36	111.474	16.177	74	100	PASS	PASS	PASS	PASS	PASS	PASS	0	78.7321	79	2.43826	56	4409
649	ACCCTTATCAGTTCTCCGTCCA	080703_003s	NORMAL	NO	1	1	1	L	3	4	5	5	None	EAM290	miR-184	Tuschl RNA, new mirs	UGGACGGAGAACUGAUAAGGGU	167				None	None	None	AUTO	DETECTED	1183.15	872.769	0	-13.8647	104.064	-52.032	104.834	104.834	63.6166	70	100	PASS	PASS	PASS	PASS	PASS	PASS	0	72.1176	72	2.14147	51	3678
663	ACCCTTATCAGTTCTCCGTCCA	080703_003s	NORMAL	NO	1	1	1	L	3	4	7	5	None	EAM290	miR-184	Tuschl RNA, new mirs	UGGACGGAGAACUGAUAAGGGU	167				None	None	None	AUTO	DETECTED	1182.73	919.706	-16.0456	-3.22342	104.064	-52.032	94.1549	72.945	56.6346	70	100	PASS	PASS	PASS	PASS	PASS	PASS	0	73.5833	73.5	3.22917	24	1766
397	GAACTGCCTTTCTCTCCA	080703_003s	NORMAL	NO	1	1	1	H	2	4	1	5	None	EAM291	miR-185	Tuschl RNA, new mirs	UGGAGAGAAAGGCAGUUC	168				None	None	None	AUTO	DETECTED	1181.59	436.827	12.8333	-24.4734	169.104	-13.008	157.559	132.627	16.1931	75	100	PASS	PASS	PASS	PASS	PASS	PASS	0	1713.5	1431	1030.81	82	140507
411	GAACTGCCTTTCTCTCCA	080703_003s	NORMAL	NO	1	1	1	H	2	4	3	5	None	EAM291	miR-185	Tuschl RNA, new mirs	UGGAGAGAAAGGCAGUUC	168				None	None	None	AUTO	DETECTED	1182.42	483.806	13.2033	-13.2811	169.104	-13.008	138.102	138.102	12.8763	74	100	PASS	PASS	PASS	PASS	PASS	PASS	0	1473.78	1549	1038.66	87	128219
425	GAACTGCCTTTCTCTCCA	080703_003s	NORMAL	NO	1	1	1	H	2	4	5	5	None	EAM291	miR-185	Tuschl RNA, new mirs	UGGAGAGAAAGGCAGUUC	168				None	None	None	AUTO	DETECTED	1182.91	530.167	9.25423	-10.1331	169.104	-13.008	133.674	133.674	15.3067	76	100	PASS	PASS	PASS	PASS	PASS	PASS	0	1503.5	1419.5	1032.78	82	123287
439	GAACTGCCTTTCTCTCCA	080703_003s	NORMAL	NO	1	1	1	H	2	4	7	5	None	EAM291	miR-185	Tuschl RNA, new mirs	UGGAGAGAAAGGCAGUUC	168				None	None	None	AUTO	DETECTED	1184.1	577.279	14.3593	2.79231	169.104	-13.008	145.2	132.554	17.9613	72	100	PASS	PASS	PASS	PASS	PASS	PASS	0	1452.91	1297	1113.43	80	116233
173	AAGCCCAAAAGGAGAATTCTTTG	080703_003s	NORMAL	NO	1	1	1	D	1	4	1	5	None	EAM292	miR-186	Tuschl RNA, new mirs	CAAAGAAUUCUCCUUUUGGGCUU	169				None	None	None	AUTO	DETECTED	1175	85.6379	4.7605	-28.3733	169.104	-78.048	104.064	91.056	11.0935	71	100	PASS	PASS	PASS	PASS	PASS	PASS	0	275.667	281	62.3649	39	10751
187	AAGCCCAAAAGGAGAATTCTTTG	080703_003s	NORMAL	NO	1	1	1	D	1	4	3	5	None	EAM292	miR-186	Tuschl RNA, new mirs	CAAAGAAUUCUCCUUUUGGGCUU	169				None	None	None	AUTO	DETECTED	1176.03	132.432	7.73938	-19.5841	169.104	-78.048	108.168	96.912	9.21051	73	100	PASS	PASS	PASS	PASS	PASS	PASS	0	300.878	313	79.7779	41	12336
201	AAGCCCAAAAGGAGAATTCTTTG	080703_003s	NORMAL	NO	1	1	1	D	1	4	5	5	None	EAM292	miR-186	Tuschl RNA, new mirs	CAAAGAAUUCUCCUUUUGGGCUU	169				None	None	None	AUTO	DETECTED	1176.93	178.516	9.09861	-20.0314	169.104	-78.048	107.545	104.852	11.8698	72	100	PASS	PASS	PASS	PASS	PASS	PASS	0	320.75	346	102.721	52	16679
215	AAGCCCAAAAGGAGAATTCTTTG	080703_003s	NORMAL	NO	1	1	1	D	1	4	7	5	None	EAM292	miR-186	Tuschl RNA, new mirs	CAAAGAAUUCUCCUUUUGGGCUU	169				None	None	None	AUTO	DETECTED	1177.53	225.565	6.6215	-7.93985	169.104	-78.048	110.53	104.712	19.0486	72	100	PASS	PASS	PASS	PASS	PASS	PASS	0	397.885	433.5	148.327	52	20690
678	ACCCTCCACCATGCAAGGGATG	080703_003s	NORMAL	NO	1	1	1	M	4	1	1	6	None	EAM293	miR-188	Tuschl RNA, new mirs	CAUCCCUUGCAUGGUGGAGGGU	170				None	None	None	AUTO	DETECTED	165.093	1149.94	1.9406	12.1505	0	0	134.978	122.182	15.1968	79	100	PASS	PASS	PASS	PASS	PASS	PASS	0	291.29	273	89.4464	69	20099
692	ACCCTCCACCATGCAAGGGATG	080703_003s	NORMAL	NO	1	1	1	M	4	1	3	6	None	EAM293	miR-188	Tuschl RNA, new mirs	CAUCCCUUGCAUGGUGGAGGGU	170				None	None	None	AUTO	DETECTED	165.091	1196.19	-8.44619	13.8797	0	0	140.599	129.507	11.0357	85	100	PASS	PASS	PASS	PASS	PASS	PASS	0	350.863	339	103.636	73	25613
706	ACCCTCCACCATGCAAGGGATG	080703_003s	NORMAL	NO	1	1	1	M	4	1	5	6	None	EAM293	miR-188	Tuschl RNA, new mirs	CAUCCCUUGCAUGGUGGAGGGU	170				None	None	None	AUTO	DETECTED	165.846	1242.96	-8.98766	22.2686	0	0	128.049	123.146	12.6998	86	100	PASS	PASS	PASS	PASS	PASS	PASS	0	482.522	466	200.915	69	33294
720	ACCCTCCACCATGCAAGGGATG	080703_003s	NORMAL	NO	1	1	1	M	4	1	7	6	None	EAM293	miR-188	Tuschl RNA, new mirs	CAUCCCUUGCAUGGUGGAGGGU	170				None	None	None	AUTO	DETECTED	166.56	1289.32	-10.0519	25.4412	0	0	132.097	118.367	19.3606	87	100	PASS	PASS	PASS	PASS	PASS	PASS	0	797.5	764	286.539	64	51040
454	ACTGATGTCAGCTCAGTAGGCAC	080703_003s	NORMAL	NO	1	1	1	I	3	1	1	6	None	EAM294	miR-189	Tuschl RNA, new mirs	GUGCCUACUGAGCUGACAUCAGU	171				None	None	None	AUTO	DETECTED	160.058	798.474	14.1459	-8.38168	0	-52.032	122.207	110.753	8.86058	73	100	PASS	PASS	PASS	PASS	PASS	PASS	0	104.603	102	13.0397	58	6067
468	ACTGATGTCAGCTCAGTAGGCAC	080703_003s	NORMAL	NO	1	1	1	I	3	1	3	6	None	EAM294	miR-189	Tuschl RNA, new mirs	GUGCCUACUGAGCUGACAUCAGU	171				None	None	None	AUTO	DETECTED	160.652	844.943	11.5062	-3.82205	0	-52.032	126.837	123.281	11.5904	73	100	PASS	PASS	PASS	PASS	PASS	PASS	0	120.217	118	23.756	69	8295
482	ACTGATGTCAGCTCAGTAGGCAC	080703_003s	NORMAL	NO	1	1	1	I	3	1	5	6	None	EAM294	miR-189	Tuschl RNA, new mirs	GUGCCUACUGAGCUGACAUCAGU	171				None	None	None	AUTO	DETECTED	161.912	891.825	17.545	6.10703	0	-52.032	120.539	120.142	10.1955	74	100	PASS	PASS	PASS	PASS	PASS	PASS	0	151.478	151	37.3162	67	10149
496	ACTGATGTCAGCTCAGTAGGCAC	080703_003s	NORMAL	NO	1	1	1	I	3	1	7	6	None	EAM294	miR-189	Tuschl RNA, new mirs	GUGCCUACUGAGCUGACAUCAGU	171				None	None	None	AUTO	DETECTED	162.847	938.553	19.3371	14.0385	0	-52.032	121.479	110.485	11.7635	75	100	PASS	PASS	PASS	PASS	PASS	PASS	0	212.069	215.5	69.3498	58	12300
230	ACCTAATATATCAAACATATCA	080703_003s	NORMAL	NO	1	1	1	E	2	1	1	6	None	EAM295	miR-190	Tuschl RNA, new mirs	UGAUAUGUUUGAUAUAUUAGGU	172				None	None	None	AUTO	DETECTED	156.818	446.932	23.6759	-16.8733	26.016	-117.072	156.386	123.181	27.3446	74	100	PASS	PASS	PASS	PASS	PASS	PASS	0	200.319	208	79.3632	69	13822
244	ACCTAATATATCAAACATATCA	080703_003s	NORMAL	NO	1	1	1	E	2	1	3	6	None	EAM295	miR-190	Tuschl RNA, new mirs	UGAUAUGUUUGAUAUAUUAGGU	172				None	None	None	AUTO	DETECTED	157	493.625	15.6816	-9.39912	26.016	-117.072	117.072	117.072	10.1955	74	100	PASS	PASS	PASS	PASS	PASS	PASS	0	229.46	217	72.1787	63	14456
258	ACCTAATATATCAAACATATCA	080703_003s	NORMAL	NO	1	1	1	E	2	1	5	6	None	EAM295	miR-190	Tuschl RNA, new mirs	UGAUAUGUUUGAUAUAUUAGGU	172				None	None	None	AUTO	DETECTED	157.956	540.475	17.754	0	26.016	-117.072	126.802	125.192	17.2145	74	100	PASS	PASS	PASS	PASS	PASS	PASS	0	271.465	277	106.416	71	19274
272	ACCTAATATATCAAACATATCA	080703_003s	NORMAL	NO	1	1	1	E	2	1	7	6	None	EAM295	miR-190	Tuschl RNA, new mirs	UGAUAUGUUUGAUAUAUUAGGU	172				None	None	None	AUTO	DETECTED	158.669	586.645	16.6689	0.77886	26.016	-117.072	144.764	119.928	17.0502	73	100	PASS	PASS	PASS	PASS	PASS	PASS	0	432.545	445.5	183.9	66	28548
6	AGCTGCTTTTGGGATTCCGTTG	080703_003s	NORMAL	NO	1	1	1	A	1	1	1	6	None	EAM296	miR-191	Tuschl RNA, new mirs	CAACGGAAUCCCAAAAGCAGCU	173				None	None	None	AUTO	DETECTED	145.625	96.8281	-5.2059	-6.65316	-13.008	-182.112	161.683	158.178	14.6347	89	100	PASS	PASS	PASS	PASS	PASS	PASS	0	5452.69	4847	4622.22	118	643417
20	AGCTGCTTTTGGGATTCCGTTG	080703_003s	NORMAL	NO	1	1	1	A	1	1	3	6	None	EAM296	miR-191	Tuschl RNA, new mirs	CAACGGAAUCCCAAAAGCAGCU	173				None	None	None	AUTO	DETECTED	146.534	143.195	-3.74226	-3.42448	-13.008	-182.112	156.304	143.403	13.0358	94	100	PASS	PASS	PASS	PASS	PASS	PASS	0	6274.8	7606	4238.76	96	602381
34	AGCTGCTTTTGGGATTCCGTTG	080703_003s	NORMAL	NO	1	1	1	A	1	1	5	6	None	EAM296	miR-191	Tuschl RNA, new mirs	CAACGGAAUCCCAAAAGCAGCU	173				None	None	None	AUTO	DETECTED	147.402	189.98	-2.80362	5.24123	-13.008	-182.112	160.4	152.207	11.5663	91	100	PASS	PASS	PASS	PASS	PASS	PASS	0	5907.87	5123	4485.7	103	608511
48	AGCTGCTTTTGGGATTCCGTTG	080703_003s	NORMAL	NO	1	1	1	A	1	1	7	6	None	EAM296	miR-191	Tuschl RNA, new mirs	CAACGGAAUCCCAAAAGCAGCU	173				None	None	None	AUTO	DETECTED	148.265	236.432	-1.9408	9.58014	-13.008	-182.112	171.792	158.064	15.4914	86	100	PASS	PASS	PASS	PASS	PASS	PASS	0	4974.25	4347.5	4312.19	116	577013
734	CTGGGACTTTGTAGGCCAGTT	080703_003s	NORMAL	NO	1	1	1	N	4	2	1	6	None	EAM297	miR-193	Tuschl RNA, new mirs	AACUGGCCUACAAAGUCCCAG	174				None	None	None	AUTO	DETECTED	516.367	1139.7	6.93829	-17.3652	65.04	-26.016	119.167	107.714	11.7635	67	100	PASS	PASS	PASS	PASS	PASS	PASS	0	862.389	909.5	288.503	54	46569
748	CTGGGACTTTGTAGGCCAGTT	080703_003s	NORMAL	NO	1	1	1	N	4	2	3	6	None	EAM297	miR-193	Tuschl RNA, new mirs	AACUGGCCUACAAAGUCCCAG	174				None	None	None	AUTO	DETECTED	517.158	1186.38	6.8716	-10.0386	65.04	-26.016	122.181	119.842	15.9953	67	100	PASS	PASS	PASS	PASS	PASS	PASS	0	755.636	873	398.589	66	49872
762	CTGGGACTTTGTAGGCCAGTT	080703_003s	NORMAL	NO	1	1	1	N	4	2	5	6	None	EAM297	miR-193	Tuschl RNA, new mirs	AACUGGCCUACAAAGUCCCAG	174				None	None	None	AUTO	DETECTED	518.139	1233.19	9.27328	0	65.04	-26.016	119.528	117.752	18.1676	68	100	PASS	PASS	PASS	PASS	PASS	PASS	0	1029.38	1265	628.112	66	67939
776	CTGGGACTTTGTAGGCCAGTT	080703_003s	NORMAL	NO	1	1	1	N	4	2	7	6	None	EAM297	miR-193	Tuschl RNA, new mirs	AACUGGCCUACAAAGUCCCAG	174				None	None	None	AUTO	DETECTED	519.06	1279.63	10.8953	3.15673	65.04	-26.016	121.481	108.531	11.7635	69	100	PASS	PASS	PASS	PASS	PASS	PASS	0	1597.45	2102	950.244	56	89457
510	TCCACATGGAGTTGCTGTTACA	080703_003s	NORMAL	NO	1	1	1	J	3	2	1	6	None	EAM298	miR-194	Tuschl RNA, new mirs	UGUAACAGCAACUCCAUGUGGA	175				None	None	None	AUTO	DETECTED	512.124	793.683	16.4331	-6.01811	78.048	-39.024	144.304	120.478	15.2367	68	100	PASS	PASS	PASS	PASS	PASS	PASS	0	91.2727	90	9.06141	66	6024
524	TCCACATGGAGTTGCTGTTACA	080703_003s	NORMAL	NO	1	1	1	J	3	2	3	6	None	EAM298	miR-194	Tuschl RNA, new mirs	UGUAACAGCAACUCCAUGUGGA	175				None	None	None	AUTO	DETECTED	512.711	839.944	13.7154	-4.1571	78.048	-39.024	137.413	124.626	13.7624	67	100	PASS	PASS	PASS	PASS	PASS	PASS	0	85.6389	84	8.28932	72	6166
538	TCCACATGGAGTTGCTGTTACA	080703_003s	NORMAL	NO	1	1	1	J	3	2	5	6	None	EAM298	miR-194	Tuschl RNA, new mirs	UGUAACAGCAACUCCAUGUGGA	175				None	None	None	AUTO	DETECTED	513.67	886.773	15.8352	5.0741	78.048	-39.024	132.116	119.88	12.5787	68	100	PASS	PASS	PASS	PASS	PASS	PASS	0	83.0758	82	5.87383	66	5483
552	TCCACATGGAGTTGCTGTTACA	080703_003s	NORMAL	NO	1	1	1	J	3	2	7	6	None	EAM298	miR-194	Tuschl RNA, new mirs	UGUAACAGCAACUCCAUGUGGA	175				None	None	None	AUTO	DETECTED	514.203	933.405	12.399	11.7607	78.048	-39.024	123.34	114.583	9.22178	67	100	PASS	PASS	PASS	PASS	PASS	PASS	0	91.431	91	7.47185	58	5303
286	GCCAATATTTCTGTGCTGCTA	080703_003s	NORMAL	NO	1	1	1	F	2	2	1	6	None	EAM299	miR-195	Tuschl RNA, new mirs	UAGCAGCACAGAAAUAUUGGC	176				None	None	None	AUTO	DETECTED	507.029	442.948	14.8456	-17.0123	91.056	-91.056	133.926	128.872	8.58828	76	100	PASS	PASS	PASS	PASS	PASS	PASS	0	731.167	893.5	342.1	72	52644
300	GCCAATATTTCTGTGCTGCTA	080703_003s	NORMAL	NO	1	1	1	F	2	2	3	6	None	EAM299	miR-195	Tuschl RNA, new mirs	UAGCAGCACAGAAAUAUUGGC	176				None	None	None	AUTO	DETECTED	507.88	489.511	15.5649	-11.2367	91.056	-91.056	140.507	122.684	18.0347	77	100	PASS	PASS	PASS	PASS	PASS	PASS	0	751.986	877	387.268	72	54143
314	GCCAATATTTCTGTGCTGCTA	080703_003s	NORMAL	NO	1	1	1	F	2	2	5	6	None	EAM299	miR-195	Tuschl RNA, new mirs	UAGCAGCACAGAAAUAUUGGC	176				None	None	None	AUTO	DETECTED	508.478	536.433	12.9727	-0.789976	91.056	-91.056	133.92	127.709	16.6022	71	100	PASS	PASS	PASS	PASS	PASS	PASS	0	683.449	769	248.752	69	47158
328	GCCAATATTTCTGTGCTGCTA	080703_003s	NORMAL	NO	1	1	1	F	2	2	7	6	None	EAM299	miR-195	Tuschl RNA, new mirs	UAGCAGCACAGAAAUAUUGGC	176				None	None	None	AUTO	DETECTED	509.211	582.958	12.1525	4.50088	91.056	-91.056	129.723	122.414	9.98412	69	100	PASS	PASS	PASS	PASS	PASS	PASS	0	769.188	869	359.04	69	53074
62	GCTGGGTGGAGAAGGTGGTGAA	080703_003s	NORMAL	NO	1	1	1	B	1	2	1	6	None	EAM300	miR-197	Tuschl RNA, new mirs	UUCACCACCUUCUCCACCCAGC	177				None	None	None	AUTO	LOW_SIGNAL	498.915	96.3667	0	0	78.048	-117.072	129	129	0	-1	100	PASS	PASS	PASS	PASS	PASS	FAIL	0	64.6933	65	1.45168	75	4852
76	GCTGGGTGGAGAAGGTGGTGAA	080703_003s	NORMAL	NO	1	1	1	B	1	2	3	6	None	EAM300	miR-197	Tuschl RNA, new mirs	UUCACCACCUUCUCCACCCAGC	177				None	None	None	AUTO	LOW_SIGNAL	499.711	142.485	0	0	78.048	-117.072	129	129	0	-1	100	PASS	PASS	PASS	PASS	PASS	FAIL	0	63.64	64	1.31149	75	4773
90	GCTGGGTGGAGAAGGTGGTGAA	080703_003s	NORMAL	NO	1	1	1	B	1	2	5	6	None	EAM300	miR-197	Tuschl RNA, new mirs	UUCACCACCUUCUCCACCCAGC	177				None	None	None	AUTO	LOW_SIGNAL	500.507	188.604	0	0	78.048	-117.072	129	129	0	-1	100	PASS	PASS	PASS	PASS	PASS	FAIL	0	63.4615	63.5	1.19188	78	4950
104	GCTGGGTGGAGAAGGTGGTGAA	080703_003s	NORMAL	NO	1	1	1	B	1	2	7	6	None	EAM300	miR-197	Tuschl RNA, new mirs	UUCACCACCUUCUCCACCCAGC	177				None	None	None	AUTO	LOW_SIGNAL	501.304	234.722	0	0	78.048	-117.072	129	129	0	-1	100	PASS	PASS	PASS	FAIL	PASS	FAIL	0	64.7067	65	2.10388	75	4853
342	CCTATCTCCCCTCTGGACC	080703_003s	NORMAL	NO	1	1	1	G	2	3	1	6	None	EAM301	miR-198	Tuschl RNA, new mirs	GGUCCAGAGGGGAGAUAGG	178				None	None	None	AUTO	LOW_SIGNAL	850.777	442.283	0	0	78.048	-39.024	129	129	0	-1	100	PASS	PASS	PASS	FAIL	PASS	FAIL	0	63.4	63	1.5422	75	4755
356	CCTATCTCCCCTCTGGACC	080703_003s	NORMAL	NO	1	1	1	G	2	3	3	6	None	EAM301	miR-198	Tuschl RNA, new mirs	GGUCCAGAGGGGAGAUAGG	178				None	None	None	AUTO	LOW_SIGNAL	851.573	488.402	0	0	78.048	-39.024	129	129	0	-1	100	PASS	PASS	PASS	FAIL	PASS	FAIL	0	63.9324	64	1.12665	74	4731
370	CCTATCTCCCCTCTGGACC	080703_003s	NORMAL	NO	1	1	1	G	2	3	5	6	None	EAM301	miR-198	Tuschl RNA, new mirs	GGUCCAGAGGGGAGAUAGG	178				None	None	None	AUTO	LOW_SIGNAL	852.37	534.52	0	0	78.048	-39.024	129	129	0	-1	100	PASS	PASS	PASS	FAIL	PASS	FAIL	0	64.0676	64	1.38812	74	4741
384	CCTATCTCCCCTCTGGACC	080703_003s	NORMAL	NO	1	1	1	G	2	3	7	6	None	EAM301	miR-198	Tuschl RNA, new mirs	GGUCCAGAGGGGAGAUAGG	178				None	None	None	AUTO	LOW_SIGNAL	853.166	580.639	0	0	78.048	-39.024	129	129	0	-1	100	PASS	PASS	PASS	FAIL	PASS	FAIL	0	62.6579	63	1.24956	76	4762
566	AACAGGTAGTCTGAACACTGGG	080703_003s	NORMAL	NO	1	1	1	K	3	3	1	6	None	EAM302	miR-199-s	Tuschl RNA, new mirs	CCCAGUGUUCAGACUACCUGUU	179				None	None	None	AUTO	DETECTED	857.09	789.91	17.4303	-16.4204	65.04	0	130.079	111.879	13.0211	71	100	PASS	PASS	PASS	PASS	PASS	PASS	0	352.967	353.5	120.806	60	21178
580	AACAGGTAGTCTGAACACTGGG	080703_003s	NORMAL	NO	1	1	1	K	3	3	3	6	None	EAM302	miR-199-s	Tuschl RNA, new mirs	CCCAGUGUUCAGACUACCUGUU	179				None	None	None	AUTO	DETECTED	858.034	836.445	19.3572	-11.0041	65.04	0	126.735	110.716	14.8255	70	100	PASS	PASS	PASS	PASS	PASS	PASS	0	226.649	227	73.2246	57	12919
594	AACAGGTAGTCTGAACACTGGG	080703_003s	NORMAL	NO	1	1	1	K	3	3	5	6	None	EAM302	miR-199-s	Tuschl RNA, new mirs	CCCAGUGUUCAGACUACCUGUU	179				None	None	None	AUTO	DETECTED	858.613	882.903	16.5252	-6.58975	65.04	0	114.087	101.537	8.24907	71	100	PASS	PASS	PASS	PASS	PASS	PASS	0	199.87	196	37.2574	46	9194
608	AACAGGTAGTCTGAACACTGGG	080703_003s	NORMAL	NO	1	1	1	K	3	3	7	6	None	EAM302	miR-199-s	Tuschl RNA, new mirs	CCCAGUGUUCAGACUACCUGUU	179				None	None	None	AUTO	DETECTED	859.976	929.627	23.9001	1.28302	65.04	0	128.319	103.137	21.7092	70	100	PASS	PASS	PASS	PASS	PASS	PASS	0	157.333	163	42.8631	48	7552
790	AACCAATGTGCAGACTACTGTA	080703_003s	NORMAL	NO	1	1	1	O	4	3	1	6	None	EAM303	miR-199-as	Tuschl RNA, new mirs	UACAGUAGUCUGCACAUUGGUU	180				None	None	None	AUTO	DETECTED	863.532	1139.9	10.5325	-2.13571	78.048	39.024	134.445	121.496	13.7178	70	100	PASS	PASS	PASS	PASS	PASS	PASS	0	435.634	444	126.718	71	30930
804	AACCAATGTGCAGACTACTGTA	080703_003s	NORMAL	NO	1	1	1	O	4	3	3	6	None	EAM303	miR-199-as	Tuschl RNA, new mirs	UACAGUAGUCUGCACAUUGGUU	180				None	None	None	AUTO	DETECTED	864.071	1186.19	7.186	0	78.048	39.024	133.392	126.782	12.4664	80	100	PASS	PASS	PASS	PASS	PASS	PASS	0	236.676	232	66.3899	71	16804
818	AACCAATGTGCAGACTACTGTA	080703_003s	NORMAL	NO	1	1	1	O	4	3	5	6	None	EAM303	miR-199-as	Tuschl RNA, new mirs	UACAGUAGUCUGCACAUUGGUU	180				None	None	None	AUTO	DETECTED	865.232	1233.1	11.9195	10.3864	78.048	39.024	130.042	122.49	11.3254	72	100	PASS	PASS	PASS	PASS	PASS	PASS	0	158.441	166	27.9458	68	10774
832	AACCAATGTGCAGACTACTGTA	080703_003s	NORMAL	NO	1	1	1	O	4	3	7	6	None	EAM303	miR-199-as	Tuschl RNA, new mirs	UACAGUAGUCUGCACAUUGGUU	180				None	None	None	AUTO	DETECTED	865.672	1279.67	7.28604	16.314	78.048	39.024	104.064	104.064	10.9345	71	100	PASS	PASS	PASS	PASS	PASS	PASS	0	123.18	126	12.1834	50	6159
118	CATCGTTACCAGACAGTGTTA	080703_003s	NORMAL	NO	1	1	1	C	1	3	1	6	None	EAM304	miR-200a	Tuschl RNA, new mirs	UAACACUGUCUGGUAACGAUG	181				None	None	None	AUTO	DETECTED	848.053	91.2632	16.2425	-14.7078	104.064	-91.056	151.165	145.365	12.3149	81	100	PASS	PASS	PASS	PASS	PASS	PASS	0	951.663	900	397.954	98	93263
132	CATCGTTACCAGACAGTGTTA	080703_003s	NORMAL	NO	1	1	1	C	1	3	3	6	None	EAM304	miR-200a	Tuschl RNA, new mirs	UAACACUGUCUGGUAACGAUG	181				None	None	None	AUTO	DETECTED	849.106	137.596	19.5827	-11.9187	104.064	-91.056	143.406	130.506	11.1434	85	100	PASS	PASS	PASS	PASS	PASS	PASS	0	817.772	764	269.995	79	64604
146	CATCGTTACCAGACAGTGTTA	080703_003s	NORMAL	NO	1	1	1	C	1	3	5	6	None	EAM304	miR-200a	Tuschl RNA, new mirs	UAACACUGUCUGGUAACGAUG	181				None	None	None	AUTO	DETECTED	849.704	184.541	17.0063	-1.17325	104.064	-91.056	141.327	138.257	12.8763	89	100	PASS	PASS	PASS	PASS	PASS	PASS	0	916.437	917	391.429	87	79730
160	CATCGTTACCAGACAGTGTTA	080703_003s	NORMAL	NO	1	1	1	C	1	3	7	6	None	EAM304	miR-200a	Tuschl RNA, new mirs	UAACACUGUCUGGUAACGAUG	181				None	None	None	AUTO	DETECTED	850.52	231.216	17.2548	6.06296	104.064	-91.056	143.792	139.784	8.44978	78	100	PASS	PASS	PASS	PASS	PASS	PASS	0	1013.08	954	510.771	88	89151
846	GTCATCATTACCAGGCAGTATTA	080703_003s	NORMAL	NO	1	1	1	P	4	4	1	6	None	EAM305	miR-200b	Tuschl RNA, new mirs	UAAUACUGCCUGGUAAUGAUGAC	182				None	None	None	AUTO	DETECTED	1214.81	1131.81	15.5439	-3.6712	143.088	13.008	148.122	135.414	14.4447	68	100	PASS	PASS	PASS	PASS	PASS	PASS	0	593.353	644	236.966	85	50435
860	GTCATCATTACCAGGCAGTATTA	080703_003s	NORMAL	NO	1	1	1	P	4	4	3	6	None	EAM305	miR-200b	Tuschl RNA, new mirs	UAAUACUGCCUGGUAAUGAUGAC	182				None	None	None	AUTO	DETECTED	1215.61	1178.28	15.5836	0	143.088	13.008	131.357	130.698	14.0107	69	100	PASS	PASS	PASS	PASS	PASS	PASS	0	407.802	422	151.691	81	33032
874	GTCATCATTACCAGGCAGTATTA	080703_003s	NORMAL	NO	1	1	1	P	4	4	5	6	None	EAM305	miR-200b	Tuschl RNA, new mirs	UAAUACUGCCUGGUAAUGAUGAC	182				None	None	None	AUTO	DETECTED	1216.53	1225.05	17.2778	9.40666	143.088	13.008	134.096	122.921	16.2171	68	100	PASS	PASS	PASS	PASS	PASS	PASS	0	363.347	376	103.745	72	26161
888	GTCATCATTACCAGGCAGTATTA	080703_003s	NORMAL	NO	1	1	1	P	4	4	7	6	None	EAM305	miR-200b	Tuschl RNA, new mirs	UAAUACUGCCUGGUAAUGAUGAC	182				None	None	None	AUTO	DETECTED	1217.05	1271.41	13.6606	12.5586	143.088	13.008	125.181	119.915	13.0211	69	100	PASS	PASS	PASS	PASS	PASS	PASS	0	327.031	335	108.304	65	21257
622	AGAACAATGCCTTACTGAGTA	080703_003s	NORMAL	NO	1	1	1	L	3	4	1	6	None	EAM306	miR-201	Tuschl RNA, new mirs	UACUCAGUAAGGCAUUGUUCU	183				None	None	None	AUTO	LOW_SIGNAL	1204.64	781.2	0	0	104.064	-52.032	129	129	0	-1	100	PASS	PASS	PASS	PASS	PASS	FAIL	0	64.6	64	1.23025	75	4845
636	AGAACAATGCCTTACTGAGTA	080703_003s	NORMAL	NO	1	1	1	L	3	4	3	6	None	EAM306	miR-201	Tuschl RNA, new mirs	UACUCAGUAAGGCAUUGUUCU	183				None	None	None	AUTO	LOW_SIGNAL	1205.43	827.318	0	0	104.064	-52.032	129	129	0	-1	100	PASS	PASS	PASS	PASS	PASS	FAIL	0	66.7606	67	1.21261	71	4740
650	AGAACAATGCCTTACTGAGTA	080703_003s	NORMAL	NO	1	1	1	L	3	4	5	6	None	EAM306	miR-201	Tuschl RNA, new mirs	UACUCAGUAAGGCAUUGUUCU	183				None	None	None	AUTO	LOW_SIGNAL	1206.23	873.437	0	0	104.064	-52.032	129	129	0	-1	100	PASS	PASS	PASS	FAIL	PASS	FAIL	0	67.1944	67	1.37009	72	4838
664	AGAACAATGCCTTACTGAGTA	080703_003s	NORMAL	NO	1	1	1	L	3	4	7	6	None	EAM306	miR-201	Tuschl RNA, new mirs	UACUCAGUAAGGCAUUGUUCU	183				None	None	None	AUTO	LOW_SIGNAL	1207.03	919.555	0	0	104.064	-52.032	129	129	0	-1	100	PASS	PASS	PASS	PASS	PASS	FAIL	0	62.7368	63	1.20409	76	4768
398	TCTTCCCATGCGCTATACCTCT	080703_003s	NORMAL	NO	1	1	1	H	2	4	1	6	None	EAM307	miR-202	Tuschl RNA, new mirs	AGAGGUAUAGCGCAUGGGAAGA	184				None	None	None	AUTO	LOW_SIGNAL	1203.67	438.31	0	0	169.104	-13.008	129	129	0	-1	100	PASS	PASS	PASS	PASS	PASS	FAIL	0	65.3867	65	1.36454	75	4904
412	TCTTCCCATGCGCTATACCTCT	080703_003s	NORMAL	NO	1	1	1	H	2	4	3	6	None	EAM307	miR-202	Tuschl RNA, new mirs	AGAGGUAUAGCGCAUGGGAAGA	184				None	None	None	AUTO	LOW_SIGNAL	1204.46	484.429	0	0	169.104	-13.008	129	129	0	-1	100	PASS	PASS	PASS	PASS	PASS	FAIL	0	64.1	64	1.18138	70	4487
426	TCTTCCCATGCGCTATACCTCT	080703_003s	NORMAL	NO	1	1	1	H	2	4	5	6	None	EAM307	miR-202	Tuschl RNA, new mirs	AGAGGUAUAGCGCAUGGGAAGA	184				None	None	None	AUTO	LOW_SIGNAL	1205.26	530.547	0	0	169.104	-13.008	129	129	0	-1	100	PASS	PASS	PASS	PASS	PASS	FAIL	0	64.7333	65	1.2875	75	4855
440	TCTTCCCATGCGCTATACCTCT	080703_003s	NORMAL	NO	1	1	1	H	2	4	7	6	None	EAM307	miR-202	Tuschl RNA, new mirs	AGAGGUAUAGCGCAUGGGAAGA	184				None	None	None	AUTO	LOW_SIGNAL	1206.06	576.666	0	0	169.104	-13.008	129	129	0	-1	100	PASS	PASS	PASS	PASS	PASS	FAIL	0	64.8289	65	1.28984	76	4927
174	CCACACACTTCCTTACATTCCA	080703_003s	NORMAL	NO	1	1	1	D	1	4	1	6	None	EAM308	miR-206	Tuschl RNA, new mirs	UGGAAUGUAAGGAAGUGUGUGG	185				None	None	None	AUTO	DETECTED	1198.73	86.2647	13.5542	-15.0405	169.104	-78.048	110.376	110.376	8.54429	75	100	PASS	PASS	PASS	PASS	PASS	PASS	0	884	1000.5	381.87	54	47736
188	CCACACACTTCCTTACATTCCA	080703_003s	NORMAL	NO	1	1	1	D	1	4	3	6	None	EAM308	miR-206	Tuschl RNA, new mirs	UGGAAUGUAAGGAAGUGUGUGG	185				None	None	None	AUTO	DETECTED	1199.65	132.561	15.112	-12.7341	169.104	-78.048	116.344	110.605	11.8335	75	100	PASS	PASS	PASS	PASS	PASS	PASS	0	965.382	1075	385.746	55	53096
202	CCACACACTTCCTTACATTCCA	080703_003s	NORMAL	NO	1	1	1	D	1	4	5	6	None	EAM308	miR-206	Tuschl RNA, new mirs	UGGAAUGUAAGGAAGUGUGUGG	185				None	None	None	AUTO	DETECTED	1200.47	179.379	15.3962	-3.63369	169.104	-78.048	116.309	110.941	11.8335	73	100	PASS	PASS	PASS	PASS	PASS	PASS	0	1086.77	1278	509.547	56	60859
216	CCACACACTTCCTTACATTCCA	080703_003s	NORMAL	NO	1	1	1	D	1	4	7	6	None	EAM308	miR-206	Tuschl RNA, new mirs	UGGAAUGUAAGGAAGUGUGUGG	185				None	None	None	AUTO	DETECTED	1201.12	225.952	13.4494	2.281	169.104	-78.048	120.007	110.959	16.5489	72	100	PASS	PASS	PASS	PASS	PASS	PASS	0	1459.29	1759	702	59	86098
679	GAGGGAGGAGAGCCAGGAGAAGC	080703_003s	NORMAL	NO	1	1	1	M	4	1	1	7	None	EAM309	miR-207	Tuschl RNA, new mirs	GCUUCUCCUGGCUCUCCUCCCUC	186				None	None	None	AUTO	LOW_SIGNAL	188.003	1148.61	0	0	0	0	129	129	0	-1	100	PASS	PASS	PASS	FAIL	PASS	FAIL	0	66.3158	66	1.32876	76	5040
693	GAGGGAGGAGAGCCAGGAGAAGC	080703_003s	NORMAL	NO	1	1	1	M	4	1	3	7	None	EAM309	miR-207	Tuschl RNA, new mirs	GCUUCUCCUGGCUCUCCUCCCUC	186				None	None	None	AUTO	LOW_SIGNAL	188.799	1194.73	0	0	0	0	129	129	0	-1	100	PASS	PASS	PASS	FAIL	PASS	FAIL	0	69.6104	70	1.58244	77	5360
707	GAGGGAGGAGAGCCAGGAGAAGC	080703_003s	NORMAL	NO	1	1	1	M	4	1	5	7	None	EAM309	miR-207	Tuschl RNA, new mirs	GCUUCUCCUGGCUCUCCUCCCUC	186				None	None	None	AUTO	LOW_SIGNAL	189.596	1240.85	0	0	0	0	129	129	0	-1	100	PASS	PASS	PASS	PASS	PASS	FAIL	0	68.8861	69	1.70209	79	5442
721	GAGGGAGGAGAGCCAGGAGAAGC	080703_003s	NORMAL	NO	1	1	1	M	4	1	7	7	None	EAM309	miR-207	Tuschl RNA, new mirs	GCUUCUCCUGGCUCUCCUCCCUC	186				None	None	None	AUTO	LOW_SIGNAL	190.392	1286.96	0	0	0	0	129	129	0	-1	100	PASS	PASS	PASS	PASS	PASS	FAIL	0	70.5205	70	2.19918	73	5148
455	ACAAGCTTTTTGCTCGTCTTAT	080703_003s	NORMAL	NO	1	1	1	I	3	1	1	7	None	EAM310	miR-208	Tuschl RNA, new mirs	AUAAGACGAGCAAAAAGCUUGU	187				None	None	None	AUTO	LOW_SIGNAL	182.03	798.72	0	0	0	-52.032	129	129	0	-1	100	PASS	PASS	PASS	FAIL	PASS	FAIL	0	64.5526	65	1.3002	76	4906
469	ACAAGCTTTTTGCTCGTCTTAT	080703_003s	NORMAL	NO	1	1	1	I	3	1	3	7	None	EAM310	miR-208	Tuschl RNA, new mirs	AUAAGACGAGCAAAAAGCUUGU	187				None	None	None	AUTO	LOW_SIGNAL	182.827	844.839	0	0	0	-52.032	129	129	0	-1	100	PASS	PASS	PASS	PASS	PASS	FAIL	0	64.6533	65	1.36058	75	4849
483	ACAAGCTTTTTGCTCGTCTTAT	080703_003s	NORMAL	NO	1	1	1	I	3	1	5	7	None	EAM310	miR-208	Tuschl RNA, new mirs	AUAAGACGAGCAAAAAGCUUGU	187				None	None	None	AUTO	LOW_SIGNAL	183.623	890.957	0	0	0	-52.032	129	129	0	-1	100	PASS	PASS	PASS	PASS	PASS	FAIL	0	63.7368	64	1.28964	76	4844
497	ACAAGCTTTTTGCTCGTCTTAT	080703_003s	NORMAL	NO	1	1	1	I	3	1	7	7	None	EAM310	miR-208	Tuschl RNA, new mirs	AUAAGACGAGCAAAAAGCUUGU	187				None	None	None	AUTO	LOW_SIGNAL	184.419	937.076	0	0	0	-52.032	129	129	0	-1	100	PASS	PASS	PASS	PASS	PASS	FAIL	0	64.2877	64	1.53188	73	4693
63	Name	080703_003s	NORMAL	NO	1	1	1	B	1	2	1	7	None	None								None	None	None	AUTO	LOW_SIGNAL	521.974	95.9685	0	0	78.048	-117.072	129	129	0	-1	100	PASS	PASS	PASS	FAIL	PASS	FAIL	0	62.6087	63	1.84883	69	4320
77	Name	080703_003s	NORMAL	NO	1	1	1	B	1	2	3	7	None	None								None	None	None	AUTO	LOW_SIGNAL	522.77	142.087	0	0	78.048	-117.072	129	129	0	-1	100	PASS	PASS	PASS	PASS	PASS	FAIL	0	63	63	1.10755	76	4788
91	Name	080703_003s	NORMAL	NO	1	1	1	B	1	2	5	7	None	None								None	None	None	AUTO	LOW_SIGNAL	523.567	188.206	0	0	78.048	-117.072	129	129	0	-1	100	PASS	PASS	PASS	PASS	PASS	FAIL	0	62.961	63	1.12906	77	4848
105	Name	080703_003s	NORMAL	NO	1	1	1	B	1	2	7	7	None	None								None	None	None	AUTO	LOW_SIGNAL	524.363	234.324	0	0	78.048	-117.072	129	129	0	-1	100	PASS	PASS	PASS	PASS	PASS	FAIL	0	62.7778	63	1.28065	72	4520
119	Name	080703_003s	NORMAL	NO	1	1	1	C	1	3	1	7	None	None								None	None	None	AUTO	LOW_SIGNAL	869.863	91.9956	0	0	104.064	-91.056	129	129	0	-1	100	PASS	PASS	PASS	PASS	PASS	FAIL	0	67.7838	68	1.39736	74	5016
133	Name	080703_003s	NORMAL	NO	1	1	1	C	1	3	3	7	None	None								None	None	None	AUTO	LOW_SIGNAL	870.66	138.114	0	0	104.064	-91.056	129	129	0	-1	100	PASS	PASS	PASS	FAIL	PASS	FAIL	0	71.7632	72	1.56519	76	5454
147	Name	080703_003s	NORMAL	NO	1	1	1	C	1	3	5	7	None	None								None	None	None	AUTO	LOW_SIGNAL	871.456	184.233	0	0	104.064	-91.056	129	129	0	-1	100	PASS	PASS	PASS	FAIL	PASS	FAIL	0	71.5	71	1.82317	72	5148
161	Name	080703_003s	NORMAL	NO	1	1	1	C	1	3	7	7	None	None								None	None	None	AUTO	LOW_SIGNAL	872.252	230.351	0	0	104.064	-91.056	129	129	0	-1	100	PASS	PASS	PASS	PASS	PASS	FAIL	0	68.5972	68	1.50735	72	4939
175	Name	080703_003s	NORMAL	NO	1	1	1	D	1	4	1	7	None	None								None	None	None	AUTO	LOW_SIGNAL	1220.75	87.0228	0	0	169.104	-78.048	129	129	0	-1	100	PASS	PASS	PASS	PASS	PASS	FAIL	0	67.0789	67	1.26241	76	5098
189	Name	080703_003s	NORMAL	NO	1	1	1	D	1	4	3	7	None	None								None	None	None	AUTO	LOW_SIGNAL	1221.55	133.141	0	0	169.104	-78.048	129	129	0	-1	100	PASS	PASS	PASS	FAIL	PASS	FAIL	0	68.7662	69	1.50347	77	5295
203	Name	080703_003s	NORMAL	NO	1	1	1	D	1	4	5	7	None	None								None	None	None	AUTO	LOW_SIGNAL	1222.35	179.26	0	0	169.104	-78.048	129	129	0	-1	100	PASS	PASS	PASS	PASS	PASS	FAIL	0	64.25	64	1.11013	72	4626
217	Name	080703_003s	NORMAL	NO	1	1	1	D	1	4	7	7	None	None								None	None	None	AUTO	LOW_SIGNAL	1223.14	225.379	0	0	169.104	-78.048	129	129	0	-1	100	PASS	PASS	PASS	PASS	PASS	FAIL	0	63.6849	63	1.28967	73	4649
343	Name	080703_003s	NORMAL	NO	1	1	1	G	2	3	1	7	None	None								None	None	None	AUTO	LOW_SIGNAL	873.836	441.885	0	0	78.048	-39.024	129	129	0	-1	100	PASS	PASS	PASS	PASS	PASS	FAIL	0	61.9211	62	1.19737	76	4706
357	Name	080703_003s	NORMAL	NO	1	1	1	G	2	3	3	7	None	None								None	None	None	AUTO	LOW_SIGNAL	874.633	488.004	0	0	78.048	-39.024	129	129	0	-1	100	PASS	PASS	PASS	FAIL	PASS	FAIL	0	62.4079	62	1.16822	76	4743
371	Name	080703_003s	NORMAL	NO	1	1	1	G	2	3	5	7	None	None								None	None	None	AUTO	LOW_SIGNAL	875.429	534.122	0	0	78.048	-39.024	129	129	0	-1	100	PASS	PASS	PASS	PASS	PASS	FAIL	0	61.8493	62	1.30885	73	4515
385	Name	080703_003s	NORMAL	NO	1	1	1	G	2	3	7	7	None	None								None	None	None	AUTO	LOW_SIGNAL	876.225	580.241	0	0	78.048	-39.024	129	129	0	-1	100	PASS	PASS	PASS	FAIL	PASS	FAIL	0	61.9722	62	1.10022	72	4462
399	Name	080703_003s	NORMAL	NO	1	1	1	H	2	4	1	7	None	None								None	None	None	AUTO	LOW_SIGNAL	1226.72	437.912	0	0	169.104	-13.008	129	129	0	-1	100	PASS	PASS	PASS	PASS	PASS	FAIL	0	64.7792	65	1.25261	77	4988
413	Name	080703_003s	NORMAL	NO	1	1	1	H	2	4	3	7	None	None								None	None	None	AUTO	LOW_SIGNAL	1227.52	484.031	0	0	169.104	-13.008	129	129	0	-1	100	PASS	PASS	PASS	PASS	PASS	FAIL	0	64.3077	64	1.28232	78	5016
427	Name	080703_003s	NORMAL	NO	1	1	1	H	2	4	5	7	None	None								None	None	None	AUTO	LOW_SIGNAL	1228.32	530.149	0	0	169.104	-13.008	129	129	0	-1	100	PASS	PASS	PASS	FAIL	PASS	FAIL	0	63.9863	64	1.18431	73	4671
441	Name	080703_003s	NORMAL	NO	1	1	1	H	2	4	7	7	None	None								None	None	None	AUTO	LOW_SIGNAL	1229.12	576.268	0	0	169.104	-13.008	129	129	0	-1	100	PASS	PASS	PASS	FAIL	PASS	FAIL	0	63.5205	63	2.03517	73	4637
567	Name	080703_003s	NORMAL	NO	1	1	1	K	3	3	1	7	None	None								None	None	None	AUTO	LOW_SIGNAL	878.809	790.774	0	0	65.04	0	129	129	0	-1	100	PASS	PASS	PASS	PASS	PASS	FAIL	0	61.6883	62	1.18388	77	4750
581	Name	080703_003s	NORMAL	NO	1	1	1	K	3	3	3	7	None	None								None	None	None	AUTO	LOW_SIGNAL	879.605	836.893	0	0	65.04	0	129	129	0	-1	100	PASS	PASS	PASS	PASS	PASS	FAIL	0	62.1282	62	1.30293	78	4846
595	Name	080703_003s	NORMAL	NO	1	1	1	K	3	3	5	7	None	None								None	None	None	AUTO	LOW_SIGNAL	880.402	883.012	0	0	65.04	0	129	129	0	-1	100	PASS	PASS	PASS	FAIL	PASS	FAIL	0	63.3562	63	1.61907	73	4625
609	Name	080703_003s	NORMAL	NO	1	1	1	K	3	3	7	7	None	None								None	None	None	AUTO	LOW_SIGNAL	881.198	929.13	0	0	65.04	0	129	129	0	-1	100	PASS	PASS	PASS	PASS	PASS	FAIL	0	61.9861	62	1.25027	72	4463
623	Name	080703_003s	NORMAL	NO	1	1	1	L	3	4	1	7	None	None								None	None	None	AUTO	LOW_SIGNAL	1227.7	780.802	0	0	104.064	-52.032	129	129	0	-1	100	PASS	PASS	PASS	PASS	PASS	FAIL	0	62.974	63	1.13525	77	4849
637	Name	080703_003s	NORMAL	NO	1	1	1	L	3	4	3	7	None	None								None	None	None	AUTO	LOW_SIGNAL	1228.49	826.92	0	0	104.064	-52.032	129	129	0	-1	100	PASS	PASS	PASS	PASS	PASS	FAIL	0	62.6	63	0.9444	75	4695
651	Name	080703_003s	NORMAL	NO	1	1	1	L	3	4	5	7	None	None								None	None	None	AUTO	LOW_SIGNAL	1229.29	873.039	0	0	104.064	-52.032	129	129	0	-1	100	PASS	PASS	PASS	FAIL	PASS	FAIL	0	64.6712	65	1.48188	73	4721
665	Name	080703_003s	NORMAL	NO	1	1	1	L	3	4	7	7	None	None								None	None	None	AUTO	LOW_SIGNAL	1230.09	919.157	0	0	104.064	-52.032	129	129	0	-1	100	PASS	PASS	PASS	PASS	PASS	FAIL	0	62.7361	63	1.11321	72	4517
791	Name	080703_003s	NORMAL	NO	1	1	1	O	4	3	1	7	None	None								None	None	None	AUTO	LOW_SIGNAL	885.782	1139.66	0	0	78.048	39.024	129	129	0	-1	100	PASS	PASS	PASS	PASS	PASS	FAIL	0	61.1429	61	1.23239	77	4708
805	Name	080703_003s	NORMAL	NO	1	1	1	O	4	3	3	7	None	None								None	None	None	AUTO	LOW_SIGNAL	886.578	1185.78	0	0	78.048	39.024	129	129	0	-1	100	PASS	PASS	PASS	PASS	PASS	FAIL	0	62.481	63	1.17518	79	4936
819	Name	080703_003s	NORMAL	NO	1	1	1	O	4	3	5	7	None	None								None	None	None	AUTO	LOW_SIGNAL	887.375	1231.9	0	0	78.048	39.024	129	129	0	-1	100	PASS	PASS	PASS	PASS	PASS	FAIL	0	62.0933	62	1.1988	75	4657
833	Name	080703_003s	NORMAL	NO	1	1	1	O	4	3	7	7	None	None								None	None	None	AUTO	LOW_SIGNAL	888.171	1278.02	0	0	78.048	39.024	129	129	0	-1	100	PASS	PASS	PASS	FAIL	PASS	FAIL	0	63.0548	62	3.62817	73	4603
847	Name	080703_003s	NORMAL	NO	1	1	1	P	4	4	1	7	None	None								None	None	None	AUTO	LOW_SIGNAL	1236.67	1131.69	0	0	143.088	13.008	129	129	0	-1	100	PASS	PASS	PASS	PASS	PASS	FAIL	0	60.4359	60	1.2441	78	4714
861	Name	080703_003s	NORMAL	NO	1	1	1	P	4	4	3	7	None	None								None	None	None	AUTO	LOW_SIGNAL	1237.47	1177.81	0	0	143.088	13.008	129	129	0	-1	100	PASS	PASS	PASS	PASS	PASS	FAIL	0	61.3514	61	1.25439	74	4540
875	Name	080703_003s	NORMAL	NO	1	1	1	P	4	4	5	7	None	None								None	None	None	AUTO	LOW_SIGNAL	1238.26	1223.93	0	0	143.088	13.008	129	129	0	-1	100	PASS	PASS	PASS	PASS	PASS	FAIL	0	60.5135	60	1.24133	74	4478
889	Name	080703_003s	NORMAL	NO	1	1	1	P	4	4	7	7	None	None								None	None	None	AUTO	LOW_SIGNAL	1239.06	1270.05	0	0	143.088	13.008	129	129	0	-1	100	PASS	PASS	PASS	PASS	PASS	FAIL	0	61.5352	61	1.19321	71	4369
[truncated: 17 more columns]

## Sheet: hyb2
Number	Name	Array/Plate	Flagged As	Control Spot	Multi-Set	Multi-Set Row	Multi-Set Column	Set	Set Row	Set Column	Row	Column	Comments	Clone ID	UniGene cluster ID	Gene symbol	Locus ID	Chromosome ID	GenBank accession number	Tissue	Gene map	Gene name	Organism	Sequence	Detection Method (b3_w595)	Detection Status (b3_w595)	X Centroid (pixels) (b3_w595)	Y Centroid (pixels) (b3_w595)	X Spot Deviation (um) (b3_w595)	Y Spot Deviation (um) (b3_w595)	X Set Deviation (um) (b3_w595)	Y Set Deviation (um) (b3_w595)	Major Extent (um) (b3_w595)	Minor Extent (um) (b3_w595)	Compactness (%) (b3_w595)	Threshold (b3_w595)	Spot Confidence (b3_w595)	Confidence Status (b3_w595)	Background Mean Confidence Status (b3_w595)	Background SD Confidence Status (b3_w595)	Signal CV Confidence Status (b3_w595)	Saturated Pixels Confidence Status (b3_w595)	SNR Confidence Status (b3_w595)	Spot Saturation (%) (b3_w595)	Spot Mean Intensity (b3_w595)	Spot Median Intensity (b3_w595)	Spot Standard Deviation (b3_w595)	Spot Number of Pixels (b3_w595)	Spot Total Intensity (b3_w595)
680	TCCATCATCAAAACAAATGGAGT	080703_008s	NORMAL	NO	1	1	1	M	4	1	2	1	None	EAM101	no	r.ch.2	ACTCCATTTGTTTTGATGATGGA	1	rat brain	yes	?	None	None	None	AUTO	DETECTED	41.8866	1163.21	-12.1047	-2.70418	-52.032	26.016	156.842	147.548	10.7613	191	100	PASS	PASS	PASS	FAIL	PASS	PASS	1	25339.4	17304	25463.1	101	2559279
694	TCCATCATCAAAACAAATGGAGT	080703_008s	NORMAL	NO	1	1	1	M	4	1	4	1	None	EAM101	no	r.ch.2	ACTCCATTTGTTTTGATGATGGA	1	rat brain	yes	?	None	None	None	AUTO	DETECTED	42.792	1209.54	-0.486143	0	-52.032	26.016	148.466	135.513	8.67687	181	100	PASS	PASS	PASS	PASS	PASS	PASS	0	25179.4	22530	20711.6	84	2115071
708	TCCATCATCAAAACAAATGGAGT	080703_008s	NORMAL	NO	1	1	1	M	4	1	6	1	None	EAM101	no	r.ch.2	ACTCCATTTGTTTTGATGATGGA	1	rat brain	yes	?	None	None	None	AUTO	DETECTED	42.1262	1256.19	-9.30762	6.85334	-52.032	26.016	148.15	140.656	16.1931	167	100	PASS	PASS	PASS	FAIL	PASS	PASS	0	16399.3	11713	16294.2	93	1525137
722	TCCATCATCAAAACAAATGGAGT	080703_008s	NORMAL	NO	1	1	1	M	4	1	8	1	None	EAM101	no	r.ch.2	ACTCCATTTGTTTTGATGATGGA	1	rat brain	yes	?	None	None	None	AUTO	DETECTED	42.1337	1302.72	-9.36999	12.0664	-52.032	26.016	148.051	139.891	10.9537	166	100	PASS	PASS	PASS	PASS	PASS	PASS	0	17968.7	14654	17421.8	93	1671090
232	TCCATCATGAAAAGAAATGGAGT	080703_008s	NORMAL	NO	1	1	1	E	2	1	2	1	None	EAM102	no		EAM101 control	1		synthetic		None	None	None	AUTO	DETECTED	46.6628	461.163	0.390671	-4.80218	0	-104.064	132.111	121.947	11.4036	103	100	PASS	PASS	PASS	PASS	PASS	PASS	0	2459.62	2467	1756.68	69	169714
246	TCCATCATGAAAAGAAATGGAGT	080703_008s	NORMAL	NO	1	1	1	E	2	1	4	1	None	EAM102	no		EAM101 control	1		synthetic		None	None	None	AUTO	DETECTED	46.4889	507.4	-2.03136	-3.34807	0	-104.064	132.658	130.691	15.3066	100	100	PASS	PASS	PASS	PASS	PASS	PASS	0	2091.81	1610	1701.38	79	165253
260	TCCATCATGAAAAGAAATGGAGT	080703_008s	NORMAL	NO	1	1	1	E	2	1	6	1	None	EAM102	no		EAM101 control	1		synthetic		None	None	None	AUTO	DETECTED	46.7963	554.154	1.80752	4.83195	0	-104.064	127.165	123.365	12.6998	98	100	PASS	PASS	PASS	PASS	PASS	PASS	0	2253.93	2150	1855.78	69	155521
274	TCCATCATGAAAAGAAATGGAGT	080703_008s	NORMAL	NO	1	1	1	E	2	1	8	1	None	EAM102	no		EAM101 control	1		synthetic		None	None	None	AUTO	DETECTED	46.5	600.5	-2.20657	7.69651	0	-104.064	140.1	130.438	14.0396	96	100	PASS	PASS	PASS	PASS	PASS	PASS	0	2026.67	1525	1775.08	80	162134
684	TGGCATTCACCGCGTGCCTTA	080703_008s	NORMAL	NO	1	1	1	M	4	1	2	5	None	EAM103	no	N1_H09-5	TAAGGCACGCGGTGAATGCCA	2	rat brain	yes	N1_H09-5	None	None	None	AUTO	DETECTED	135.548	1163.38	6.24359	0	-52.032	26.016	165.848	150.533	12.9003	345	100	PASS	FAIL	FAIL	PASS	PASS	PASS	0	36616.3	40424	28251.6	106	3881332
698	TGGCATTCACCGCGTGCCTTA	080703_008s	NORMAL	NO	1	1	1	M	4	1	4	5	None	EAM103	no	N1_H09-5	TAAGGCACGCGGTGAATGCCA	2	rat brain	yes	N1_H09-5	None	None	None	AUTO	TOO_LARGE	135.08	1209.52	0	0	-52.032	26.016	129	129	0	-1	0	FAIL	PASS	FAIL	PASS	FAIL	PASS	52	44577.4	65535	27828.4	77	3432457
712	TGGCATTCACCGCGTGCCTTA	080703_008s	NORMAL	NO	1	1	1	M	4	1	6	5	None	EAM103	no	N1_H09-5	TAAGGCACGCGGTGAATGCCA	2	rat brain	yes	N1_H09-5	None	None	None	AUTO	DETECTED	134.257	1255.99	-10.8729	4.50485	-52.032	26.016	149.927	141.613	12.0059	342	100	PASS	PASS	FAIL	PASS	PASS	PASS	0	35023.5	42398	27895.9	93	3257187
726	TGGCATTCACCGCGTGCCTTA	080703_008s	NORMAL	NO	1	1	1	M	4	1	8	5	None	EAM103	no	N1_H09-5	TAAGGCACGCGGTGAATGCCA	2	rat brain	yes	N1_H09-5	None	None	None	AUTO	DETECTED	134.221	1302.17	-11.4987	5.31785	-52.032	26.016	135.757	127.48	11.4035	551	40.493	FAIL	PASS	FAIL	PASS	FAIL	PASS	34	47729.3	63540	23506.2	71	3388781
236	TGGCATTCAGCGGGTGCCTTA	080703_008s	NORMAL	NO	1	1	1	E	2	1	2	5	None	EAM104	no		EAM103 control	2		synthetic		None	None	None	AUTO	DETECTED	138.975	460.148	1.1933	-17.6883	0	-104.064	162.974	152.094	11.1701	204	100	PASS	PASS	PASS	PASS	PASS	PASS	0	27794.6	28414	24647.1	105	2918433
250	TGGCATTCAGCGGGTGCCTTA	080703_008s	NORMAL	NO	1	1	1	E	2	1	4	5	None	EAM104	no		EAM103 control	2		synthetic		None	None	None	AUTO	DETECTED	138.901	506.5	0	-14.7356	0	-104.064	169.104	156.096	15.4914	189	100	PASS	PASS	PASS	PASS	PASS	PASS	0	25085.6	17475	24671.1	112	2809586
264	TGGCATTCAGCGGGTGCCTTA	080703_008s	NORMAL	NO	1	1	1	E	2	1	6	5	None	EAM104	no		EAM103 control	2		synthetic		None	None	None	AUTO	DETECTED	138.915	553.153	0	-7.87991	0	-104.064	150.177	150.177	11.7	205	100	PASS	PASS	PASS	PASS	PASS	PASS	1	26633.6	21250	25462.4	103	2743265
278	TGGCATTCAGCGGGTGCCTTA	080703_008s	NORMAL	NO	1	1	1	E	2	1	8	5	None	EAM104	no		EAM103 control	2		synthetic		None	None	None	AUTO	DETECTED	139.216	599.742	3.84051	-1.84195	0	-104.064	140.684	133.292	12.8106	239	100	PASS	PASS	PASS	PASS	PASS	PASS	0	31641.4	41619	24982.9	83	2626236
674	TCACAAGTTAGGGTCTCAGGGA	080703_008s	NORMAL	NO	1	1	1	M	4	1	1	2	None	EAM105	mir-125b-1 14.07	r.ch.1	TCCCTGAGACCCTAACTTGTGA	3	rat brain	yes	lin-4 like	None	None	None	AUTO	DETECTED	65.4764	1139.92	-5.16839	-5.56238	-52.032	26.016	159.655	146.687	11.1224	268	74.4949	PASS	PASS	PASS	PASS	FAIL	PASS	20	37518.9	44268	25582	99	3714367
688	TCACAAGTTAGGGTCTCAGGGA	080703_008s	NORMAL	NO	1	1	1	M	4	1	3	2	None	EAM105	mir-125b-1 14.07	r.ch.1	TCCCTGAGACCCTAACTTGTGA	3	rat brain	yes	lin-4 like	None	None	None	AUTO	DETECTED	65.6136	1186.32	-3.54278	-1.97851	-52.032	26.016	163.365	159.902	14.2145	203	100	PASS	PASS	PASS	PASS	PASS	PASS	0	21894.9	23452	19553.5	117	2561704
702	TCACAAGTTAGGGTCTCAGGGA	080703_008s	NORMAL	NO	1	1	1	M	4	1	5	2	None	EAM105	mir-125b-1 14.07	r.ch.1	TCCCTGAGACCCTAACTTGTGA	3	rat brain	yes	lin-4 like	None	None	None	AUTO	DETECTED	65.629	1232.61	-3.50239	0	-52.032	26.016	159.543	156.631	18.3326	191	100	PASS	PASS	PASS	PASS	PASS	PASS	0	15922.7	16285	14165.3	116	1847036
716	TCACAAGTTAGGGTCTCAGGGA	080703_008s	NORMAL	NO	1	1	1	M	4	1	7	2	None	EAM105	mir-125b-1 14.07	r.ch.1	TCCCTGAGACCCTAACTTGTGA	3	rat brain	yes	lin-4 like	None	None	None	AUTO	DETECTED	65.5917	1278.7	-4.14836	0	-52.032	26.016	172.871	147.104	18.9636	184	100	PASS	PASS	PASS	PASS	PASS	PASS	0	14807.5	15124	10604.2	100	1480753
226	TCACAAGTAAGGGTGTCAGGGA	080703_008s	NORMAL	NO	1	1	1	E	2	1	1	2	None	EAM106	no		EAM105 control	3		synthetic		None	None	None	AUTO	DETECTED	69.4421	437.616	-3.21558	-11.0227	0	-104.064	159.324	147.75	13.4104	146	100	PASS	PASS	PASS	PASS	PASS	PASS	0	16503.7	10820	15312	102	1683382
240	TCACAAGTAAGGGTGTCAGGGA	080703_008s	NORMAL	NO	1	1	1	E	2	1	3	2	None	EAM106	no		EAM105 control	3		synthetic		None	None	None	AUTO	DETECTED	69.3083	483.967	-5.11608	-8.08911	0	-104.064	156.815	152.247	17.6045	146	100	PASS	PASS	PASS	PASS	PASS	PASS	0	13674	8524	12625	103	1408427
254	TCACAAGTAAGGGTGTCAGGGA	080703_008s	NORMAL	NO	1	1	1	E	2	1	5	2	None	EAM106	no		EAM105 control	3		synthetic		None	None	None	AUTO	DETECTED	69.2863	530.397	-5.56228	-4.1174	0	-104.064	156.725	144.062	14.002	135	100	PASS	PASS	PASS	PASS	PASS	PASS	0	13826.2	14655.5	11030	96	1327314
268	TCACAAGTAAGGGTGTCAGGGA	080703_008s	NORMAL	NO	1	1	1	E	2	1	7	2	None	EAM106	no		EAM105 control	3		synthetic		None	None	None	AUTO	DETECTED	69.6145	576.515	-1.45322	-4.21744	0	-104.064	164.365	157.283	15.0864	140	100	PASS	PASS	PASS	FAIL	PASS	PASS	0	11524.4	8148	11740.8	116	1336833
792	TGTTCCTGCTGAACTGAGCCA	080703_008s	NORMAL	NO	1	1	1	O	4	3	2	1	None	EAM107	mir-24-1 13.49	mir-24	TGGCTCAGTTCAGCAGGAACA	4		yes		None	None	None	AUTO	DETECTED	740.709	1166	0	-2.98523	26.016	65.04	130.08	117.072	15.1969	147	100	PASS	PASS	PASS	PASS	PASS	PASS	0	5613.02	5155	3174.5	65	364846
806	TGTTCCTGCTGAACTGAGCCA	080703_008s	NORMAL	NO	1	1	1	O	4	3	4	1	None	EAM107	mir-24-1 13.49	mir-24	TGGCTCAGTTCAGCAGGAACA	4		yes		None	None	None	AUTO	DETECTED	740.864	1212.25	1.98248	0	26.016	65.04	127.581	116.225	10.4944	179	100	PASS	PASS	PASS	PASS	PASS	PASS	0	5820.56	5661	3369.34	63	366695
820	TGTTCCTGCTGAACTGAGCCA	080703_008s	NORMAL	NO	1	1	1	O	4	3	6	1	None	EAM107	mir-24-1 13.49	mir-24	TGGCTCAGTTCAGCAGGAACA	4		yes		None	None	None	AUTO	DETECTED	740.709	1259	0	6.75965	26.016	65.04	130.08	117.072	15.1969	149	100	PASS	PASS	PASS	PASS	PASS	PASS	0	5141.89	4716	3071.04	65	334223
834	TGTTCCTGCTGAACTGAGCCA	080703_008s	NORMAL	NO	1	1	1	O	4	3	8	1	None	EAM107	mir-24-1 13.49	mir-24	TGGCTCAGTTCAGCAGGAACA	4		yes		None	None	None	AUTO	DETECTED	740.561	1305.35	-2.27942	9.66073	26.016	65.04	116.344	110.605	11.8335	166	100	PASS	PASS	PASS	PASS	PASS	PASS	0	5455.25	5619	3135.63	55	300039
344	TGTTCCTGGTGAAGTGAGCCA	080703_008s	NORMAL	NO	1	1	1	G	2	3	2	1	None	EAM108	no		EAM107 control	4		synthetic		None	None	None	AUTO	DETECTED	742.153	467.553	8.30784	-10.3316	39.024	-13.008	121.479	110.485	11.7635	104	100	PASS	PASS	PASS	PASS	PASS	PASS	0	2420.36	2622.5	1477.15	58	140381
358	TGTTCCTGGTGAAGTGAGCCA	080703_008s	NORMAL	NO	1	1	1	G	2	3	4	1	None	EAM108	no		EAM107 control	4		synthetic		None	None	None	AUTO	DETECTED	741.987	514.189	5.97841	-3.69185	39.024	-13.008	122.693	116.019	14.9739	131	100	PASS	PASS	PASS	PASS	PASS	PASS	0	2354.4	2411	1585.53	65	153036
372	TGTTCCTGGTGAAGTGAGCCA	080703_008s	NORMAL	NO	1	1	1	G	2	3	6	1	None	EAM108	no		EAM107 control	4		synthetic		None	None	None	AUTO	DETECTED	742	560.5	5.99429	-1.28143	39.024	-13.008	119.107	108.142	18.0003	146	100	PASS	PASS	PASS	PASS	PASS	PASS	0	3133.95	3144.5	1934.68	56	175501
386	TGTTCCTGGTGAAGTGAGCCA	080703_008s	NORMAL	NO	1	1	1	G	2	3	8	1	None	EAM108	no		EAM107 control	4		synthetic		None	None	None	AUTO	DETECTED	742	607	5.83391	3.59022	39.024	-13.008	91.056	91.056	9.99603	139	100	PASS	PASS	PASS	PASS	PASS	PASS	0	4190.59	3428	2342.8	37	155052
796	AACAACAAAATCACTAGTCTTCCA	080703_008s	NORMAL	NO	1	1	1	O	4	3	2	5	None	EAM109	mir-7-(1,2,3) 17.76,12.30,13.58	mir-7	TGGAAGACTAGTGATTTTGTTGTT	5		yes		None	None	None	AUTO	DETECTED	833.203	1165.61	3.2917	-7.75367	26.016	65.04	143.836	130.831	14.4447	176	100	PASS	PASS	PASS	PASS	PASS	PASS	0	8072.09	7520.5	4743.74	80	645767
810	AACAACAAAATCACTAGTCTTCCA	080703_008s	NORMAL	NO	1	1	1	O	4	3	4	5	None	EAM109	mir-7-(1,2,3) 17.76,12.30,13.58	mir-7	TGGAAGACTAGTGATTTTGTTGTT	5		yes		None	None	None	AUTO	DETECTED	833.386	1211.88	5.51792	-5.92283	26.016	65.04	131.472	118.969	12.5787	196	100	PASS	PASS	PASS	PASS	PASS	PASS	0	8198.2	7730	3998.06	65	532883
824	AACAACAAAATCACTAGTCTTCCA	080703_008s	NORMAL	NO	1	1	1	O	4	3	6	5	None	EAM109	mir-7-(1,2,3) 17.76,12.30,13.58	mir-7	TGGAAGACTAGTGATTTTGTTGTT	5		yes		None	None	None	AUTO	DETECTED	833.073	1258.64	1.27905	2.34214	26.016	65.04	145.238	131.671	12.2225	162	100	PASS	PASS	PASS	PASS	PASS	PASS	0	6915.97	6570	4305.76	79	546362
838	AACAACAAAATCACTAGTCTTCCA	080703_008s	NORMAL	NO	1	1	1	O	4	3	8	5	None	EAM109	mir-7-(1,2,3) 17.76,12.30,13.58	mir-7	TGGAAGACTAGTGATTTTGTTGTT	5		yes		None	None	None	AUTO	DETECTED	833.396	1305.03	5.32499	5.86884	26.016	65.04	119.575	119.575	14.4889	188	100	PASS	PASS	PASS	PASS	PASS	PASS	0	7801.89	7839	4521.83	65	507123
348	AACAACAAAATGAGTAGTCTTCCA	080703_008s	NORMAL	NO	1	1	1	G	2	3	2	5	None	EAM110	no		EAM109 control	5		synthetic		None	None	None	AUTO	DETECTED	834.833	467	13.8901	-17.2096	39.024	-13.008	117.072	117.072	12.4664	109	100	PASS	PASS	PASS	PASS	PASS	PASS	0	3464.46	3898	2283.75	65	225190
362	AACAACAAAATGAGTAGTCTTCCA	080703_008s	NORMAL	NO	1	1	1	G	2	3	4	5	None	EAM110	no		EAM109 control	5		synthetic		None	None	None	AUTO	DETECTED	834.702	513.202	12.0267	-16.2092	39.024	-13.008	132.109	123.336	14.056	108	100	PASS	PASS	PASS	PASS	PASS	PASS	0	3271.04	2745	2364.37	70	228973
376	AACAACAAAATGAGTAGTCTTCCA	080703_008s	NORMAL	NO	1	1	1	G	2	3	6	5	None	EAM110	no		EAM109 control	5		synthetic		None	None	None	AUTO	DETECTED	834.629	560.343	10.9072	-3.00667	39.024	-13.008	122.684	115.534	9.53828	157	100	PASS	PASS	PASS	PASS	PASS	PASS	0	3599.19	3334.5	2577.01	62	223150
390	AACAACAAAATGAGTAGTCTTCCA	080703_008s	NORMAL	NO	1	1	1	G	2	3	8	5	None	EAM110	no		EAM109 control	5		synthetic		None	None	None	AUTO	DETECTED	834.529	606.559	9.45668	-1.82846	39.024	-13.008	116.347	110.53	8.54429	148	100	PASS	PASS	PASS	PASS	PASS	PASS	0	4913.33	5160	3219.84	54	265320
231	GCATGCATGCATGCATGCATG	080703_008s	NORMAL	NO	1	1	1	E	2	1	1	7	None	EAM1100	(-) control					synthetic		None	None	None	AUTO	LOW_SIGNAL	185.003	438.432	0	0	0	-104.064	129	129	0	-1	100	PASS	PASS	PASS	PASS	PASS	FAIL	0	74.6301	75	1.99657	73	5448
245	GCATGCATGCATGCATGCATG	080703_008s	NORMAL	NO	1	1	1	E	2	1	3	7	None	EAM1100	(-) control					synthetic		None	None	None	AUTO	LOW_SIGNAL	185.015	484.558	0	0	0	-104.064	129	129	0	-1	100	PASS	PASS	PASS	PASS	PASS	FAIL	0	78.2895	78	2.08369	76	5950
259	GCATGCATGCATGCATGCATG	080703_008s	NORMAL	NO	1	1	1	E	2	1	5	7	None	EAM1100	(-) control					synthetic		None	None	None	AUTO	LOW_SIGNAL	185.028	530.683	0	0	0	-104.064	129	129	0	-1	100	PASS	PASS	PASS	PASS	PASS	FAIL	0	80.9342	81	2.09975	76	6151
273	GCATGCATGCATGCATGCATG	080703_008s	NORMAL	NO	1	1	1	E	2	1	7	7	None	EAM1100	(-) control					synthetic		None	None	None	AUTO	LOW_SIGNAL	185.04	576.809	0	0	0	-104.064	129	129	0	-1	100	PASS	PASS	PASS	PASS	PASS	FAIL	0	75.0789	75	1.44003	76	5706
7	GTGGTAGCGCAGTGCGTAGAA	080703_008s	NORMAL	NO	1	1	1	A	1	1	1	7	None	EAM1101	beta-tubulin					cDNA		None	None	None	AUTO	LOW_SIGNAL	180.911	88.4914	0	0	-52.032	-156.096	129	129	0	-1	100	PASS	PASS	PASS	FAIL	PASS	FAIL	0	85.9467	86	2.55159	75	6446
21	GTGGTAGCGCAGTGCGTAGAA	080703_008s	NORMAL	NO	1	1	1	A	1	1	3	7	None	EAM1101	beta-tubulin					cDNA		None	None	None	AUTO	LOW_SIGNAL	180.923	134.617	0	0	-52.032	-156.096	129	129	0	-1	100	PASS	PASS	PASS	PASS	PASS	FAIL	0	76.8961	76	3.59673	77	5921
35	GTGGTAGCGCAGTGCGTAGAA	080703_008s	NORMAL	NO	1	1	1	A	1	1	5	7	None	EAM1101	beta-tubulin					cDNA		None	None	None	AUTO	LOW_SIGNAL	180.935	180.742	0	0	-52.032	-156.096	129	129	0	-1	100	PASS	PASS	PASS	PASS	PASS	FAIL	0	77.9221	78	1.57084	77	6000
49	GTGGTAGCGCAGTGCGTAGAA	080703_008s	NORMAL	NO	1	1	1	A	1	1	7	7	None	EAM1101	beta-tubulin					cDNA		None	None	None	AUTO	LOW_SIGNAL	180.948	226.868	0	0	-52.032	-156.096	129	129	0	-1	100	PASS	PASS	PASS	PASS	PASS	FAIL	0	77.7703	78	1.53093	74	5755
735	GGTGATGCCCTGAATGTTGTC	080703_008s	NORMAL	NO	1	1	1	N	4	2	1	7	None	EAM1102	histone H4					cDNA		None	None	None	AUTO	LOW_SIGNAL	532.128	1138.22	0	0	13.008	0	129	129	0	-1	100	PASS	PASS	PASS	FAIL	PASS	FAIL	0	72.2361	72	1.90989	72	5201
749	GGTGATGCCCTGAATGTTGTC	080703_008s	NORMAL	NO	1	1	1	N	4	2	3	7	None	EAM1102	histone H4					cDNA		None	None	None	AUTO	LOW_SIGNAL	532.141	1184.35	0	0	13.008	0	129	129	0	-1	100	PASS	PASS	PASS	PASS	PASS	PASS	0	74.7808	75	2.60473	73	5459
763	GGTGATGCCCTGAATGTTGTC	080703_008s	NORMAL	NO	1	1	1	N	4	2	5	7	None	EAM1102	histone H4					cDNA		None	None	None	AUTO	LOW_SIGNAL	532.153	1230.47	0	0	13.008	0	129	129	0	-1	100	PASS	PASS	PASS	PASS	PASS	FAIL	0	72.6944	73	1.74129	72	5234
777	GGTGATGCCCTGAATGTTGTC	080703_008s	NORMAL	NO	1	1	1	N	4	2	7	7	None	EAM1102	histone H4					cDNA		None	None	None	AUTO	LOW_SIGNAL	532.165	1276.6	0	0	13.008	0	129	129	0	-1	100	PASS	PASS	PASS	PASS	PASS	PASS	0	73.2338	73	2.3614	77	5639
511	TGTCATGGATGACCTTGGCCA	080703_008s	NORMAL	NO	1	1	1	J	3	2	1	7	None	EAM1103	glyceraldehyde dehydrogenase					cDNA		None	None	None	AUTO	LOW_SIGNAL	534.036	791.281	0	0	39.024	-13.008	129	129	0	-1	100	PASS	PASS	PASS	FAIL	PASS	FAIL	0	68.8493	69	1.55162	73	5026
525	TGTCATGGATGACCTTGGCCA	080703_008s	NORMAL	NO	1	1	1	J	3	2	3	7	None	EAM1103	glyceraldehyde dehydrogenase					cDNA		None	None	None	AUTO	LOW_SIGNAL	534.048	837.407	0	0	39.024	-13.008	129	129	0	-1	100	PASS	PASS	PASS	PASS	PASS	FAIL	0	70.2877	70	1.53188	73	5131
539	TGTCATGGATGACCTTGGCCA	080703_008s	NORMAL	NO	1	1	1	J	3	2	5	7	None	EAM1103	glyceraldehyde dehydrogenase					cDNA		None	None	None	AUTO	LOW_SIGNAL	534.061	883.532	0	0	39.024	-13.008	129	129	0	-1	100	PASS	PASS	PASS	PASS	PASS	FAIL	0	69.8701	70	1.67293	77	5380
553	TGTCATGGATGACCTTGGCCA	080703_008s	NORMAL	NO	1	1	1	J	3	2	7	7	None	EAM1103	glyceraldehyde dehydrogenase					cDNA		None	None	None	AUTO	LOW_SIGNAL	534.073	929.657	0	0	39.024	-13.008	129	129	0	-1	100	PASS	PASS	PASS	FAIL	PASS	FAIL	0	69.3684	69	1.29452	76	5272
287	CTTTTGACATTGAAGGGAGCT	080703_008s	NORMAL	NO	1	1	1	F	2	2	1	7	None	EAM1104	laminin alpha 4					cDNA		None	None	None	AUTO	LOW_SIGNAL	534.944	441.34	0	0	52.032	-65.04	129	129	0	-1	100	PASS	PASS	PASS	FAIL	PASS	FAIL	0	69.8784	70	1.90135	74	5171
301	CTTTTGACATTGAAGGGAGCT	080703_008s	NORMAL	NO	1	1	1	F	2	2	3	7	None	EAM1104	laminin alpha 4					cDNA		None	None	None	AUTO	LOW_SIGNAL	534.956	487.466	0	0	52.032	-65.04	129	129	0	-1	100	PASS	PASS	PASS	PASS	PASS	FAIL	0	70.9315	71	1.63579	73	5178
315	CTTTTGACATTGAAGGGAGCT	080703_008s	NORMAL	NO	1	1	1	F	2	2	5	7	None	EAM1104	laminin alpha 4					cDNA		None	None	None	AUTO	LOW_SIGNAL	534.969	533.591	0	0	52.032	-65.04	129	129	0	-1	100	PASS	PASS	PASS	PASS	PASS	FAIL	0	70.6842	71	1.84904	76	5372
329	CTTTTGACATTGAAGGGAGCT	080703_008s	NORMAL	NO	1	1	1	F	2	2	7	7	None	EAM1104	laminin alpha 4					cDNA		None	None	None	AUTO	LOW_SIGNAL	534.981	579.717	0	0	52.032	-65.04	129	129	0	-1	100	PASS	PASS	PASS	FAIL	PASS	FAIL	0	69.9474	70	1.38463	76	5316
786	TAACTGTACAAACTACTACCTCA	080703_008s	NORMAL	NO	1	1	1	O	4	3	1	2	None	EAM111	no	r.ch.8	TGAGGTAGTAGTTTGTACAGTTA	6		yes		None	None	None	AUTO	DETECTED	764.042	1143	3.73075	-2.08966	26.016	65.04	143.088	143.088	8.5076	222	100	PASS	PASS	PASS	PASS	PASS	PASS	0	22084.7	21506	14717.8	97	2142219
800	TAACTGTACAAACTACTACCTCA	080703_008s	NORMAL	NO	1	1	1	O	4	3	3	2	None	EAM111	no	r.ch.8	TGAGGTAGTAGTTTGTACAGTTA	6		yes		None	None	None	AUTO	DETECTED	763.786	1189.33	0	0	26.016	65.04	160.52	148.147	15.3164	239	100	PASS	PASS	PASS	PASS	PASS	PASS	0	22902.3	21969	16636.2	100	2290231
814	TAACTGTACAAACTACTACCTCA	080703_008s	NORMAL	NO	1	1	1	O	4	3	5	2	None	EAM111	no	r.ch.8	TGAGGTAGTAGTTTGTACAGTTA	6		yes		None	None	None	AUTO	DETECTED	763.839	1235.32	0	0	26.016	65.04	156.812	149.196	11.7	221	100	PASS	PASS	PASS	PASS	PASS	PASS	0	19921.4	20778	16000.2	101	2012057
828	TAACTGTACAAACTACTACCTCA	080703_008s	NORMAL	NO	1	1	1	O	4	3	7	2	None	EAM111	no	r.ch.8	TGAGGTAGTAGTTTGTACAGTTA	6		yes		None	None	None	AUTO	DETECTED	764.047	1281.88	3.31155	4.52231	26.016	65.04	157.176	151.816	9.43501	194	100	PASS	PASS	PASS	PASS	PASS	PASS	0	16875.5	15720	15518.7	105	1771924
338	TAACTGTAGAAAGTACTACCTCA	080703_008s	NORMAL	NO	1	1	1	G	2	3	1	2	None	EAM112	no		EAM111 control	6		synthetic		None	None	None	AUTO	DETECTED	765	444.5	5.57747	-10.1296	39.024	-13.008	117.072	104.064	7.46493	92	100	PASS	PASS	PASS	PASS	PASS	PASS	0	367.688	448	163.33	48	17649
352	TAACTGTAGAAAGTACTACCTCA	080703_008s	NORMAL	NO	1	1	1	G	2	3	3	2	None	EAM112	no		EAM111 control	6		synthetic		None	None	None	AUTO	DETECTED	764.982	490.685	5.17732	-9.35268	39.024	-13.008	126.381	123.118	8.8351	97	100	PASS	PASS	PASS	PASS	PASS	PASS	0	374.985	425.5	188.223	68	25499
366	TAACTGTAGAAAGTACTACCTCA	080703_008s	NORMAL	NO	1	1	1	G	2	3	5	2	None	EAM112	no		EAM111 control	6		synthetic		None	None	None	AUTO	DETECTED	764.892	537.189	3.85143	-4.42863	39.024	-13.008	119.884	119.884	14.9739	101	100	PASS	PASS	PASS	PASS	PASS	PASS	0	423.045	473	221.07	67	28344
380	TAACTGTAGAAAGTACTACCTCA	080703_008s	NORMAL	NO	1	1	1	G	2	3	7	2	None	EAM112	no		EAM111 control	6		synthetic		None	None	None	AUTO	DETECTED	765.118	583.5	6.63818	-2.01742	39.024	-13.008	117.072	104.064	10.293	93	100	PASS	PASS	PASS	PASS	PASS	PASS	0	468.423	478.5	218.878	52	24358
681	ACAGGTTAAAGGGTCTCAGGGA	080703_008s	NORMAL	NO	1	1	1	M	4	1	2	2	None	EAM113	no, but 13/13 from mir-125b-1 14.07	r.ch.11	TCCCTGAGACCCTTTAACCTGT	7		yes	lin-4 like	None	None	None	AUTO	DETECTED	65.2526	1163.89	-8.15957	6.29599	-52.032	26.016	148.045	127.9	10.4846	162	100	PASS	PASS	PASS	PASS	PASS	PASS	0	7696.86	7836	4570.51	73	561871
695	ACAGGTTAAAGGGTCTCAGGGA	080703_008s	NORMAL	NO	1	1	1	M	4	1	4	2	None	EAM113	no, but 13/13 from mir-125b-1 14.07	r.ch.11	TCCCTGAGACCCTTTAACCTGT	7		yes	lin-4 like	None	None	None	AUTO	DETECTED	65.3523	1210.34	-7.02255	10.5087	-52.032	26.016	134.268	130.619	17.9273	149	100	PASS	PASS	PASS	PASS	PASS	PASS	0	4111.42	3478	2938.4	81	333025
709	ACAGGTTAAAGGGTCTCAGGGA	080703_008s	NORMAL	NO	1	1	1	M	4	1	6	2	None	EAM113	no, but 13/13 from mir-125b-1 14.07	r.ch.11	TCCCTGAGACCCTTTAACCTGT	7		yes	lin-4 like	None	None	None	AUTO	DETECTED	65.0897	1256.7	-10.5975	13.613	-52.032	26.016	128.043	118.273	13.0211	153	100	PASS	PASS	PASS	PASS	PASS	PASS	0	3003.23	2949.5	1837.71	66	198213
723	ACAGGTTAAAGGGTCTCAGGGA	080703_008s	NORMAL	NO	1	1	1	M	4	1	8	2	None	EAM113	no, but 13/13 from mir-125b-1 14.07	r.ch.11	TCCCTGAGACCCTTTAACCTGT	7		yes	lin-4 like	None	None	None	AUTO	DETECTED	65.8	1302.67	-1.51822	11.59	-52.032	26.016	124.816	122.702	21.4396	141	100	PASS	PASS	PASS	PASS	PASS	PASS	0	3337.97	3278.5	2262.39	70	233658
233	ACAGGTAAAAGGGTGTCAGGGA	080703_008s	NORMAL	NO	1	1	1	E	2	1	2	2	None	EAM114	no		EAM113 control	7		synthetic		None	None	None	AUTO	DETECTED	69.6848	461.652	-0.139337	1.64386	0	-104.064	135.587	131.145	16.4892	118	100	PASS	PASS	PASS	PASS	PASS	PASS	0	5950.07	4694	5074.51	81	481956
247	ACAGGTAAAAGGGTGTCAGGGA	080703_008s	NORMAL	NO	1	1	1	E	2	1	4	2	None	EAM114	no		EAM113 control	7		synthetic		None	None	None	AUTO	DETECTED	69.7209	507.93	0.171095	3.62912	0	-104.064	135.754	127.492	11.4036	116	100	PASS	PASS	PASS	PASS	PASS	PASS	0	4105.29	3442.5	3053.32	76	312002
261	ACAGGTAAAAGGGTGTCAGGGA	080703_008s	NORMAL	NO	1	1	1	E	2	1	6	2	None	EAM114	no		EAM113 control	7		synthetic		None	None	None	AUTO	DETECTED	70.0375	554.388	4.12901	7.94501	0	-104.064	123.828	121.771	14.1085	106	100	PASS	PASS	PASS	PASS	PASS	PASS	0	4002.79	3409	2990.02	67	268187
275	ACAGGTAAAAGGGTGTCAGGGA	080703_008s	NORMAL	NO	1	1	1	E	2	1	8	2	None	EAM114	no		EAM113 control	7		synthetic		None	None	None	AUTO	DETECTED	69.881	600.702	1.93286	10.4094	0	-104.064	130.954	121.159	14.056	107	100	PASS	PASS	PASS	PASS	PASS	PASS	0	3820.38	3482	2838.89	66	252145
685	CGCCAATATTTACGTGCTGCTA	080703_008s	NORMAL	NO	1	1	1	M	4	1	2	6	None	EAM115	mir-16-(1,2,3) 15.05,11.21,18.04	mir-16	TAGCAGCACGTAAATATTGGCG	8		yes		None	None	None	AUTO	DETECTED	158	1163.5	-1.70103	1.51961	-52.032	26.016	143.088	130.08	15.5892	184	100	PASS	PASS	PASS	PASS	PASS	PASS	0	5213.01	4880.5	2903.22	78	406615
699	CGCCAATATTTACGTGCTGCTA	080703_008s	NORMAL	NO	1	1	1	M	4	1	4	6	None	EAM115	mir-16-(1,2,3) 15.05,11.21,18.04	mir-16	TAGCAGCACGTAAATATTGGCG	8		yes		None	None	None	AUTO	DETECTED	158.371	1209.89	2.95983	4.93834	-52.032	26.016	131.561	118.564	12.7142	273	100	PASS	PASS	FAIL	FAIL	PASS	FAIL	0	3621.03	3348	1980.04	65	235367
713	CGCCAATATTTACGTGCTGCTA	080703_008s	NORMAL	NO	1	1	1	M	4	1	6	6	None	EAM115	mir-16-(1,2,3) 15.05,11.21,18.04	mir-16	TAGCAGCACGTAAATATTGGCG	8		yes		None	None	None	AUTO	TOO_LARGE	158.155	1255.63	0	0	-52.032	26.016	129	129	0	-1	100	PASS	PASS	FAIL	FAIL	PASS	PASS	0	4631.55	2522.5	7381.13	76	351998
727	CGCCAATATTTACGTGCTGCTA	080703_008s	NORMAL	NO	1	1	1	M	4	1	8	6	None	EAM115	mir-16-(1,2,3) 15.05,11.21,18.04	mir-16	TAGCAGCACGTAAATATTGGCG	8		yes		None	None	None	AUTO	TOO_LARGE	158.168	1301.76	0	0	-52.032	26.016	129	129	0	-1	100	PASS	PASS	FAIL	FAIL	PASS	PASS	0	5438.85	2640	8828.14	75	407914
237	CGCCAATATTAAGGTGCTGCTA	080703_008s	NORMAL	NO	1	1	1	E	2	1	2	6	None	EAM116	no		EAM114 control	8		synthetic		None	None	None	AUTO	DETECTED	162.143	461.089	2.55531	-5.35834	0	-104.064	151.851	144.763	14.3205	136	100	PASS	PASS	PASS	PASS	PASS	PASS	0	7342.43	6637	6131.28	98	719558
251	CGCCAATATTAAGGTGCTGCTA	080703_008s	NORMAL	NO	1	1	1	E	2	1	4	6	None	EAM116	no		EAM114 control	8		synthetic		None	None	None	AUTO	DETECTED	162.179	507.321	2.86892	-3.97965	0	-104.064	148.285	138.844	12.4243	124	100	PASS	PASS	PASS	PASS	PASS	PASS	0	5037	5335.5	3634.93	88	443256
265	CGCCAATATTAAGGTGCTGCTA	080703_008s	NORMAL	NO	1	1	1	E	2	1	6	6	None	EAM116	no		EAM114 control	8		synthetic		None	None	None	AUTO	DETECTED	162.152	553.949	2.35067	2.56603	0	-104.064	134.63	123.855	11.3138	125	100	PASS	PASS	PASS	PASS	PASS	PASS	0	4556.42	4448	2971.87	69	314393
279	CGCCAATATTAAGGTGCTGCTA	080703_008s	NORMAL	NO	1	1	1	E	2	1	8	6	None	EAM116	no		EAM114 control	8		synthetic		None	None	None	AUTO	DETECTED	162.16	600.469	2.29609	7.69333	0	-104.064	140.541	135.803	19.1641	107	100	PASS	PASS	PASS	PASS	PASS	PASS	0	3008.38	2753.5	2335.93	86	258721
675	TAACCGATTTCAAATGGTGCTA	080703_008s	NORMAL	NO	1	1	1	M	4	1	1	3	None	EAM117	no, but 17/17 mir-29b-1 18.49,14.78,18.46		TAGCACCATTTGAAATCGGTTA	9		yes	mir-29 like	None	None	None	AUTO	DETECTED	88.1118	1140.36	-10.7273	0	-52.032	26.016	130.073	124.571	12.7142	202	100	PASS	PASS	PASS	PASS	PASS	PASS	0	4261.89	3792	2244.43	70	298332
689	TAACCGATTTCAAATGGTGCTA	080703_008s	NORMAL	NO	1	1	1	M	4	1	3	3	None	EAM117	no, but 17/17 mir-29b-1 18.49,14.78,18.46		TAGCACCATTTGAAATCGGTTA	9		yes	mir-29 like	None	None	None	AUTO	DETECTED	88.175	1187.1	-10.0645	8.26973	-52.032	26.016	127.976	118.523	14.1085	197	100	PASS	PASS	PASS	PASS	PASS	PASS	0	1813.74	1660.5	871.454	66	119707
703	TAACCGATTTCAAATGGTGCTA	080703_008s	NORMAL	NO	1	1	1	M	4	1	5	3	None	EAM117	no, but 17/17 mir-29b-1 18.49,14.78,18.46		TAGCACCATTTGAAATCGGTTA	9		yes	mir-29 like	None	None	None	AUTO	DETECTED	87.94	1233.47	-13.2813	11.4947	-52.032	26.016	122.207	114.131	11.7635	175	100	PASS	PASS	PASS	PASS	PASS	PASS	0	1296.47	1223	615.538	60	77788
717	TAACCGATTTCAAATGGTGCTA	080703_008s	NORMAL	NO	1	1	1	M	4	1	7	3	None	EAM117	no, but 17/17 mir-29b-1 18.49,14.78,18.46		TAGCACCATTTGAAATCGGTTA	9		yes	mir-29 like	None	None	None	AUTO	DETECTED	88.0616	1280.14	-11.8588	18.5831	-52.032	26.016	123.402	119.214	12.4103	185	100	PASS	PASS	PASS	PASS	PASS	PASS	0	931.597	867	425.85	67	62417
227	TAACCGATTTGAAAAGGTGCTA	080703_008s	NORMAL	NO	1	1	1	E	2	1	1	3	None	EAM118	no		EAM115 control	9		synthetic		None	None	None	AUTO	DETECTED	92.5727	437.845	-2.33291	-7.95414	0	-104.064	106.683	95.6253	17.1531	127	100	PASS	PASS	PASS	PASS	PASS	PASS	0	142.419	148	37.9249	43	6124
241	TAACCGATTTGAAAAGGTGCTA	080703_008s	NORMAL	NO	1	1	1	E	2	1	3	3	None	EAM118	no		EAM115 control	9		synthetic		None	None	None	AUTO	DETECTED	92.7941	484.441	0.387148	-1.83719	0	-104.064	99.9528	93.5498	21.1933	125	100	PASS	PASS	PASS	PASS	PASS	PASS	0	138.85	133	31.5567	40	5554
255	TAACCGATTTGAAAAGGTGCTA	080703_008s	NORMAL	NO	1	1	1	E	2	1	5	3	None	EAM118	no		EAM115 control	9		synthetic		None	None	None	AUTO	LOW_SIGNAL	92.7767	530.708	0	0	0	-104.064	129	129	0	-1	100	PASS	PASS	PASS	PASS	PASS	FAIL	0	100.705	100.5	5.73236	78	7855
269	TAACCGATTTGAAAAGGTGCTA	080703_008s	NORMAL	NO	1	1	1	E	2	1	7	3	None	EAM118	no		EAM115 control	9		synthetic		None	None	None	AUTO	DETECTED	92.413	577.5	-4.88971	8.67227	0	-104.064	91.056	78.048	13.6118	105	100	PASS	PASS	PASS	PASS	PASS	PASS	0	116.844	112	22.6404	32	3739
793	AACACTGATTTCAAATGGTGCTA	080703_008s	NORMAL	NO	1	1	1	O	4	3	2	2	None	EAM119	no	r.ch.6	TAGCACCATTTGAAATCAGTGTT	10		yes		None	None	None	AUTO	DETECTED	763.963	1166.72	2.62399	6.45319	26.016	65.04	124.803	123.041	11.3254	147	100	PASS	PASS	PASS	PASS	PASS	PASS	0	1939.26	1894	1100.25	69	133809
807	AACACTGATTTCAAATGGTGCTA	080703_008s	NORMAL	NO	1	1	1	O	4	3	4	2	None	EAM119	no	r.ch.6	TAGCACCATTTGAAATCAGTGTT	10		yes		None	None	None	AUTO	DETECTED	764.127	1212.8	4.58583	5.88472	26.016	65.04	133.25	122.96	13.8215	155	100	PASS	PASS	PASS	PASS	PASS	PASS	0	2345.91	2264	1335.57	69	161868
821	AACACTGATTTCAAATGGTGCTA	080703_008s	NORMAL	NO	1	1	1	O	4	3	6	2	None	EAM119	no	r.ch.6	TAGCACCATTTGAAATCAGTGTT	10		yes		None	None	None	AUTO	DETECTED	763.983	1259.17	2.55571	9.00652	26.016	65.04	131.145	129.782	13.8727	134	100	PASS	PASS	PASS	PASS	PASS	PASS	0	2168.68	2168.5	1263.64	74	160482
835	AACACTGATTTCAAATGGTGCTA	080703_008s	NORMAL	NO	1	1	1	O	4	3	8	2	None	EAM119	no	r.ch.6	TAGCACCATTTGAAATCAGTGTT	10		yes		None	None	None	AUTO	DETECTED	763.843	1305.59	0	12.8762	26.016	65.04	118.102	111.647	20.633	157	100	PASS	PASS	PASS	PASS	PASS	PASS	0	2589.02	2462.5	1361.8	58	150163
345	AACACTGATTTGAAAAGGTGCTA	080703_008s	NORMAL	NO	1	1	1	G	2	3	2	2	None	EAM120	no		EAM116 control	10		synthetic		None	None	None	AUTO	DETECTED	765.421	467.908	10.9747	-5.63939	39.024	-13.008	125.276	112.547	10.293	86	100	PASS	PASS	PASS	PASS	PASS	PASS	0	607.793	656.5	375.659	58	35252
359	AACACTGATTTGAAAAGGTGCTA	080703_008s	NORMAL	NO	1	1	1	G	2	3	4	2	None	EAM120	no		EAM116 control	10		synthetic		None	None	None	AUTO	DETECTED	765.401	514.401	10.5595	-0.851903	39.024	-13.008	104.064	104.064	7.99549	89	100	PASS	PASS	PASS	PASS	PASS	PASS	0	597.212	556.5	363.133	52	31055
373	AACACTGATTTGAAAAGGTGCTA	080703_008s	NORMAL	NO	1	1	1	G	2	3	6	2	None	EAM120	no		EAM116 control	10		synthetic		None	None	None	AUTO	DETECTED	765.529	560.971	12.0537	4.9304	39.024	-13.008	139.655	116.412	46.2659	95	100	PASS	PASS	PASS	PASS	PASS	PASS	0	493.295	449	350.907	61	30091
387	AACACTGATTTGAAAAGGTGCTA	080703_008s	NORMAL	NO	1	1	1	G	2	3	8	2	None	EAM120	no		EAM116 control	10		synthetic		None	None	None	AUTO	DETECTED	765.391	607.141	10.099	5.49966	39.024	-13.008	109.961	109.961	15.3283	83	100	PASS	PASS	PASS	PASS	PASS	PASS	0	400.466	354	266.774	58	23227
797	CACAAGATCGGATCTACGGGT	080703_008s	NORMAL	NO	1	1	1	O	4	3	2	6	None	EAM121	no	r.ch.12	ACCCGTAGATCCGATCTTGTG	11		yes		None	None	None	AUTO	DETECTED	856.949	1166.48	12.1752	3.67597	26.016	65.04	147.347	135.619	8.02727	185	100	PASS	PASS	PASS	PASS	PASS	PASS	0	11814.9	10984.5	6917.61	84	992448
811	CACAAGATCGGATCTACGGGT	080703_008s	NORMAL	NO	1	1	1	O	4	3	4	6	None	EAM121	no	r.ch.12	ACCCGTAGATCCGATCTTGTG	11		yes		None	None	None	AUTO	DETECTED	856.755	1212.35	9.49082	0	26.016	65.04	145.452	133.093	11.6408	163	100	PASS	PASS	PASS	PASS	PASS	PASS	0	11059	9501.5	6833.57	82	906834
825	CACAAGATCGGATCTACGGGT	080703_008s	NORMAL	NO	1	1	1	O	4	3	6	6	None	EAM121	no	r.ch.12	ACCCGTAGATCCGATCTTGTG	11		yes		None	None	None	AUTO	DETECTED	856.821	1259.18	10.1919	9.49082	26.016	65.04	147.169	137.971	17.2892	147	100	PASS	PASS	PASS	PASS	PASS	PASS	0	8660.3	8208	6865.19	91	788087
839	CACAAGATCGGATCTACGGGT	080703_008s	NORMAL	NO	1	1	1	O	4	3	8	6	None	EAM121	no	r.ch.12	ACCCGTAGATCCGATCTTGTG	11		yes		None	None	None	AUTO	DETECTED	856.615	1305.47	7.35035	11.625	26.016	65.04	138.188	129.064	11.6355	144	100	PASS	PASS	PASS	PASS	PASS	PASS	0	10879.4	10597.5	6875.37	74	805074
349	CACAAGATGGGATGTACGGGT	080703_008s	NORMAL	NO	1	1	1	G	2	3	2	6	None	EAM122	no		EAM117 control	11		synthetic		None	None	None	AUTO	DETECTED	858.1	467.64	16.5426	-8.80446	39.024	-13.008	141.114	139.967	15.5892	112	100	PASS	PASS	PASS	PASS	PASS	PASS	0	3846.75	3237	3014.46	92	353901
363	CACAAGATGGGATGTACGGGT	080703_008s	NORMAL	NO	1	1	1	G	2	3	4	6	None	EAM122	no		EAM117 control	11		synthetic		None	None	None	AUTO	DETECTED	858.033	513.939	15.5073	-6.5437	39.024	-13.008	147.875	145.427	19.6626	102	100	PASS	PASS	PASS	PASS	PASS	PASS	0	3381.32	2537	2931.59	97	327988
377	CACAAGATGGGATGTACGGGT	080703_008s	NORMAL	NO	1	1	1	G	2	3	6	6	None	EAM122	no		EAM117 control	11		synthetic		None	None	None	AUTO	DETECTED	858.078	560.539	15.9424	0	39.024	-13.008	141.903	138.873	13.3227	102	100	PASS	PASS	PASS	PASS	PASS	PASS	0	3915.81	2335	3403.55	89	348507
391	CACAAGATGGGATGTACGGGT	080703_008s	NORMAL	NO	1	1	1	G	2	3	8	6	None	EAM122	no		EAM117 control	11		synthetic		None	None	None	AUTO	DETECTED	857.823	606.651	12.4626	0	39.024	-13.008	138.452	138.256	11.7361	89	100	PASS	PASS	PASS	FAIL	PASS	PASS	0	3712.59	1749	3789.11	87	322995
787	AACTATGCAACCTACTACCTCT	080703_008s	NORMAL	NO	1	1	1	O	4	3	1	3	None	EAM123	let-7d 14.66	let-7d	AGAGGTAGTAGGTTGCATAGTT	12		yes		None	None	None	AUTO	DETECTED	787.5	1143.2	8.86837	0	26.016	65.04	173.417	158.208	17.2682	234	86.2069	PASS	PASS	PASS	PASS	FAIL	PASS	16	28665.7	27486	26767.8	116	3325225
801	AACTATGCAACCTACTACCTCT	080703_008s	NORMAL	NO	1	1	1	O	4	3	3	3	None	EAM123	let-7d 14.66	let-7d	AGAGGTAGTAGGTTGCATAGTT	12		yes		None	None	None	AUTO	DETECTED	787.074	1189.76	3.16387	6.27693	26.016	65.04	162.894	151.307	11.1701	271	79.7619	PASS	PASS	PASS	PASS	FAIL	PASS	18	30697.6	32208	26959.2	105	3223249
815	AACTATGCAACCTACTACCTCT	080703_008s	NORMAL	NO	1	1	1	O	4	3	5	3	None	EAM123	let-7d 14.66	let-7d	AGAGGTAGTAGGTTGCATAGTT	12		yes		None	None	None	AUTO	DETECTED	787	1236	2.04441	7.7362	26.016	65.04	143.088	143.088	6.69916	234	100	PASS	PASS	PASS	PASS	PASS	PASS	0	30906.6	36001	26069.7	97	2997938
829	AACTATGCAACCTACTACCTCT	080703_008s	NORMAL	NO	1	1	1	O	4	3	7	3	None	EAM123	let-7d 14.66	let-7d	AGAGGTAGTAGGTTGCATAGTT	12		yes		None	None	None	AUTO	DETECTED	787.23	1282.58	4.87879	13.64	26.016	65.04	156.81	156.81	16.4543	203	100	PASS	PASS	PASS	FAIL	PASS	PASS	2	23220.8	5312	26060.1	116	2693618
339	AACTATGCAACGTAGTACCTCT	080703_008s	NORMAL	NO	1	1	1	G	2	3	1	3	None	EAM124	no		EAM118 control	12		synthetic		None	None	None	AUTO	DETECTED	788.137	444.581	6.54529	-9.00056	39.024	-13.008	160.879	155.032	13.8108	104	100	PASS	PASS	PASS	FAIL	PASS	PASS	0	7430.56	2909	8371.66	109	809931
353	AACTATGCAACGTAGTACCTCT	080703_008s	NORMAL	NO	1	1	1	G	2	3	3	3	None	EAM124	no		EAM118 control	12		synthetic		None	None	None	AUTO	DETECTED	788.047	490.885	5.21384	-6.67867	39.024	-13.008	157.176	151.816	9.43501	109	100	PASS	PASS	PASS	FAIL	PASS	PASS	0	7825.06	4433	8205.13	105	821631
367	AACTATGCAACGTAGTACCTCT	080703_008s	NORMAL	NO	1	1	1	G	2	3	5	3	None	EAM124	no		EAM118 control	12		synthetic		None	None	None	AUTO	DETECTED	788.109	537.481	5.86646	0	39.024	-13.008	145.034	138.982	13.495	121	100	PASS	PASS	PASS	PASS	PASS	PASS	0	9607.62	6145	9223.41	89	855078
381	AACTATGCAACGTAGTACCTCT	080703_008s	NORMAL	NO	1	1	1	G	2	3	7	3	None	EAM124	no		EAM118 control	12		synthetic		None	None	None	AUTO	DETECTED	788.5	583.71	10.7865	0.794739	39.024	-13.008	144.202	139.945	10.6188	119	100	PASS	PASS	PASS	FAIL	PASS	PASS	0	10131.4	6421.5	10280	90	911827
682	CGGCCTGATTCACAACACCAGCT	080703_008s	NORMAL	NO	1	1	1	M	4	1	2	3	None	EAM125	no	r.ch.4	AGCTGGTGTTGTGAATCAGGCCG	13		yes		None	None	None	AUTO	DETECTED	88.5952	1163.85	-4.51824	5.86408	-52.032	26.016	157.334	131.361	14.9227	233	100	PASS	PASS	PASS	PASS	PASS	PASS	0	15757.2	16227	9223.61	79	1244822
696	CGGCCTGATTCACAACACCAGCT	080703_008s	NORMAL	NO	1	1	1	M	4	1	4	3	None	EAM125	no	r.ch.4	AGCTGGTGTTGTGAATCAGGCCG	13		yes		None	None	None	AUTO	DETECTED	89.0446	1210.23	1.1667	9.1796	-52.032	26.016	151.933	139.445	14.4447	192	100	PASS	PASS	PASS	PASS	PASS	PASS	0	8426.53	8994	5719.68	93	783667
710	CGGCCTGATTCACAACACCAGCT	080703_008s	NORMAL	NO	1	1	1	M	4	1	6	3	None	EAM125	no	r.ch.4	AGCTGGTGTTGTGAATCAGGCCG	13		yes		None	None	None	AUTO	DETECTED	88.1915	1257.01	-10.0899	17.6669	-52.032	26.016	145.296	123.055	14.0107	184	100	PASS	PASS	PASS	PASS	PASS	PASS	0	6570.45	6669	2688.85	69	453361
724	CGGCCTGATTCACAACACCAGCT	080703_008s	NORMAL	NO	1	1	1	M	4	1	8	3	None	EAM125	no	r.ch.4	AGCTGGTGTTGTGAATCAGGCCG	13		yes		None	None	None	AUTO	DETECTED	88.7159	1303.22	-3.42806	18.7053	-52.032	26.016	147.752	122.153	17.9273	190	100	PASS	PASS	PASS	PASS	PASS	PASS	0	6346.8	6632	2928.25	69	437929
234	CGGCCTGATTGAGAACACCAGCT	080703_008s	NORMAL	NO	1	1	1	E	2	1	2	3	None	EAM126	no		EAM119 control	13		synthetic		None	None	None	AUTO	DETECTED	93	461.093	3.14502	-5.5469	0	-104.064	143.088	143.088	8.50762	156	100	PASS	PASS	PASS	PASS	PASS	PASS	0	15979.6	14275	13101.7	97	1550025
248	CGGCCTGATTGAGAACACCAGCT	080703_008s	NORMAL	NO	1	1	1	E	2	1	4	3	None	EAM126	no		EAM119 control	13		synthetic		None	None	None	AUTO	DETECTED	92.8119	507.794	0.538791	1.93127	0	-104.064	151.475	141.915	17.4669	150	100	PASS	PASS	PASS	PASS	PASS	PASS	0	11644.9	13582	8888.27	94	1094621
262	CGGCCTGATTGAGAACACCAGCT	080703_008s	NORMAL	NO	1	1	1	E	2	1	6	3	None	EAM126	no		EAM119 control	13		synthetic		None	None	None	AUTO	DETECTED	93.119	554.395	4.37394	8.12524	0	-104.064	147.601	139.13	13.495	141	100	PASS	PASS	PASS	PASS	PASS	PASS	0	9754.66	10388	7706.29	89	868165
276	CGGCCTGATTGAGAACACCAGCT	080703_008s	NORMAL	NO	1	1	1	E	2	1	8	3	None	EAM126	no		EAM119 control	13		synthetic		None	None	None	AUTO	DETECTED	92.9074	600.759	1.46106	11.2288	0	-104.064	144.766	144.154	15.1172	127	100	PASS	PASS	PASS	PASS	PASS	PASS	0	8670.39	7485	7210.52	95	823687
686	TCATAGCCCTGTACAATGCTGCT	080703_008s	NORMAL	NO	1	1	1	M	4	1	2	7	None	EAM127	no	AL353194.13	AGCAGCATTGTACAGGGCTATGA	14		yes		None	None	None	AUTO	DETECTED	181.613	1163.22	5.46215	-2.0198	-52.032	26.016	145.434	133.792	10.4846	127	100	PASS	PASS	PASS	PASS	PASS	PASS	0	3330.58	3424	1914.54	83	276438
700	TCATAGCCCTGTACAATGCTGCT	080703_008s	NORMAL	NO	1	1	1	M	4	1	4	7	None	EAM127	no	AL353194.13	AGCAGCATTGTACAGGGCTATGA	14		yes		None	None	None	AUTO	DETECTED	181	1210.11	-2.67679	7.83465	-52.032	26.016	117.072	117.072	9.85093	137	100	PASS	PASS	PASS	PASS	PASS	PASS	0	2828.68	2797	1350.45	65	183864
714	TCATAGCCCTGTACAATGCTGCT	080703_008s	NORMAL	NO	1	1	1	M	4	1	6	7	None	EAM127	no	AL353194.13	AGCAGCATTGTACAGGGCTATGA	14		yes		None	None	None	AUTO	DETECTED	181.433	1256.47	2.79052	10.9072	-52.032	26.016	135.804	128.149	16.6022	121	100	PASS	PASS	PASS	PASS	PASS	PASS	0	2325.77	2395	1063.02	69	160478
728	TCATAGCCCTGTACAATGCTGCT	080703_008s	NORMAL	NO	1	1	1	M	4	1	8	7	None	EAM127	no	AL353194.13	AGCAGCATTGTACAGGGCTATGA	14		yes		None	None	None	AUTO	DETECTED	181.307	1302.86	0.994615	14.4435	-52.032	26.016	135.755	127.486	8.87167	125	100	PASS	PASS	PASS	PASS	PASS	PASS	0	2878.74	2917	1491.18	73	210148
238	TCATAGCCCTGAAGAATGCTGCT	080703_008s	NORMAL	NO	1	1	1	E	2	1	2	7	None	EAM128	no		EAM121 control	14		synthetic		None	None	None	AUTO	DETECTED	185.56	460.534	7.16337	-12.4991	0	-104.064	157.191	144.578	14.002	114	100	PASS	PASS	PASS	PASS	PASS	PASS	0	8341.15	7610	7015.98	93	775727
252	TCATAGCCCTGAAGAATGCTGCT	080703_008s	NORMAL	NO	1	1	1	E	2	1	4	7	None	EAM128	no		EAM121 control	14		synthetic		None	None	None	AUTO	DETECTED	185.5	507.314	6.22533	-3.98164	0	-104.064	130.08	130.08	14.04	123	100	PASS	PASS	PASS	PASS	PASS	PASS	0	5991.5	6141.5	4023.01	80	479320
266	TCATAGCCCTGAAGAATGCTGCT	080703_008s	NORMAL	NO	1	1	1	E	2	1	6	7	None	EAM128	no		EAM121 control	14		synthetic		None	None	None	AUTO	DETECTED	185.541	553.459	6.59649	-3.73075	0	-104.064	137.971	128.773	9.35722	107	100	PASS	PASS	PASS	PASS	PASS	PASS	0	5513.96	5175	3709.61	73	402519
280	TCATAGCCCTGAAGAATGCTGCT	080703_008s	NORMAL	NO	1	1	1	E	2	1	8	7	None	EAM128	no		EAM121 control	14		synthetic		None	None	None	AUTO	DETECTED	185.539	600.118	6.41567	3.20278	0	-104.064	144.121	139.916	11.8844	96	100	PASS	PASS	PASS	PASS	PASS	PASS	0	3631.86	2838.5	3073.6	90	326867
676	AGGCATTCACCGCGTGCCTTAT	080703_008s	NORMAL	NO	1	1	1	M	4	1	1	4	None	EAM129	no	48.P5.M13F	ATAAGGCACGCGGTGAATGCCT	15		yes		None	None	None	AUTO	TOO_LARGE	111.999	1140.33	0	0	-52.032	26.016	129	129	0	-1	100	PASS	FAIL	FAIL	PASS	PASS	PASS	0	51142.6	61082	17846.5	73	3733409
690	AGGCATTCACCGCGTGCCTTAT	080703_008s	NORMAL	NO	1	1	1	M	4	1	3	4	None	EAM129	no	48.P5.M13F	ATAAGGCACGCGGTGAATGCCT	15		yes		None	None	None	AUTO	TOO_LARGE	112.011	1186.46	0	0	-52.032	26.016	129	129	0	-1	100	PASS	PASS	FAIL	PASS	PASS	PASS	0	53922.1	62524	17235.8	73	3936312
704	AGGCATTCACCGCGTGCCTTAT	080703_008s	NORMAL	NO	1	1	1	M	4	1	5	4	None	EAM129	no	48.P5.M13F	ATAAGGCACGCGGTGAATGCCT	15		yes		None	None	None	AUTO	TOO_LARGE	112.024	1232.58	0	0	-52.032	26.016	129	129	0	-1	100	PASS	PASS	FAIL	PASS	PASS	PASS	0	49124.9	60415.5	20318.2	76	3733495
718	AGGCATTCACCGCGTGCCTTAT	080703_008s	NORMAL	NO	1	1	1	M	4	1	7	4	None	EAM129	no	48.P5.M13F	ATAAGGCACGCGGTGAATGCCT	15		yes		None	None	None	AUTO	TOO_LARGE	112.036	1278.71	0	0	-52.032	26.016	129	129	0	-1	100	PASS	FAIL	FAIL	PASS	PASS	PASS	0	50406.3	63788.5	21865.5	76	3830878
228	AGGCATTCAGCGGGTGCCTTAT	080703_008s	NORMAL	NO	1	1	1	E	2	1	1	4	None	EAM130	no		EAM123 control	15		synthetic		None	None	None	AUTO	DETECTED	115.658	437.598	-2.04103	-11.0966	0	-104.064	167.518	160.887	13.3557	237	100	PASS	PASS	PASS	PASS	PASS	PASS	0	27350.7	30912	24666.3	119	3254737
242	AGGCATTCAGCGGGTGCCTTAT	080703_008s	NORMAL	NO	1	1	1	E	2	1	3	4	None	EAM130	no		EAM123 control	15		synthetic		None	None	None	AUTO	DETECTED	115.748	484.041	-1.02727	-6.95774	0	-104.064	161.425	151.813	12.0954	223	100	PASS	PASS	PASS	PASS	PASS	PASS	0	30156.8	33224	23938.1	106	3196616
256	AGGCATTCAGCGGGTGCCTTAT	080703_008s	NORMAL	NO	1	1	1	E	2	1	5	4	None	EAM130	no		EAM123 control	15		synthetic		None	None	None	AUTO	DETECTED	115.537	530.529	-3.93648	-2.24051	0	-104.064	166.584	164.552	13.8591	226	100	PASS	PASS	PASS	PASS	PASS	PASS	4	29626.2	22944	28904.2	121	3584767
270	AGGCATTCAGCGGGTGCCTTAT	080703_008s	NORMAL	NO	1	1	1	E	2	1	7	4	None	EAM130	no		EAM123 control	15		synthetic		None	None	None	AUTO	DETECTED	115.883	576.952	0.402332	1.626	0	-104.064	151.768	146.36	11.3382	285	100	PASS	PASS	PASS	PASS	PASS	PASS	0	30193.1	28979	23288.3	99	2989114
794	ACAGGCCGGGACAAGTGCAATAT	080703_008s	NORMAL	NO	1	1	1	O	4	3	2	3	None	EAM131	no	r.ch.5	ATATTGCACTTGTCCCGGCCTGT	16		yes		None	None	None	AUTO	DETECTED	787.511	1166.71	8.92791	6.47701	26.016	65.04	132.722	130.595	11.5871	163	100	PASS	PASS	PASS	PASS	PASS	PASS	0	2683.9	2331.5	1678.94	80	214712
808	ACAGGCCGGGACAAGTGCAATAT	080703_008s	NORMAL	NO	1	1	1	O	4	3	4	3	None	EAM131	no	r.ch.5	ATATTGCACTTGTCCCGGCCTGT	16		yes		None	None	None	AUTO	DETECTED	787.5	1213.19	8.6286	10.9723	26.016	65.04	130.08	117.072	15.1968	174	100	PASS	PASS	PASS	PASS	PASS	PASS	0	2874.32	2571	1268.12	62	178208
822	ACAGGCCGGGACAAGTGCAATAT	080703_008s	NORMAL	NO	1	1	1	O	4	3	6	3	None	EAM131	no	r.ch.5	ATATTGCACTTGTCCCGGCCTGT	16		yes		None	None	None	AUTO	DETECTED	787.466	1259.24	8.01964	9.98466	26.016	65.04	133.291	120.347	13.8727	149	100	PASS	PASS	PASS	PASS	PASS	PASS	0	2582.58	2241	1319.87	66	170450
836	ACAGGCCGGGACAAGTGCAATAT	080703_008s	NORMAL	NO	1	1	1	O	4	3	8	3	None	EAM131	no	r.ch.5	ATATTGCACTTGTCCCGGCCTGT	16		yes		None	None	None	AUTO	DETECTED	787.408	1305.92	7.11057	17.2683	26.016	65.04	122.208	122.135	15.9953	178	100	PASS	PASS	PASS	PASS	PASS	PASS	0	2558.19	2458	1368.04	67	171399
346	ACAGGCCGGGAGAAGAGCAATAT	080703_008s	NORMAL	NO	1	1	1	G	2	3	2	3	None	EAM132	no		EAM125 control	16		synthetic		None	None	None	AUTO	DETECTED	788.826	467.972	15.4248	-4.72675	39.024	-13.008	135.674	129.425	11.3138	87	100	PASS	PASS	PASS	PASS	PASS	PASS	0	422.605	453	167.685	76	32118
360	ACAGGCCGGGAGAAGAGCAATAT	080703_008s	NORMAL	NO	1	1	1	G	2	3	4	3	None	EAM132	no		EAM125 control	16		synthetic		None	None	None	AUTO	DETECTED	788.649	514.718	12.9699	3.35124	39.024	-13.008	133.752	120.834	13.8728	92	100	PASS	PASS	PASS	PASS	PASS	PASS	0	425.612	452	159.499	67	28516
374	ACAGGCCGGGAGAAGAGCAATAT	080703_008s	NORMAL	NO	1	1	1	G	2	3	6	3	None	EAM132	no		EAM125 control	16		synthetic		None	None	None	AUTO	DETECTED	788.793	561.34	14.6824	9.80522	39.024	-13.008	123.21	118.412	13.4409	111	100	PASS	PASS	PASS	PASS	PASS	PASS	0	454.954	508	169.921	65	29572
388	ACAGGCCGGGAGAAGAGCAATAT	080703_008s	NORMAL	NO	1	1	1	G	2	3	8	3	None	EAM132	no		EAM125 control	16		synthetic		None	None	None	AUTO	DETECTED	788.5	607.5	10.7064	10.2546	39.024	-13.008	104.064	104.064	6.97118	105	100	PASS	PASS	PASS	PASS	PASS	PASS	0	554.192	572.5	169.792	52	28818
798	ACACCAATGCCCTAGGGGATGCG	080703_008s	NORMAL	NO	1	1	1	O	4	3	2	7	None	EAM133	no	r.ch.9	CGCATCCCCTAGGGCATTGGTGT	17		yes		None	None	None	AUTO	DETECTED	880.315	1166.09	16.1282	0	26.016	65.04	130.859	118.051	11.2893	112	100	PASS	PASS	PASS	PASS	PASS	PASS	0	1464.54	1326	580.721	65	95195
812	ACACCAATGCCCTAGGGGATGCG	080703_008s	NORMAL	NO	1	1	1	O	4	3	4	7	None	EAM133	no	r.ch.9	CGCATCCCCTAGGGCATTGGTGT	17		yes		None	None	None	AUTO	DETECTED	880.441	1212.79	17.6065	6.19277	26.016	65.04	132.597	119.624	16.5521	123	100	PASS	PASS	PASS	PASS	PASS	PASS	0	1219.47	1141	600.145	66	80485
826	ACACCAATGCCCTAGGGGATGCG	080703_008s	NORMAL	NO	1	1	1	O	4	3	6	7	None	EAM133	no	r.ch.9	CGCATCCCCTAGGGCATTGGTGT	17		yes		None	None	None	AUTO	DETECTED	880.151	1259.15	13.6662	9.19865	26.016	65.04	128.773	119.575	9.98412	122	100	PASS	PASS	PASS	PASS	PASS	PASS	0	1121.97	1005	499.504	67	75172
840	ACACCAATGCCCTAGGGGATGCG	080703_008s	NORMAL	NO	1	1	1	O	4	3	8	7	None	EAM133	no	r.ch.9	CGCATCCCCTAGGGCATTGGTGT	17		yes		None	None	None	AUTO	DETECTED	880.092	1305.42	12.746	11.0835	26.016	65.04	125.276	112.547	10.293	103	100	PASS	PASS	PASS	PASS	PASS	PASS	0	1464.86	1396	666.168	58	84962
350	ACACCAATGGCGTAGGGGATGCG	080703_008s	NORMAL	NO	1	1	1	G	2	3	2	7	None	EAM134	no		EAM127 control	17		synthetic		None	None	None	AUTO	DETECTED	881.6	467.444	22.2305	-11.2681	39.024	-13.008	132.443	130.665	15.3066	85	100	PASS	PASS	PASS	PASS	PASS	PASS	0	635.646	675	277.833	79	50216
364	ACACCAATGGCGTAGGGGATGCG	080703_008s	NORMAL	NO	1	1	1	G	2	3	4	7	None	EAM134	no		EAM127 control	17		synthetic		None	None	None	AUTO	DETECTED	881.335	513.959	18.6268	-6.20945	39.024	-13.008	132.512	126.173	12.7142	85	100	PASS	PASS	PASS	PASS	PASS	PASS	0	636.397	693	258.55	73	46457
378	ACACCAATGGCGTAGGGGATGCG	080703_008s	NORMAL	NO	1	1	1	G	2	3	6	7	None	EAM134	no		EAM127 control	17		synthetic		None	None	None	AUTO	DETECTED	881.357	560.825	18.7514	3.42111	39.024	-13.008	122.713	122.713	14.4889	90	100	PASS	PASS	PASS	PASS	PASS	PASS	0	708.559	739	310.657	68	48182
392	ACACCAATGGCGTAGGGGATGCG	080703_008s	NORMAL	NO	1	1	1	G	2	3	8	7	None	EAM134	no		EAM127 control	17		synthetic		None	None	None	AUTO	DETECTED	881.352	606.92	18.5227	3.02573	39.024	-13.008	128.818	123.245	14.3203	79	100	PASS	PASS	PASS	PASS	PASS	PASS	0	870.638	911	474.208	69	60074
788	CAACAAACATTTAATGAGGCC	080703_008s	NORMAL	NO	1	1	1	O	4	3	1	4	None	EAM135	no	r.ch.10	GGCCTCATTAAATGTTTGTTG	18		yes		None	None	None	AUTO	LOW_SIGNAL	809.881	1143.15	0	0	26.016	65.04	129	129	0	-1	100	PASS	PASS	PASS	PASS	PASS	FAIL	0	117.649	117	5.61171	74	8706
802	CAACAAACATTTAATGAGGCC	080703_008s	NORMAL	NO	1	1	1	O	4	3	3	4	None	EAM135	no	r.ch.10	GGCCTCATTAAATGTTTGTTG	18		yes		None	None	None	AUTO	LOW_SIGNAL	809.893	1189.27	0	0	26.016	65.04	129	129	0	-1	100	PASS	PASS	PASS	PASS	PASS	FAIL	0	133.56	133	5.61667	75	10017
816	CAACAAACATTTAATGAGGCC	080703_008s	NORMAL	NO	1	1	1	O	4	3	5	4	None	EAM135	no	r.ch.10	GGCCTCATTAAATGTTTGTTG	18		yes		None	None	None	AUTO	LOW_SIGNAL	809.906	1235.4	0	0	26.016	65.04	129	129	0	-1	100	PASS	PASS	PASS	PASS	PASS	FAIL	0	121.613	120	7.69502	75	9121
830	CAACAAACATTTAATGAGGCC	080703_008s	NORMAL	NO	1	1	1	O	4	3	7	4	None	EAM135	no	r.ch.10	GGCCTCATTAAATGTTTGTTG	18		yes		None	None	None	AUTO	LOW_SIGNAL	809.918	1281.53	0	0	26.016	65.04	129	129	0	-1	100	PASS	PASS	PASS	PASS	PASS	FAIL	0	115.76	114	7.94083	79	9145
340	CAACAAAGATTAAATGAGGCC	080703_008s	NORMAL	NO	1	1	1	G	2	3	1	4	None	EAM136	no		EAM129 control	18		synthetic		None	None	None	AUTO	DETECTED	811.934	444.689	16.0949	-7.51549	39.024	-13.008	103.205	98.8608	14.5982	99	100	PASS	PASS	PASS	PASS	PASS	PASS	0	101.279	102	8.20953	43	4355
354	CAACAAAGATTAAATGAGGCC	080703_008s	NORMAL	NO	1	1	1	G	2	3	3	4	None	EAM136	no		EAM129 control	18		synthetic		None	None	None	AUTO	DETECTED	811.7	491.173	12.8921	-2.85066	39.024	-13.008	107.113	96.8167	12.3793	103	100	PASS	PASS	PASS	PASS	PASS	PASS	0	110.209	110	7.94193	43	4739
368	CAACAAAGATTAAATGAGGCC	080703_008s	NORMAL	NO	1	1	1	G	2	3	5	4	None	EAM136	no		EAM129 control	18		synthetic		None	None	None	AUTO	DETECTED	811.846	537.5	14.6324	0	39.024	-13.008	104.064	91.056	23.9119	103	100	PASS	PASS	PASS	PASS	PASS	PASS	0	110.132	108.5	8.55877	38	4185
382	CAACAAAGATTAAATGAGGCC	080703_008s	NORMAL	NO	1	1	1	G	2	3	7	4	None	EAM136	no		EAM129 control	18		synthetic		None	None	None	AUTO	DETECTED	811.904	583.885	15.2239	3.14561	39.024	-13.008	98.6553	96.4155	11.9013	102	100	PASS	PASS	PASS	PASS	PASS	PASS	0	109.558	109	7.2088	43	4711
683	CCGACCATGGCTGTAGACTGTTA	080703_008s	NORMAL	NO	1	1	1	M	4	1	2	4	None	EAM137	no	r.ch.3	TAACAGTCTACAGCCATGGTCGG	19		yes		None	None	None	AUTO	DETECTED	111.986	1163.35	-0.249696	0	-52.032	26.016	122.686	109.974	12.2557	227	100	PASS	PASS	PASS	PASS	PASS	PASS	0	456.544	439	132.927	57	26023
697	CCGACCATGGCTGTAGACTGTTA	080703_008s	NORMAL	NO	1	1	1	M	4	1	4	4	None	EAM137	no	r.ch.3	TAACAGTCTACAGCCATGGTCGG	19		yes		None	None	None	AUTO	DETECTED	111.969	1210.08	-0.635454	7.25031	-52.032	26.016	119.585	97.5433	15.3283	228	100	PASS	PASS	PASS	PASS	PASS	PASS	0	304.956	299	58.452	45	13723
711	CCGACCATGGCTGTAGACTGTTA	080703_008s	NORMAL	NO	1	1	1	M	4	1	6	4	None	EAM137	no	r.ch.3	TAACAGTCTACAGCCATGGTCGG	19		yes		None	None	None	AUTO	DETECTED	111.518	1256.43	-6.66041	10.1768	-52.032	26.016	106.22	96.4547	21.8582	203	100	PASS	PASS	PASS	PASS	PASS	PASS	0	256.476	259.5	31.9659	42	10772
725	CCGACCATGGCTGTAGACTGTTA	080703_008s	NORMAL	NO	1	1	1	M	4	1	8	4	None	EAM137	no	r.ch.3	TAACAGTCTACAGCCATGGTCGG	19		yes		None	None	None	AUTO	DETECTED	111.571	1303	-6.1235	15.9774	-52.032	26.016	110.146	97.4652	15.0611	225	100	PASS	PASS	PASS	PASS	PASS	PASS	0	243.932	247.5	37.0024	44	10733
235	CCGACCATGGGTGAAGACTGTTA	080703_008s	NORMAL	NO	1	1	1	E	2	1	2	4	None	EAM138	no		EAM131 control	19		synthetic		None	None	None	AUTO	DETECTED	116.047	461.073	2.93611	-5.72554	0	-104.064	123.381	119.511	13.4409	152	100	PASS	PASS	PASS	PASS	PASS	PASS	0	779.928	711	379.017	69	53815
249	CCGACCATGGGTGAAGACTGTTA	080703_008s	NORMAL	NO	1	1	1	E	2	1	4	4	None	EAM138	no		EAM131 control	19		synthetic		None	None	None	AUTO	DETECTED	116	507.605	2.16916	0	0	-104.064	117.072	104.064	10.293	149	100	PASS	PASS	PASS	PASS	PASS	PASS	0	560.8	529	194.998	50	28040
263	CCGACCATGGGTGAAGACTGTTA	080703_008s	NORMAL	NO	1	1	1	E	2	1	6	4	None	EAM138	no		EAM131 control	19		synthetic		None	None	None	AUTO	DETECTED	115.75	553.9	-1.24262	1.76415	0	-104.064	111.044	104.135	11.8574	153	100	PASS	PASS	PASS	PASS	PASS	PASS	0	497.608	466	163.692	51	25378
277	CCGACCATGGGTGAAGACTGTTA	080703_008s	NORMAL	NO	1	1	1	E	2	1	8	4	None	EAM138	no		EAM131 control	19		synthetic		None	None	None	AUTO	DETECTED	116.106	600.212	3.22917	4.19124	0	-104.064	117.593	105.284	18.0003	122	100	PASS	PASS	PASS	PASS	PASS	PASS	0	390.392	392	152.4	51	19910
673	TAACCCATGGAATTCAGTTCTCA	080703_008s	NORMAL	NO	1	1	1	M	4	1	1	1	None	EAM139	no	r.ch.7	TGAGAACTGAATTCCATGGGTTA	20		yes		None	None	None	AUTO	DETECTED	42.1105	1139.94	-9.11142	-5.31943	-52.032	26.016	143.651	130.647	14.3073	156	100	PASS	PASS	PASS	PASS	PASS	PASS	0	4862.66	4869	2879.33	79	384150
687	TAACCCATGGAATTCAGTTCTCA	080703_008s	NORMAL	NO	1	1	1	M	4	1	3	1	None	EAM139	no	r.ch.7	TGAGAACTGAATTCCATGGGTTA	20		yes		None	None	None	AUTO	DETECTED	41.8804	1186.1	-12.2643	-4.92564	-52.032	26.016	143.224	117.345	12.8	136	100	PASS	PASS	PASS	PASS	PASS	PASS	0	3171.47	3558.5	1301.58	66	209317
701	TAACCCATGGAATTCAGTTCTCA	080703_008s	NORMAL	NO	1	1	1	M	4	1	5	1	None	EAM139	no	r.ch.7	TGAGAACTGAATTCCATGGGTTA	20		yes		None	None	None	AUTO	DETECTED	41.9471	1232.87	-11.5575	3.41873	-52.032	26.016	133.921	128.718	11.1433	134	100	PASS	PASS	PASS	PASS	PASS	PASS	0	2103.08	2148	1146.28	73	153525
715	TAACCCATGGAATTCAGTTCTCA	080703_008s	NORMAL	NO	1	1	1	M	4	1	7	1	None	EAM139	no	r.ch.7	TGAGAACTGAATTCCATGGGTTA	20		yes		None	None	None	AUTO	DETECTED	42.2093	1278.98	-8.30616	3.24247	-52.032	26.016	135.637	123.006	15.1968	136	100	PASS	PASS	PASS	PASS	PASS	PASS	0	2066.42	2169	920.851	69	142583
225	TAACCCATGGAAATGAGTTCTCA	080703_008s	NORMAL	NO	1	1	1	E	2	1	1	1	None	EAM140	no		EAM133 control	20		synthetic		None	None	None	AUTO	LOW_SIGNAL	46.6266	438.469	0	0	0	-104.064	129	129	0	-1	100	PASS	PASS	PASS	PASS	PASS	FAIL	0	86.5405	85	5.27644	74	6404
239	TAACCCATGGAAATGAGTTCTCA	080703_008s	NORMAL	NO	1	1	1	E	2	1	3	1	None	EAM140	no		EAM133 control	20		synthetic		None	None	None	AUTO	LOW_SIGNAL	46.6389	484.595	0	0	0	-104.064	129	129	0	-1	100	PASS	PASS	PASS	PASS	PASS	FAIL	0	89.3462	89	5.13664	78	6969
253	TAACCCATGGAAATGAGTTCTCA	080703_008s	NORMAL	NO	1	1	1	E	2	1	5	1	None	EAM140	no		EAM133 control	20		synthetic		None	None	None	AUTO	LOW_SIGNAL	46.6512	530.72	0	0	0	-104.064	129	129	0	-1	100	PASS	PASS	PASS	PASS	PASS	FAIL	0	82.8462	83	2.28534	78	6462
267	TAACCCATGGAAATGAGTTCTCA	080703_008s	NORMAL	NO	1	1	1	E	2	1	7	1	None	EAM140	no		EAM133 control	20		synthetic		None	None	None	AUTO	LOW_SIGNAL	46.6635	576.846	0	0	0	-104.064	129	129	0	-1	100	PASS	PASS	PASS	PASS	PASS	FAIL	0	86.2051	86	4.3555	78	6724
677	TAACTATACAATCTACTACCTCA	080703_008s	NORMAL	NO	1	1	1	M	4	1	1	5	None	EAM141	no	let-7f	TGAGGTAGTAGATTGTATAGTTA	21		yes		None	None	None	AUTO	TOO_LARGE	135.062	1140.33	0	0	-52.032	26.016	129	129	0	-1	100	PASS	FAIL	FAIL	PASS	PASS	PASS	0	38361.2	40408	19807	73	2800371
691	TAACTATACAATCTACTACCTCA	080703_008s	NORMAL	NO	1	1	1	M	4	1	3	5	None	EAM141	no	let-7f	TGAGGTAGTAGATTGTATAGTTA	21		yes		None	None	None	AUTO	DETECTED	134.657	1186.4	-5.42284	0	-52.032	26.016	135.608	129.494	16.6022	530	100	PASS	PASS	FAIL	PASS	PASS	PASS	0	32800.8	32953	19159	75	2460062
705	TAACTATACAATCTACTACCTCA	080703_008s	NORMAL	NO	1	1	1	M	4	1	5	5	None	EAM141	no	let-7f	TGAGGTAGTAGATTGTATAGTTA	21		yes		None	None	None	AUTO	DETECTED	134.5	1233	-7.62882	5.49728	-52.032	26.016	130.08	117.072	7.91589	290	100	PASS	FAIL	FAIL	PASS	PASS	PASS	0	34353	36490.5	18388.3	62	2129885
719	TAACTATACAATCTACTACCTCA	080703_008s	NORMAL	NO	1	1	1	M	4	1	7	5	None	EAM141	no	let-7f	TGAGGTAGTAGATTGTATAGTTA	21		yes		None	None	None	AUTO	TOO_LARGE	135.099	1278.7	0	0	-52.032	26.016	129	129	0	-1	100	PASS	FAIL	FAIL	PASS	PASS	PASS	0	31268.1	32786	20341.1	76	2376375
229	TAACTATACAATGTAGTACCTCA	080703_008s	NORMAL	NO	1	1	1	E	2	1	1	5	None	EAM142	no		EAM135 control	21		synthetic		None	None	None	AUTO	LOW_SIGNAL	138.877	438.445	0	0	0	-104.064	129	129	0	-1	100	PASS	PASS	PASS	FAIL	PASS	FAIL	0	100.867	104	15.3177	75	7565
243	TAACTATACAATGTAGTACCTCA	080703_008s	NORMAL	NO	1	1	1	E	2	1	3	5	None	EAM142	no		EAM135 control	21		synthetic		None	None	None	AUTO	LOW_SIGNAL	138.89	484.57	0	0	0	-104.064	129	129	0	-1	100	PASS	PASS	PASS	FAIL	PASS	FAIL	0	104.785	106	12.9255	79	8278
257	TAACTATACAATGTAGTACCTCA	080703_008s	NORMAL	NO	1	1	1	E	2	1	5	5	None	EAM142	no		EAM135 control	21		synthetic		None	None	None	AUTO	LOW_SIGNAL	138.902	530.696	0	0	0	-104.064	129	129	0	-1	100	PASS	PASS	PASS	PASS	PASS	FAIL	0	103.449	103.5	12.5104	78	8069
271	TAACTATACAATGTAGTACCTCA	080703_008s	NORMAL	NO	1	1	1	E	2	1	7	5	None	EAM142	no		EAM135 control	21		synthetic		None	None	None	AUTO	LOW_SIGNAL	138.914	576.821	0	0	0	-104.064	129	129	0	-1	100	PASS	PASS	PASS	FAIL	PASS	FAIL	0	99.5526	100	12.2653	76	7566
795	TAACCATACAACCTATTACCTCA	080703_008s	NORMAL	NO	1	1	1	O	4	3	2	4	None	EAM143	no	let-7c, like	TGAGGTAATAGGTTGTATGGTTA	22		yes		None	None	None	AUTO	DETECTED	810.623	1166.3	9.5726	0	26.016	65.04	168.743	157.19	12.8711	269	100	PASS	PASS	PASS	PASS	PASS	PASS	3	31872	36538	28056.2	116	3697156
809	TAACCATACAACCTATTACCTCA	080703_008s	NORMAL	NO	1	1	1	O	4	3	4	4	None	EAM143	no	let-7c, like	TGAGGTAATAGGTTGTATGGTTA	22		yes		None	None	None	AUTO	DETECTED	810.583	1212.33	8.88742	0	26.016	65.04	164.46	148.27	13.4104	281	68.6275	PASS	PASS	PASS	PASS	FAIL	PASS	23	34995.2	43320.5	28210.3	102	3569513
823	TAACCATACAACCTATTACCTCA	080703_008s	NORMAL	NO	1	1	1	O	4	3	6	4	None	EAM143	no	let-7c, like	TGAGGTAATAGGTTGTATGGTTA	22		yes		None	None	None	AUTO	DETECTED	810.641	1259	9.48129	6.99942	26.016	65.04	156.096	143.088	10.2542	235	48.6842	FAIL	PASS	PASS	PASS	FAIL	PASS	31	35754.6	44776	28651.6	95	3396688
837	TAACCATACAACCTATTACCTCA	080703_008s	NORMAL	NO	1	1	1	O	4	3	8	4	None	EAM143	no	let-7c, like	TGAGGTAATAGGTTGTATGGTTA	22		yes		None	None	None	AUTO	DETECTED	810.606	1305.29	8.86837	9.11926	26.016	65.04	151.645	140.672	9.73275	266	64.5604	PASS	PASS	PASS	PASS	FAIL	PASS	24	34652.9	40996	28806.5	91	3153414
347	TAACCATAGAACGTATTACCTCA	080703_008s	NORMAL	NO	1	1	1	G	2	3	2	4	None	EAM144	no		EAM137 control	22		synthetic		None	None	None	AUTO	DETECTED	811.589	467.929	11.5313	-5.21066	39.024	-13.008	106.458	105.581	26.7822	87	100	PASS	PASS	PASS	PASS	PASS	PASS	0	88.75	89.5	4.75219	52	4615
361	TAACCATAGAACGTATTACCTCA	080703_008s	NORMAL	NO	1	1	1	G	2	3	4	4	None	EAM144	no		EAM137 control	22		synthetic		None	None	None	AUTO	DETECTED	811.576	514.123	11.1922	-4.31827	39.024	-13.008	104.594	96.941	21.574	90	100	PASS	PASS	PASS	PASS	PASS	PASS	0	95.8372	95	12.1634	43	4121
375	TAACCATAGAACGTATTACCTCA	080703_008s	NORMAL	NO	1	1	1	G	2	3	6	4	None	EAM144	no		EAM137 control	22		synthetic		None	None	None	AUTO	DETECTED	811.745	560.418	13.2359	-2.10316	39.024	-13.008	92.3911	91.9267	13.6631	92	100	PASS	PASS	PASS	PASS	PASS	PASS	0	96.3947	98	6.79244	38	3663
389	TAACCATAGAACGTATTACCTCA	080703_008s	NORMAL	NO	1	1	1	G	2	3	8	4	None	EAM144	no		EAM137 control	22		synthetic		None	None	None	AUTO	DETECTED	811.477	606.919	9.58768	2.77087	39.024	-13.008	93.8969	82.9492	10.6796	90	100	PASS	PASS	PASS	PASS	PASS	PASS	0	94.375	96	8.02717	32	3020
785	AACCATACAACCTACTACCTCA	080703_008s	NORMAL	NO	1	1	1	O	4	3	1	1	None	EAM145	let-7c 14.50	let-7c	TGAGGTAGTAGGTTGTATGGTT	23		yes		None	None	None	AUTO	DETECTED	740.851	1142.5	2.05949	-8.67306	26.016	65.04	156.096	156.096	12.0095	279	100	PASS	PASS	PASS	PASS	PASS	PASS	0	31066.2	32884	26817.1	114	3541548
799	AACCATACAACCTACTACCTCA	080703_008s	NORMAL	NO	1	1	1	O	4	3	3	1	None	EAM145	let-7c 14.50	let-7c	TGAGGTAGTAGGTTGTATGGTT	23		yes		None	None	None	AUTO	DETECTED	740.789	1188.97	1.09406	-4.17615	26.016	65.04	157.71	151.559	13.4104	317	100	PASS	PASS	PASS	PASS	PASS	PASS	0	34452.8	41983	28187.3	105	3617546
813	AACCATACAACCTACTACCTCA	080703_008s	NORMAL	NO	1	1	1	O	4	3	5	1	None	EAM145	let-7c 14.50	let-7c	TGAGGTAGTAGGTTGTATGGTT	23		yes		None	None	None	AUTO	DETECTED	740.773	1235.19	0	-2.96777	26.016	65.04	169.426	143.916	14.2145	310	100	PASS	PASS	PASS	PASS	PASS	PASS	0	35195.6	47335	25802.4	95	3343585
827	AACCATACAACCTACTACCTCA	080703_008s	NORMAL	NO	1	1	1	O	4	3	7	1	None	EAM145	let-7c 14.50	let-7c	TGAGGTAGTAGGTTGTATGGTT	23		yes		None	None	None	AUTO	DETECTED	740.551	1281.61	-2.32705	0	26.016	65.04	158.239	155.953	17.6567	276	100	PASS	PASS	PASS	FAIL	PASS	PASS	0	26029.8	9868	27497.3	115	2993427
337	AACCATACAAGCTAGTACCTCA	080703_008s	NORMAL	NO	1	1	1	G	2	3	1	1	None	EAM146	no		EAM139 control	23		synthetic		None	None	None	AUTO	DETECTED	741.833	443.545	4.22538	-22.6267	39.024	-13.008	161.075	158.643	11.1609	164	100	PASS	PASS	PASS	FAIL	PASS	PASS	0	22783	13596	23104.5	116	2642829
351	AACCATACAAGCTAGTACCTCA	080703_008s	NORMAL	NO	1	1	1	G	2	3	3	1	None	EAM146	no		EAM139 control	23		synthetic		None	None	None	AUTO	DETECTED	741.816	490.456	3.8427	-12.4157	39.024	-13.008	169.104	164.104	15.1151	163	100	PASS	PASS	PASS	FAIL	PASS	PASS	0	21473.1	13243	22471.7	124	2662667
365	AACCATACAAGCTAGTACCTCA	080703_008s	NORMAL	NO	1	1	1	G	2	3	5	1	None	EAM146	no		EAM139 control	23		synthetic		None	None	None	AUTO	DETECTED	741.5	537.029	0	-6.58657	39.024	-13.008	158.7	156.089	18.5928	191	100	PASS	PASS	PASS	PASS	PASS	PASS	0	25028.7	21114	23331.3	108	2703095
379	AACCATACAAGCTAGTACCTCA	080703_008s	NORMAL	NO	1	1	1	G	2	3	7	1	None	EAM146	no		EAM139 control	23		synthetic		None	None	None	AUTO	DETECTED	741.962	583.104	5.42344	-7.2519	39.024	-13.008	143.179	130.171	15.8536	192	100	PASS	PASS	PASS	PASS	PASS	PASS	0	32438.5	36975	22326.2	76	2465325
789	AACCACACAACCTACTACCTCA	080703_008s	NORMAL	NO	1	1	1	O	4	3	1	5	None	EAM147	let-7b 16.62	let-7b	TGAGGTAGTAGGTTGTGTGGTT	24		yes		None	None	None	AUTO	DETECTED	833.615	1142.77	8.73657	-4.85101	26.016	65.04	164.061	157.112	15.9716	284	33.6956	FAIL	PASS	PASS	PASS	FAIL	PASS	37	33554.2	34945	29601.8	115	3858729
803	AACCACACAACCTACTACCTCA	080703_008s	NORMAL	NO	1	1	1	O	4	3	3	5	None	EAM147	let-7b 16.62	let-7b	TGAGGTAGTAGGTTGTGTGGTT	24		yes		None	None	None	AUTO	DETECTED	833.64	1189.39	8.89298	1.58789	26.016	65.04	169.028	164.387	13.8591	269	100	PASS	PASS	PASS	PASS	PASS	PASS	0	29269.7	23217	28280.9	121	3541637
817	AACCACACAACCTACTACCTCA	080703_008s	NORMAL	NO	1	1	1	O	4	3	5	5	None	EAM147	let-7b 16.62	let-7b	TGAGGTAGTAGGTTGTGTGGTT	24		yes		None	None	None	AUTO	DETECTED	833.584	1235.19	8.00853	-2.68036	26.016	65.04	157.581	156.804	15.0864	258	53.8793	PASS	PASS	PASS	PASS	FAIL	PASS	28	29806	22155.5	29386.5	116	3457499
831	AACCACACAACCTACTACCTCA	080703_008s	NORMAL	NO	1	1	1	O	4	3	7	5	None	EAM147	let-7b 16.62	let-7b	TGAGGTAGTAGGTTGTGTGGTT	24		yes		None	None	None	AUTO	DETECTED	833.477	1282.06	6.4516	7.07564	26.016	65.04	163.63	153.721	10.2542	244	40.0485	FAIL	PASS	PASS	PASS	FAIL	PASS	34	30968.3	22216	29376.9	103	3189734
341	AACCACACAAGCTAGTACCTCA	080703_008s	NORMAL	NO	1	1	1	G	2	3	1	5	None	EAM148			EAM147 control	24		synthetic		None	None	None	AUTO	DETECTED	834.771	444.05	13.1628	-15.7384	39.024	-13.008	167.726	155.179	12.4642	169	100	PASS	PASS	PASS	PASS	PASS	PASS	2	24834.5	19663	23264.8	109	2706966
355	AACCACACAAGCTAGTACCTCA	080703_008s	NORMAL	NO	1	1	1	G	2	3	3	5	None	EAM148			EAM147 control	24		synthetic		None	None	None	AUTO	DETECTED	834.331	490.39	7.27413	-12.9564	39.024	-13.008	168.767	157.265	10.8552	166	100	PASS	PASS	PASS	PASS	PASS	PASS	5	24768.8	20409.5	24566.4	116	2873175
369	AACCACACAAGCTAGTACCTCA	080703_008s	NORMAL	NO	1	1	1	G	2	3	5	5	None	EAM148			EAM147 control	24		synthetic		None	None	None	AUTO	DETECTED	834.366	537.063	7.57186	-5.83709	39.024	-13.008	146.895	146.895	14.3205	186	100	PASS	PASS	PASS	PASS	PASS	PASS	1	25940.3	23777.5	23940.7	100	2594030
383	AACCACACAAGCTAGTACCTCA	080703_008s	NORMAL	NO	1	1	1	G	2	3	7	5	None	EAM148			EAM147 control	24		synthetic		None	None	None	AUTO	DETECTED	834.411	583.431	7.99503	-2.67957	39.024	-13.008	134.706	134.706	12.9921	274	89.7059	PASS	PASS	PASS	PASS	FAIL	PASS	14	35660.7	38598	24578.8	85	3031163
456	GCATTCACCCGCGTGCCTTA	080703_008s	NORMAL	NO	1	1	1	I	3	1	2	1	None	EAM149II	no			25		yes		None	None	None	AUTO	LOW_SIGNAL	44.7249	813.473	0	0	-26.016	-26.016	129	129	0	-1	100	PASS	PASS	PASS	PASS	PASS	FAIL	0	94.7703	94	4.53162	74	7013
470	GCATTCACCCGCGTGCCTTA	080703_008s	NORMAL	NO	1	1	1	I	3	1	4	1	None	EAM149II	no			25		yes		None	None	None	AUTO	LOW_SIGNAL	44.7372	859.598	0	0	-26.016	-26.016	129	129	0	-1	100	PASS	PASS	PASS	PASS	PASS	FAIL	0	96.2785	96	2.9174	79	7606
484	GCATTCACCCGCGTGCCTTA	080703_008s	NORMAL	NO	1	1	1	I	3	1	6	1	None	EAM149II	no			25		yes		None	None	None	AUTO	LOW_SIGNAL	44.7495	905.724	0	0	-26.016	-26.016	129	129	0	-1	100	PASS	PASS	PASS	PASS	PASS	FAIL	0	95.2051	94	8.33762	78	7426
498	GCATTCACCCGCGTGCCTTA	080703_008s	NORMAL	NO	1	1	1	I	3	1	8	1	None	EAM149II	no			25		yes		None	None	None	AUTO	LOW_SIGNAL	44.7618	951.849	0	0	-26.016	-26.016	129	129	0	-1	100	PASS	PASS	PASS	PASS	PASS	FAIL	0	84.8442	85	2.01354	77	6533
8	TCATACAGCTAGATAACCAAAGA	080703_008s	NORMAL	NO	1	1	1	A	1	1	2	1	None	EAM150II	no, but 12/12 mir-131-(1,2,3) 13.92,11.91,16.62			26		yes		None	None	None	AUTO	DETECTED	42.2317	110.663	-4.01781	-12.0768	-52.032	-156.096	162.354	147.455	14.7361	239	100	PASS	PASS	PASS	PASS	PASS	PASS	0	31825.5	33697.5	26107.9	100	3182551
22	TCATACAGCTAGATAACCAAAGA	080703_008s	NORMAL	NO	1	1	1	A	1	1	4	1	None	EAM150II	no, but 12/12 mir-131-(1,2,3) 13.92,11.91,16.62			26		yes		None	None	None	AUTO	DETECTED	42.2619	157	-3.78489	-9.32012	-52.032	-156.096	156.096	143.088	12.0043	237	100	PASS	PASS	PASS	PASS	PASS	PASS	0	35226	42297	26700.2	97	3416924
36	TCATACAGCTAGATAACCAAAGA	080703_008s	NORMAL	NO	1	1	1	A	1	1	6	1	None	EAM150II	no, but 12/12 mir-131-(1,2,3) 13.92,11.91,16.62			26		yes		None	None	None	AUTO	DETECTED	42.3837	203.957	-2.3602	1.50155	-52.032	-156.096	160.636	149.042	9.39953	287	100	PASS	PASS	PASS	PASS	PASS	PASS	0	38777.6	52655.5	25780.2	102	3955318
50	TCATACAGCTAGATAACCAAAGA	080703_008s	NORMAL	NO	1	1	1	A	1	1	8	1	None	EAM150II	no, but 12/12 mir-131-(1,2,3) 13.92,11.91,16.62			26		yes		None	None	None	AUTO	DETECTED	42.4077	250.238	-2.20826	3.52611	-52.032	-156.096	164.177	157.06	15.9716	209	79.7414	PASS	PASS	PASS	PASS	FAIL	PASS	18	27841.6	19872.5	27693	116	3229621
460	ACAAGATCGGATCTACGG	080703_008s	NORMAL	NO	1	1	1	I	3	1	2	5	None	EAM151	no			28		yes		None	None	None	AUTO	DETECTED	136.452	811.9	-6.81443	-20.14	-26.016	-26.016	159.236	148.919	12.9003	146	100	PASS	PASS	PASS	PASS	PASS	PASS	0	16448.6	18000	13853.4	101	1661313
474	ACAAGATCGGATCTACGG	080703_008s	NORMAL	NO	1	1	1	I	3	1	4	5	None	EAM151	no			28		yes		None	None	None	AUTO	DETECTED	136.186	858.021	-10.435	-20.2019	-26.016	-26.016	166.747	156.592	19.8999	126	100	PASS	PASS	PASS	PASS	PASS	PASS	0	10734.9	10930	10281	113	1213041
488	ACAAGATCGGATCTACGG	080703_008s	NORMAL	NO	1	1	1	I	3	1	6	5	None	EAM151	no			28		yes		None	None	None	AUTO	DETECTED	136.355	904.876	-8.39954	-10.7072	-26.016	-26.016	155.067	152.099	17.2876	120	100	PASS	PASS	PASS	PASS	PASS	PASS	0	10118.6	11199	8902.08	104	1052340
502	ACAAGATCGGATCTACGG	080703_008s	NORMAL	NO	1	1	1	I	3	1	8	5	None	EAM151	no			28		yes		None	None	None	AUTO	DETECTED	136.083	951.058	-12.0896	-9.96798	-26.016	-26.016	154.01	154.01	9.83831	100	100	PASS	PASS	PASS	FAIL	PASS	PASS	0	7305.13	4813	7657.34	107	781649
12	ACTTTCGGTTATCTAGCTTTAT	080703_008s	NORMAL	NO	1	1	1	A	1	1	2	5	None	EAM152	no			3		yes		None	None	None	AUTO	DETECTED	134.279	108.898	-6.66974	-34.708	-52.032	-156.096	160.796	145.372	14.6838	122	100	PASS	PASS	PASS	PASS	PASS	PASS	0	8542.84	8547	6909.36	98	837198
26	ACTTTCGGTTATCTAGCTTTAT	080703_008s	NORMAL	NO	1	1	1	A	1	1	4	5	None	EAM152	no			3		yes		None	None	None	AUTO	DETECTED	134.551	155.432	-3.28455	-29.4016	-52.032	-156.096	158.018	145.03	14.002	128	100	PASS	PASS	PASS	PASS	PASS	PASS	0	9815.42	9414	7182.06	93	912834
40	ACTTTCGGTTATCTAGCTTTAT	080703_008s	NORMAL	NO	1	1	1	A	1	1	6	5	None	EAM152	no			3		yes		None	None	None	AUTO	DETECTED	134.321	202.625	-6.43433	-15.5101	-52.032	-156.096	156.846	131.673	17.6839	125	100	PASS	PASS	PASS	PASS	PASS	PASS	0	9388.11	9736	6305.83	82	769825
54	ACTTTCGGTTATCTAGCTTTAT	080703_008s	NORMAL	NO	1	1	1	A	1	1	8	5	None	EAM152	no			3		yes		None	None	None	AUTO	DETECTED	134.637	249.047	-2.4914	-11.648	-52.032	-156.096	135.509	124.207	11.3238	167	100	PASS	PASS	PASS	PASS	PASS	PASS	0	9807.32	9966	5487.95	73	715934
450	AACTATACAACCTACTACCTCA	080703_008s	NORMAL	NO	1	1	1	I	3	1	1	2	None	EAM153	let-7a-(1,2,3,4) 13.37,12.84,15.55, 15.61			4		yes		None	None	None	AUTO	DETECTED	66.6458	789.656	-14.773	-9.72662	-26.016	-26.016	144.739	133.728	11.6355	1019	100	PASS	PASS	PASS	PASS	PASS	PASS	0	49984.3	62946	21032.2	83	4148695
464	AACTATACAACCTACTACCTCA	080703_008s	NORMAL	NO	1	1	1	I	3	1	3	2	None	EAM153	let-7a-(1,2,3,4) 13.37,12.84,15.55, 15.61			4		yes		None	None	None	AUTO	DETECTED	66.6064	835.812	-15.4461	-9.33124	-26.016	-26.016	170.746	166.909	16.9761	277	100	PASS	PASS	PASS	PASS	PASS	PASS	0	32799.6	32081	28765.8	130	4263948
478	AACTATACAACCTACTACCTCA	080703_008s	NORMAL	NO	1	1	1	I	3	1	5	2	None	EAM153	let-7a-(1,2,3,4) 13.37,12.84,15.55, 15.61			4		yes		None	None	None	AUTO	DETECTED	66.6884	882.225	-14.539	-5.59731	-26.016	-26.016	168.06	164.42	12.209	275	75	PASS	PASS	PASS	PASS	FAIL	PASS	20	32599.6	32458	29648.4	125	4074946
492	AACTATACAACCTACTACCTCA	080703_008s	NORMAL	NO	1	1	1	I	3	1	7	2	None	EAM153	let-7a-(1,2,3,4) 13.37,12.84,15.55, 15.61			4		yes		None	None	None	AUTO	DETECTED	66.6667	928.268	-14.9817	-6.66358	-26.016	-26.016	169.721	159.761	9.24864	278	100	PASS	PASS	PASS	PASS	PASS	PASS	2	35930.1	46693.5	28880.2	118	4239756
2	AAAGAGACCGGTTCACTGTGA	080703_008s	NORMAL	NO	1	1	1	A	1	1	1	2	None	EAM154	mir-128a/b 17.65/14.88			4		yes		None	None	None	AUTO	DETECTED	65.0211	87.331	-7.49316	-15.4946	-52.032	-156.096	173.53	163.554	13.1825	248	100	PASS	PASS	PASS	PASS	PASS	PASS	7	30253.9	27309	26529.8	126	3811986
16	AAAGAGACCGGTTCACTGTGA	080703_008s	NORMAL	NO	1	1	1	A	1	1	3	2	None	EAM154	mir-128a/b 17.65/14.88			4		yes		None	None	None	AUTO	DETECTED	65.0515	133.581	-7.25835	-13.876	-52.032	-156.096	170.183	160.891	15.1151	244	86.0656	PASS	PASS	PASS	PASS	FAIL	PASS	16	30685.3	28991.5	26393.4	122	3743602
30	AAAGAGACCGGTTCACTGTGA	080703_008s	NORMAL	NO	1	1	1	A	1	1	5	2	None	EAM154	mir-128a/b 17.65/14.88			4		yes		None	None	None	AUTO	DETECTED	65	179.739	-8.08772	-13.4455	-52.032	-156.096	169.104	156.096	13.1825	250	100	PASS	PASS	PASS	PASS	PASS	PASS	0	35168.1	37241.5	25513.1	110	3868487
44	AAAGAGACCGGTTCACTGTGA	080703_008s	NORMAL	NO	1	1	1	A	1	1	7	2	None	EAM154	mir-128a/b 17.65/14.88			4		yes		None	None	None	AUTO	DETECTED	65.0583	225.917	-7.48879	-12.7718	-52.032	-156.096	154.01	154.01	9.83831	337	67.1296	PASS	PASS	PASS	PASS	FAIL	PASS	23	34146.5	33688	25886.1	108	3687823
568	TCCATCATCAAAACAAATGGAGT	080703_008s	NORMAL	NO	1	1	1	K	3	3	2	1	None	EAM155	no			5		yes		None	None	None	AUTO	DETECTED	741.199	816.527	7.70445	3.09639	26.016	13.008	156.379	148.219	11.9421	166	100	PASS	PASS	PASS	FAIL	PASS	PASS	0	21877.5	9565	23203.9	102	2231504
582	TCCATCATCAAAACAAATGGAGT	080703_008s	NORMAL	NO	1	1	1	K	3	3	4	1	None	EAM155	no			5		yes		None	None	None	AUTO	DETECTED	740.806	862.833	2.4255	5.4552	26.016	13.008	151.43	140.693	15.1172	184	100	PASS	PASS	PASS	PASS	PASS	PASS	0	24956.1	20671	24279.2	94	2345875
596	TCCATCATCAAAACAAATGGAGT	080703_008s	NORMAL	NO	1	1	1	K	3	3	6	1	None	EAM155	no			5		yes		None	None	None	AUTO	DETECTED	741.248	909.137	8.02282	7.77352	26.016	13.008	174.62	148.727	11.6764	159	100	PASS	PASS	PASS	FAIL	PASS	PASS	0	21679	5086	24002.8	102	2211262
610	TCCATCATCAAAACAAATGGAGT	080703_008s	NORMAL	NO	1	1	1	K	3	3	8	1	None	EAM155	no			5		yes		None	None	None	AUTO	DETECTED	741.093	955.482	5.83947	10.623	26.016	13.008	151.065	141.267	10.3423	153	100	PASS	PASS	PASS	FAIL	PASS	PASS	0	21998.7	3518	25047.2	92	2023879
120	ACTCACCGAGAGCGTTGAATGTT	080703_008s	NORMAL	NO	1	1	1	C	1	3	2	1	None	EAM156	no			5		yes		None	None	None	AUTO	DETECTED	744.818	117.454	5.14794	-12.3851	78.048	-65.04	144.681	132.097	11.6408	159	100	PASS	PASS	PASS	PASS	PASS	PASS	0	14117.7	12527	10526.1	82	1157652
134	ACTCACCGAGAGCGTTGAATGTT	080703_008s	NORMAL	NO	1	1	1	C	1	3	4	1	None	EAM156	no			5		yes		None	None	None	AUTO	DETECTED	744.696	163.911	3.40206	-8.077	78.048	-65.04	145.415	145.415	19.6626	161	100	PASS	PASS	PASS	PASS	PASS	PASS	0	10585.6	8788.5	9512.97	98	1037390
148	ACTCACCGAGAGCGTTGAATGTT	080703_008s	NORMAL	NO	1	1	1	C	1	3	6	1	None	EAM156	no			5		yes		None	None	None	AUTO	DETECTED	744.469	210.816	0	2.06505	78.048	-65.04	133.736	131.711	12.8763	172	100	PASS	PASS	PASS	PASS	PASS	PASS	0	11099.8	9675	8765.5	82	910182
162	ACTCACCGAGAGCGTTGAATGTT	080703_008s	NORMAL	NO	1	1	1	C	1	3	8	1	None	EAM156	no			5		yes		None	None	None	AUTO	DETECTED	744.546	256.96	1.1274	2.29927	78.048	-65.04	134.198	123.094	10.1231	150	100	PASS	PASS	PASS	PASS	PASS	PASS	0	11794.4	10444	9008.77	73	860988
572	TGGTGTCAGAAGTGGGATAC	080703_008s	NORMAL	NO	1	1	1	K	3	3	2	5	None	EAM157	no			6		yes		None	None	None	AUTO	DETECTED	833.515	815.864	8.55159	-5.20749	26.016	13.008	122.623	104.549	11.8335	127	100	PASS	PASS	PASS	PASS	PASS	PASS	0	742.137	765	313.36	51	37849
586	TGGTGTCAGAAGTGGGATAC	080703_008s	NORMAL	NO	1	1	1	K	3	3	4	5	None	EAM157	no			6		yes		None	None	None	AUTO	DETECTED	833.516	862.369	8.40868	0	26.016	13.008	114.601	96.4067	11.8698	177	100	PASS	PASS	PASS	PASS	PASS	PASS	0	765.659	761.5	284.185	44	33689
600	TGGTGTCAGAAGTGGGATAC	080703_008s	NORMAL	NO	1	1	1	K	3	3	6	5	None	EAM157	no			6		yes		None	None	None	AUTO	DETECTED	833.5	909	8.03552	6.31028	26.016	13.008	104.064	91.056	7.39034	156	100	PASS	PASS	PASS	PASS	PASS	PASS	0	799.975	805.5	277.31	40	31999
614	TGGTGTCAGAAGTGGGATAC	080703_008s	NORMAL	NO	1	1	1	K	3	3	8	5	None	EAM157	no			6		yes		None	None	None	AUTO	DETECTED	833.889	955.111	12.9342	6.1237	26.016	13.008	91.056	91.056	7.75679	177	100	PASS	PASS	PASS	PASS	PASS	PASS	0	1018.59	955	379.457	39	39725
124	TACAGCTAAATAACCAAAGA	080703_008s	NORMAL	NO	1	1	1	C	1	3	2	5	None	EAM158	no			6		yes		None	None	None	AUTO	DETECTED	837.514	117.062	10.931	-17.1762	78.048	-65.04	119.968	118.949	14.8255	151	100	PASS	PASS	PASS	PASS	PASS	PASS	0	1867.67	1975	1250.48	63	117663
138	TACAGCTAAATAACCAAAGA	080703_008s	NORMAL	NO	1	1	1	C	1	3	4	5	None	EAM158	no			6		yes		None	None	None	AUTO	DETECTED	837.333	163.597	8.42455	-11.8413	78.048	-65.04	122.708	115.951	12.2557	139	100	PASS	PASS	PASS	PASS	PASS	PASS	0	1652.29	1681.5	1069.02	62	102442
152	TACAGCTAAATAACCAAAGA	080703_008s	NORMAL	NO	1	1	1	C	1	3	6	5	None	EAM158	no			6		yes		None	None	None	AUTO	DETECTED	836.978	210.717	3.64659	1.09783	78.048	-65.04	122.613	111.307	17.1364	137	100	PASS	PASS	PASS	PASS	PASS	PASS	0	1428.24	1472	893.547	58	82838
166	TACAGCTAAATAACCAAAGA	080703_008s	NORMAL	NO	1	1	1	C	1	3	8	5	None	EAM158	no			6		yes		None	None	None	AUTO	DETECTED	837.315	256.5	7.87197	-3.36196	78.048	-65.04	104.064	104.064	13.554	132	100	PASS	PASS	PASS	PASS	PASS	PASS	0	1724.19	1820.5	1179.72	52	89658
562	ATGCCCTTTTAACATTGCACTG	080703_008s	NORMAL	NO	1	1	1	K	3	3	1	2	None	EAM159	mir-130a 15.24			7		yes		None	None	None	AUTO	DETECTED	764.033	793.3	4.8121	1.04483	26.016	13.008	152.083	131.941	13.495	112	100	PASS	PASS	PASS	PASS	PASS	PASS	0	4669.22	4584	2899.49	79	368868
576	ATGCCCTTTTAACATTGCACTG	080703_008s	NORMAL	NO	1	1	1	K	3	3	3	2	None	EAM159	mir-130a 15.24			7		yes		None	None	None	AUTO	DETECTED	764.292	839.579	8.01805	3.04557	26.016	13.008	147.771	140.043	10.9537	128	100	PASS	PASS	PASS	PASS	PASS	PASS	0	4351.32	4371.5	3245.93	90	391619
590	ATGCCCTTTTAACATTGCACTG	080703_008s	NORMAL	NO	1	1	1	K	3	3	5	2	None	EAM159	mir-130a 15.24			7		yes		None	None	None	AUTO	DETECTED	764.211	885.811	6.80491	4.42942	26.016	13.008	135.804	126.974	13.7624	133	100	PASS	PASS	PASS	PASS	PASS	PASS	0	4607.07	4875	3004.02	73	336316
604	ATGCCCTTTTAACATTGCACTG	080703_008s	NORMAL	NO	1	1	1	K	3	3	7	2	None	EAM159	mir-130a 15.24			7		yes		None	None	None	AUTO	DETECTED	764.412	931.765	9.25502	2.19367	26.016	13.008	145.95	139.809	13.3227	119	100	PASS	PASS	PASS	PASS	PASS	PASS	0	4724.96	5113	3725.84	89	420521
114	AACCTATCCTGAATTACTTGAA	080703_008s	NORMAL	NO	1	1	1	C	1	3	1	2	None	EAM160	mir-26b 11.65			7		yes		None	None	None	AUTO	DETECTED	767.606	94.5	1.65379	-10.898	78.048	-65.04	156.096	130.08	13.3088	174	100	PASS	PASS	PASS	PASS	PASS	PASS	0	12747.6	13435.5	6936.13	78	994314
128	AACCTATCCTGAATTACTTGAA	080703_008s	NORMAL	NO	1	1	1	C	1	3	3	2	None	EAM160	mir-26b 11.65			7		yes		None	None	None	AUTO	DETECTED	767.909	140.796	5.429	-8.68417	78.048	-65.04	157.14	145.871	11.3382	152	100	PASS	PASS	PASS	PASS	PASS	PASS	0	7745.92	6745	5806.27	98	759100
142	AACCTATCCTGAATTACTTGAA	080703_008s	NORMAL	NO	1	1	1	C	1	3	5	2	None	EAM160	mir-26b 11.65			7		yes		None	None	None	AUTO	DETECTED	767.694	187.074	2.48267	-6.69435	78.048	-65.04	151.685	140.445	15.1172	156	100	PASS	PASS	PASS	PASS	PASS	PASS	0	7024.05	6567	5233.97	93	653237
156	AACCTATCCTGAATTACTTGAA	080703_008s	NORMAL	NO	1	1	1	C	1	3	7	2	None	EAM160	mir-26b 11.65			7		yes		None	None	None	AUTO	DETECTED	767.563	233.405	0	-4.01816	78.048	-65.04	139.973	131.351	12.8106	190	100	PASS	PASS	PASS	PASS	PASS	PASS	0	7893.93	8107	4754.98	81	639408
457	CTCAATAGACTGTGAGCTCCTT	080703_008s	NORMAL	NO	1	1	1	I	3	1	2	2	None	EAM161	no			8		yes		None	None	None	AUTO	DETECTED	67.057	813.348	-9.50511	-1.54343	-26.016	-26.016	126.837	123.281	11.5904	141	100	PASS	PASS	PASS	PASS	PASS	PASS	0	1099.41	1142.5	511.628	68	74760
471	CTCAATAGACTGTGAGCTCCTT	080703_008s	NORMAL	NO	1	1	1	I	3	1	4	2	None	EAM161	no			8		yes		None	None	None	AUTO	DETECTED	67.0325	859.552	-9.98347	0	-26.016	-26.016	121.478	108.529	8.86058	147	100	PASS	PASS	PASS	PASS	PASS	PASS	0	945.232	1026	370.828	56	52933
485	CTCAATAGACTGTGAGCTCCTT	080703_008s	NORMAL	NO	1	1	1	I	3	1	6	2	None	EAM161	no			8		yes		None	None	None	AUTO	DETECTED	67.1711	906.039	-8.34079	4.18647	-26.016	-26.016	122.849	122.849	15.9953	136	100	PASS	PASS	PASS	PASS	PASS	PASS	0	762.275	847	358.323	69	52597
499	CTCAATAGACTGTGAGCTCCTT	080703_008s	NORMAL	NO	1	1	1	I	3	1	8	2	None	EAM161	no			8		yes		None	None	None	AUTO	DETECTED	67.1111	952.319	-9.28023	6.19674	-26.016	-26.016	118.135	106.326	12.2557	129	100	PASS	PASS	PASS	PASS	PASS	PASS	0	702.824	780	307.243	51	35844
9	ATCAAGGTCCGCTGTGAACACG	080703_008s	NORMAL	NO	1	1	1	A	1	1	2	2	None	EAM162	no			8		yes		None	None	None	AUTO	DETECTED	65.4048	111.309	-2.5828	-3.58178	-52.032	-156.096	132.561	119.912	27.5834	142	100	PASS	PASS	PASS	PASS	PASS	PASS	0	902.343	880	404.605	67	60457
23	ATCAAGGTCCGCTGTGAACACG	080703_008s	NORMAL	NO	1	1	1	A	1	1	4	2	None	EAM162	no			8		yes		None	None	None	AUTO	DETECTED	65.1173	157.401	-6.48207	-4.02074	-52.032	-156.096	131.877	120.076	18.2803	151	100	PASS	PASS	PASS	PASS	PASS	PASS	0	826.866	777	342.746	67	55400
37	ATCAAGGTCCGCTGTGAACACG	080703_008s	NORMAL	NO	1	1	1	A	1	1	6	2	None	EAM162	no			8		yes		None	None	None	AUTO	DETECTED	64.9557	203.842	-8.74402	0	-52.032	-156.096	133.298	117.734	15.5529	177	100	PASS	PASS	PASS	PASS	PASS	PASS	0	725.303	665	316.808	66	47870
51	ATCAAGGTCCGCTGTGAACACG	080703_008s	NORMAL	NO	1	1	1	A	1	1	8	2	None	EAM162	no			8		yes		None	None	None	AUTO	DETECTED	65.1216	250.392	-6.74546	5.60188	-52.032	-156.096	117.525	104.672	13.2738	136	100	PASS	PASS	PASS	PASS	PASS	PASS	0	632.333	520	271.687	51	32249
461	TCCATAAAGTAGGAAACACTACA	080703_008s	NORMAL	NO	1	1	1	I	3	1	2	6	None	EAM163	no			9		yes		None	None	None	AUTO	DETECTED	159.712	812.702	-4.24642	-9.62817	-26.016	-26.016	152.149	135.78	13.1952	107	100	PASS	PASS	PASS	PASS	PASS	PASS	0	1424.13	1433	728.877	83	118203
475	TCCATAAAGTAGGAAACACTACA	080703_008s	NORMAL	NO	1	1	1	I	3	1	4	6	None	EAM163	no			9		yes		None	None	None	AUTO	DETECTED	159.583	858.943	-6.09293	-8.12047	-26.016	-26.016	145.551	120.894	14.04	94	100	PASS	PASS	PASS	PASS	PASS	PASS	0	1099.52	1072	464.691	68	74767
489	TCCATAAAGTAGGAAACACTACA	080703_008s	NORMAL	NO	1	1	1	I	3	1	6	6	None	EAM163	no			9		yes		None	None	None	AUTO	DETECTED	159.35	905.489	-9.284	-2.65098	-26.016	-26.016	158.513	130.037	28.1395	93	100	PASS	PASS	PASS	PASS	PASS	PASS	0	1019.96	1024	395.476	70	71397
503	TCCATAAAGTAGGAAACACTACA	080703_008s	NORMAL	NO	1	1	1	I	3	1	8	6	None	EAM163	no			9		yes		None	None	None	AUTO	DETECTED	159.362	951.891	-9.27963	0	-26.016	-26.016	132.348	126.624	10.1231	88	100	PASS	PASS	PASS	PASS	PASS	PASS	0	871.472	879	368.299	72	62746
13	GAGTGCTTGCTAGGTGCCAAG	080703_008s	NORMAL	NO	1	1	1	A	1	1	2	6	None	EAM164	no			9		yes		None	None	None	AUTO	LOW_SIGNAL	157.854	111.56	0	0	-52.032	-156.096	129	129	0	-1	100	PASS	PASS	PASS	PASS	PASS	FAIL	0	77.3291	77	2.31894	79	6109
27	GAGTGCTTGCTAGGTGCCAAG	080703_008s	NORMAL	NO	1	1	1	A	1	1	4	6	None	EAM164	no			9		yes		None	None	None	AUTO	LOW_SIGNAL	157.867	157.686	0	0	-52.032	-156.096	129	129	0	-1	100	PASS	PASS	PASS	PASS	PASS	FAIL	0	81.5256	81	2.5722	78	6359
41	GAGTGCTTGCTAGGTGCCAAG	080703_008s	NORMAL	NO	1	1	1	A	1	1	6	6	None	EAM164	no			9		yes		None	None	None	AUTO	LOW_SIGNAL	157.879	203.811	0	0	-52.032	-156.096	129	129	0	-1	100	PASS	PASS	PASS	PASS	PASS	FAIL	0	81.2987	81	2.25403	77	6260
55	GAGTGCTTGCTAGGTGCCAAG	080703_008s	NORMAL	NO	1	1	1	A	1	1	8	6	None	EAM164	no			9		yes		None	None	None	AUTO	LOW_SIGNAL	157.891	249.937	0	0	-52.032	-156.096	129	129	0	-1	100	PASS	PASS	PASS	FAIL	PASS	FAIL	0	89.4865	90	3.95953	74	6622
451	GGGAGTGAAGACACGGAGCCAGA	080703_008s	NORMAL	NO	1	1	1	I	3	1	1	3	None	EAM165	no			10		yes		None	None	None	AUTO	TOO_LARGE	90.8443	790.398	0	0	-26.016	-26.016	129	129	0	-1	100	PASS	PASS	PASS	PASS	PASS	PASS	0	5106.49	4945	3355.95	75	382987
465	GGGAGTGAAGACACGGAGCCAGA	080703_008s	NORMAL	NO	1	1	1	I	3	1	3	3	None	EAM165	no			10		yes		None	None	None	AUTO	DETECTED	89.8061	836.194	-13.6638	-4.28572	-26.016	-26.016	145.295	135.495	14.3503	130	100	PASS	PASS	PASS	PASS	PASS	PASS	0	2891.55	2885	1561.91	85	245782
479	GGGAGTGAAGACACGGAGCCAGA	080703_008s	NORMAL	NO	1	1	1	I	3	1	5	3	None	EAM165	no			10		yes		None	None	None	AUTO	DETECTED	90.1705	882.966	-9.08452	4.12455	-26.016	-26.016	148.312	124.507	21.7842	142	100	PASS	PASS	PASS	PASS	PASS	PASS	0	2592.62	2552	1225.36	69	178891
493	GGGAGTGAAGACACGGAGCCAGA	080703_008s	NORMAL	NO	1	1	1	I	3	1	7	3	None	EAM165	no			10		yes		None	None	None	AUTO	DETECTED	89.9713	928.948	-11.8353	2.26433	-26.016	-26.016	133.926	128.872	8.58828	126	100	PASS	PASS	PASS	PASS	PASS	PASS	0	2037.35	2049	971.887	72	146689
3	GCCTATCCTGGATTACTTGAA	080703_008s	NORMAL	NO	1	1	1	A	1	1	1	3	None	EAM166	mir-26a 15.46			10		yes		None	None	None	AUTO	DETECTED	88.2583	87.6333	-5.22356	-11.4817	-52.032	-156.096	158.001	155.147	18.9636	173	100	PASS	PASS	PASS	PASS	PASS	PASS	0	15420.4	10317	14256.8	110	1696246
17	GCCTATCCTGGATTACTTGAA	080703_008s	NORMAL	NO	1	1	1	A	1	1	3	3	None	EAM166	mir-26a 15.46			10		yes		None	None	None	AUTO	DETECTED	88.322	133.703	-4.55467	-12.2025	-52.032	-156.096	160.324	147.483	13.0359	172	100	PASS	PASS	PASS	PASS	PASS	PASS	0	15403.6	10157	13764.3	99	1524958
31	GCCTATCCTGGATTACTTGAA	080703_008s	NORMAL	NO	1	1	1	A	1	1	5	3	None	EAM166	mir-26a 15.46			10		yes		None	None	None	AUTO	DETECTED	88.1636	180.564	-6.77513	-2.64443	-52.032	-156.096	144.812	133.082	11.6408	177	100	PASS	PASS	PASS	PASS	PASS	PASS	0	16482.8	13336	12477.7	82	1351586
45	GCCTATCCTGGATTACTTGAA	080703_008s	NORMAL	NO	1	1	1	A	1	1	7	3	None	EAM166	mir-26a 15.46			10		yes		None	None	None	AUTO	DETECTED	88.1869	226.833	-6.63272	-0.768142	-52.032	-156.096	145.059	133.529	16.7567	199	100	PASS	PASS	PASS	PASS	PASS	PASS	0	16562.7	16456	12300.4	81	1341575
569	GTTGTGGTCACTTACAATT	080703_008s	NORMAL	NO	1	1	1	K	3	3	2	2	None	EAM167	no			11		yes		None	None	None	AUTO	LOW_SIGNAL	763.67	816.282	0	0	26.016	13.008	129	129	0	-1	100	PASS	PASS	PASS	FAIL	PASS	FAIL	0	99.5467	100	3.59915	75	7466
583	GTTGTGGTCACTTACAATT	080703_008s	NORMAL	NO	1	1	1	K	3	3	4	2	None	EAM167	no			11		yes		None	None	None	AUTO	LOW_SIGNAL	763.682	862.408	0	0	26.016	13.008	129	129	0	-1	100	PASS	PASS	PASS	PASS	PASS	FAIL	0	114.8	114	8.10739	75	8610
597	GTTGTGGTCACTTACAATT	080703_008s	NORMAL	NO	1	1	1	K	3	3	6	2	None	EAM167	no			11		yes		None	None	None	AUTO	LOW_SIGNAL	763.694	908.533	0	0	26.016	13.008	129	129	0	-1	100	PASS	PASS	PASS	FAIL	PASS	FAIL	0	103.538	103	3.56641	78	8076
611	GTTGTGGTCACTTACAATT	080703_008s	NORMAL	NO	1	1	1	K	3	3	8	2	None	EAM167	no			11		yes		None	None	None	AUTO	LOW_SIGNAL	763.706	954.659	0	0	26.016	13.008	129	129	0	-1	100	PASS	PASS	PASS	FAIL	PASS	FAIL	0	92.7436	92	3.84922	78	7234
121	CTATACAACCTCCTACCTCA	080703_008s	NORMAL	NO	1	1	1	C	1	3	2	2	None	EAM168	let-7e 14.53			11		yes		None	None	None	AUTO	DETECTED	767.825	117.962	4.41751	-5.71025	78.048	-65.04	156.62	148.639	12.6547	189	100	PASS	PASS	PASS	FAIL	PASS	PASS	0	21353.2	12312.5	22090.4	102	2178031
135	CTATACAACCTCCTACCTCA	080703_008s	NORMAL	NO	1	1	1	C	1	3	4	2	None	EAM168	let-7e 14.53			11		yes		None	None	None	AUTO	DETECTED	767.734	164.428	3.07971	-1.27527	78.048	-65.04	144.16	143.783	15.3504	190	100	PASS	PASS	PASS	FAIL	PASS	PASS	0	20635.9	12902	20969.2	96	1981045
149	CTATACAACCTCCTACCTCA	080703_008s	NORMAL	NO	1	1	1	C	1	3	6	2	None	EAM168	let-7e 14.53			11		yes		None	None	None	AUTO	DETECTED	767.69	210.905	2.35087	3.29527	78.048	-65.04	131.255	119.614	14.056	299	100	PASS	PASS	PASS	PASS	PASS	PASS	0	26404.9	29623	18265.8	66	1742721
163	CTATACAACCTCCTACCTCA	080703_008s	NORMAL	NO	1	1	1	C	1	3	8	2	None	EAM168	let-7e 14.53			11		yes		None	None	None	AUTO	DETECTED	767.688	257.198	2.15239	5.47663	78.048	-65.04	140.083	135.061	11.6355	183	100	PASS	PASS	PASS	PASS	PASS	PASS	0	23101.2	15204	21659	84	1940499
573	AACAGCACAAACTACTACCTCA	080703_008s	NORMAL	NO	1	1	1	K	3	3	2	6	None	EAM169	17/17 let-7i 16.63			12		yes		None	None	None	AUTO	DETECTED	857.259	816.448	17.4065	2.4779	26.016	13.008	157.176	150.673	13.6258	152	100	PASS	PASS	PASS	PASS	PASS	PASS	0	15315.8	12031	14053.9	100	1531575
587	AACAGCACAAACTACTACCTCA	080703_008s	NORMAL	NO	1	1	1	K	3	3	4	6	None	EAM169	17/17 let-7i 16.63			12		yes		None	None	None	AUTO	DETECTED	856.845	862.727	11.8727	4.47547	26.016	13.008	152.222	140.092	13.0242	167	100	PASS	PASS	PASS	PASS	PASS	PASS	0	16639.1	14830	14483.7	93	1547435
601	AACAGCACAAACTACTACCTCA	080703_008s	NORMAL	NO	1	1	1	K	3	3	6	6	None	EAM169	17/17 let-7i 16.63			12		yes		None	None	None	AUTO	DETECTED	857.641	909.328	22.0669	10.6611	26.016	13.008	143.484	135.845	8.2526	170	100	PASS	PASS	PASS	PASS	PASS	PASS	0	18606.9	15871	17270.6	85	1581585
615	AACAGCACAAACTACTACCTCA	080703_008s	NORMAL	NO	1	1	1	K	3	3	8	6	None	EAM169	17/17 let-7i 16.63			12		yes		None	None	None	AUTO	DETECTED	856.958	955.575	13.0159	12.2355	26.016	13.008	147.733	139.53	11.3735	148	100	PASS	PASS	PASS	FAIL	PASS	PASS	0	18321.2	12903.5	18525.4	90	1648904
125	TGGCATTCACCGCCGTGCCTTA	080703_008s	NORMAL	NO	1	1	1	C	1	3	2	6	None	EAM170	no			12		yes		None	None	None	AUTO	DETECTED	860.633	117.722	11.6718	-8.50355	78.048	-65.04	161.039	161.039	11.6764	331	100	PASS	PASS	PASS	PASS	PASS	PASS	9	37849.2	52104	28651.9	118	4466209
139	TGGCATTCACCGCCGTGCCTTA	080703_008s	NORMAL	NO	1	1	1	C	1	3	4	6	None	EAM170	no			12		yes		None	None	None	AUTO	DETECTED	860.537	164.082	10.2617	-5.4544	78.048	-65.04	163.206	159.836	12.5098	326	31.25	FAIL	PASS	PASS	PASS	FAIL	PASS	38	36338.2	47583	29255.5	120	4360586
153	TGGCATTCACCGCCGTGCCTTA	080703_008s	NORMAL	NO	1	1	1	C	1	3	6	6	None	EAM170	no			12		yes		None	None	None	AUTO	DETECTED	860.281	211.038	6.77474	5.34563	78.048	-65.04	157.863	151.27	15.3164	369	100	PASS	PASS	PASS	PASS	PASS	PASS	0	38014	53569	26730.3	103	3915447
167	TGGCATTCACCGCCGTGCCTTA	080703_008s	NORMAL	NO	1	1	1	C	1	3	8	6	None	EAM170	no			12		yes		None	None	None	AUTO	DETECTED	860.752	257.192	12.7396	5.71402	78.048	-65.04	151.78	141.38	16.1931	328	26.5957	FAIL	PASS	PASS	PASS	FAIL	PASS	39	37270.7	45910.5	28510.1	94	3503447
563	CTACGCGTATTCTTAAGCAATAA	080703_008s	NORMAL	NO	1	1	1	K	3	3	1	3	None	EAM171	no			13		yes		None	None	None	AUTO	DETECTED	787.05	793.518	4.21982	3.96576	26.016	13.008	152.204	143.995	12.665	151	100	PASS	PASS	PASS	PASS	PASS	PASS	0	13444.5	13459	10964.8	96	1290671
577	CTACGCGTATTCTTAAGCAATAA	080703_008s	NORMAL	NO	1	1	1	K	3	3	3	3	None	EAM171	no			13		yes		None	None	None	AUTO	DETECTED	787.041	839.275	3.93082	0	26.016	13.008	156.537	143.53	20.1642	167	100	PASS	PASS	PASS	PASS	PASS	PASS	0	12334.3	12236.5	10104.7	96	1184089
591	CTACGCGTATTCTTAAGCAATAA	080703_008s	NORMAL	NO	1	1	1	K	3	3	5	3	None	EAM171	no			13		yes		None	None	None	AUTO	DETECTED	787.457	886.37	9.18198	11.7742	26.016	13.008	139.878	127.547	12.8	198	100	PASS	PASS	PASS	PASS	PASS	PASS	0	17811.7	16377	10413.1	70	1246818
605	CTACGCGTATTCTTAAGCAATAA	080703_008s	NORMAL	NO	1	1	1	K	3	3	7	3	None	EAM171	no			13		yes		None	None	None	AUTO	DETECTED	786.949	932.481	2.41518	11.5956	26.016	13.008	147.347	135.619	8.02727	150	100	PASS	PASS	PASS	PASS	PASS	PASS	0	15732.3	16371.5	13467.5	84	1321512
115	CTCGTACTGAGCAGGATTA	080703_008s	NORMAL	NO	1	1	1	C	1	3	1	3	None	EAM172	no			13		yes		None	None	None	AUTO	DETECTED	790.743	94.8714	2.61605	-5.98645	78.048	-65.04	118.287	106.676	11.2574	137	100	PASS	PASS	PASS	PASS	PASS	PASS	0	225.673	221	60.5354	52	11735
129	CTCGTACTGAGCAGGATTA	080703_008s	NORMAL	NO	1	1	1	C	1	3	3	3	None	EAM172	no			13		yes		None	None	None	AUTO	DETECTED	790.88	140.993	4.24443	-6.03776	78.048	-65.04	119.637	110.504	19.8319	130	100	PASS	PASS	PASS	PASS	PASS	PASS	0	198.864	195	52.2109	59	11733
143	CTCGTACTGAGCAGGATTA	080703_008s	NORMAL	NO	1	1	1	C	1	3	5	3	None	EAM172	no			13		yes		None	None	None	AUTO	DETECTED	790.683	187.867	1.52279	3.69562	78.048	-65.04	107.415	104.813	18.3301	153	100	PASS	PASS	PASS	PASS	PASS	PASS	0	206.667	209	45.7776	51	10540
157	CTCGTACTGAGCAGGATTA	080703_008s	NORMAL	NO	1	1	1	C	1	3	7	3	None	EAM172	no			13		yes		None	None	None	AUTO	DETECTED	790.888	234.173	4.02133	6.05443	78.048	-65.04	97.8941	93.7622	13.6631	163	100	PASS	PASS	PASS	PASS	PASS	PASS	0	170.975	173	43.634	40	6839
458	GTCTCGAAAAGGTAGCGTTC	080703_008s	NORMAL	NO	1	1	1	I	3	1	2	3	None	EAM173	no			14		yes		None	None	None	AUTO	LOW_SIGNAL	90.8504	813.461	0	0	-26.016	-26.016	129	129	0	-1	100	PASS	PASS	PASS	PASS	PASS	FAIL	0	93.2933	93	2.19196	75	6997
472	GTCTCGAAAAGGTAGCGTTC	080703_008s	NORMAL	NO	1	1	1	I	3	1	4	3	None	EAM173	no			14		yes		None	None	None	AUTO	LOW_SIGNAL	90.8627	859.586	0	0	-26.016	-26.016	129	129	0	-1	100	PASS	PASS	PASS	PASS	PASS	FAIL	0	98.6203	99	2.47709	79	7791
486	GTCTCGAAAAGGTAGCGTTC	080703_008s	NORMAL	NO	1	1	1	I	3	1	6	3	None	EAM173	no			14		yes		None	None	None	AUTO	LOW_SIGNAL	90.875	905.711	0	0	-26.016	-26.016	129	129	0	-1	100	PASS	PASS	PASS	PASS	PASS	FAIL	0	91.1795	91	1.68834	78	7112
500	GTCTCGAAAAGGTAGCGTTC	080703_008s	NORMAL	NO	1	1	1	I	3	1	8	3	None	EAM173	no			14		yes		None	None	None	AUTO	LOW_SIGNAL	90.8873	951.837	0	0	-26.016	-26.016	129	129	0	-1	100	PASS	PASS	PASS	PASS	PASS	FAIL	0	84.2237	84	2.54872	76	6401
10	AGAAAACATGCTCCAGGTGA	080703_008s	NORMAL	NO	1	1	1	A	1	1	2	3	None	EAM174	no			14		yes		None	None	None	AUTO	DETECTED	88.9364	111.073	3.51638	-6.5821	-52.032	-156.096	150.32	142.982	16.3991	129	100	PASS	PASS	PASS	PASS	PASS	PASS	0	4587.65	4041	3653.8	97	445002
24	AGAAAACATGCTCCAGGTGA	080703_008s	NORMAL	NO	1	1	1	A	1	1	4	3	None	EAM174	no			14		yes		None	None	None	AUTO	DETECTED	88.3058	157.461	-4.84555	-3.16129	-52.032	-156.096	145.166	138.731	15.6988	133	100	PASS	PASS	PASS	PASS	PASS	PASS	0	4671.94	4437.5	3102.47	88	411131
38	AGAAAACATGCTCCAGGTGA	080703_008s	NORMAL	NO	1	1	1	A	1	1	6	3	None	EAM174	no			14		yes		None	None	None	AUTO	DETECTED	88.3652	204.118	-4.23351	3.7506	-52.032	-156.096	139.81	127.446	7.64837	164	100	PASS	PASS	PASS	PASS	PASS	PASS	0	4262.11	4022	2236.01	73	311134
52	AGAAAACATGCTCCAGGTGA	080703_008s	NORMAL	NO	1	1	1	A	1	1	8	3	None	EAM174	no			14		yes		None	None	None	AUTO	DETECTED	88.4787	250.447	-2.91626	6.39622	-52.032	-156.096	136.448	132.517	10.4	115	100	PASS	PASS	PASS	PASS	PASS	PASS	0	3415.78	2961	2305.75	81	276678
462	TCGCCCTCTCAACCCAGCTTTT	080703_008s	NORMAL	NO	1	1	1	I	3	1	2	7	None	EAM175	no			15		yes		None	None	None	AUTO	DETECTED	182.842	812.325	-3.37189	-14.4577	-26.016	-26.016	155.969	148.216	12.3149	90	100	PASS	PASS	PASS	PASS	PASS	PASS	0	2784.51	2750	1881.24	101	281235
476	TCGCCCTCTCAACCCAGCTTTT	080703_008s	NORMAL	NO	1	1	1	I	3	1	4	7	None	EAM175	no			15		yes		None	None	None	AUTO	DETECTED	182.7	858.995	-5.38017	-7.36543	-26.016	-26.016	143.524	143.227	18.4063	87	100	PASS	PASS	PASS	PASS	PASS	PASS	0	1642.57	1666.5	1029.77	96	157687
490	TCGCCCTCTCAACCCAGCTTTT	080703_008s	NORMAL	NO	1	1	1	I	3	1	6	7	None	EAM175	no			15		yes		None	None	None	AUTO	DETECTED	182.763	905.581	-4.72536	-1.38067	-26.016	-26.016	145.348	134.52	11.7361	84	100	PASS	PASS	PASS	PASS	PASS	PASS	0	1394	1428	720.447	83	115702
504	TCGCCCTCTCAACCCAGCTTTT	080703_008s	NORMAL	NO	1	1	1	I	3	1	8	7	None	EAM175	no			15		yes		None	None	None	AUTO	DETECTED	182.747	951.675	-5.08304	-1.78399	-26.016	-26.016	140.682	133.281	10.4846	81	100	PASS	PASS	PASS	PASS	PASS	PASS	0	1229.22	1304	658.06	82	100796
14	TACAGTACTGTGATAGCTGAA	080703_008s	NORMAL	NO	1	1	1	A	1	1	2	7	None	EAM176	1 mismatch mir-101-(1,2,3) 13.43,11.79			15		yes		None	None	None	AUTO	DETECTED	181.29	110.624	4.85418	-12.1065	-52.032	-156.096	132.479	112.405	12.6998	93	100	PASS	PASS	PASS	PASS	PASS	PASS	0	279.368	317	101.809	57	15924
28	TACAGTACTGTGATAGCTGAA	080703_008s	NORMAL	NO	1	1	1	A	1	1	4	7	None	EAM176	1 mismatch mir-101-(1,2,3) 13.43,11.79			15		yes		None	None	None	AUTO	DETECTED	181	157.375	0.920381	-3.96238	-52.032	-156.096	117.072	117.072	10.1955	100	100	PASS	PASS	PASS	PASS	PASS	PASS	0	273.921	318	96.1513	63	17257
42	TACAGTACTGTGATAGCTGAA	080703_008s	NORMAL	NO	1	1	1	A	1	1	6	7	None	EAM176	1 mismatch mir-101-(1,2,3) 13.43,11.79			15		yes		None	None	None	AUTO	DETECTED	181.037	203.713	1.24848	-1.20402	-52.032	-156.096	125.067	122.343	10.1955	88	100	PASS	PASS	PASS	PASS	PASS	PASS	0	254.866	280	104.463	67	17076
56	TACAGTACTGTGATAGCTGAA	080703_008s	NORMAL	NO	1	1	1	A	1	1	8	7	None	EAM176	1 mismatch mir-101-(1,2,3) 13.43,11.79			15		yes		None	None	None	AUTO	DETECTED	181.133	250.247	2.32944	4.11462	-52.032	-156.096	124.654	119.861	15.5529	86	100	PASS	PASS	PASS	PASS	PASS	PASS	0	261.349	299.5	101.282	66	17249
452	TTCAGCTATCACAGTACTGTA	080703_008s	NORMAL	NO	1	1	1	I	3	1	1	4	None	EAM177	1 mismatch mir-101-(1,2,3) 13.43,11.79			16		yes		None	None	None	AUTO	DETECTED	113.411	789.431	-6.45319	-12.5015	-26.016	-26.016	134.706	134.706	12.9921	116	100	PASS	PASS	PASS	PASS	PASS	PASS	0	2986.24	2841	1811.57	85	253830
466	TTCAGCTATCACAGTACTGTA	080703_008s	NORMAL	NO	1	1	1	I	3	1	3	4	None	EAM177	1 mismatch mir-101-(1,2,3) 13.43,11.79			16		yes		None	None	None	AUTO	DETECTED	113.17	835.783	-9.74895	-9.54957	-26.016	-26.016	148.134	136.022	17.2892	110	100	PASS	PASS	PASS	PASS	PASS	PASS	0	2173.4	2147	1186.31	85	184739
480	TTCAGCTATCACAGTACTGTA	080703_008s	NORMAL	NO	1	1	1	I	3	1	5	4	None	EAM177	1 mismatch mir-101-(1,2,3) 13.43,11.79			16		yes		None	None	None	AUTO	DETECTED	113.395	882.153	-6.98305	-6.37379	-26.016	-26.016	130.895	130.479	16.4408	104	100	PASS	PASS	PASS	PASS	PASS	PASS	0	1756.27	1723	963.183	79	138745
494	TTCAGCTATCACAGTACTGTA	080703_008s	NORMAL	NO	1	1	1	I	3	1	7	4	None	EAM177	1 mismatch mir-101-(1,2,3) 13.43,11.79			16		yes		None	None	None	AUTO	DETECTED	113.255	928.461	-8.96186	-3.99831	-26.016	-26.016	148.214	138.506	13.3227	100	100	PASS	PASS	PASS	PASS	PASS	PASS	0	1426.6	1456	801.853	88	125541
4	TGCCAATATTTCTGTGCTGCTA	080703_008s	NORMAL	NO	1	1	1	A	1	1	1	4	None	EAM178	no			16		yes		None	None	None	AUTO	DETECTED	111.746	87.5273	0.296936	-12.7814	-52.032	-156.096	143.733	130.726	11.6408	181	100	PASS	PASS	PASS	PASS	PASS	PASS	0	10925.2	11295	7475.15	81	884943
18	TGCCAATATTTCTGTGCTGCTA	080703_008s	NORMAL	NO	1	1	1	A	1	1	3	4	None	EAM178	no			16		yes		None	None	None	AUTO	DETECTED	111.716	133.572	-0.243245	-13.8307	-52.032	-156.096	147.949	134.985	10.635	163	100	PASS	PASS	PASS	PASS	PASS	PASS	0	10725.7	9610	7328.95	84	900960
32	TGCCAATATTTCTGTGCTGCTA	080703_008s	NORMAL	NO	1	1	1	A	1	1	5	4	None	EAM178	no			16		yes		None	None	None	AUTO	DETECTED	111.958	180.178	2.73713	-7.58119	-52.032	-156.096	169.599	143.675	20.9799	157	100	PASS	PASS	PASS	PASS	PASS	PASS	0	8127.53	7145.5	6619.78	96	780243
46	TGCCAATATTTCTGTGCTGCTA	080703_008s	NORMAL	NO	1	1	1	A	1	1	7	4	None	EAM178	no			16		yes		None	None	None	AUTO	DETECTED	111.564	226.619	-2.54023	-3.47272	-52.032	-156.096	161.045	133.705	20.9229	154	100	PASS	PASS	PASS	PASS	PASS	PASS	0	7906.55	7454	5329.19	83	656244
570	ACTATGCAACCTACTACCTCT	080703_008s	NORMAL	NO	1	1	1	K	3	3	2	3	None	EAM179	let-7d		AGAGGTAGTAGGTTGCATAGT	17				None	None	None	AUTO	DETECTED	787.571	816.937	10.916	8.5889	26.016	13.008	162.593	149.768	12.0043	177	100	PASS	PASS	PASS	PASS	PASS	PASS	6	26178.8	18991.5	26026.9	104	2722596
584	ACTATGCAACCTACTACCTCT	080703_008s	NORMAL	NO	1	1	1	K	3	3	4	3	None	EAM179	let-7d		AGAGGTAGTAGGTTGCATAGT	17				None	None	None	AUTO	DETECTED	787.7	863.278	12.4292	11.3963	26.016	13.008	143.533	119.328	15.3066	341	89.8438	PASS	PASS	PASS	PASS	FAIL	PASS	14	42020.4	50371.5	23362.1	64	2689306
598	ACTATGCAACCTACTACCTCT	080703_008s	NORMAL	NO	1	1	1	K	3	3	6	3	None	EAM179	let-7d		AGAGGTAGTAGGTTGCATAGT	17				None	None	None	AUTO	DETECTED	787.683	909.583	12.0537	13.7289	26.016	13.008	148.124	143.996	12.665	183	100	PASS	PASS	PASS	FAIL	PASS	PASS	1	25576.8	9835	26814.6	95	2429796
612	ACTATGCAACCTACTACCTCT	080703_008s	NORMAL	NO	1	1	1	K	3	3	8	3	None	EAM179	let-7d		AGAGGTAGTAGGTTGCATAGT	17				None	None	None	AUTO	DETECTED	787.257	956.185	6.34362	19.9296	26.016	13.008	150.638	142.677	12.0059	173	100	PASS	PASS	PASS	FAIL	PASS	PASS	0	25128.8	9002	26751.3	95	2387235
122	AACTATACAATCTACTACCTCA	080703_008s	NORMAL	NO	1	1	1	C	1	3	2	3	None	EAM180	let-7f-1		TGAGGTAGTAGATTGTATAGTT	17				None	None	None	AUTO	DETECTED	790.677	117.977	1.67919	-5.43029	78.048	-65.04	164.178	158.166	11.5991	201	100	PASS	PASS	PASS	PASS	PASS	PASS	0	24796.4	16153	24319.4	116	2876384
136	AACTATACAATCTACTACCTCA	080703_008s	NORMAL	NO	1	1	1	C	1	3	4	3	None	EAM180	let-7f-1		TGAGGTAGTAGATTGTATAGTT	17				None	None	None	AUTO	DETECTED	790.72	164.587	2.0849	0.868576	78.048	-65.04	158.031	153.089	15.5373	215	100	PASS	PASS	PASS	PASS	PASS	PASS	1	26301.3	19642	24807.5	111	2919440
150	AACTATACAATCTACTACCTCA	080703_008s	NORMAL	NO	1	1	1	C	1	3	6	3	None	EAM180	let-7f-1		TGAGGTAGTAGATTGTATAGTT	17				None	None	None	AUTO	DETECTED	790.557	210.995	0	4.55209	78.048	-65.04	144.453	140.698	14.9227	277	89.6739	PASS	PASS	PASS	PASS	FAIL	PASS	14	30925.1	27896	24395.3	92	2845106
164	AACTATACAATCTACTACCTCA	080703_008s	NORMAL	NO	1	1	1	C	1	3	8	3	None	EAM180	let-7f-1		TGAGGTAGTAGATTGTATAGTT	17				None	None	None	AUTO	DETECTED	790.907	257.445	4.19759	8.76357	78.048	-65.04	144.964	133.361	10.3423	200	100	PASS	PASS	PASS	PASS	PASS	PASS	2	31927.2	30774	24216.2	83	2649957
574	AACTATACAATCTACTACCTCA	080703_008s	NORMAL	NO	1	1	1	K	3	3	2	7	None	EAM181	let-7f-2		TGAGGTAGTAGATTGTATAGTT	18				None	None	None	AUTO	DETECTED	880.865	816.37	24.4813	1.5339	26.016	13.008	158.758	148.235	14.6139	168	100	PASS	PASS	PASS	FAIL	PASS	PASS	0	23257.2	13690	23783.3	101	2348977
588	AACTATACAATCTACTACCTCA	080703_008s	NORMAL	NO	1	1	1	K	3	3	4	7	None	EAM181	let-7f-2		TGAGGTAGTAGATTGTATAGTT	18				None	None	None	AUTO	DETECTED	880.192	863.133	15.5685	9.82666	26.016	13.008	153.691	145.948	10.763	169	100	PASS	PASS	PASS	FAIL	PASS	PASS	0	23285.4	16938	23495.6	98	2281969
602	AACTATACAATCTACTACCTCA	080703_008s	NORMAL	NO	1	1	1	K	3	3	6	7	None	EAM181	let-7f-2		TGAGGTAGTAGATTGTATAGTT	18				None	None	None	AUTO	DETECTED	880.212	909.446	15.6614	12.2712	26.016	13.008	155.872	143.436	10.635	169	100	PASS	PASS	PASS	FAIL	PASS	PASS	0	23946.8	13556	24436.4	97	2322835
616	AACTATACAATCTACTACCTCA	080703_008s	NORMAL	NO	1	1	1	K	3	3	8	7	None	EAM181	let-7f-2		TGAGGTAGTAGATTGTATAGTT	18				None	None	None	AUTO	DETECTED	880.948	955.519	25.0736	11.5908	26.016	13.008	147.541	138.957	10.0849	147	100	PASS	PASS	PASS	FAIL	PASS	PASS	0	21695.8	9060.5	23950	88	1909232
126	AACTGTACACACTACTACCTCA	080703_008s	NORMAL	NO	1	1	1	C	1	3	2	7	None	EAM182	let-7h		TGAGGTAGTAGTGTGTACAGTT	18				None	None	None	AUTO	DETECTED	884	117.598	15.6248	-10.039	78.048	-65.04	143.088	130.08	13.3227	149	100	PASS	PASS	PASS	PASS	PASS	PASS	0	10240.1	11000.5	6727.9	76	778249
140	AACTGTACACACTACTACCTCA	080703_008s	NORMAL	NO	1	1	1	C	1	3	4	7	None	EAM182	let-7h		TGAGGTAGTAGTGTGTACAGTT	18				None	None	None	AUTO	DETECTED	883.89	164.4	14.0338	-1.23915	78.048	-65.04	143.631	133.191	15.5892	158	100	PASS	PASS	PASS	PASS	PASS	PASS	0	8551.01	9084	6065.02	81	692632
154	AACTGTACACACTACTACCTCA	080703_008s	NORMAL	NO	1	1	1	C	1	3	6	7	None	EAM182	let-7h		TGAGGTAGTAGTGTGTACAGTT	18				None	None	None	AUTO	DETECTED	883.848	210.949	13.3319	4.27619	78.048	-65.04	134.63	123.855	11.3138	158	100	PASS	PASS	PASS	PASS	PASS	PASS	0	8963.39	9670	5951.3	69	618474
168	AACTGTACACACTACTACCTCA	080703_008s	NORMAL	NO	1	1	1	C	1	3	8	7	None	EAM182	let-7h		TGAGGTAGTAGTGTGTACAGTT	18				None	None	None	AUTO	DETECTED	883.833	257.4	12.977	8.50514	78.048	-65.04	135.212	130.08	19.0779	143	100	PASS	PASS	PASS	PASS	PASS	PASS	0	8567.64	6742	6761.33	75	642573
564	AGCACAAACTACTACCTCA	080703_008s	NORMAL	NO	1	1	1	K	3	3	1	4	None	EAM183	let-7i		TGAGGTAGTAGTTTGTGCT	19				None	None	None	AUTO	DETECTED	810.591	793.429	10.4332	2.88758	26.016	13.008	142.665	134.699	8.2526	149	100	PASS	PASS	PASS	PASS	PASS	PASS	0	11545.2	11025	9033.03	85	981344
578	AGCACAAACTACTACCTCA	080703_008s	NORMAL	NO	1	1	1	K	3	3	3	4	None	EAM183	let-7i		TGAGGTAGTAGTTTGTGCT	19				None	None	None	AUTO	DETECTED	810.197	839.739	5.1535	5.27815	26.016	13.008	146.414	146.414	14.0611	145	100	PASS	PASS	PASS	FAIL	PASS	PASS	0	9333.05	6210	9699.95	99	923972
592	AGCACAAACTACTACCTCA	080703_008s	NORMAL	NO	1	1	1	K	3	3	5	4	None	EAM183	let-7i		TGAGGTAGTAGTTTGTGCT	19				None	None	None	AUTO	DETECTED	810.891	886.163	14.0211	9.16769	26.016	13.008	135.298	133.925	16.4892	154	100	PASS	PASS	PASS	PASS	PASS	PASS	0	11007.7	10595.5	10315.2	82	902628
606	AGCACAAACTACTACCTCA	080703_008s	NORMAL	NO	1	1	1	K	3	3	7	4	None	EAM183	let-7i		TGAGGTAGTAGTTTGTGCT	19				None	None	None	AUTO	DETECTED	810.682	932.49	11.1367	11.7877	26.016	13.008	139.775	138.259	11.7361	150	100	PASS	PASS	PASS	PASS	PASS	PASS	0	11276	7485	10764.5	88	992288
116	CACAAGTTCGGATCTACGGGTT	080703_008s	NORMAL	NO	1	1	1	C	1	3	1	4	None	EAM184	mir-100-1		AACCCGTAGATCCGAACTTGTG	19				None	None	None	AUTO	DETECTED	814.185	94.7903	7.55757	-6.96161	78.048	-65.04	161.053	153.143	15.1261	174	100	PASS	PASS	PASS	PASS	PASS	PASS	0	15656.7	14704.5	10984.3	106	1659610
130	CACAAGTTCGGATCTACGGGTT	080703_008s	NORMAL	NO	1	1	1	C	1	3	3	4	None	EAM184	mir-100-1		AACCCGTAGATCCGAACTTGTG	19				None	None	None	AUTO	DETECTED	814.388	140.993	10.0331	-5.96312	78.048	-65.04	169.102	162.025	12.5098	148	100	PASS	PASS	PASS	PASS	PASS	PASS	0	10317.2	8684.5	9437.45	126	1299973
144	CACAAGTTCGGATCTACGGGTT	080703_008s	NORMAL	NO	1	1	1	C	1	3	5	4	None	EAM184	mir-100-1		AACCCGTAGATCCGAACTTGTG	19				None	None	None	AUTO	DETECTED	814.287	187.043	8.56429	-6.93472	78.048	-65.04	160.599	152.566	11.1224	151	100	PASS	PASS	PASS	PASS	PASS	PASS	0	10667	9009	8467.07	104	1109367
158	CACAAGTTCGGATCTACGGGTT	080703_008s	NORMAL	NO	1	1	1	C	1	3	7	4	None	EAM184	mir-100-1		AACCCGTAGATCCGAACTTGTG	19				None	None	None	AUTO	DETECTED	814.184	234.03	7.05579	4.26706	78.048	-65.04	158.779	151.395	12.6547	153	100	PASS	PASS	PASS	PASS	PASS	PASS	0	10208.5	8128	8436.18	105	1071896
459	TCATAGCCCTGTACAATGCTGCT	080703_008s	NORMAL	NO	1	1	1	I	3	1	2	4	None	EAM185	mir-103-1		AGCAGCATTGTACAGGGCTATGA	20				None	None	None	AUTO	DETECTED	113.587	812.358	-4.24731	-14.2593	-26.016	-26.016	160.126	160.126	12.4065	129	100	PASS	PASS	PASS	PASS	PASS	PASS	0	8539.96	8921	7917.34	118	1007715
473	TCATAGCCCTGTACAATGCTGCT	080703_008s	NORMAL	NO	1	1	1	I	3	1	4	4	None	EAM185	mir-103-1		AGCAGCATTGTACAGGGCTATGA	20				None	None	None	AUTO	DETECTED	113.221	858.914	-9.16679	-8.65639	-26.016	-26.016	149.904	141.58	12.0059	124	100	PASS	PASS	PASS	PASS	PASS	PASS	0	6977.42	7395	4923.24	95	662855
487	TCATAGCCCTGTACAATGCTGCT	080703_008s	NORMAL	NO	1	1	1	I	3	1	6	4	None	EAM185	mir-103-1		AGCAGCATTGTACAGGGCTATGA	20				None	None	None	AUTO	DETECTED	113.519	905.16	-5.44111	-7.09152	-26.016	-26.016	140.962	140.962	12.2225	112	100	PASS	PASS	PASS	PASS	PASS	PASS	0	5531.89	6289.5	3935.01	90	497870
501	TCATAGCCCTGTACAATGCTGCT	080703_008s	NORMAL	NO	1	1	1	I	3	1	8	4	None	EAM185	mir-103-1		AGCAGCATTGTACAGGGCTATGA	20				None	None	None	AUTO	DETECTED	113.276	951.285	-8.77121	-7.09946	-26.016	-26.016	148.024	144.114	19.6626	95	100	PASS	PASS	PASS	PASS	PASS	PASS	0	3771.42	3803	3193.04	96	362056
11	GCTACCTGCACTGTAAGCACTTTT	080703_008s	NORMAL	NO	1	1	1	A	1	1	2	4	None	EAM186	mir-106		AAAAGTGCTTACAGTGCAGGTAGC	20				None	None	None	AUTO	DETECTED	111.907	110.602	2.32368	-12.6273	-52.032	-156.096	143.209	130.201	13.7082	135	100	PASS	PASS	PASS	PASS	PASS	PASS	0	9816.83	9937	5985.88	79	775530
25	GCTACCTGCACTGTAAGCACTTTT	080703_008s	NORMAL	NO	1	1	1	A	1	1	4	4	None	EAM186	mir-106		AAAAGTGCTTACAGTGCAGGTAGC	20				None	None	None	AUTO	DETECTED	111.617	156.558	-1.62024	-14.8263	-52.032	-156.096	148.163	139.766	15.6987	148	100	PASS	PASS	PASS	PASS	PASS	PASS	0	9274.36	9933.5	6612.92	88	816144
39	GCTACCTGCACTGTAAGCACTTTT	080703_008s	NORMAL	NO	1	1	1	A	1	1	6	4	None	EAM186	mir-106		AAAAGTGCTTACAGTGCAGGTAGC	20				None	None	None	AUTO	DETECTED	111.933	203.82	2.33678	0	-52.032	-156.096	145.428	132.652	15.5291	140	100	PASS	PASS	PASS	PASS	PASS	PASS	0	8128.41	8046	5867.18	81	658401
53	GCTACCTGCACTGTAAGCACTTTT	080703_008s	NORMAL	NO	1	1	1	A	1	1	8	4	None	EAM186	mir-106		AAAAGTGCTTACAGTGCAGGTAGC	20				None	None	None	AUTO	DETECTED	111.891	250.018	1.62947	0.900532	-52.032	-156.096	152.077	144.378	16.3991	110	100	PASS	PASS	PASS	PASS	PASS	PASS	0	5878.39	4625	5465.13	97	570204
449	TGATAGCCCTGTACAATGCTGCT	080703_008s	NORMAL	NO	1	1	1	I	3	1	1	1	None	EAM187	mir-107		AGCAGCATTGTACAGGGCTATCA	21				None	None	None	AUTO	DETECTED	43.7929	789.247	-12.0436	-15.1239	-26.016	-26.016	143.824	135.713	13.1952	262	100	PASS	PASS	PASS	PASS	PASS	PASS	0	12692	11918.5	7136.7	84	1066127
463	TGATAGCCCTGTACAATGCTGCT	080703_008s	NORMAL	NO	1	1	1	I	3	1	3	1	None	EAM187	mir-107		AGCAGCATTGTACAGGGCTATCA	21				None	None	None	AUTO	DETECTED	43.9087	835.204	-10.6977	-17.3167	-26.016	-26.016	157.14	145.871	11.3383	141	100	PASS	PASS	PASS	PASS	PASS	PASS	0	7276.8	7311	4860.22	98	713126
477	TGATAGCCCTGTACAATGCTGCT	080703_008s	NORMAL	NO	1	1	1	I	3	1	5	1	None	EAM187	mir-107		AGCAGCATTGTACAGGGCTATCA	21				None	None	None	AUTO	DETECTED	43.7963	881.907	-12.3196	-9.80364	-26.016	-26.016	153.714	140.492	18.5546	143	100	PASS	PASS	PASS	PASS	PASS	PASS	0	6459.17	6541	4494.91	94	607162
491	TGATAGCCCTGTACAATGCTGCT	080703_008s	NORMAL	NO	1	1	1	I	3	1	7	1	None	EAM187	mir-107		AGCAGCATTGTACAGGGCTATCA	21				None	None	None	AUTO	DETECTED	43.66	928.17	-14.2524	-8.02044	-26.016	-26.016	143.233	130.373	15.5892	141	100	PASS	PASS	PASS	PASS	PASS	PASS	0	5486.87	5670	2672.95	79	433463
1	AATGCCCCTAAAAATCCTTAT	080703_008s	NORMAL	NO	1	1	1	A	1	1	1	1	None	EAM188	mir-108-1		ATAAGGATTTTTAGGGGCATT	21				None	None	None	AUTO	DETECTED	42	87	-6.95198	-19.88	-52.032	-156.096	91.056	91.056	7.10559	147	100	PASS	PASS	PASS	PASS	PASS	PASS	0	152.649	164	34.9764	37	5648
15	AATGCCCCTAAAAATCCTTAT	080703_008s	NORMAL	NO	1	1	1	A	1	1	3	1	None	EAM188	mir-108-1		ATAAGGATTTTTAGGGGCATT	21				None	None	None	AUTO	DETECTED	42.2679	133.107	-3.62759	-20.1182	-52.032	-156.096	106.59	98.9542	10.3725	140	100	PASS	PASS	PASS	PASS	PASS	PASS	0	147.861	155	33.4604	43	6358
29	AATGCCCCTAAAAATCCTTAT	080703_008s	NORMAL	NO	1	1	1	A	1	1	5	1	None	EAM188	mir-108-1		ATAAGGATTTTTAGGGGCATT	21				None	None	None	AUTO	DETECTED	41.9194	180.258	-8.32075	-6.7789	-52.032	-156.096	119.231	94.8128	14.513	139	100	PASS	PASS	PASS	PASS	PASS	PASS	0	153.732	151	28.5325	41	6303
43	AATGCCCCTAAAAATCCTTAT	080703_008s	NORMAL	NO	1	1	1	A	1	1	7	1	None	EAM188	mir-108-1		ATAAGGATTTTTAGGGGCATT	21				None	None	None	AUTO	DETECTED	42.2857	226	-3.71502	-11.7679	-52.032	-156.096	104.064	91.056	15.0611	143	100	PASS	PASS	PASS	PASS	PASS	PASS	0	155.366	154	33.2489	41	6370
453	CACAAATTCGGATCTACAGGGTA	080703_008s	NORMAL	NO	1	1	1	I	3	1	1	5	None	EAM189	mir-10a		TACCCTGTAGATCCGAATTTGTG	22				None	None	None	AUTO	DETECTED	136.405	789.332	-7.34241	-13.7098	-26.016	-26.016	135.068	135.068	12.8106	112	100	PASS	PASS	PASS	PASS	PASS	PASS	0	1564.99	1717	914.986	85	133024
467	CACAAATTCGGATCTACAGGGTA	080703_008s	NORMAL	NO	1	1	1	I	3	1	3	5	None	EAM189	mir-10a		TACCCTGTAGATCCGAATTTGTG	22				None	None	None	AUTO	DETECTED	136.335	835.5	-8.41542	-13.1509	-26.016	-26.016	140.671	130.894	10.4846	100	100	PASS	PASS	PASS	PASS	PASS	PASS	0	1035.8	1143	545.92	80	82864
481	CACAAATTCGGATCTACAGGGTA	080703_008s	NORMAL	NO	1	1	1	I	3	1	5	5	None	EAM189	mir-10a		TACCCTGTAGATCCGAATTTGTG	22				None	None	None	AUTO	DETECTED	136.5	881.92	-6.42977	-9.31377	-26.016	-26.016	130.08	117.072	12.5787	94	100	PASS	PASS	PASS	PASS	PASS	PASS	0	886.683	992.5	437.321	60	53201
495	CACAAATTCGGATCTACAGGGTA	080703_008s	NORMAL	NO	1	1	1	I	3	1	7	5	None	EAM189	mir-10a		TACCCTGTAGATCCGAATTTGTG	22				None	None	None	AUTO	DETECTED	136.368	928.324	-8.30507	-5.69497	-26.016	-26.016	136.938	129.814	17.7693	94	100	PASS	PASS	PASS	PASS	PASS	PASS	0	743.356	761	338.193	73	54265
5	ACAAATTCGGTTCTACAGGGTA	080703_008s	NORMAL	NO	1	1	1	A	1	1	1	5	None	EAM190	mir-10b		TACCCTGTAGAACCGAATTTGT	22				None	None	None	AUTO	DETECTED	134.555	87.2033	-2.99714	-16.9157	-52.032	-156.096	135.044	123.557	8.86734	125	100	PASS	PASS	PASS	PASS	PASS	PASS	0	896.845	739	444.917	71	63676
19	ACAAATTCGGTTCTACAGGGTA	080703_008s	NORMAL	NO	1	1	1	A	1	1	3	5	None	EAM190	mir-10b		TACCCTGTAGAACCGAATTTGT	22				None	None	None	AUTO	DETECTED	134.591	133.261	-2.68909	-17.7923	-52.032	-156.096	136.614	121.733	12.5787	119	100	PASS	PASS	PASS	PASS	PASS	PASS	0	819.536	687	407.466	69	56548
33	ACAAATTCGGTTCTACAGGGTA	080703_008s	NORMAL	NO	1	1	1	A	1	1	5	5	None	EAM190	mir-10b		TACCCTGTAGAACCGAATTTGT	22				None	None	None	AUTO	DETECTED	134.87	179.913	0.775685	-10.9475	-52.032	-156.096	163.151	124.842	39.1728	114	100	PASS	PASS	PASS	PASS	PASS	PASS	0	660.043	568	357.784	69	45543
47	ACAAATTCGGTTCTACAGGGTA	080703_008s	NORMAL	NO	1	1	1	A	1	1	7	5	None	EAM190	mir-10b		TACCCTGTAGAACCGAATTTGT	22				None	None	None	AUTO	DETECTED	134.571	226.262	-3.26252	-8.04128	-52.032	-156.096	133.281	119.059	17.9396	148	100	PASS	PASS	PASS	PASS	PASS	PASS	0	616.742	537.5	284.213	66	40705
571	ACAAACACCATTGTCACACTCCA	080703_008s	NORMAL	NO	1	1	1	K	3	3	2	4	None	EAM191	mir-122a		TGGAGTGTGACAATGGTGTTTGT	23				None	None	None	AUTO	DETECTED	810.608	816.7	10.5714	5.59255	26.016	13.008	115.179	107.776	9.22777	135	100	PASS	PASS	PASS	PASS	PASS	PASS	0	415.556	390.5	139.758	54	22440
585	ACAAACACCATTGTCACACTCCA	080703_008s	NORMAL	NO	1	1	1	K	3	3	4	4	None	EAM191	mir-122a		TGGAGTGTGACAATGGTGTTTGT	23				None	None	None	AUTO	DETECTED	810.484	863.254	8.79771	11.1684	26.016	13.008	116.322	99.3579	16.3902	142	100	PASS	PASS	PASS	PASS	PASS	PASS	0	440.605	409	119.319	43	18946
599	ACAAACACCATTGTCACACTCCA	080703_008s	NORMAL	NO	1	1	1	K	3	3	6	4	None	EAM191	mir-122a		TGGAGTGTGACAATGGTGTTTGT	23				None	None	None	AUTO	DETECTED	810.623	909.5	10.4515	12.7349	26.016	13.008	110.929	110.646	13.554	127	100	PASS	PASS	PASS	PASS	PASS	PASS	0	449.268	458	185.257	56	25159
613	ACAAACACCATTGTCACACTCCA	080703_008s	NORMAL	NO	1	1	1	K	3	3	8	4	None	EAM191	mir-122a		TGGAGTGTGACAATGGTGTTTGT	23				None	None	None	AUTO	DETECTED	810.278	955.759	5.80056	14.476	26.016	13.008	101.332	92.3077	21.3662	118	100	PASS	PASS	PASS	PASS	PASS	PASS	0	528.75	515.5	164.257	40	21150
123	CGCGTACCAAAAGTAATAATG	080703_008s	NORMAL	NO	1	1	1	C	1	3	2	4	None	EAM192	mir-123/mir126as		CATTATTACTTTTGGTACGCG	23				None	None	None	AUTO	DETECTED	814.202	117.825	7.69015	-7.33218	78.048	-65.04	147.567	146.268	15.6193	132	100	PASS	PASS	PASS	PASS	PASS	PASS	0	5210.15	5250	3716.69	98	510595
137	CGCGTACCAAAAGTAATAATG	080703_008s	NORMAL	NO	1	1	1	C	1	3	4	4	None	EAM192	mir-123/mir126as		CATTATTACTTTTGGTACGCG	23				None	None	None	AUTO	DETECTED	814.145	164.463	6.78903	-0.664334	78.048	-65.04	147.761	139.616	11.3736	138	100	PASS	PASS	PASS	PASS	PASS	PASS	0	4791	5331	2989.99	89	426399
151	CGCGTACCAAAAGTAATAATG	080703_008s	NORMAL	NO	1	1	1	C	1	3	6	4	None	EAM192	mir-123/mir126as		CATTATTACTTTTGGTACGCG	23				None	None	None	AUTO	DETECTED	814.212	210.587	7.49723	-0.684381	78.048	-65.04	145.068	132.817	14.5863	137	100	PASS	PASS	PASS	PASS	PASS	PASS	0	4216.65	4537	2350.6	83	349982
165	CGCGTACCAAAAGTAATAATG	080703_008s	NORMAL	NO	1	1	1	C	1	3	8	4	None	EAM192	mir-123/mir126as		CATTATTACTTTTGGTACGCG	23				None	None	None	AUTO	DETECTED	814	257	4.58583	3.06225	78.048	-65.04	117.072	117.072	7.35432	127	100	PASS	PASS	PASS	PASS	PASS	PASS	0	5035.65	5211	2464.42	69	347460
561	CACAGGTTAAAGGGTCTCAGGGA	080703_008s	NORMAL	NO	1	1	1	K	3	3	1	1	None	EAM193	mir-125a		TCCCTGAGACCCTTTAACCTGTG	24				None	None	None	AUTO	DETECTED	740.973	792.732	4.84624	-6.42143	26.016	13.008	151.581	138.738	9.6472	140	100	PASS	PASS	PASS	PASS	PASS	PASS	0	15899.8	12704	14599.7	91	1446883
575	CACAGGTTAAAGGGTCTCAGGGA	080703_008s	NORMAL	NO	1	1	1	K	3	3	3	1	None	EAM193	mir-125a		TCCCTGAGACCCTTTAACCTGTG	24				None	None	None	AUTO	DETECTED	741.243	838.934	8.19987	-5.43138	26.016	13.008	155.166	144.284	13.3088	142	100	PASS	PASS	PASS	PASS	PASS	PASS	0	14148.7	12986	13509.6	97	1372427
589	CACAGGTTAAAGGGTCTCAGGGA	080703_008s	NORMAL	NO	1	1	1	K	3	3	5	1	None	EAM193	mir-125a		TCCCTGAGACCCTTTAACCTGTG	24				None	None	None	AUTO	DETECTED	741.397	885.378	10.0418	-1.27746	26.016	13.008	148.303	142.95	14.7709	153	100	PASS	PASS	PASS	FAIL	PASS	PASS	0	15344.1	14207.5	15537.5	92	1411654
603	CACAGGTTAAAGGGTCTCAGGGA	080703_008s	NORMAL	NO	1	1	1	K	3	3	7	1	None	EAM193	mir-125a		TCCCTGAGACCCTTTAACCTGTG	24				None	None	None	AUTO	DETECTED	740.882	931.682	3.17816	0	26.016	13.008	156.587	144.324	11.6408	131	100	PASS	PASS	PASS	FAIL	PASS	PASS	0	11967.6	7947	12980.7	97	1160853
113	AAAAGAGACCGGTTCACTGTGA	080703_008s	NORMAL	NO	1	1	1	C	1	3	1	1	None	EAM194	mir-128a		TCACAGTGAACCGGTCTCTTTT	24				None	None	None	AUTO	DETECTED	744.39	94.2353	0	-14.4212	78.048	-65.04	163.592	163.592	10.8552	271	100	PASS	PASS	PASS	PASS	PASS	PASS	5	33561.9	31825	25833.5	125	4195235
127	AAAAGAGACCGGTTCACTGTGA	080703_008s	NORMAL	NO	1	1	1	C	1	3	3	1	None	EAM194	mir-128a		TCACAGTGAACCGGTCTCTTTT	24				None	None	None	AUTO	DETECTED	744.493	140.273	0	-15.5619	78.048	-65.04	173.598	166.02	12.7577	248	100	PASS	PASS	PASS	PASS	PASS	PASS	0	30969.8	32084.5	24761.1	126	3902198
141	AAAAGAGACCGGTTCACTGTGA	080703_008s	NORMAL	NO	1	1	1	C	1	3	5	1	None	EAM194	mir-128a		TCACAGTGAACCGGTCTCTTTT	24				None	None	None	AUTO	DETECTED	744.438	186.948	0	-8.41066	78.048	-65.04	176.885	169.468	13.7492	248	100	PASS	PASS	PASS	PASS	PASS	PASS	0	29300.9	31583.5	25206	132	3867713
155	AAAAGAGACCGGTTCACTGTGA	080703_008s	NORMAL	NO	1	1	1	C	1	3	7	1	None	EAM194	mir-128a		TCACAGTGAACCGGTCTCTTTT	24				None	None	None	AUTO	DETECTED	744.355	233	-1.27905	-9.36975	78.048	-65.04	156.096	143.088	13.8108	277	100	PASS	PASS	PASS	PASS	PASS	PASS	0	38107.6	43552	24087.7	95	3620223
565	GAAAGAGACCGGTTCACTGTGA	080703_008s	NORMAL	NO	1	1	1	K	3	3	1	5	None	EAM195	mir-128b		TCACAGTGAACCGGTCTCTTTC	25				None	None	None	AUTO	DETECTED	833.984	792.847	14.7293	-4.61044	26.016	13.008	162.97	151.314	10.6666	222	94.0476	PASS	PASS	PASS	PASS	FAIL	PASS	12	33985.2	42885	27977.2	105	3568450
579	GAAAGAGACCGGTTCACTGTGA	080703_008s	NORMAL	NO	1	1	1	K	3	3	3	5	None	EAM195	mir-128b		TCACAGTGAACCGGTCTCTTTC	25				None	None	None	AUTO	DETECTED	833.833	839.303	12.611	0	26.016	13.008	166.23	157.459	14.2145	215	76.7544	PASS	PASS	PASS	PASS	FAIL	PASS	19	31038.6	27754.5	28019.4	114	3538398
593	GAAAGAGACCGGTTCACTGTGA	080703_008s	NORMAL	NO	1	1	1	K	3	3	5	5	None	EAM195	mir-128b		TCACAGTGAACCGGTCTCTTTC	25				None	None	None	AUTO	DETECTED	833.669	885.61	10.3149	2.05711	26.016	13.008	168.767	157.265	10.8552	209	100	PASS	PASS	PASS	PASS	PASS	PASS	3	28440.8	20809.5	27398	116	3299134
607	GAAAGAGACCGGTTCACTGTGA	080703_008s	NORMAL	NO	1	1	1	K	3	3	7	5	None	EAM195	mir-128b		TCACAGTGAACCGGTCTCTTTC	25				None	None	None	AUTO	DETECTED	833.931	932.04	13.5574	6.01652	26.016	13.008	170.518	148.236	13.028	202	77.5	PASS	PASS	PASS	PASS	FAIL	PASS	19	34899.3	43297	27784.2	100	3489930
736	GCAAGCCCAGACCGAAAAAAG	080703_008s	NORMAL	NO	1	1	1	N	4	2	2	1	None	EAM196	mir-129a		CTTTTTTCGGTCTGGGCTTGC	1				None	None	None	AUTO	LOW_SIGNAL	393.758	1161.32	0	0	13.008	0	129	129	0	-1	100	PASS	PASS	PASS	PASS	PASS	FAIL	0	68.12	68	1.21877	75	5109
750	GCAAGCCCAGACCGAAAAAAG	080703_008s	NORMAL	NO	1	1	1	N	4	2	4	1	None	EAM196	mir-129a		CTTTTTTCGGTCTGGGCTTGC	1				None	None	None	AUTO	LOW_SIGNAL	393.77	1207.45	0	0	13.008	0	129	129	0	-1	100	PASS	PASS	PASS	PASS	PASS	FAIL	0	68.9865	69	1.38972	74	5105
764	GCAAGCCCAGACCGAAAAAAG	080703_008s	NORMAL	NO	1	1	1	N	4	2	6	1	None	EAM196	mir-129a		CTTTTTTCGGTCTGGGCTTGC	1				None	None	None	AUTO	LOW_SIGNAL	393.783	1253.57	0	0	13.008	0	129	129	0	-1	100	PASS	PASS	PASS	FAIL	PASS	FAIL	0	67.9114	68	1.20032	79	5365
778	GCAAGCCCAGACCGAAAAAAG	080703_008s	NORMAL	NO	1	1	1	N	4	2	8	1	None	EAM196	mir-129a		CTTTTTTCGGTCTGGGCTTGC	1				None	None	None	AUTO	LOW_SIGNAL	393.795	1299.7	0	0	13.008	0	129	129	0	-1	100	PASS	PASS	PASS	FAIL	PASS	FAIL	0	68.1818	68	1.43937	77	5250
288	GCAAGCCCAGACCGCAAAAAG	080703_008s	NORMAL	NO	1	1	1	F	2	2	2	1	None	EAM197	mir-129b		CTTTTTGCGGTCTGGGCTTGC	3				None	None	None	AUTO	DETECTED	397	462.93	5.54531	-19.6359	52.032	-65.04	140.182	127.975	13.6179	74	100	PASS	PASS	PASS	PASS	PASS	PASS	0	667.841	610	358.828	69	46081
302	GCAAGCCCAGACCGCAAAAAG	080703_008s	NORMAL	NO	1	1	1	F	2	2	4	1	None	EAM197	mir-129b		CTTTTTGCGGTCTGGGCTTGC	3				None	None	None	AUTO	DETECTED	397.006	508.97	5.46353	-20.7521	52.032	-65.04	128.897	123.87	13.8215	74	100	PASS	PASS	PASS	PASS	PASS	PASS	0	341.145	342	136.26	69	23539
316	GCAAGCCCAGACCGCAAAAAG	080703_008s	NORMAL	NO	1	1	1	F	2	2	6	1	None	EAM197	mir-129b		CTTTTTGCGGTCTGGGCTTGC	3				None	None	None	AUTO	DETECTED	397.033	555.873	5.65924	-10.6317	52.032	-65.04	119.864	110.765	13.4409	75	100	PASS	PASS	PASS	PASS	PASS	PASS	0	328.542	332	116.939	59	19384
330	GCAAGCCCAGACCGCAAAAAG	080703_008s	NORMAL	NO	1	1	1	F	2	2	8	1	None	EAM197	mir-129b		CTTTTTGCGGTCTGGGCTTGC	3				None	None	None	AUTO	DETECTED	396.859	602.141	3.23652	-8.78739	52.032	-65.04	104.064	104.064	15.3283	77	100	PASS	PASS	PASS	PASS	PASS	PASS	0	364.245	359	115.529	49	17848
740	GCCCTTTCATCATTGCACTG	080703_008s	NORMAL	NO	1	1	1	N	4	2	2	5	None	EAM198	mir-130b		CAGTGCAATGATGAAAGGGC	5				None	None	None	AUTO	DETECTED	487	1159.5	12.8913	-23.3769	13.008	0	117.072	104.064	7.46493	80	100	PASS	PASS	PASS	PASS	PASS	PASS	0	1113.23	1131	476.152	48	53435
754	GCCCTTTCATCATTGCACTG	080703_008s	NORMAL	NO	1	1	1	N	4	2	4	5	None	EAM198	mir-130b		CAGTGCAATGATGAAAGGGC	5				None	None	None	AUTO	DETECTED	487.113	1206.06	14.2061	-17.7224	13.008	0	120.776	117.791	17.5419	81	100	PASS	PASS	PASS	PASS	PASS	PASS	0	945.849	1035.5	604.768	66	62426
768	GCCCTTTCATCATTGCACTG	080703_008s	NORMAL	NO	1	1	1	N	4	2	6	5	None	EAM198	mir-130b		CAGTGCAATGATGAAAGGGC	5				None	None	None	AUTO	DETECTED	486.815	1252.62	10.1661	-12.0283	13.008	0	120.338	108.671	14.8255	79	100	PASS	PASS	PASS	PASS	PASS	PASS	0	962.127	931	505.424	55	52917
782	GCCCTTTCATCATTGCACTG	080703_008s	NORMAL	NO	1	1	1	N	4	2	8	5	None	EAM198	mir-130b		CAGTGCAATGATGAAAGGGC	5				None	None	None	AUTO	DETECTED	486.715	1298.93	8.70958	-9.66073	13.008	0	105.033	104.539	13.554	84	100	PASS	PASS	PASS	PASS	PASS	PASS	0	989.98	1088	455.187	51	50489
292	ACGACCATGGCTGTAGACTGTTA	080703_008s	NORMAL	NO	1	1	1	F	2	2	2	5	None	EAM199	mir-132		TAACAGTCTACAGCCATGGTCGT	7				None	None	None	AUTO	DETECTED	489.62	462.13	10.3407	-29.7202	52.032	-65.04	139.202	121.772	12.8	76	100	PASS	PASS	PASS	PASS	PASS	PASS	0	458.261	422	193.77	69	31620
306	ACGACCATGGCTGTAGACTGTTA	080703_008s	NORMAL	NO	1	1	1	F	2	2	4	5	None	EAM199	mir-132		TAACAGTCTACAGCCATGGTCGT	7				None	None	None	AUTO	DETECTED	489.762	508.417	12.0326	-27.6289	52.032	-65.04	132.063	123.35	14.056	82	100	PASS	PASS	PASS	PASS	PASS	PASS	0	295.088	297.5	99.2694	68	20066
320	ACGACCATGGCTGTAGACTGTTA	080703_008s	NORMAL	NO	1	1	1	F	2	2	6	5	None	EAM199	mir-132		TAACAGTCTACAGCCATGGTCGT	7				None	None	None	AUTO	DETECTED	489.549	555.463	9.1002	-15.6447	52.032	-65.04	129.277	119.801	22.4836	77	100	PASS	PASS	PASS	PASS	PASS	PASS	0	292.379	289	90.3885	66	19297
334	ACGACCATGGCTGTAGACTGTTA	080703_008s	NORMAL	NO	1	1	1	F	2	2	8	5	None	EAM199	mir-132		TAACAGTCTACAGCCATGGTCGT	7				None	None	None	AUTO	DETECTED	489.5	601.5	8.30586	-16.8007	52.032	-65.04	104.064	104.064	6.97118	82	100	PASS	PASS	PASS	PASS	PASS	PASS	0	338.596	337	83.1182	52	17607
730	ACAGCTGGTTGAAGGGGACCAA	080703_008s	NORMAL	NO	1	1	1	N	4	2	1	2	None	EAM200	mir-133a-1		TTGGTCCCCTTCAACCAGCTGT	9				None	None	None	AUTO	DETECTED	417.227	1136.77	5.36786	-19.2532	13.008	0	110.376	110.376	11.8335	77	100	PASS	PASS	PASS	PASS	PASS	PASS	0	173.679	166	54.0313	56	9726
744	ACAGCTGGTTGAAGGGGACCAA	080703_008s	NORMAL	NO	1	1	1	N	4	2	3	2	None	EAM200	mir-133a-1		TTGGTCCCCTTCAACCAGCTGT	9				None	None	None	AUTO	DETECTED	417.198	1183.44	4.83275	-12.249	13.008	0	110.691	104.763	12.6953	81	100	PASS	PASS	PASS	PASS	PASS	PASS	0	158	149	47.5155	51	8058
758	ACAGCTGGTTGAAGGGGACCAA	080703_008s	NORMAL	NO	1	1	1	N	4	2	5	2	None	EAM200	mir-133a-1		TTGGTCCCCTTCAACCAGCTGT	9				None	None	None	AUTO	DETECTED	417.377	1229.62	6.99466	-11.455	13.008	0	110.376	110.376	13.554	81	100	PASS	PASS	PASS	PASS	PASS	PASS	0	147.074	140	40.4931	54	7942
772	ACAGCTGGTTGAAGGGGACCAA	080703_008s	NORMAL	NO	1	1	1	N	4	2	7	2	None	EAM200	mir-133a-1		TTGGTCCCCTTCAACCAGCTGT	9				None	None	None	AUTO	DETECTED	417.269	1275.71	5.43376	-11.887	13.008	0	105.371	105.371	13.554	78	100	PASS	PASS	PASS	PASS	PASS	PASS	0	136.75	129.5	34.6115	52	7111
282	TAGCTGGTTGAAGGGGACCAA	080703_008s	NORMAL	NO	1	1	1	F	2	2	1	2	None	EAM201	mir-133b		TTGGTCCCCTTCAACCAGCTA	11				None	None	None	AUTO	DETECTED	420.171	439.892	7.03277	-19.2325	52.032	-65.04	127.825	123.352	15.5529	79	100	PASS	PASS	PASS	PASS	PASS	PASS	0	150.623	142	43.3665	69	10393
296	TAGCTGGTTGAAGGGGACCAA	080703_008s	NORMAL	NO	1	1	1	F	2	2	3	2	None	EAM201	mir-133b		TTGGTCCCCTTCAACCAGCTA	11				None	None	None	AUTO	DETECTED	420.065	486.283	5.49807	-15.7884	52.032	-65.04	119.883	112.061	12.8699	85	100	PASS	PASS	PASS	PASS	PASS	PASS	0	110.467	106.5	18.7828	60	6628
310	TAGCTGGTTGAAGGGGACCAA	080703_008s	NORMAL	NO	1	1	1	F	2	2	5	2	None	EAM201	mir-133b		TTGGTCCCCTTCAACCAGCTA	11				None	None	None	AUTO	DETECTED	420	532.5	4.48976	-14.5927	52.032	-65.04	121.032	108.16	21.6878	78	100	PASS	PASS	PASS	PASS	PASS	PASS	0	105.196	104	13.5719	56	5891
324	TAGCTGGTTGAAGGGGACCAA	080703_008s	NORMAL	NO	1	1	1	F	2	2	7	2	None	EAM201	mir-133b		TTGGTCCCCTTCAACCAGCTA	11				None	None	None	AUTO	DETECTED	420.1	578.5	5.63066	-16.2243	52.032	-65.04	118.45	111.124	15.463	76	100	PASS	PASS	PASS	PASS	PASS	PASS	0	103.948	102	11.9096	58	6029
848	TCCCTCTGGTCAACCAGTCACA	080703_008s	NORMAL	NO	1	1	1	P	4	4	2	1	None	EAM202	mir-134		TGTGACTGGTTGACCAGAGGGA	1				None	None	None	AUTO	DETECTED	1093.03	1164.05	5.06696	0	104.064	39.024	129.27	123.019	11.1433	81	100	PASS	PASS	PASS	PASS	PASS	PASS	0	734.667	751	369.16	69	50692
862	TCCCTCTGGTCAACCAGTCACA	080703_008s	NORMAL	NO	1	1	1	P	4	4	4	1	None	EAM202	mir-134		TGTGACTGGTTGACCAGAGGGA	1				None	None	None	AUTO	DETECTED	1093	1210.79	4.5239	6.85175	104.064	39.024	117.072	117.072	15.9953	86	100	PASS	PASS	PASS	PASS	PASS	PASS	0	707.415	709	350.441	65	45982
876	TCCCTCTGGTCAACCAGTCACA	080703_008s	NORMAL	NO	1	1	1	P	4	4	6	1	None	EAM202	mir-134		TGTGACTGGTTGACCAGAGGGA	1				None	None	None	AUTO	DETECTED	1092.27	1257.05	-5.08284	8.57779	104.064	39.024	127.917	127.917	14.056	78	100	PASS	PASS	PASS	PASS	PASS	PASS	0	635.397	619	335.853	73	46384
890	TCCCTCTGGTCAACCAGTCACA	080703_008s	NORMAL	NO	1	1	1	P	4	4	8	1	None	EAM202	mir-134		TGTGACTGGTTGACCAGAGGGA	1				None	None	None	AUTO	DETECTED	1092.57	1303.5	0	12.8302	104.064	39.024	127.562	116.33	16.4203	78	100	PASS	PASS	PASS	PASS	PASS	PASS	0	767.323	820	395.728	62	47574
400	TTCACATAGGAATAAAAAGCCATA	080703_008s	NORMAL	NO	1	1	1	H	2	4	2	1	None	EAM203	mir-135a		TATGGCTTTTTATTCCTATGTGAA	3				None	None	None	AUTO	DETECTED	1095.18	470.147	-3.57117	-1.416	143.088	13.008	151.823	151.823	13.6258	83	100	PASS	PASS	PASS	PASS	PASS	PASS	0	2889.89	2598	2254.72	104	300548
414	TTCACATAGGAATAAAAAGCCATA	080703_008s	NORMAL	NO	1	1	1	H	2	4	4	1	None	EAM203	mir-135a		TATGGCTTTTTATTCCTATGTGAA	3				None	None	None	AUTO	DETECTED	1095.02	516.158	-5.85773	-2.90028	143.088	13.008	150.342	148.301	12.3149	83	100	PASS	PASS	PASS	PASS	PASS	PASS	0	2983.83	2611	2319.89	100	298383
428	TTCACATAGGAATAAAAAGCCATA	080703_008s	NORMAL	NO	1	1	1	H	2	4	6	1	None	EAM203	mir-135a		TATGGCTTTTTATTCCTATGTGAA	3				None	None	None	AUTO	DETECTED	1094.88	563.293	-7.82671	10.23	143.088	13.008	146.701	146.701	12.0059	85	100	PASS	PASS	PASS	PASS	PASS	PASS	0	3361.95	2890.5	2908.39	100	336195
442	TTCACATAGGAATAAAAAGCCATA	080703_008s	NORMAL	NO	1	1	1	H	2	4	8	1	None	EAM203	mir-135a		TATGGCTTTTTATTCCTATGTGAA	3				None	None	None	AUTO	DETECTED	1095.23	609.447	-3.35521	10.6031	143.088	13.008	156.492	144.537	18.0374	94	100	PASS	PASS	PASS	PASS	PASS	PASS	0	5564.46	4809	4821.95	97	539753
852	ATCACATAGGAATAAAAAGCCATA	080703_008s	NORMAL	NO	1	1	1	P	4	4	2	5	None	EAM204	mir-135b		TATGGCTTTTTATTCCTATGTGAT	5				None	None	None	AUTO	DETECTED	1184.97	1163.88	0	-3.03763	104.064	39.024	165.088	145.433	18.2987	101	100	PASS	PASS	PASS	PASS	PASS	PASS	0	4399.1	3816	3629.35	98	431112
866	ATCACATAGGAATAAAAAGCCATA	080703_008s	NORMAL	NO	1	1	1	P	4	4	4	5	None	EAM204	mir-135b		TATGGCTTTTTATTCCTATGTGAT	5				None	None	None	AUTO	DETECTED	1185.13	1209.97	3.0027	-3.44572	104.064	39.024	156.251	139.979	14.3205	95	100	PASS	PASS	PASS	PASS	PASS	PASS	0	4149.74	4156	3306.39	93	385926
880	ATCACATAGGAATAAAAAGCCATA	080703_008s	NORMAL	NO	1	1	1	P	4	4	6	5	None	EAM204	mir-135b		TATGGCTTTTTATTCCTATGTGAT	5				None	None	None	AUTO	DETECTED	1185.02	1256.8	0	5.72276	104.064	39.024	156.38	144.057	14.3205	95	100	PASS	PASS	PASS	PASS	PASS	PASS	0	4017.47	3950	3111.75	97	389695
894	ATCACATAGGAATAAAAAGCCATA	080703_008s	NORMAL	NO	1	1	1	P	4	4	8	5	None	EAM204	mir-135b		TATGGCTTTTTATTCCTATGTGAT	5				None	None	None	AUTO	DETECTED	1185.05	1303.04	1.55772	7.12645	104.064	39.024	141.169	134.034	23.227	97	100	PASS	PASS	PASS	PASS	PASS	PASS	0	4744.03	4748.5	3809.05	88	417475
404	GATTCACAACACCAGCT	080703_008s	NORMAL	NO	1	1	1	H	2	4	2	5	None	EAM205	mir-138-2		AGCTGGTGTTGTGAATC	7				None	None	None	AUTO	DETECTED	1188.05	469.885	4.43021	-4.50365	143.088	13.008	157.176	151.816	9.43501	94	100	PASS	PASS	PASS	PASS	PASS	PASS	0	5141.99	5280	4131.45	105	539909
418	GATTCACAACACCAGCT	080703_008s	NORMAL	NO	1	1	1	H	2	4	4	5	None	EAM205	mir-138-2		AGCTGGTGTTGTGAATC	7				None	None	None	AUTO	DETECTED	1188.1	516.095	4.89229	-3.40126	143.088	13.008	143.088	143.088	10.3784	99	100	PASS	PASS	PASS	PASS	PASS	PASS	0	5865.97	6077	4330.25	95	557267
432	GATTCACAACACCAGCT	080703_008s	NORMAL	NO	1	1	1	H	2	4	6	5	None	EAM205	mir-138-2		AGCTGGTGTTGTGAATC	7				None	None	None	AUTO	DETECTED	1187.14	562.816	-7.68221	4.34526	143.088	13.008	151.427	145.908	12.3149	99	100	PASS	PASS	PASS	PASS	PASS	PASS	0	6472.25	6856.5	5218.43	98	634281
446	GATTCACAACACCAGCT	080703_008s	NORMAL	NO	1	1	1	H	2	4	8	5	None	EAM205	mir-138-2		AGCTGGTGTTGTGAATC	7				None	None	None	AUTO	DETECTED	1187.83	609.362	0	9.81158	143.088	13.008	162.12	158.231	12.8711	103	100	PASS	PASS	PASS	FAIL	PASS	PASS	0	8352.26	6724.5	8388.63	118	985567
842	AGACACGTGCACTGTAGA	080703_008s	NORMAL	NO	1	1	1	P	4	4	1	2	None	EAM206	mir-139		TCTACAGTGCACGTGTCT	9				None	None	None	AUTO	DETECTED	1115.26	1141.1	-5.63384	0	104.064	39.024	140.088	132.617	10.0926	81	100	PASS	PASS	PASS	PASS	PASS	PASS	0	409.3	367.5	203.458	80	32744
856	AGACACGTGCACTGTAGA	080703_008s	NORMAL	NO	1	1	1	P	4	4	3	2	None	EAM206	mir-139		TCTACAGTGCACGTGTCT	9				None	None	None	AUTO	DETECTED	1115.28	1187.38	-5.56238	2.35643	104.064	39.024	138.156	131.997	11.6355	78	100	PASS	PASS	PASS	PASS	PASS	PASS	0	368.537	344	184.33	82	30220
870	AGACACGTGCACTGTAGA	080703_008s	NORMAL	NO	1	1	1	P	4	4	5	2	None	EAM206	mir-139		TCTACAGTGCACGTGTCT	9				None	None	None	AUTO	DETECTED	1115.27	1233.6	-5.84503	3.62198	104.064	39.024	140.067	129.88	12.8	76	100	PASS	PASS	PASS	PASS	PASS	PASS	0	395.842	367	193.365	76	30084
884	AGACACGTGCACTGTAGA	080703_008s	NORMAL	NO	1	1	1	P	4	4	7	2	None	EAM206	mir-139		TCTACAGTGCACGTGTCT	9				None	None	None	AUTO	DETECTED	1115.38	1279.72	-4.56677	3.62515	104.064	39.024	130.051	125.034	18.1606	78	100	PASS	PASS	PASS	PASS	PASS	PASS	0	407.577	370	210.433	71	28938
394	CTACCATAGGGTAAAACCACT	080703_008s	NORMAL	NO	1	1	1	H	2	4	1	2	None	EAM207	mir-140		AGTGGTTTTACCCTATGGTAG	11				None	None	None	AUTO	DETECTED	1118.27	447.271	-3.13926	1.09644	143.088	13.008	137.971	128.773	11.6355	82	100	PASS	PASS	PASS	PASS	PASS	PASS	0	458.803	446	156.987	71	32575
408	CTACCATAGGGTAAAACCACT	080703_008s	NORMAL	NO	1	1	1	H	2	4	3	2	None	EAM207	mir-140		AGTGGTTTTACCCTATGGTAG	11				None	None	None	AUTO	DETECTED	1117.97	493.554	-7.17091	3.14482	143.088	13.008	134.154	123.019	13.7178	81	100	PASS	PASS	PASS	PASS	PASS	PASS	0	429.438	411	155.649	73	31349
422	CTACCATAGGGTAAAACCACT	080703_008s	NORMAL	NO	1	1	1	H	2	4	5	2	None	EAM207	mir-140		AGTGGTTTTACCCTATGGTAG	11				None	None	None	AUTO	DETECTED	1118.26	539.938	-3.54735	6.51353	143.088	13.008	139.939	127.643	11.3138	81	100	PASS	PASS	PASS	PASS	PASS	PASS	0	515.89	489	247.634	73	37660
436	CTACCATAGGGTAAAACCACT	080703_008s	NORMAL	NO	1	1	1	H	2	4	7	2	None	EAM207	mir-140		AGTGGTTTTACCCTATGGTAG	11				None	None	None	AUTO	DETECTED	1118.13	585.947	-5.38295	4.99789	143.088	13.008	133.921	128.718	11.1433	86	100	PASS	PASS	PASS	PASS	PASS	PASS	0	978.861	982.5	521.031	72	70478
737	CCATCTTTACCAGACAGTGTT	080703_008s	NORMAL	NO	1	1	1	N	4	2	2	2	None	EAM208	mir-141		AACACTGTCTGGTAAAGATGG	1				None	None	None	AUTO	LOW_SIGNAL	416.821	1161.32	0	0	13.008	0	129	129	0	-1	100	PASS	PASS	PASS	PASS	PASS	FAIL	0	69.2432	69	1.32221	74	5124
751	CCATCTTTACCAGACAGTGTT	080703_008s	NORMAL	NO	1	1	1	N	4	2	4	2	None	EAM208	mir-141		AACACTGTCTGGTAAAGATGG	1				None	None	None	AUTO	LOW_SIGNAL	416.833	1207.44	0	0	13.008	0	129	129	0	-1	100	PASS	PASS	PASS	PASS	PASS	FAIL	0	70.1067	70	1.47569	75	5258
765	CCATCTTTACCAGACAGTGTT	080703_008s	NORMAL	NO	1	1	1	N	4	2	6	2	None	EAM208	mir-141		AACACTGTCTGGTAAAGATGG	1				None	None	None	AUTO	LOW_SIGNAL	416.845	1253.57	0	0	13.008	0	129	129	0	-1	100	PASS	PASS	PASS	PASS	PASS	FAIL	0	69.4051	69	1.50656	79	5483
779	CCATCTTTACCAGACAGTGTT	080703_008s	NORMAL	NO	1	1	1	N	4	2	8	2	None	EAM208	mir-141		AACACTGTCTGGTAAAGATGG	1				None	None	None	AUTO	LOW_SIGNAL	416.858	1299.69	0	0	13.008	0	129	129	0	-1	100	PASS	PASS	PASS	FAIL	PASS	FAIL	0	69.9744	70	1.45918	78	5458
741	GTAGTGCTTTCTACTTTATG	080703_008s	NORMAL	NO	1	1	1	N	4	2	2	6	None	EAM209	mir-142		CATAAAGTAGAAAGCACTAC	#REF!				None	None	None	AUTO	LOW_SIGNAL	509.072	1161.29	0	0	13.008	0	129	129	0	-1	100	PASS	PASS	PASS	PASS	PASS	FAIL	0	70.1644	70	1.13056	73	5122
755	GTAGTGCTTTCTACTTTATG	080703_008s	NORMAL	NO	1	1	1	N	4	2	4	6	None	EAM209	mir-142		CATAAAGTAGAAAGCACTAC	#REF!				None	None	None	AUTO	LOW_SIGNAL	509.084	1207.42	0	0	13.008	0	129	129	0	-1	100	PASS	PASS	PASS	PASS	PASS	FAIL	0	70.7123	71	1.38924	73	5162
769	GTAGTGCTTTCTACTTTATG	080703_008s	NORMAL	NO	1	1	1	N	4	2	6	6	None	EAM209	mir-142		CATAAAGTAGAAAGCACTAC	#REF!				None	None	None	AUTO	LOW_SIGNAL	509.096	1253.54	0	0	13.008	0	129	129	0	-1	100	PASS	PASS	PASS	PASS	PASS	FAIL	0	70.1818	70	1.33503	77	5404
783	GTAGTGCTTTCTACTTTATG	080703_008s	NORMAL	NO	1	1	1	N	4	2	8	6	None	EAM209	mir-142		CATAAAGTAGAAAGCACTAC	#REF!				None	None	None	AUTO	LOW_SIGNAL	509.109	1299.67	0	0	13.008	0	129	129	0	-1	100	PASS	PASS	PASS	PASS	PASS	FAIL	0	68.3289	68	1.28984	76	5193
289	tgAGCTACAGTGCTTCATCTCA	080703_008s	NORMAL	NO	1	1	1	F	2	2	2	2	None	EAM210	mir-143		TGAGATGAAGCACTGTAGCTca	3				None	None	None	AUTO	DETECTED	420.375	463.229	9.60753	-15.6677	52.032	-65.04	138.791	129.896	11.6355	77	100	PASS	PASS	PASS	PASS	PASS	PASS	0	1791.71	1737	948.286	73	130795
303	tgAGCTACAGTGCTTCATCTCA	080703_008s	NORMAL	NO	1	1	1	F	2	2	4	2	None	EAM210	mir-143		TGAGATGAAGCACTGTAGCTca	3				None	None	None	AUTO	DETECTED	420.351	509.764	9.12997	-10.3376	52.032	-65.04	133.795	122.714	15.4443	77	100	PASS	PASS	PASS	PASS	PASS	PASS	0	1013.26	1040	539.919	69	69915
317	tgAGCTACAGTGCTTCATCTCA	080703_008s	NORMAL	NO	1	1	1	F	2	2	6	2	None	EAM210	mir-143		TGAGATGAAGCACTGTAGCTca	3				None	None	None	AUTO	DETECTED	420.5	556.118	10.914	-7.36464	52.032	-65.04	117.072	104.064	10.293	85	100	PASS	PASS	PASS	PASS	PASS	PASS	0	932.269	946.5	363.973	52	48478
331	tgAGCTACAGTGCTTCATCTCA	080703_008s	NORMAL	NO	1	1	1	F	2	2	8	2	None	EAM210	mir-143		TGAGATGAAGCACTGTAGCTca	3				None	None	None	AUTO	DETECTED	420.175	602.487	6.5306	-4.20156	52.032	-65.04	122.667	122.667	20.259	76	100	PASS	PASS	PASS	PASS	PASS	PASS	0	858.448	829	455.365	67	57516
293	CTAGTACATCATCTATACTGTA	080703_008s	NORMAL	NO	1	1	1	F	2	2	2	6	None	EAM211	mir-144		TACAGTATAGATGATGTACTAG	#REF!				None	None	None	AUTO	DETECTED	513.07	463.234	15.3791	-15.2823	52.032	-65.04	126.04	119.2	11.5904	83	100	PASS	PASS	PASS	PASS	PASS	PASS	0	362.879	356.5	168.94	66	23950
307	CTAGTACATCATCTATACTGTA	080703_008s	NORMAL	NO	1	1	1	F	2	2	4	6	None	EAM211	mir-144		TACAGTATAGATGATGTACTAG	#REF!				None	None	None	AUTO	DETECTED	512.74	509.74	10.9314	-10.3348	52.032	-65.04	117.072	117.072	13.4409	79	100	PASS	PASS	PASS	PASS	PASS	PASS	0	248.719	262.5	105.782	64	15918
321	CTAGTACATCATCTATACTGTA	080703_008s	NORMAL	NO	1	1	1	F	2	2	6	6	None	EAM211	mir-144		TACAGTATAGATGATGTACTAG	#REF!				None	None	None	AUTO	DETECTED	512.659	556.167	9.72345	-6.41667	52.032	-65.04	123.33	111.14	12.8699	79	100	PASS	PASS	PASS	PASS	PASS	PASS	0	270.155	302	97.0716	58	15669
335	CTAGTACATCATCTATACTGTA	080703_008s	NORMAL	NO	1	1	1	F	2	2	8	6	None	EAM211	mir-144		TACAGTATAGATGATGTACTAG	#REF!				None	None	None	AUTO	DETECTED	512.5	602.5	7.48968	-3.71249	52.032	-65.04	104.064	104.064	6.97118	75	100	PASS	PASS	PASS	PASS	PASS	PASS	0	315.75	313.5	107.283	52	16419
731	AAGGGATTCCTGGGAAAACTGGAC	080703_008s	NORMAL	NO	1	1	1	N	4	2	1	3	None	EAM212	mir-145		GTCCAGTTTTCCCAGGAATCCCTT	#REF!				None	None	None	AUTO	DETECTED	440.707	1137.23	10.7961	-13.2033	13.008	0	129.647	122.716	16.8379	79	100	PASS	PASS	PASS	PASS	PASS	PASS	0	1189.54	1167	764.527	70	83268
745	AAGGGATTCCTGGGAAAACTGGAC	080703_008s	NORMAL	NO	1	1	1	N	4	2	3	3	None	EAM212	mir-145		GTCCAGTTTTCCCAGGAATCCCTT	#REF!				None	None	None	AUTO	DETECTED	440.386	1183.53	6.45755	-11.0136	13.008	0	129.672	113.103	15.5529	81	100	PASS	PASS	PASS	PASS	PASS	PASS	0	1309.77	1185	621.69	56	73347
759	AAGGGATTCCTGGGAAAACTGGAC	080703_008s	NORMAL	NO	1	1	1	N	4	2	5	3	None	EAM212	mir-145		GTCCAGTTTTCCCAGGAATCCCTT	#REF!				None	None	None	AUTO	DETECTED	440.616	1229.95	9.28757	-7.13122	13.008	0	115.51	111.128	17.1364	80	100	PASS	PASS	PASS	PASS	PASS	PASS	0	1118	1088	680.87	58	64844
773	AAGGGATTCCTGGGAAAACTGGAC	080703_008s	NORMAL	NO	1	1	1	N	4	2	7	3	None	EAM212	mir-145		GTCCAGTTTTCCCAGGAATCCCTT	#REF!				None	None	None	AUTO	DETECTED	440.439	1276.35	6.83111	-3.56958	13.008	0	116.344	110.605	11.8335	84	100	PASS	PASS	PASS	PASS	PASS	PASS	0	1027.53	1012	592.043	55	56514
283	AAACCCATGGAATTCAGTTCTCA	080703_008s	NORMAL	NO	1	1	1	F	2	2	1	3	None	EAM213	mir-146		TGAGAACTGAATTCCATGGGTTT	#REF!				None	None	None	AUTO	DETECTED	443.448	439.931	9.82468	-18.6498	52.032	-65.04	158.756	148.238	18.2988	86	100	PASS	PASS	PASS	PASS	PASS	PASS	0	3867.86	3971	3000.41	101	390654
297	AAACCCATGGAATTCAGTTCTCA	080703_008s	NORMAL	NO	1	1	1	F	2	2	3	3	None	EAM213	mir-146		TGAGAACTGAATTCCATGGGTTT	#REF!				None	None	None	AUTO	DETECTED	443.56	486.48	11.118	-13.1406	52.032	-65.04	139.743	139.743	19.1697	91	100	PASS	PASS	PASS	PASS	PASS	PASS	0	3010.65	3029.5	1966.37	88	264937
311	AAACCCATGGAATTCAGTTCTCA	080703_008s	NORMAL	NO	1	1	1	F	2	2	5	3	None	EAM213	mir-146		TGAGAACTGAATTCCATGGGTTT	#REF!				None	None	None	AUTO	DETECTED	443.183	533.442	6.04986	-2.25481	52.032	-65.04	148.22	138.528	11.1434	81	100	PASS	PASS	PASS	PASS	PASS	PASS	0	2569.52	2424	1778.62	87	223548
325	AAACCCATGGAATTCAGTTCTCA	080703_008s	NORMAL	NO	1	1	1	F	2	2	7	3	None	EAM213	mir-146		TGAGAACTGAATTCCATGGGTTT	#REF!				None	None	None	AUTO	DETECTED	443.335	579.959	7.87514	2.832	52.032	-65.04	132.512	126.173	12.7142	95	100	PASS	PASS	PASS	PASS	PASS	PASS	0	2949.97	2898	1868.82	73	215348
849	ACAAAGTTCTGTAGTGCACTGA	080703_008s	NORMAL	NO	1	1	1	P	4	4	2	2	None	EAM214	mir-148a		TCAGTGCACTACAGAACTTTGT	1				None	None	None	AUTO	DETECTED	1115.86	1164.79	2.01027	8.51427	104.064	39.024	128.437	128.048	14.056	83	100	PASS	PASS	PASS	PASS	PASS	PASS	0	708.104	724	407.313	77	54524
863	ACAAAGTTCTGTAGTGCACTGA	080703_008s	NORMAL	NO	1	1	1	P	4	4	4	2	None	EAM214	mir-148a		TCAGTGCACTACAGAACTTTGT	1				None	None	None	AUTO	DETECTED	1116.08	1211.15	4.72715	11.6297	104.064	39.024	135.626	123.377	29.1206	84	100	PASS	PASS	PASS	PASS	PASS	PASS	0	685.71	666	405.886	69	47314
877	ACAAAGTTCTGTAGTGCACTGA	080703_008s	NORMAL	NO	1	1	1	P	4	4	6	2	None	EAM214	mir-148a		TCAGTGCACTACAGAACTTTGT	1				None	None	None	AUTO	DETECTED	1115.84	1257.68	1.48944	16.8475	104.064	39.024	126.072	122.689	15.5529	87	100	PASS	PASS	PASS	PASS	PASS	PASS	0	642.043	659.5	364.642	70	44943
891	ACAAAGTTCTGTAGTGCACTGA	080703_008s	NORMAL	NO	1	1	1	P	4	4	8	2	None	EAM214	mir-148a		TCAGTGCACTACAGAACTTTGT	1				None	None	None	AUTO	DETECTED	1115.87	1303.87	1.65935	17.6843	104.064	39.024	117.072	117.072	7.69704	79	100	PASS	PASS	PASS	PASS	PASS	PASS	0	710.831	716	438.82	65	46204
401	ACAAAGTTCTGTGATGCACTGA	080703_008s	NORMAL	NO	1	1	1	H	2	4	2	2	None	EAM215	mir-148b		TCAGTGCATCACAGAACTTTGT	3				None	None	None	AUTO	DETECTED	1118.68	470.981	2.17065	9.52456	143.088	13.008	126.381	123.118	8.8351	81	100	PASS	PASS	PASS	PASS	PASS	PASS	0	715.382	770	417.65	68	48646
415	ACAAAGTTCTGTGATGCACTGA	080703_008s	NORMAL	NO	1	1	1	H	2	4	4	2	None	EAM215	mir-148b		TCAGTGCATCACAGAACTTTGT	3				None	None	None	AUTO	DETECTED	1118.38	517	-2.02456	8.13318	143.088	13.008	117.072	117.072	10.1955	85	100	PASS	PASS	PASS	PASS	PASS	PASS	0	845.984	896	431.441	63	53297
429	ACAAAGTTCTGTGATGCACTGA	080703_008s	NORMAL	NO	1	1	1	H	2	4	6	2	None	EAM215	mir-148b		TCAGTGCATCACAGAACTTTGT	3				None	None	None	AUTO	DETECTED	1118.23	563.707	-4.04753	15.7019	143.088	13.008	129.647	122.716	16.8379	82	100	PASS	PASS	PASS	PASS	PASS	PASS	0	875.329	897	528.745	70	61273
443	ACAAAGTTCTGTGATGCACTGA	080703_008s	NORMAL	NO	1	1	1	H	2	4	8	2	None	EAM215	mir-148b		TCAGTGCATCACAGAACTTTGT	3				None	None	None	AUTO	DETECTED	1118.15	609.782	-5.30832	15.0461	143.088	13.008	132.416	127.872	11.1433	89	100	PASS	PASS	PASS	PASS	PASS	PASS	0	1253.44	1425	798.867	73	91501
853	GGAGTGAAGACACGGAGCCAGA	080703_008s	NORMAL	NO	1	1	1	P	4	4	2	6	None	EAM216	mir-149		TCTGGCTCCGTGTCTTCACTCC	5				None	None	None	AUTO	DETECTED	1208.53	1164.55	7.45356	5.8085	104.064	39.024	156.527	132.911	13.3088	85	100	PASS	PASS	PASS	PASS	PASS	PASS	0	2078.27	1851.5	1150.96	82	170418
867	GGAGTGAAGACACGGAGCCAGA	080703_008s	NORMAL	NO	1	1	1	P	4	4	4	6	None	EAM216	mir-149		TCTGGCTCCGTGTCTTCACTCC	5				None	None	None	AUTO	DETECTED	1208.69	1210.66	9.47494	5.63384	104.064	39.024	147.422	140.099	12.2225	87	100	PASS	PASS	PASS	PASS	PASS	PASS	0	1626.11	1522	984.959	90	146350
881	GGAGTGAAGACACGGAGCCAGA	080703_008s	NORMAL	NO	1	1	1	P	4	4	6	6	None	EAM216	mir-149		TCTGGCTCCGTGTCTTCACTCC	5				None	None	None	AUTO	DETECTED	1208.48	1257.05	6.54529	9.02716	104.064	39.024	147.347	135.619	8.02727	83	100	PASS	PASS	PASS	PASS	PASS	PASS	0	1793.57	1708.5	1124.26	84	150660
895	GGAGTGAAGACACGGAGCCAGA	080703_008s	NORMAL	NO	1	1	1	P	4	4	8	6	None	EAM216	mir-149		TCTGGCTCCGTGTCTTCACTCC	5				None	None	None	AUTO	DETECTED	1208.88	1303.59	11.5408	14.4244	104.064	39.024	139.864	133.872	17.9481	83	100	PASS	PASS	PASS	PASS	PASS	PASS	0	1743.52	1649	1158.49	83	144712
405	ACACTGGTACAAGGGTTGGGAGA	080703_008s	NORMAL	NO	1	1	1	H	2	4	2	6	None	EAM217	mir-150		TCTCCCAACCCTTGTACCAGTGT	7				None	None	None	AUTO	DETECTED	1211.35	470.764	7.56312	7.02046	143.088	13.008	133.795	122.714	15.4443	82	100	PASS	PASS	PASS	FAIL	PASS	FAIL	0	168.841	160	41.0221	69	11650
419	ACACTGGTACAAGGGTTGGGAGA	080703_008s	NORMAL	NO	1	1	1	H	2	4	4	6	None	EAM217	mir-150		TCTCCCAACCCTTGTACCAGTGT	7				None	None	None	AUTO	DETECTED	1211.24	516.758	5.98476	5.31149	143.088	13.008	130.08	130.08	12.85	79	100	PASS	PASS	PASS	PASS	PASS	PASS	0	169.696	165	48.9412	79	13406
433	ACACTGGTACAAGGGTTGGGAGA	080703_008s	NORMAL	NO	1	1	1	H	2	4	6	6	None	EAM217	mir-150		TCTCCCAACCCTTGTACCAGTGT	7				None	None	None	AUTO	DETECTED	1211.23	563.707	5.69735	16.0226	143.088	13.008	129.647	122.716	16.8379	79	100	PASS	PASS	PASS	PASS	PASS	PASS	0	190.871	173.5	65.2393	70	13361
447	ACACTGGTACAAGGGTTGGGAGA	080703_008s	NORMAL	NO	1	1	1	H	2	4	8	6	None	EAM217	mir-150		TCTCCCAACCCTTGTACCAGTGT	7				None	None	None	AUTO	DETECTED	1211.23	610.07	5.56873	19.1031	143.088	13.008	126.04	119.2	11.5904	79	100	PASS	PASS	PASS	PASS	PASS	PASS	0	339.424	313.5	156.938	66	22402
843	CCAAGTTCTGTCATGCACTGA	080703_008s	NORMAL	NO	1	1	1	P	4	4	1	3	None	EAM218	mir-152		TCAGTGCATGACAGAACTTGG	9				None	None	None	AUTO	DETECTED	1138.94	1141.23	2.35167	2.22464	104.064	39.024	123.397	119.424	17.5419	88	100	PASS	PASS	PASS	PASS	PASS	PASS	0	302.151	303.5	126.322	66	19942
857	CCAAGTTCTGTCATGCACTGA	080703_008s	NORMAL	NO	1	1	1	P	4	4	3	3	None	EAM218	mir-152		TCAGTGCATGACAGAACTTGG	9				None	None	None	AUTO	DETECTED	1138.81	1187.89	0	9.16054	104.064	39.024	119.884	119.884	14.9739	85	100	PASS	PASS	PASS	PASS	PASS	PASS	0	253.522	240	114.399	67	16986
871	CCAAGTTCTGTCATGCACTGA	080703_008s	NORMAL	NO	1	1	1	P	4	4	5	3	None	EAM218	mir-152		TCAGTGCATGACAGAACTTGG	9				None	None	None	AUTO	DETECTED	1138.67	1234.6	-1.52279	16.703	104.064	39.024	122.708	115.951	12.2557	84	100	PASS	PASS	PASS	PASS	PASS	PASS	0	275.468	257	125.035	62	17079
885	CCAAGTTCTGTCATGCACTGA	080703_008s	NORMAL	NO	1	1	1	P	4	4	7	3	None	EAM218	mir-152		TCAGTGCATGACAGAACTTGG	9				None	None	None	AUTO	DETECTED	1138.52	1280.65	-3.65374	15.7773	104.064	39.024	118.801	106.895	18.0003	102	100	PASS	PASS	PASS	PASS	PASS	PASS	0	320.558	297.5	112.938	52	16669
395	TCACTTTTGTGACTATGCAA	080703_008s	NORMAL	NO	1	1	1	H	2	4	1	3	None	EAM219	mir-153-1		TTGCATAGTCACAAAAGTGA	11				None	None	None	AUTO	DETECTED	1141.42	447.423	-1.97375	3.15673	143.088	13.008	128.773	128.773	14.0396	82	100	PASS	PASS	PASS	PASS	PASS	PASS	0	1216.59	1242	509.415	69	83945
409	TCACTTTTGTGACTATGCAA	080703_008s	NORMAL	NO	1	1	1	H	2	4	3	3	None	EAM219	mir-153-1		TTGCATAGTCACAAAAGTGA	11				None	None	None	AUTO	DETECTED	1141.17	493.779	-5.36707	6.15586	143.088	13.008	135.757	127.48	11.4036	93	100	PASS	PASS	PASS	PASS	PASS	PASS	0	1272.26	1207	694.27	73	92875
423	TCACTTTTGTGACTATGCAA	080703_008s	NORMAL	NO	1	1	1	H	2	4	5	3	None	EAM219	mir-153-1		TTGCATAGTCACAAAAGTGA	11				None	None	None	AUTO	DETECTED	1141.21	540.107	-5.00979	8.79136	143.088	13.008	131.908	127.274	14.056	87	100	PASS	PASS	PASS	PASS	PASS	PASS	0	1521.42	1493	797.336	71	108021
437	TCACTTTTGTGACTATGCAA	080703_008s	NORMAL	NO	1	1	1	H	2	4	7	3	None	EAM219	mir-153-1		TTGCATAGTCACAAAAGTGA	11				None	None	None	AUTO	DETECTED	1141.4	586.804	-2.72482	16.2282	143.088	13.008	140.684	126.611	12.8	87	100	PASS	PASS	PASS	PASS	PASS	PASS	0	2710.18	2517	1732.1	73	197843
738	CGAAGGCAACACGGATAACCTA	080703_008s	NORMAL	NO	1	1	1	N	4	2	2	3	None	EAM220	mir-154		TAGGTTATCCGTGTTGCCTTCG	1				None	None	None	AUTO	DETECTED	440.681	1160.44	10.3717	-11.3582	13.008	0	137.992	128.861	14.0107	84	100	PASS	PASS	PASS	PASS	PASS	PASS	0	3173.27	3066.5	2104.09	74	234822
752	CGAAGGCAACACGGATAACCTA	080703_008s	NORMAL	NO	1	1	1	N	4	2	4	3	None	EAM220	mir-154		TAGGTTATCCGTGTTGCCTTCG	1				None	None	None	AUTO	DETECTED	440.67	1206.83	10.074	-7.868	13.008	0	143.548	127.256	14.0107	82	100	PASS	PASS	PASS	PASS	PASS	PASS	0	2711.08	2829	2046.46	77	208753
766	CGAAGGCAACACGGATAACCTA	080703_008s	NORMAL	NO	1	1	1	N	4	2	6	3	None	EAM220	mir-154		TAGGTTATCCGTGTTGCCTTCG	1				None	None	None	AUTO	DETECTED	440.833	1253.38	12.0358	-2.3215	13.008	0	139.969	128.112	18.9449	80	100	PASS	PASS	PASS	PASS	PASS	PASS	0	2420.8	2444	1821.07	75	181560
780	CGAAGGCAACACGGATAACCTA	080703_008s	NORMAL	NO	1	1	1	N	4	2	8	3	None	EAM220	mir-154		TAGGTTATCCGTGTTGCCTTCG	1				None	None	None	AUTO	DETECTED	440.581	1299.85	8.59843	2.12301	13.008	0	134.869	122.057	15.1969	81	100	PASS	PASS	PASS	PASS	PASS	PASS	0	2295.99	2507	1499.75	70	160719
290	CCCCTATCACAATTAGCATTAA	080703_008s	NORMAL	NO	1	1	1	F	2	2	2	3	None	EAM221	mir-155		TTAATGCTAATTGTGATAGGGG	3				None	None	None	AUTO	DETECTED	443.529	463.441	10.8	-12.8298	52.032	-65.04	116.347	110.53	8.54429	76	100	PASS	PASS	PASS	PASS	PASS	PASS	0	109.037	105.5	15.791	54	5888
304	CCCCTATCACAATTAGCATTAA	080703_008s	NORMAL	NO	1	1	1	F	2	2	4	3	None	EAM221	mir-155		TTAATGCTAATTGTGATAGGGG	3				None	None	None	AUTO	DETECTED	443.561	509.47	11.0462	-14.0905	52.032	-65.04	113.99	109.581	11.8335	76	100	PASS	PASS	PASS	PASS	PASS	PASS	0	90.8654	91	7.59006	52	4725
318	CCCCTATCACAATTAGCATTAA	080703_008s	NORMAL	NO	1	1	1	F	2	2	6	3	None	EAM221	mir-155		TTAATGCTAATTGTGATAGGGG	3				None	None	None	AUTO	DETECTED	443.821	556.047	14.27	-8.21098	52.032	-65.04	99.0528	94.1243	14.5982	81	100	PASS	PASS	PASS	PASS	PASS	PASS	0	86.8537	86	7.57153	41	3561
332	CCCCTATCACAATTAGCATTAA	080703_008s	NORMAL	NO	1	1	1	F	2	2	8	3	None	EAM221	mir-155		TTAATGCTAATTGTGATAGGGG	3				None	None	None	AUTO	DETECTED	443.292	602.783	7.238	0	52.032	-65.04	103.437	98.414	16.62	89	100	PASS	PASS	PASS	PASS	PASS	PASS	0	97.8837	99	6.82506	43	4209
294	CACAAACCATTATGTGCTGCTA	080703_008s	NORMAL	NO	1	1	1	F	2	2	2	7	None	EAM222	mir-15a-1		TAGCAGCACATAATGGTTTGTG	#REF!				None	None	None	AUTO	DETECTED	536.518	462.599	20.3957	-23.4639	52.032	-65.04	152.065	152.065	15.3504	81	100	PASS	PASS	PASS	PASS	PASS	PASS	0	2143.72	1814	1828.38	112	240097
308	CACAAACCATTATGTGCTGCTA	080703_008s	NORMAL	NO	1	1	1	F	2	2	4	7	None	EAM222	mir-15a-1		TAGCAGCACATAATGGTTTGTG	#REF!				None	None	None	AUTO	DETECTED	536.529	509.549	20.3846	-12.7393	52.032	-65.04	148.893	131.485	8.44978	79	100	PASS	PASS	PASS	PASS	PASS	PASS	0	2141.91	2422.5	1225.14	80	171353
322	CACAAACCATTATGTGCTGCTA	080703_008s	NORMAL	NO	1	1	1	F	2	2	6	7	None	EAM222	mir-15a-1		TAGCAGCACATAATGGTTTGTG	#REF!				None	None	None	AUTO	DETECTED	535.975	555.549	13.0159	-14.3649	52.032	-65.04	138.713	138.408	14.4447	82	100	PASS	PASS	PASS	PASS	PASS	PASS	0	2093.18	1949	1374.37	88	184200
336	CACAAACCATTATGTGCTGCTA	080703_008s	NORMAL	NO	1	1	1	F	2	2	8	7	None	EAM222	mir-15a-1		TAGCAGCACATAATGGTTTGTG	#REF!				None	None	None	AUTO	DETECTED	535.531	601.735	7.07246	-13.5884	52.032	-65.04	140.093	135.388	12.8763	80	100	PASS	PASS	PASS	PASS	PASS	PASS	0	2368.51	1958.5	1802.56	84	198955
742	TGTAAACCATGATGTGCTGCTA	080703_008s	NORMAL	NO	1	1	1	N	4	2	2	7	None	EAM223	mir-15b		TAGCAGCACATCATGGTTTACA	5				None	None	None	AUTO	DETECTED	533.482	1160.05	17.5232	-16.1107	13.008	0	151.471	145.81	15.1172	86	100	PASS	PASS	PASS	FAIL	PASS	PASS	0	3641.27	2340	3573.49	99	360486
756	TGTAAACCATGATGTGCTGCTA	080703_008s	NORMAL	NO	1	1	1	N	4	2	4	7	None	EAM223	mir-15b		TAGCAGCACATCATGGTTTACA	5				None	None	None	AUTO	DETECTED	533.421	1206.42	16.5728	-12.8698	13.008	0	130.08	130.08	9.52354	84	100	PASS	PASS	PASS	PASS	PASS	PASS	0	3874.18	3449	3114.84	79	306060
770	TGTAAACCATGATGTGCTGCTA	080703_008s	NORMAL	NO	1	1	1	N	4	2	6	7	None	EAM223	mir-15b		TAGCAGCACATCATGGTTTACA	5				None	None	None	AUTO	DETECTED	533.49	1252.96	17.3096	-7.43768	13.008	0	137.417	137.417	19.1641	84	100	PASS	PASS	PASS	FAIL	PASS	PASS	0	3266.86	2274	3229.5	87	284217
784	TGTAAACCATGATGTGCTGCTA	080703_008s	NORMAL	NO	1	1	1	N	4	2	8	7	None	EAM223	mir-15b		TAGCAGCACATCATGGTTTACA	5				None	None	None	AUTO	DETECTED	533.289	1299.39	14.5459	-3.46478	13.008	0	133.506	132.565	16.4408	80	100	PASS	PASS	PASS	PASS	PASS	PASS	0	2680.18	1941.5	2454.09	82	219775
732	ACTACCTGCACTGTAAGCACTTTG	080703_008s	NORMAL	NO	1	1	1	N	4	2	1	4	None	EAM224	mir-17as/mir-91		CAAAGTGCTTACAGTGCAGGTAGT	#REF!				None	None	None	AUTO	DETECTED	463.885	1136.9	12.2867	-17.4144	13.008	0	154.735	148.295	12.6547	94	100	PASS	PASS	PASS	PASS	PASS	PASS	0	5685.33	5196	5578.66	102	579904
746	ACTACCTGCACTGTAAGCACTTTG	080703_008s	NORMAL	NO	1	1	1	N	4	2	3	4	None	EAM224	mir-17as/mir-91		CAAAGTGCTTACAGTGCAGGTAGT	#REF!				None	None	None	AUTO	DETECTED	463.642	1183.62	8.96563	-9.6512	13.008	0	156.59	145.131	21.4394	91	100	PASS	PASS	PASS	PASS	PASS	PASS	0	5481.22	5477.5	5157.33	96	526197
760	ACTACCTGCACTGTAAGCACTTTG	080703_008s	NORMAL	NO	1	1	1	N	4	2	5	4	None	EAM224	mir-17as/mir-91		CAAAGTGCTTACAGTGCAGGTAGT	#REF!				None	None	None	AUTO	DETECTED	464.023	1229.66	13.7718	-10.8278	13.008	0	146.403	134.837	14.7709	91	100	PASS	PASS	PASS	PASS	PASS	PASS	0	6034.51	6104	4923.45	83	500864
774	ACTACCTGCACTGTAAGCACTTTG	080703_008s	NORMAL	NO	1	1	1	N	4	2	7	4	None	EAM224	mir-17as/mir-91		CAAAGTGCTTACAGTGCAGGTAGT	#REF!				None	None	None	AUTO	DETECTED	463.953	1276.12	12.6964	-6.52305	13.008	0	157.176	151.816	9.43503	88	100	PASS	PASS	PASS	FAIL	PASS	PASS	0	4604.22	3816	4801.84	105	483443
284	TATCTGCACTAGATGCACCTTA	080703_008s	NORMAL	NO	1	1	1	F	2	2	1	4	None	EAM225	mir-18		TAAGGTGCATCTAGTGCAGATA	#REF!				None	None	None	AUTO	DETECTED	466.788	440.221	13.4339	-14.796	52.032	-65.04	144.327	140.703	24.6084	79	100	PASS	PASS	PASS	PASS	PASS	PASS	0	1315.9	1385.5	878.288	94	123695
298	TATCTGCACTAGATGCACCTTA	080703_008s	NORMAL	NO	1	1	1	F	2	2	3	4	None	EAM225	mir-18		TAAGGTGCATCTAGTGCAGATA	#REF!				None	None	None	AUTO	DETECTED	466.551	486.48	10.1855	-13.0663	52.032	-65.04	146.05	132.322	12.8763	78	100	PASS	PASS	PASS	PASS	PASS	PASS	0	902.8	938	417.081	80	72224
312	TATCTGCACTAGATGCACCTTA	080703_008s	NORMAL	NO	1	1	1	F	2	2	5	4	None	EAM225	mir-18		TAAGGTGCATCTAGTGCAGATA	#REF!				None	None	None	AUTO	DETECTED	466.632	533.038	11.0771	-7.42815	52.032	-65.04	139.73	127.334	12.5122	77	100	PASS	PASS	PASS	PASS	PASS	PASS	0	778.829	832	347.198	76	59191
326	TATCTGCACTAGATGCACCTTA	080703_008s	NORMAL	NO	1	1	1	F	2	2	7	4	None	EAM225	mir-18		TAAGGTGCATCTAGTGCAGATA	#REF!				None	None	None	AUTO	DETECTED	466.764	579.351	12.6408	-5.00027	52.032	-65.04	133.795	122.714	15.4443	94	100	PASS	PASS	PASS	PASS	PASS	PASS	0	847.826	875	317.434	69	58500
850	ACTCACCGACAGCGTTGAATGTT	080703_008s	NORMAL	NO	1	1	1	P	4	4	2	3	None	EAM226	mir-181a		AACATTCAACGCTGTCGGTGAGT	1				None	None	None	AUTO	DETECTED	1139.19	1164.41	5.58938	3.776	104.064	39.024	156.269	148.213	16.2937	122	100	PASS	PASS	PASS	PASS	PASS	PASS	0	12152.6	12379	9700.73	99	1203104
864	ACTCACCGACAGCGTTGAATGTT	080703_008s	NORMAL	NO	1	1	1	P	4	4	4	3	None	EAM226	mir-181a		AACATTCAACGCTGTCGGTGAGT	1				None	None	None	AUTO	DETECTED	1139.07	1210.93	3.79029	8.85408	104.064	39.024	143.826	143.677	10.3784	118	100	PASS	PASS	PASS	PASS	PASS	PASS	0	11180.4	10018	9617.72	97	1084496
878	ACTCACCGACAGCGTTGAATGTT	080703_008s	NORMAL	NO	1	1	1	P	4	4	6	3	None	EAM226	mir-181a		AACATTCAACGCTGTCGGTGAGT	1				None	None	None	AUTO	DETECTED	1138.86	1257.77	0	18.1512	104.064	39.024	152.298	150.01	11.7	113	100	PASS	PASS	PASS	PASS	PASS	PASS	0	10950.9	11081	10139	103	1127945
[truncated: 373 more rows]
[truncated: 17 more columns]

## Sheet: hyb3
Number	Name	Array/Plate	Flagged As	Control Spot	Multi-Set	Multi-Set Row	Multi-Set Column	Set	Set Row	Set Column	Row	Column	Comments	Clone ID	UniGene cluster ID	Gene symbol	Locus ID	Chromosome ID	GenBank accession number	Tissue	Gene map	Gene name	Organism	Sequence	Detection Method (M1P4_w595)	Detection Status (M1P4_w595)	X Centroid (pixels) (M1P4_w595)	Y Centroid (pixels) (M1P4_w595)	X Spot Deviation (um) (M1P4_w595)	Y Spot Deviation (um) (M1P4_w595)	X Set Deviation (um) (M1P4_w595)	Y Set Deviation (um) (M1P4_w595)	Major Extent (um) (M1P4_w595)	Minor Extent (um) (M1P4_w595)	Compactness (%) (M1P4_w595)	Threshold (M1P4_w595)	Spot Confidence (M1P4_w595)	Confidence Status (M1P4_w595)	Background Mean Confidence Status (M1P4_w595)	Background SD Confidence Status (M1P4_w595)	Signal CV Confidence Status (M1P4_w595)	Saturated Pixels Confidence Status (M1P4_w595)	SNR Confidence Status (M1P4_w595)	Spot Saturation (%) (M1P4_w595)	Spot Mean Intensity (M1P4_w595)	Spot Median Intensity (M1P4_w595)	Spot Standard Deviation (M1P4_w595)	Spot Number of Pixels (M1P4_w595)	Spot Total Intensity (M1P4_w595)
[truncated: 896 more rows]
[truncated: 17 more columns]

[truncated: 1 more sheets: hyb4]
