# Supplementary material for: Microarray analysis of microRNA expression in the developing mammalian brain
Source: Genome Biol. 2004 Aug 31;5(9):R68. doi: 10.1186/gb-2004-5-9-r68 (PMC522875; doi:10.1186/gb-2004-5-9-r68)
Supplement: Additional data file 10 — An Excel file with the primary microarray data corresponding to the P18 time point [file gb-2004-5-9-r68-s10.xls]

## Sheet: info
This Excel sheet contains raw microarray data extracted from MolecularWare's DigitalGenome suite.
	4 spots/probe on each array
	4 independent hybridizations (hyb1, hyb2, hyb3, hyb4)

## Sheet: hyb1
Number	Name	Array/Plate	Flagged As	Control Spot	Multi-Set	Multi-Set Row	Multi-Set Column	Set	Set Row	Set Column	Row	Column	Comments	Clone ID	UniGene cluster ID	Gene symbol	Locus ID	Chromosome ID	GenBank accession number	Tissue	Gene map	Gene name	Organism	Sequence	Detection Method (a4_w595)	Detection Status (a4_w595)	X Centroid (pixels) (a4_w595)	Y Centroid (pixels) (a4_w595)	X Spot Deviation (um) (a4_w595)	Y Spot Deviation (um) (a4_w595)	X Set Deviation (um) (a4_w595)	Y Set Deviation (um) (a4_w595)	Major Extent (um) (a4_w595)	Minor Extent (um) (a4_w595)	Compactness (%) (a4_w595)	Threshold (a4_w595)	Spot Confidence (a4_w595)	Confidence Status (a4_w595)	Background Mean Confidence Status (a4_w595)	Background SD Confidence Status (a4_w595)	Signal CV Confidence Status (a4_w595)	Saturated Pixels Confidence Status (a4_w595)	SNR Confidence Status (a4_w595)	Spot Saturation (%) (a4_w595)	Spot Mean Intensity (a4_w595)	Spot Median Intensity (a4_w595)	Spot Standard Deviation (a4_w595)	Spot Number of Pixels (a4_w595)	Spot Total Intensity (a4_w595)
680	TCCATCATCAAAACAAATGGAGT	080703_004s	NORMAL	NO	1	1	1	M	4	1	2	1	None	EAM101	no	r.ch.2	ACTCCATTTGTTTTGATGATGGA	1	rat brain	yes	?	None	None	None	AUTO	DETECTED	67.3898	1182.47	-9.467	-7.30271	-26.016	0	163.974	145.181	16.2937	106	100	PASS	PASS	PASS	PASS	PASS	PASS	0	11111.7	10440	9872.83	92	1022280
694	TCCATCATCAAAACAAATGGAGT	080703_004s	NORMAL	NO	1	1	1	M	4	1	4	1	None	EAM101	no	r.ch.2	ACTCCATTTGTTTTGATGATGGA	1	rat brain	yes	?	None	None	None	AUTO	DETECTED	68.2982	1229.24	-8.61063	0	-26.016	0	152.581	139.764	18.8924	114	100	PASS	PASS	PASS	PASS	PASS	PASS	0	11795.1	10049.5	9496.23	90	1061558
708	TCCATCATCAAAACAAATGGAGT	080703_004s	NORMAL	NO	1	1	1	M	4	1	6	1	None	EAM101	no	r.ch.2	ACTCCATTTGTTTTGATGATGGA	1	rat brain	yes	?	None	None	None	AUTO	DETECTED	68.598	1275.43	-15.6691	2.19129	-26.016	0	155.977	129.919	21.8888	118	100	PASS	PASS	PASS	PASS	PASS	PASS	0	13443.4	13004	9604.38	75	1008253
722	TCCATCATCAAAACAAATGGAGT	080703_004s	NORMAL	NO	1	1	1	M	4	1	8	1	None	EAM101	no	r.ch.2	ACTCCATTTGTTTTGATGATGGA	1	rat brain	yes	?	None	None	None	AUTO	DETECTED	70.2807	1322.45	-4.74025	13.875	-26.016	0	156.848	144.683	21.785	107	100	PASS	PASS	PASS	PASS	PASS	PASS	0	11231.8	10180.5	10507.7	96	1078253
232	TCCATCATGAAAAGAAATGGAGT	080703_004s	NORMAL	NO	1	1	1	E	2	1	2	1	None	EAM102	no		EAM101 control	1		synthetic		None	None	None	AUTO	DETECTED	59.0584	480.474	7.52333	-10.2359	13.008	-130.08	122.207	110.753	8.86058	71	100	PASS	PASS	PASS	PASS	PASS	PASS	0	821.086	946	454.704	58	47623
246	TCCATCATGAAAAGAAATGGAGT	080703_004s	NORMAL	NO	1	1	1	E	2	1	4	1	None	EAM102	no		EAM101 control	1		synthetic		None	None	None	AUTO	DETECTED	59.8827	526.71	7.28618	-8.69926	13.008	-130.08	129.529	120.801	12.6998	72	100	PASS	PASS	PASS	PASS	PASS	PASS	0	726.985	826.5	461.342	66	47981
260	TCCATCATGAAAAGAAATGGAGT	080703_004s	NORMAL	NO	1	1	1	E	2	1	6	1	None	EAM102	no		EAM101 control	1		synthetic		None	None	None	AUTO	DETECTED	60.7329	573.39	7.38583	-1.37988	13.008	-130.08	122.624	116.297	10.718	71	100	PASS	PASS	PASS	PASS	PASS	PASS	0	775.774	873	464.431	62	48098
274	TCCATCATGAAAAGAAATGGAGT	080703_004s	NORMAL	NO	1	1	1	E	2	1	8	1	None	EAM102	no		EAM101 control	1		synthetic		None	None	None	AUTO	DETECTED	61.5	619.888	6.4053	3.55449	13.008	-130.08	130.08	117.072	15.7493	69	100	PASS	PASS	PASS	PASS	PASS	PASS	0	703.117	778	403.509	60	42187
684	TGGCATTCACCGCGTGCCTTA	080703_004s	NORMAL	NO	1	1	1	M	4	1	2	5	None	EAM103	no	N1_H09-5	TAAGGCACGCGGTGAATGCCA	2	rat brain	yes	N1_H09-5	None	None	None	AUTO	DETECTED	159.194	1180.68	-15.0754	-8.59366	-26.016	0	158.239	151.353	16.6326	125	100	PASS	PASS	PASS	PASS	PASS	PASS	0	13667.2	11047	13016.8	106	1448725
698	TGGCATTCACCGCGTGCCTTA	080703_004s	NORMAL	NO	1	1	1	M	4	1	4	5	None	EAM103	no	N1_H09-5	TAAGGCACGCGGTGAATGCCA	2	rat brain	yes	N1_H09-5	None	None	None	AUTO	DETECTED	160.996	1227.37	-2.60156	0	-26.016	0	161.794	144.903	14.6139	125	100	PASS	PASS	PASS	PASS	PASS	PASS	0	14854.2	13144	12631.9	99	1470565
712	TGGCATTCACCGCGTGCCTTA	080703_004s	NORMAL	NO	1	1	1	M	4	1	6	5	None	EAM103	no	N1_H09-5	TAAGGCACGCGGTGAATGCCA	2	rat brain	yes	N1_H09-5	None	None	None	AUTO	DETECTED	161.888	1273.64	-1.9541	0	-26.016	0	158.01	146.512	21.6598	122	100	PASS	PASS	PASS	PASS	PASS	PASS	0	13834.1	11285	12811.4	100	1383409
726	TGGCATTCACCGCGTGCCTTA	080703_004s	NORMAL	NO	1	1	1	M	4	1	8	5	None	EAM103	no	N1_H09-5	TAAGGCACGCGGTGAATGCCA	2	rat brain	yes	N1_H09-5	None	None	None	AUTO	DETECTED	162.422	1320.09	-5.96948	5.14635	-26.016	0	154.876	144.508	15.9846	147	100	PASS	PASS	PASS	PASS	PASS	PASS	0	15571	11224	15077.8	99	1541525
236	TGGCATTCAGCGGGTGCCTTA	080703_004s	NORMAL	NO	1	1	1	E	2	1	2	5	None	EAM104	no		EAM103 control	2		synthetic		None	None	None	AUTO	DETECTED	151.862	478	14.9133	-20.4997	13.008	-130.08	143.088	143.088	10.3784	97	100	PASS	PASS	PASS	PASS	PASS	PASS	0	8818.78	8719	7672.5	95	837784
250	TGGCATTCAGCGGGTGCCTTA	080703_004s	NORMAL	NO	1	1	1	E	2	1	4	5	None	EAM104	no		EAM103 control	2		synthetic		None	None	None	AUTO	DETECTED	152.44	524.621	11.4672	-13.9583	13.008	-130.08	160.892	148.305	14.9848	96	100	PASS	PASS	PASS	PASS	PASS	PASS	0	7824.21	7734	7277.47	102	798069
264	TGGCATTCAGCGGGTGCCTTA	080703_004s	NORMAL	NO	1	1	1	E	2	1	6	5	None	EAM104	no		EAM103 control	2		synthetic		None	None	None	AUTO	DETECTED	153.418	571.049	13.2345	-9.91558	13.008	-130.08	160.642	150.3	15.6766	92	100	PASS	PASS	PASS	PASS	PASS	PASS	0	7636.98	7019	7453.23	102	778972
278	TGGCATTCAGCGGGTGCCTTA	080703_004s	NORMAL	NO	1	1	1	E	2	1	8	5	None	EAM104	no		EAM103 control	2		synthetic		None	None	None	AUTO	DETECTED	154.057	616.918	10.5918	-13.1541	13.008	-130.08	158.029	154.71	12.4808	84	100	PASS	PASS	PASS	FAIL	PASS	PASS	0	5945.91	2678	6307.49	110	654050
674	TCACAAGTTAGGGTCTCAGGGA	080703_004s	NORMAL	NO	1	1	1	M	4	1	1	2	None	EAM105	mir-125b-1 14.07	r.ch.1	TCCCTGAGACCCTAACTTGTGA	3	rat brain	yes	lin-4 like	None	None	None	AUTO	DETECTED	89.7991	1158.98	-12.4381	-7.42339	-26.016	0	147.755	143.668	16.193	107	100	PASS	PASS	PASS	PASS	PASS	PASS	0	6390.23	7919.5	4224.02	96	613462
688	TCACAAGTTAGGGTCTCAGGGA	080703_004s	NORMAL	NO	1	1	1	M	4	1	3	2	None	EAM105	mir-125b-1 14.07	r.ch.1	TCCCTGAGACCCTAACTTGTGA	3	rat brain	yes	lin-4 like	None	None	None	AUTO	DETECTED	90.3119	1205.7	-16.7265	0	-26.016	0	152.143	135.188	14.4447	111	100	PASS	PASS	PASS	PASS	PASS	PASS	0	6979.35	7986	3667.36	83	579286
702	TCACAAGTTAGGGTCTCAGGGA	080703_004s	NORMAL	NO	1	1	1	M	4	1	5	2	None	EAM105	mir-125b-1 14.07	r.ch.1	TCCCTGAGACCCTAACTTGTGA	3	rat brain	yes	lin-4 like	None	None	None	AUTO	DETECTED	91.3037	1252.42	-14.7837	8.35866	-26.016	0	158.168	137.75	16.1931	114	100	PASS	PASS	PASS	PASS	PASS	PASS	0	6248.33	6439.5	4133.37	86	537356
716	TCACAAGTTAGGGTCTCAGGGA	080703_004s	NORMAL	NO	1	1	1	M	4	1	7	2	None	EAM105	mir-125b-1 14.07	r.ch.1	TCCCTGAGACCCTAACTTGTGA	3	rat brain	yes	lin-4 like	None	None	None	AUTO	DETECTED	92.1042	1297.95	-15.331	0	-26.016	0	143.868	119.154	11.6355	104	100	PASS	PASS	PASS	PASS	PASS	PASS	0	6464.81	6817	3525.67	68	439607
226	TCACAAGTAAGGGTGTCAGGGA	080703_004s	NORMAL	NO	1	1	1	E	2	1	1	2	None	EAM106	no		EAM105 control	3		synthetic		None	None	None	AUTO	DETECTED	81.6386	456.183	6.77583	-20.7819	13.008	-130.08	145.114	136.976	19.4741	76	100	PASS	PASS	PASS	PASS	PASS	PASS	0	2534.94	2584	1806.05	86	218005
240	TCACAAGTAAGGGTGTCAGGGA	080703_004s	NORMAL	NO	1	1	1	E	2	1	3	2	None	EAM106	no		EAM105 control	3		synthetic		None	None	None	AUTO	DETECTED	82.5206	502.902	7.28971	-12.9624	13.008	-130.08	152.159	127.757	19.1641	79	100	PASS	PASS	PASS	PASS	PASS	PASS	0	2352.3	2533	1511.38	76	178775
254	TCACAAGTAAGGGTGTCAGGGA	080703_004s	NORMAL	NO	1	1	1	E	2	1	5	2	None	EAM106	no		EAM105 control	3		synthetic		None	None	None	AUTO	DETECTED	83.5104	549.49	9.2057	-6.85254	13.008	-130.08	137.971	128.773	11.6355	75	100	PASS	PASS	PASS	PASS	PASS	PASS	0	2176.38	2205	1355.13	73	158876
268	TCACAAGTAAGGGTGTCAGGGA	080703_004s	NORMAL	NO	1	1	1	E	2	1	7	2	None	EAM106	no		EAM105 control	3		synthetic		None	None	None	AUTO	DETECTED	83.8571	595.551	2.75668	-7.58456	13.008	-130.08	139.573	138.276	12.8763	78	100	PASS	PASS	PASS	PASS	PASS	PASS	0	1968.13	1278	1597.99	87	171227
792	TGTTCCTGCTGAACTGAGCCA	080703_004s	NORMAL	NO	1	1	1	O	4	3	2	1	None	EAM107	mir-24-1 13.49	mir-24	TGGCTCAGTTCAGCAGGAACA	4		yes		None	None	None	AUTO	DETECTED	766	1173	1.5077	7.93628	52.032	26.016	133.926	123.818	9.85093	73	100	PASS	PASS	PASS	PASS	PASS	PASS	0	488.812	518	197.752	69	33728
806	TGTTCCTGCTGAACTGAGCCA	080703_004s	NORMAL	NO	1	1	1	O	4	3	4	1	None	EAM107	mir-24-1 13.49	mir-24	TGGCTCAGTTCAGCAGGAACA	4		yes		None	None	None	AUTO	DETECTED	766.715	1219.37	0	11.2629	52.032	26.016	130.537	105.004	15.5529	78	100	PASS	PASS	PASS	PASS	PASS	PASS	0	375.882	367	100.108	51	19170
820	TGTTCCTGCTGAACTGAGCCA	080703_004s	NORMAL	NO	1	1	1	O	4	3	6	1	None	EAM107	mir-24-1 13.49	mir-24	TGGCTCAGTTCAGCAGGAACA	4		yes		None	None	None	AUTO	DETECTED	767.46	1265.75	-1.41878	14.6721	52.032	26.016	130.661	110	17.5419	78	100	PASS	PASS	PASS	PASS	PASS	PASS	0	307.804	317.5	69.4491	56	17237
834	TGTTCCTGCTGAACTGAGCCA	080703_004s	NORMAL	NO	1	1	1	O	4	3	8	1	None	EAM107	mir-24-1 13.49	mir-24	TGGCTCAGTTCAGCAGGAACA	4		yes		None	None	None	AUTO	DETECTED	768.829	1312.65	5.42741	24.8124	52.032	26.016	121.638	110.754	10.718	73	100	PASS	PASS	PASS	PASS	PASS	PASS	0	340.741	366.5	96.1517	58	19763
344	TGTTCCTGGTGAAGTGAGCCA	080703_004s	NORMAL	NO	1	1	1	G	2	3	2	1	None	EAM108	no		EAM107 control	4		synthetic		None	None	None	AUTO	DETECTED	754.672	474.403	5.53459	-15.8718	65.04	-39.024	137.286	129.952	15.2366	70	100	PASS	PASS	PASS	PASS	PASS	PASS	0	1145.49	1125.5	737.594	76	87057
358	TGTTCCTGGTGAAGTGAGCCA	080703_004s	NORMAL	NO	1	1	1	G	2	3	4	1	None	EAM108	no		EAM107 control	4		synthetic		None	None	None	AUTO	DETECTED	755.477	521.5	5.04632	-3.13688	65.04	-39.024	130.08	130.08	19.2828	77	100	PASS	PASS	PASS	PASS	PASS	PASS	0	1142.24	1113.5	790.405	80	91379
372	TGTTCCTGGTGAAGTGAGCCA	080703_004s	NORMAL	NO	1	1	1	G	2	3	6	1	None	EAM108	no		EAM107 control	4		synthetic		None	None	None	AUTO	DETECTED	756.186	568.116	3.30996	3.34727	65.04	-39.024	133.168	125.679	11.4035	71	100	PASS	PASS	PASS	PASS	PASS	PASS	0	1301.52	1276	870.066	71	92408
386	TGTTCCTGGTGAAGTGAGCCA	080703_004s	NORMAL	NO	1	1	1	G	2	3	8	1	None	EAM108	no		EAM107 control	4		synthetic		None	None	None	AUTO	DETECTED	757.045	614.045	3.53067	0.894776	65.04	-39.024	117.072	117.072	10.4944	70	100	PASS	PASS	PASS	PASS	PASS	PASS	0	1344.97	1382	970.774	67	90113
796	AACAACAAAATCACTAGTCTTCCA	080703_004s	NORMAL	NO	1	1	1	O	4	3	2	5	None	EAM109	mir-7-(1,2,3) 17.76,12.30,13.58	mir-7	TGGAAGACTAGTGATTTTGTTGTT	5		yes		None	None	None	AUTO	DETECTED	858.979	1170.74	11.1748	0	52.032	26.016	144.967	121.671	17.6795	77	100	PASS	PASS	PASS	PASS	PASS	PASS	0	1133.31	1176	354.619	67	75932
810	AACAACAAAATCACTAGTCTTCCA	080703_004s	NORMAL	NO	1	1	1	O	4	3	4	5	None	EAM109	mir-7-(1,2,3) 17.76,12.30,13.58	mir-7	TGGAAGACTAGTGATTTTGTTGTT	5		yes		None	None	None	AUTO	DETECTED	860.016	1217.4	13.7106	7.55201	52.032	26.016	142.987	142.987	29.7514	81	100	PASS	PASS	PASS	PASS	PASS	PASS	0	572.874	651	273.099	95	54423
824	AACAACAAAATCACTAGTCTTCCA	080703_004s	NORMAL	NO	1	1	1	O	4	3	6	5	None	EAM109	mir-7-(1,2,3) 17.76,12.30,13.58	mir-7	TGGAAGACTAGTGATTTTGTTGTT	5		yes		None	None	None	AUTO	DETECTED	861	1264	15.5494	13.7829	52.032	26.016	117.072	117.072	12.4664	90	100	PASS	PASS	PASS	PASS	PASS	PASS	0	485.348	530	136.314	69	33489
838	AACAACAAAATCACTAGTCTTCCA	080703_004s	NORMAL	NO	1	1	1	O	4	3	8	5	None	EAM109	mir-7-(1,2,3) 17.76,12.30,13.58	mir-7	TGGAAGACTAGTGATTTTGTTGTT	5		yes		None	None	None	AUTO	DETECTED	861.932	1310.62	16.7157	20.3599	52.032	26.016	130.304	117.411	14.3203	75	100	PASS	PASS	PASS	PASS	PASS	PASS	0	404.406	430.5	117.738	64	25882
348	AACAACAAAATGAGTAGTCTTCCA	080703_004s	NORMAL	NO	1	1	1	G	2	3	2	5	None	EAM110	no		EAM109 control	5		synthetic		None	None	None	AUTO	DETECTED	847.557	471.902	13.9893	-26.4852	65.04	-39.024	133.295	121.634	13.8728	69	100	PASS	PASS	PASS	PASS	PASS	PASS	0	373.7	356	162.609	70	26159
362	AACAACAAAATGAGTAGTCTTCCA	080703_004s	NORMAL	NO	1	1	1	G	2	3	4	5	None	EAM110	no		EAM109 control	5		synthetic		None	None	None	AUTO	DETECTED	848.433	518.466	14.4125	-20.6807	65.04	-39.024	135.804	128.149	16.6022	69	100	PASS	PASS	PASS	PASS	PASS	PASS	0	359.522	317	142.79	69	24807
376	AACAACAAAATGAGTAGTCTTCCA	080703_004s	NORMAL	NO	1	1	1	G	2	3	6	5	None	EAM110	no		EAM109 control	5		synthetic		None	None	None	AUTO	DETECTED	849.265	565.053	14.2775	-14.5824	65.04	-39.024	132.462	121.444	16.5521	70	100	PASS	PASS	PASS	PASS	PASS	PASS	0	331.672	312	132.09	67	22222
390	AACAACAAAATGAGTAGTCTTCCA	080703_004s	NORMAL	NO	1	1	1	G	2	3	8	5	None	EAM110	no		EAM109 control	5		synthetic		None	None	None	AUTO	DETECTED	850.256	612	16.2147	-3.79506	65.04	-39.024	117.072	117.072	7.50784	70	100	PASS	PASS	PASS	PASS	PASS	PASS	0	324.631	306	127.972	65	21101
231	GCATGCATGCATGCATGCATG	080703_004s	NORMAL	NO	1	1	1	E	2	1	1	7	None	EAM1100	(-) control					synthetic		None	None	None	AUTO	LOW_SIGNAL	196.412	455.675	0	0	13.008	-130.08	129	129	0	-1	100	PASS	PASS	PASS	PASS	PASS	FAIL	0	64.2	64	1.3656	75	4815
245	GCATGCATGCATGCATGCATG	080703_004s	NORMAL	NO	1	1	1	E	2	1	3	7	None	EAM1100	(-) control					synthetic		None	None	None	AUTO	LOW_SIGNAL	197.255	501.792	0	0	13.008	-130.08	129	129	0	-1	100	PASS	PASS	PASS	PASS	PASS	FAIL	0	64.2533	64	1.41511	75	4819
259	GCATGCATGCATGCATGCATG	080703_004s	NORMAL	NO	1	1	1	E	2	1	5	7	None	EAM1100	(-) control					synthetic		None	None	None	AUTO	LOW_SIGNAL	198.097	547.91	0	0	13.008	-130.08	129	129	0	-1	100	PASS	PASS	PASS	PASS	PASS	FAIL	0	64.1667	64	1.52906	72	4620
273	GCATGCATGCATGCATGCATG	080703_004s	NORMAL	NO	1	1	1	E	2	1	7	7	None	EAM1100	(-) control					synthetic		None	None	None	AUTO	LOW_SIGNAL	198.94	594.028	0	0	13.008	-130.08	129	129	0	-1	100	PASS	PASS	PASS	PASS	PASS	FAIL	0	66.1806	66	1.39745	72	4765
7	GTGGTAGCGCAGTGCGTAGAA	080703_004s	NORMAL	NO	1	1	1	A	1	1	1	7	None	EAM1101	beta-tubulin					cDNA		None	None	None	AUTO	LOW_SIGNAL	187.093	104.791	0	0	-26.016	-195.12	129	129	0	-1	100	PASS	PASS	PASS	FAIL	PASS	FAIL	0	65.5395	65	1.59533	76	4981
21	GTGGTAGCGCAGTGCGTAGAA	080703_004s	NORMAL	NO	1	1	1	A	1	1	3	7	None	EAM1101	beta-tubulin					cDNA		None	None	None	AUTO	LOW_SIGNAL	187.936	150.909	0	0	-26.016	-195.12	129	129	0	-1	100	PASS	PASS	PASS	FAIL	PASS	FAIL	0	65.863	66	1.13425	73	4808
35	GTGGTAGCGCAGTGCGTAGAA	080703_004s	NORMAL	NO	1	1	1	A	1	1	5	7	None	EAM1101	beta-tubulin					cDNA		None	None	None	AUTO	LOW_SIGNAL	188.778	197.027	0	0	-26.016	-195.12	129	129	0	-1	100	PASS	PASS	PASS	PASS	PASS	FAIL	0	65.3684	65	1.19824	76	4968
49	GTGGTAGCGCAGTGCGTAGAA	080703_004s	NORMAL	NO	1	1	1	A	1	1	7	7	None	EAM1101	beta-tubulin					cDNA		None	None	None	AUTO	LOW_SIGNAL	189.621	243.145	0	0	-26.016	-195.12	129	129	0	-1	100	PASS	PASS	PASS	FAIL	PASS	FAIL	0	64.8026	65	1.4424	76	4925
735	GGTGATGCCCTGAATGTTGTC	080703_004s	NORMAL	NO	1	1	1	N	4	2	1	7	None	EAM1102	histone H4					cDNA		None	None	None	AUTO	LOW_SIGNAL	556.933	1148.12	0	0	39.024	-39.024	129	129	0	-1	100	PASS	PASS	PASS	PASS	PASS	FAIL	0	61.2603	61	1.08048	73	4472
749	GGTGATGCCCTGAATGTTGTC	080703_004s	NORMAL	NO	1	1	1	N	4	2	3	7	None	EAM1102	histone H4					cDNA		None	None	None	AUTO	LOW_SIGNAL	557.775	1194.24	0	0	39.024	-39.024	129	129	0	-1	100	PASS	PASS	PASS	PASS	PASS	FAIL	0	60.6933	61	1.2942	75	4552
763	GGTGATGCCCTGAATGTTGTC	080703_004s	NORMAL	NO	1	1	1	N	4	2	5	7	None	EAM1102	histone H4					cDNA		None	None	None	AUTO	LOW_SIGNAL	558.618	1240.36	0	0	39.024	-39.024	129	129	0	-1	100	PASS	PASS	PASS	FAIL	PASS	FAIL	0	60.7162	61	1.17649	74	4493
777	GGTGATGCCCTGAATGTTGTC	080703_004s	NORMAL	NO	1	1	1	N	4	2	7	7	None	EAM1102	histone H4					cDNA		None	None	None	AUTO	LOW_SIGNAL	559.46	1286.48	0	0	39.024	-39.024	129	129	0	-1	100	PASS	PASS	PASS	PASS	PASS	FAIL	0	60.4571	60	1.27046	70	4232
511	TGTCATGGATGACCTTGGCCA	080703_004s	NORMAL	NO	1	1	1	J	3	2	1	7	None	EAM1103	glyceraldehyde dehydrogenase					cDNA		None	None	None	AUTO	LOW_SIGNAL	552.614	802.239	0	0	65.04	-39.024	129	129	0	-1	100	PASS	PASS	PASS	PASS	PASS	FAIL	0	61.6316	62	1.27376	76	4684
525	TGTCATGGATGACCTTGGCCA	080703_004s	NORMAL	NO	1	1	1	J	3	2	3	7	None	EAM1103	glyceraldehyde dehydrogenase					cDNA		None	None	None	AUTO	LOW_SIGNAL	553.457	848.357	0	0	65.04	-39.024	129	129	0	-1	100	PASS	PASS	PASS	PASS	PASS	FAIL	0	61.1714	61	1.29628	70	4282
539	TGTCATGGATGACCTTGGCCA	080703_004s	NORMAL	NO	1	1	1	J	3	2	5	7	None	EAM1103	glyceraldehyde dehydrogenase					cDNA		None	None	None	AUTO	LOW_SIGNAL	554.299	894.475	0	0	65.04	-39.024	129	129	0	-1	100	PASS	PASS	PASS	PASS	PASS	FAIL	0	59.3857	59.5	2.30496	70	4157
553	TGTCATGGATGACCTTGGCCA	080703_004s	NORMAL	NO	1	1	1	J	3	2	7	7	None	EAM1103	glyceraldehyde dehydrogenase					cDNA		None	None	None	AUTO	LOW_SIGNAL	555.142	940.592	0	0	65.04	-39.024	129	129	0	-1	100	PASS	PASS	PASS	PASS	PASS	FAIL	0	58.4416	58	2.41429	77	4500
287	CTTTTGACATTGAAGGGAGCT	080703_004s	NORMAL	NO	1	1	1	F	2	2	1	7	None	EAM1104	laminin alpha 4					cDNA		None	None	None	AUTO	LOW_SIGNAL	547.295	451.356	0	0	78.048	-104.064	129	129	0	-1	100	PASS	PASS	PASS	PASS	PASS	FAIL	0	62.1667	62	1.3738	72	4476
301	CTTTTGACATTGAAGGGAGCT	080703_004s	NORMAL	NO	1	1	1	F	2	2	3	7	None	EAM1104	laminin alpha 4					cDNA		None	None	None	AUTO	LOW_SIGNAL	548.138	497.474	0	0	78.048	-104.064	129	129	0	-1	100	PASS	PASS	PASS	FAIL	PASS	FAIL	0	63.2466	63	1.38224	73	4617
315	CTTTTGACATTGAAGGGAGCT	080703_004s	NORMAL	NO	1	1	1	F	2	2	5	7	None	EAM1104	laminin alpha 4					cDNA		None	None	None	AUTO	LOW_SIGNAL	548.98	543.591	0	0	78.048	-104.064	129	129	0	-1	100	PASS	PASS	PASS	FAIL	PASS	FAIL	0	62.0395	62	1.50944	76	4715
329	CTTTTGACATTGAAGGGAGCT	080703_004s	NORMAL	NO	1	1	1	F	2	2	7	7	None	EAM1104	laminin alpha 4					cDNA		None	None	None	AUTO	LOW_SIGNAL	549.823	589.709	0	0	78.048	-104.064	129	129	0	-1	100	PASS	PASS	PASS	PASS	PASS	PASS	0	63	63	1.4327	77	4851
786	TAACTGTACAAACTACTACCTCA	080703_004s	NORMAL	NO	1	1	1	O	4	3	1	2	None	EAM111	no	r.ch.8	TGAGGTAGTAGTTTGTACAGTTA	6		yes		None	None	None	AUTO	DETECTED	788.5	1148.8	0	-1.49738	52.032	26.016	130.08	130.08	16.4408	82	100	PASS	PASS	PASS	PASS	PASS	PASS	0	2758.04	2797.5	1402.21	78	215127
800	TAACTGTACAAACTACTACCTCA	080703_004s	NORMAL	NO	1	1	1	O	4	3	3	2	None	EAM111	no	r.ch.8	TGAGGTAGTAGTTTGTACAGTTA	6		yes		None	None	None	AUTO	DETECTED	789.569	1195.35	2.66766	4.21426	52.032	26.016	143.141	137.863	9.52354	80	100	PASS	PASS	PASS	PASS	PASS	PASS	0	2453.28	2532	1400.16	87	213435
814	TAACTGTACAAACTACTACCTCA	080703_004s	NORMAL	NO	1	1	1	O	4	3	5	2	None	EAM111	no	r.ch.8	TGAGGTAGTAGTTTGTACAGTTA	6		yes		None	None	None	AUTO	DETECTED	790	1242	-2.68909	11.1184	52.032	26.016	117.072	117.072	7.35432	90	100	PASS	PASS	PASS	PASS	PASS	PASS	0	2537.07	2705	1124.76	69	175058
828	TAACTGTACAAACTACTACCTCA	080703_004s	NORMAL	NO	1	1	1	O	4	3	7	2	None	EAM111	no	r.ch.8	TGAGGTAGTAGTTTGTACAGTTA	6		yes		None	None	None	AUTO	DETECTED	790.792	1288.57	-3.35045	17.0381	52.032	26.016	134.891	131.751	15.2279	80	100	PASS	PASS	PASS	PASS	PASS	PASS	0	2496.67	2713	1479.19	81	202230
338	TAACTGTAGAAAGTACTACCTCA	080703_004s	NORMAL	NO	1	1	1	G	2	3	1	2	None	EAM112	no		EAM111 control	6		synthetic		None	None	None	AUTO	DETECTED	777.446	450.73	7.30668	-18.3874	65.04	-39.024	128.599	119.654	20.8736	69	100	PASS	PASS	PASS	PASS	PASS	PASS	0	83.0758	85	8.67766	66	5483
352	TAACTGTAGAAAGTACTACCTCA	080703_004s	NORMAL	NO	1	1	1	G	2	3	3	2	None	EAM112	no		EAM111 control	6		synthetic		None	None	None	AUTO	DETECTED	777.925	497.377	2.57556	-11.5035	65.04	-39.024	121.397	110.348	14.8255	69	100	PASS	PASS	PASS	PASS	PASS	PASS	0	82.9825	85	7.17757	57	4730
366	TAACTGTAGAAAGTACTACCTCA	080703_004s	NORMAL	NO	1	1	1	G	2	3	5	2	None	EAM112	no		EAM111 control	6		synthetic		None	None	None	AUTO	DETECTED	778.941	543.706	4.8383	-8.75325	65.04	-39.024	118.134	105.731	14.5297	69	100	PASS	PASS	PASS	PASS	PASS	PASS	0	81.9412	83	5.87337	51	4179
380	TAACTGTAGAAAGTACTACCTCA	080703_004s	NORMAL	NO	1	1	1	G	2	3	7	2	None	EAM112	no		EAM111 control	6		synthetic		None	None	None	AUTO	DETECTED	779.758	590.113	4.50564	-4.99074	65.04	-39.024	116.047	97.1294	14.513	73	100	PASS	PASS	PASS	PASS	PASS	PASS	0	82.619	84.5	6.09659	42	3470
681	ACAGGTTAAAGGGTCTCAGGGA	080703_004s	NORMAL	NO	1	1	1	M	4	1	2	2	None	EAM113	no, but 13/13 from mir-125b-1 14.07	r.ch.11	TCCCTGAGACCCTTTAACCTGT	7		yes	lin-4 like	None	None	None	AUTO	DETECTED	90.5104	1182.26	-8.66442	-4.49849	-26.016	0	133.518	131.627	15.2279	92	100	PASS	PASS	PASS	PASS	PASS	PASS	0	2428.71	2652.5	1320.96	82	199154
695	ACAGGTTAAAGGGTCTCAGGGA	080703_004s	NORMAL	NO	1	1	1	M	4	1	4	2	None	EAM113	no, but 13/13 from mir-125b-1 14.07	r.ch.11	TCCCTGAGACCCTTTAACCTGT	7		yes	lin-4 like	None	None	None	AUTO	DETECTED	91.3621	1229.22	-8.54533	6.50718	-26.016	0	138.786	123.026	10.123	103	100	PASS	PASS	PASS	PASS	PASS	PASS	0	3494.51	3654	1630.28	69	241121
709	ACAGGTTAAAGGGTCTCAGGGA	080703_004s	NORMAL	NO	1	1	1	M	4	1	6	2	None	EAM113	no, but 13/13 from mir-125b-1 14.07	r.ch.11	TCCCTGAGACCCTTTAACCTGT	7		yes	lin-4 like	None	None	None	AUTO	DETECTED	92.6304	1275.74	-3.00568	11.6742	-26.016	0	140.076	129.969	16.4892	110	100	PASS	PASS	PASS	PASS	PASS	PASS	0	4209.27	4228	2651.48	79	332532
723	ACAGGTTAAAGGGTCTCAGGGA	080703_004s	NORMAL	NO	1	1	1	M	4	1	8	2	None	EAM113	no, but 13/13 from mir-125b-1 14.07	r.ch.11	TCCCTGAGACCCTTTAACCTGT	7		yes	lin-4 like	None	None	None	AUTO	DETECTED	92.99	1322.2	-9.28767	16.1361	-26.016	0	148.314	132.343	15.5892	104	100	PASS	PASS	PASS	PASS	PASS	PASS	0	6357.01	6352.5	4334.31	80	508561
233	ACAGGTAAAAGGGTGTCAGGGA	080703_004s	NORMAL	NO	1	1	1	E	2	1	2	2	None	EAM114	no		EAM113 control	7		synthetic		None	None	None	AUTO	DETECTED	82.4773	479.852	12.2054	-12.844	13.008	-130.08	135.786	126.778	12.5787	76	100	PASS	PASS	PASS	PASS	PASS	PASS	0	1552.65	1963	923.879	72	111791
247	ACAGGTAAAAGGGTGTCAGGGA	080703_004s	NORMAL	NO	1	1	1	E	2	1	4	2	None	EAM114	no		EAM113 control	7		synthetic		None	None	None	AUTO	DETECTED	83.05	526.737	8.69628	-2.86058	13.008	-130.08	121.334	120.146	10.1955	81	100	PASS	PASS	PASS	PASS	PASS	PASS	0	1215.5	1439	672.517	66	80223
261	ACAGGTAAAAGGGTGTCAGGGA	080703_004s	NORMAL	NO	1	1	1	E	2	1	6	2	None	EAM114	no		EAM113 control	7		synthetic		None	None	None	AUTO	DETECTED	83.9805	572.942	9.84125	-1.73874	13.008	-130.08	127.485	114.463	14.4889	76	100	PASS	PASS	PASS	PASS	PASS	PASS	0	1105.16	1283	649.987	61	67415
275	ACAGGTAAAAGGGTGTCAGGGA	080703_004s	NORMAL	NO	1	1	1	E	2	1	8	2	None	EAM114	no		EAM113 control	7		synthetic		None	None	None	AUTO	DETECTED	84.5127	619.171	5.80404	0	13.008	-130.08	130.705	118.784	17.2145	73	100	PASS	PASS	PASS	PASS	PASS	PASS	0	963.169	933	545.95	65	62606
685	CGCCAATATTTACGTGCTGCTA	080703_004s	NORMAL	NO	1	1	1	M	4	1	2	6	None	EAM115	mir-16-(1,2,3) 15.05,11.21,18.04	mir-16	TAGCAGCACGTAAATATTGGCG	8		yes		None	None	None	AUTO	DETECTED	183.663	1180.66	3.26212	-3.35998	-26.016	0	132.286	119.303	15.1969	96	100	PASS	PASS	PASS	PASS	PASS	PASS	0	1023.77	1107	452.774	66	67569
699	CGCCAATATTTACGTGCTGCTA	080703_004s	NORMAL	NO	1	1	1	M	4	1	4	6	None	EAM115	mir-16-(1,2,3) 15.05,11.21,18.04	mir-16	TAGCAGCACGTAAATATTGGCG	8		yes		None	None	None	AUTO	DETECTED	183.83	1227.16	-5.52645	0	-26.016	0	143.617	122.454	17.7693	90	100	PASS	PASS	PASS	PASS	PASS	PASS	0	1368.32	1364	492.55	69	94414
713	CGCCAATATTTACGTGCTGCTA	080703_004s	NORMAL	NO	1	1	1	M	4	1	6	6	None	EAM115	mir-16-(1,2,3) 15.05,11.21,18.04	mir-16	TAGCAGCACGTAAATATTGGCG	8		yes		None	None	None	AUTO	DETECTED	184.698	1273.6	-5.1932	5.75293	-26.016	0	133.831	128.029	14.0396	92	100	PASS	PASS	PASS	PASS	PASS	PASS	0	1845.71	1823	828.471	77	142120
727	CGCCAATATTTACGTGCTGCTA	080703_004s	NORMAL	NO	1	1	1	M	4	1	8	6	None	EAM115	mir-16-(1,2,3) 15.05,11.21,18.04	mir-16	TAGCAGCACGTAAATATTGGCG	8		yes		None	None	None	AUTO	DETECTED	186.411	1320.08	6.13442	10.4499	-26.016	0	140.098	128.05	10.077	115	100	PASS	PASS	PASS	PASS	PASS	PASS	0	4203.42	4096	1834.39	73	306850
237	CGCCAATATTAAGGTGCTGCTA	080703_004s	NORMAL	NO	1	1	1	E	2	1	2	6	None	EAM116	no		EAM114 control	8		synthetic		None	None	None	AUTO	DETECTED	175.351	477.983	20.5017	-15.2441	13.008	-130.08	133.289	121.625	13.8727	74	100	PASS	PASS	PASS	PASS	PASS	PASS	0	762.045	848	385.916	67	51057
251	CGCCAATATTAAGGTGCTGCTA	080703_004s	NORMAL	NO	1	1	1	E	2	1	4	6	None	EAM116	no		EAM114 control	8		synthetic		None	None	None	AUTO	DETECTED	176.144	524.833	19.8591	-5.71244	13.008	-130.08	135.23	132.908	28.8083	81	100	PASS	PASS	PASS	PASS	PASS	PASS	0	582.914	577	439.029	81	47216
265	CGCCAATATTAAGGTGCTGCTA	080703_004s	NORMAL	NO	1	1	1	E	2	1	6	6	None	EAM116	no		EAM114 control	8		synthetic		None	None	None	AUTO	DETECTED	177.047	571.186	20.6438	-2.65654	13.008	-130.08	142.086	123.075	19.0536	76	100	PASS	PASS	PASS	PASS	PASS	PASS	0	676.348	721	346.862	69	46668
279	CGCCAATATTAAGGTGCTGCTA	080703_004s	NORMAL	NO	1	1	1	E	2	1	8	6	None	EAM116	no		EAM114 control	8		synthetic		None	None	None	AUTO	DETECTED	177.5	617.105	15.5836	-5.24639	13.008	-130.08	135.19	122.431	15.1968	73	100	PASS	PASS	PASS	PASS	PASS	PASS	0	726.958	803.5	383.944	72	52341
675	TAACCGATTTCAAATGGTGCTA	080703_004s	NORMAL	NO	1	1	1	M	4	1	1	3	None	EAM117	no, but 17/17 mir-29b-1 18.49,14.78,18.46		TAGCACCATTTGAAATCGGTTA	9		yes	mir-29 like	None	None	None	AUTO	DETECTED	112.933	1158.34	-11.4657	-10.2705	-26.016	0	147.857	133.525	11.1434	113	100	PASS	PASS	PASS	PASS	PASS	PASS	0	6397.6	7659	3855.39	83	531001
689	TAACCGATTTCAAATGGTGCTA	080703_004s	NORMAL	NO	1	1	1	M	4	1	3	3	None	EAM117	no, but 17/17 mir-29b-1 18.49,14.78,18.46		TAGCACCATTTGAAATCGGTTA	9		yes	mir-29 like	None	None	None	AUTO	DETECTED	114.092	1204.58	-7.34161	-8.66512	-26.016	0	146.685	132.709	12.2225	121	100	PASS	PASS	PASS	PASS	PASS	PASS	0	7631.89	8232.5	3891.75	80	610551
703	TAACCGATTTCAAATGGTGCTA	080703_004s	NORMAL	NO	1	1	1	M	4	1	5	3	None	EAM117	no, but 17/17 mir-29b-1 18.49,14.78,18.46		TAGCACCATTTGAAATCGGTTA	9		yes	mir-29 like	None	None	None	AUTO	DETECTED	114.298	1252.04	-15.6245	8.76516	-26.016	0	149.041	125.143	11.7361	122	100	PASS	PASS	PASS	PASS	PASS	PASS	0	7937.58	8648.5	4134.54	72	571506
717	TAACCGATTTCAAATGGTGCTA	080703_004s	NORMAL	NO	1	1	1	M	4	1	7	3	None	EAM117	no, but 17/17 mir-29b-1 18.49,14.78,18.46		TAGCACCATTTGAAATCGGTTA	9		yes	mir-29 like	None	None	None	AUTO	DETECTED	115.76	1298.2	-7.57086	9.39872	-26.016	0	147.358	133.181	11.1434	115	100	PASS	PASS	PASS	PASS	PASS	PASS	0	7269.25	8170	4757.67	83	603348
227	TAACCGATTTGAAAAGGTGCTA	080703_004s	NORMAL	NO	1	1	1	E	2	1	1	3	None	EAM118	no		EAM115 control	9		synthetic		None	None	None	AUTO	DETECTED	105.242	455.565	13.8579	-23.3499	13.008	-130.08	109.675	104.874	10.0655	80	100	PASS	PASS	PASS	PASS	PASS	PASS	0	84.2157	87	10.6852	51	4295
241	TAACCGATTTGAAAAGGTGCTA	080703_004s	NORMAL	NO	1	1	1	E	2	1	3	3	None	EAM118	no		EAM115 control	9		synthetic		None	None	None	AUTO	DETECTED	105.568	502.025	7.13747	-18.8864	13.008	-130.08	108.168	96.912	9.21051	82	100	PASS	PASS	PASS	PASS	PASS	PASS	0	86.3864	91	10.6667	44	3801
255	TAACCGATTTGAAAAGGTGCTA	080703_004s	NORMAL	NO	1	1	1	E	2	1	5	3	None	EAM118	no		EAM115 control	9		synthetic		None	None	None	AUTO	DETECTED	106.535	548.886	8.76069	-9.22406	13.008	-130.08	106.917	96.2106	13.0425	79	100	PASS	PASS	PASS	PASS	PASS	PASS	0	84.4186	88	8.93957	43	3630
269	TAACCGATTTGAAAAGGTGCTA	080703_004s	NORMAL	NO	1	1	1	E	2	1	7	3	None	EAM118	no		EAM115 control	9		synthetic		None	None	None	AUTO	DETECTED	107.25	595.661	7.10105	0	13.008	-130.08	106.764	95.8187	15.0611	76	100	PASS	PASS	PASS	PASS	PASS	PASS	0	80.7209	80	8.03067	43	3471
793	AACACTGATTTCAAATGGTGCTA	080703_004s	NORMAL	NO	1	1	1	O	4	3	2	2	None	EAM119	no	r.ch.6	TAGCACCATTTGAAATCAGTGTT	10		yes		None	None	None	AUTO	DETECTED	789.508	1172.78	7.35114	10.5071	52.032	26.016	169.934	144.876	16.0621	85	100	PASS	PASS	PASS	PASS	PASS	PASS	0	5341.92	6231.5	3594.61	100	534192
807	AACACTGATTTCAAATGGTGCTA	080703_004s	NORMAL	NO	1	1	1	O	4	3	4	2	None	EAM119	no	r.ch.6	TAGCACCATTTGAAATCAGTGTT	10		yes		None	None	None	AUTO	DETECTED	790.227	1219.45	5.74737	17.7987	52.032	26.016	156.548	132.493	16.3991	83	100	PASS	PASS	PASS	PASS	PASS	PASS	0	4439.21	4495.5	2702.83	82	364015
821	AACACTGATTTCAAATGGTGCTA	080703_004s	NORMAL	NO	1	1	1	O	4	3	6	2	None	EAM119	no	r.ch.6	TAGCACCATTTGAAATCAGTGTT	10		yes		None	None	None	AUTO	DETECTED	791.2	1265.9	7.44086	22.0606	52.032	26.016	149.507	143.347	16.3991	81	100	PASS	PASS	PASS	PASS	PASS	PASS	0	3672.53	4047	2437.14	95	348890
835	AACACTGATTTCAAATGGTGCTA	080703_004s	NORMAL	NO	1	1	1	O	4	3	8	2	None	EAM119	no	r.ch.6	TAGCACCATTTGAAATCAGTGTT	10		yes		None	None	None	AUTO	DETECTED	791.851	1312.48	4.95501	28.0977	52.032	26.016	154.995	142.424	13.9591	80	100	PASS	PASS	PASS	PASS	PASS	PASS	0	4344.42	5044	3319.98	94	408375
345	AACACTGATTTGAAAAGGTGCTA	080703_004s	NORMAL	NO	1	1	1	G	2	3	2	2	None	EAM120	no		EAM116 control	10		synthetic		None	None	None	AUTO	DETECTED	778	474.105	9.0343	-14.2763	65.04	-39.024	117.072	117.072	9.85093	68	100	PASS	PASS	PASS	PASS	PASS	PASS	0	700.954	771	407.346	65	45562
359	AACACTGATTTGAAAAGGTGCTA	080703_004s	NORMAL	NO	1	1	1	G	2	3	4	2	None	EAM120	no		EAM116 control	10		synthetic		None	None	None	AUTO	DETECTED	778.75	520.888	7.83148	-5.6251	65.04	-39.024	120.84	119.805	10.1955	69	100	PASS	PASS	PASS	PASS	PASS	PASS	0	656.121	690.5	422.021	66	43304
373	AACACTGATTTGAAAAGGTGCTA	080703_004s	NORMAL	NO	1	1	1	G	2	3	6	2	None	EAM120	no		EAM116 control	10		synthetic		None	None	None	AUTO	DETECTED	779.943	567.652	12.3911	2.78595	65.04	-39.024	126.837	123.281	11.5904	69	100	PASS	PASS	PASS	PASS	PASS	PASS	0	635.13	680	419.744	69	43824
387	AACACTGATTTGAAAAGGTGCTA	080703_004s	NORMAL	NO	1	1	1	G	2	3	8	2	None	EAM120	no		EAM116 control	10		synthetic		None	None	None	AUTO	DETECTED	780.892	613.432	13.775	-1.5998	65.04	-39.024	129.202	117.96	17.3997	68	100	PASS	PASS	PASS	PASS	PASS	PASS	0	695.19	608	497.339	63	43797
797	CACAAGATCGGATCTACGGGT	080703_004s	NORMAL	NO	1	1	1	O	4	3	2	6	None	EAM121	no	r.ch.12	ACCCGTAGATCCGATCTTGTG	11		yes		None	None	None	AUTO	DETECTED	882.169	1169.97	12.8889	-4.10946	52.032	26.016	160.618	156.421	13.8108	74	100	PASS	PASS	PASS	PASS	PASS	PASS	0	2777.89	2812	2034.01	113	313901
811	CACAAGATCGGATCTACGGGT	080703_004s	NORMAL	NO	1	1	1	O	4	3	4	6	None	EAM121	no	r.ch.12	ACCCGTAGATCCGATCTTGTG	11		yes		None	None	None	AUTO	DETECTED	883.067	1216.75	13.6106	4.53502	52.032	26.016	157.23	131.919	19.5448	76	100	PASS	PASS	PASS	PASS	PASS	PASS	0	1909.76	1707.5	802.039	78	148961
825	CACAAGATCGGATCTACGGGT	080703_004s	NORMAL	NO	1	1	1	O	4	3	6	6	None	EAM121	no	r.ch.12	ACCCGTAGATCCGATCTTGTG	11		yes		None	None	None	AUTO	DETECTED	884.153	1263.5	16.7745	12.7587	52.032	26.016	140.259	131.827	17.9481	70	100	PASS	PASS	PASS	PASS	PASS	PASS	0	1181.53	1208	571.923	80	94522
839	CACAAGATCGGATCTACGGGT	080703_004s	NORMAL	NO	1	1	1	O	4	3	8	6	None	EAM121	no	r.ch.12	ACCCGTAGATCCGATCTTGTG	11		yes		None	None	None	AUTO	DETECTED	885.16	1310.47	18.911	23.8327	52.032	26.016	140.541	135.803	19.1641	70	100	PASS	PASS	PASS	PASS	PASS	PASS	0	851.698	976	422.375	86	73246
349	CACAAGATGGGATGTACGGGT	080703_004s	NORMAL	NO	1	1	1	G	2	3	2	6	None	EAM122	no		EAM117 control	11		synthetic		None	None	None	AUTO	DETECTED	871.271	472.271	22.502	-16.212	65.04	-39.024	137.971	128.773	11.6355	67	100	PASS	PASS	PASS	PASS	PASS	PASS	0	618.845	666	257.996	71	43938
363	CACAAGATGGGATGTACGGGT	080703_004s	NORMAL	NO	1	1	1	G	2	3	4	6	None	EAM122	no		EAM117 control	11		synthetic		None	None	None	AUTO	DETECTED	871.94	518.005	20.2416	-21.1952	65.04	-39.024	143.422	119.029	14.0396	69	100	PASS	PASS	PASS	PASS	PASS	PASS	0	535.261	590	207.261	69	36933
377	CACAAGATGGGATGTACGGGT	080703_004s	NORMAL	NO	1	1	1	G	2	3	6	6	None	EAM122	no		EAM117 control	11		synthetic		None	None	None	AUTO	DETECTED	872.966	564.886	22.633	-11.2693	65.04	-39.024	133.57	133.57	12.5787	68	100	PASS	PASS	PASS	PASS	PASS	PASS	0	449	443	241.75	86	38614
391	CACAAGATGGGATGTACGGGT	080703_004s	NORMAL	NO	1	1	1	G	2	3	8	6	None	EAM122	no		EAM117 control	11		synthetic		None	None	None	AUTO	DETECTED	873.661	611.856	20.7148	0	65.04	-39.024	132.034	131.332	13.8728	67	100	PASS	PASS	PASS	PASS	PASS	PASS	0	472.125	466.5	265.579	80	37770
787	AACTATGCAACCTACTACCTCT	080703_004s	NORMAL	NO	1	1	1	O	4	3	1	3	None	EAM123	let-7d 14.66	let-7d	AGAGGTAGTAGGTTGCATAGTT	12		yes		None	None	None	AUTO	DETECTED	811.918	1148.74	4.39131	3.22342	52.032	26.016	151.295	136.465	11.6408	79	100	PASS	PASS	PASS	PASS	PASS	PASS	0	3271.18	3089.5	1869.33	88	287864
801	AACTATGCAACCTACTACCTCT	080703_004s	NORMAL	NO	1	1	1	O	4	3	3	3	None	EAM123	let-7d 14.66	let-7d	AGAGGTAGTAGGTTGCATAGTT	12		yes		None	None	None	AUTO	DETECTED	812.824	1195.35	5.21622	9.69884	52.032	26.016	143.53	130.634	13.7082	85	100	PASS	PASS	PASS	PASS	PASS	PASS	0	3710.41	3556.5	1954.05	80	296833
815	AACTATGCAACCTACTACCTCT	080703_004s	NORMAL	NO	1	1	1	O	4	3	5	3	None	EAM123	let-7d 14.66	let-7d	AGAGGTAGTAGGTTGCATAGTT	12		yes		None	None	None	AUTO	DETECTED	813.852	1241.63	7.63299	11.8282	52.032	26.016	146.7	135.322	13.4949	82	100	PASS	PASS	PASS	PASS	PASS	PASS	0	3930.71	3499	2788.6	85	334110
829	AACTATGCAACCTACTACCTCT	080703_004s	NORMAL	NO	1	1	1	O	4	3	7	3	None	EAM123	let-7d 14.66	let-7d	AGAGGTAGTAGGTTGCATAGTT	12		yes		None	None	None	AUTO	DETECTED	814.216	1288.32	1.39814	19.1833	52.032	26.016	147.874	134.942	12.665	82	100	PASS	PASS	PASS	PASS	PASS	PASS	0	4483.73	3914	3584.52	84	376633
339	AACTATGCAACGTAGTACCTCT	080703_004s	NORMAL	NO	1	1	1	G	2	3	1	3	None	EAM124	no		EAM118 control	12		synthetic		None	None	None	AUTO	DETECTED	800.769	450.519	10.7468	-15.6459	65.04	-39.024	148.278	138.8	18.0816	72	100	PASS	PASS	PASS	PASS	PASS	PASS	0	1710.81	2030	960.781	88	150551
353	AACTATGCAACGTAGTACCTCT	080703_004s	NORMAL	NO	1	1	1	G	2	3	3	3	None	EAM124	no		EAM118 control	12		synthetic		None	None	None	AUTO	DETECTED	801.51	497.11	9.42413	-9.4932	65.04	-39.024	134.086	132.37	10.6188	71	100	PASS	PASS	PASS	PASS	PASS	PASS	0	1672.42	1985	797.232	80	133794
367	AACTATGCAACGTAGTACCTCT	080703_004s	NORMAL	NO	1	1	1	G	2	3	5	3	None	EAM124	no		EAM118 control	12		synthetic		None	None	None	AUTO	DETECTED	802.407	543.562	10.1355	-5.14715	65.04	-39.024	138.614	138.614	10.4846	71	100	PASS	PASS	PASS	PASS	PASS	PASS	0	1338.17	1495	819.646	88	117759
381	AACTATGCAACGTAGTACCTCT	080703_004s	NORMAL	NO	1	1	1	G	2	3	7	3	None	EAM124	no		EAM118 control	12		synthetic		None	None	None	AUTO	DETECTED	803.211	589.8	9.63373	-3.58149	65.04	-39.024	143.559	119.526	19.0779	70	100	PASS	PASS	PASS	PASS	PASS	PASS	0	1665.55	1848	745.548	67	111592
682	CGGCCTGATTCACAACACCAGCT	080703_004s	NORMAL	NO	1	1	1	M	4	1	2	3	None	EAM125	no	r.ch.4	AGCTGGTGTTGTGAATCAGGCCG	13		yes		None	None	None	AUTO	DETECTED	113.277	1181.56	-12.4693	-8.09665	-26.016	0	160.899	138.883	17.6839	130	100	PASS	PASS	PASS	PASS	PASS	PASS	0	14767	12908	12254.5	89	1314266
696	CGGCCTGATTCACAACACCAGCT	080703_004s	NORMAL	NO	1	1	1	M	4	1	4	3	None	EAM125	no	r.ch.4	AGCTGGTGTTGTGAATCAGGCCG	13		yes		None	None	None	AUTO	DETECTED	113.951	1228.08	-14.6541	-2.95824	-26.016	0	148.988	144.998	13.3088	129	100	PASS	PASS	PASS	PASS	PASS	PASS	0	13197	10524	12333	98	1293306
710	CGGCCTGATTCACAACACCAGCT	080703_004s	NORMAL	NO	1	1	1	M	4	1	6	3	None	EAM125	no	r.ch.4	AGCTGGTGTTGTGAATCAGGCCG	13		yes		None	None	None	AUTO	DETECTED	114.623	1274.61	-16.8788	2.51839	-26.016	0	160.195	138.399	12.3149	130	100	PASS	PASS	PASS	PASS	PASS	PASS	0	13989.2	11118	12522.7	88	1231052
724	CGGCCTGATTCACAACACCAGCT	080703_004s	NORMAL	NO	1	1	1	M	4	1	8	3	None	EAM125	no	r.ch.4	AGCTGGTGTTGTGAATCAGGCCG	13		yes		None	None	None	AUTO	DETECTED	115.883	1321.4	-11.4431	11.174	-26.016	0	145.443	132.45	11.3736	130	100	PASS	PASS	PASS	PASS	PASS	PASS	0	15390.2	12862	12576.5	81	1246610
234	CGGCCTGATTGAGAACACCAGCT	080703_004s	NORMAL	NO	1	1	1	E	2	1	2	3	None	EAM126	no		EAM119 control	13		synthetic		None	None	None	AUTO	DETECTED	105.202	479.132	7.85559	-16.7391	13.008	-130.08	157.636	144.666	17.002	95	100	PASS	PASS	PASS	PASS	PASS	PASS	0	7139.23	6924	5746.23	96	685366
248	CGGCCTGATTGAGAACACCAGCT	080703_004s	NORMAL	NO	1	1	1	E	2	1	4	3	None	EAM126	no		EAM119 control	13		synthetic		None	None	None	AUTO	DETECTED	106.052	526.112	7.95285	-5.51713	13.008	-130.08	158.453	151.873	18.2987	95	100	PASS	PASS	PASS	PASS	PASS	PASS	0	5170.73	4618	4557.28	105	542927
262	CGGCCTGATTGAGAACACCAGCT	080703_004s	NORMAL	NO	1	1	1	E	2	1	6	3	None	EAM126	no		EAM119 control	13		synthetic		None	None	None	AUTO	DETECTED	106.905	571.905	8.09517	-9.74012	13.008	-130.08	147.169	147.169	10.3784	87	100	PASS	PASS	PASS	PASS	PASS	PASS	0	5412.03	4089	4871.02	98	530379
276	CGGCCTGATTGAGAACACCAGCT	080703_004s	NORMAL	NO	1	1	1	E	2	1	8	3	None	EAM126	no		EAM119 control	13		synthetic		None	None	None	AUTO	TOO_SMALL	107.125	618.772	0	0	13.008	-130.08	129	129	0	-1	100	PASS	PASS	PASS	FAIL	PASS	PASS	0	86.3867	65	133.069	75	6479
686	TCATAGCCCTGTACAATGCTGCT	080703_004s	NORMAL	NO	1	1	1	M	4	1	2	7	None	EAM127	no	AL353194.13	AGCAGCATTGTACAGGGCTATGA	14		yes		None	None	None	AUTO	DETECTED	206.367	1179.26	-1.34713	-16.1933	-26.016	0	143.598	133.91	21.6018	96	100	PASS	PASS	PASS	PASS	PASS	PASS	0	3072.2	2936	1535.68	82	251920
700	TCATAGCCCTGTACAATGCTGCT	080703_004s	NORMAL	NO	1	1	1	M	4	1	4	7	None	EAM127	no	AL353194.13	AGCAGCATTGTACAGGGCTATGA	14		yes		None	None	None	AUTO	DETECTED	207.173	1225.79	-1.82766	-10.7707	-26.016	0	149.347	134.994	11.3736	90	100	PASS	PASS	PASS	PASS	PASS	PASS	0	4365.77	4300.5	2095.95	84	366725
714	TCATAGCCCTGTACAATGCTGCT	080703_004s	NORMAL	NO	1	1	1	M	4	1	6	7	None	EAM127	no	AL353194.13	AGCAGCATTGTACAGGGCTATGA	14		yes		None	None	None	AUTO	DETECTED	207.803	1272.34	-4.59397	-5.20987	-26.016	0	151.178	138.511	16.0501	95	100	PASS	PASS	PASS	PASS	PASS	PASS	0	5045.6	5316	2694.69	87	438967
728	TCATAGCCCTGTACAATGCTGCT	080703_004s	NORMAL	NO	1	1	1	M	4	1	8	7	None	EAM127	no	AL353194.13	AGCAGCATTGTACAGGGCTATGA	14		yes		None	None	None	AUTO	DETECTED	208.482	1319.23	-6.71162	4.87641	-26.016	0	160.888	145.232	13.6778	102	100	PASS	PASS	PASS	PASS	PASS	PASS	0	7653.16	8914.5	5254.04	98	750010
238	TCATAGCCCTGAAGAATGCTGCT	080703_004s	NORMAL	NO	1	1	1	E	2	1	2	7	None	EAM128	no		EAM121 control	14		synthetic		None	None	None	AUTO	DETECTED	197.655	476.382	10.6817	-30.5899	13.008	-130.08	156.593	136.269	16.3991	79	100	PASS	PASS	PASS	PASS	PASS	PASS	0	3142.87	3378.5	1981.15	86	270287
252	TCATAGCCCTGAAGAATGCTGCT	080703_004s	NORMAL	NO	1	1	1	E	2	1	4	7	None	EAM128	no		EAM121 control	14		synthetic		None	None	None	AUTO	DETECTED	198.431	523.196	9.82746	-21.5294	13.008	-130.08	143.672	135.91	16.833	77	100	PASS	PASS	PASS	PASS	PASS	PASS	0	2083.84	2258	1406.63	85	177126
266	TCATAGCCCTGAAGAATGCTGCT	080703_004s	NORMAL	NO	1	1	1	E	2	1	6	7	None	EAM128	no		EAM121 control	14		synthetic		None	None	None	AUTO	DETECTED	199.538	569.673	13.2692	-16.8571	13.008	-130.08	158.209	136.155	19.5448	74	100	PASS	PASS	PASS	PASS	PASS	PASS	0	1443.54	1386	985.064	85	122701
280	TCATAGCCCTGAAGAATGCTGCT	080703_004s	NORMAL	NO	1	1	1	E	2	1	8	7	None	EAM128	no		EAM121 control	14		synthetic		None	None	None	AUTO	DETECTED	200.095	616.376	9.55593	-9.23994	13.008	-130.08	141.941	130.681	25.9138	74	100	PASS	PASS	PASS	PASS	PASS	PASS	0	790.81	835	476.932	79	62474
676	AGGCATTCACCGCGTGCCTTAT	080703_004s	NORMAL	NO	1	1	1	M	4	1	1	4	None	EAM129	no	48.P5.M13F	ATAAGGCACGCGGTGAATGCCT	15		yes		None	None	None	AUTO	DETECTED	135.961	1157.88	-11.8651	-10.696	-26.016	0	156.979	144.882	11.3382	123	100	PASS	PASS	PASS	PASS	PASS	PASS	0	12203.5	15578.5	9020.32	98	1195946
690	AGGCATTCACCGCGTGCCTTAT	080703_004s	NORMAL	NO	1	1	1	M	4	1	3	4	None	EAM129	no	48.P5.M13F	ATAAGGCACGCGGTGAATGCCT	15		yes		None	None	None	AUTO	DETECTED	136.967	1204.24	-9.74111	-7.55518	-26.016	0	157.628	148.271	13.023	136	100	PASS	PASS	PASS	PASS	PASS	PASS	0	15554.8	20991.5	11677.7	102	1586592
704	AGGCATTCACCGCGTGCCTTAT	080703_004s	NORMAL	NO	1	1	1	M	4	1	5	4	None	EAM129	no	48.P5.M13F	ATAAGGCACGCGGTGAATGCCT	15		yes		None	None	None	AUTO	DETECTED	137.6	1250.47	-12.4618	-6.12767	-26.016	0	162.982	157.96	12.8711	127	100	PASS	PASS	PASS	PASS	PASS	PASS	0	12934.1	10627	12225.2	117	1513292
718	AGGCATTCACCGCGTGCCTTAT	080703_004s	NORMAL	NO	1	1	1	M	4	1	7	4	None	EAM129	no	48.P5.M13F	ATAAGGCACGCGGTGAATGCCT	15		yes		None	None	None	AUTO	DETECTED	138	1297.5	-18.2179	5.74816	-26.016	0	151.03	141.202	11.6408	135	100	PASS	PASS	PASS	PASS	PASS	PASS	0	14363.5	15434.5	11115.5	94	1350165
228	AGGCATTCAGCGGGTGCCTTAT	080703_004s	NORMAL	NO	1	1	1	E	2	1	1	4	None	EAM130	no		EAM123 control	15		synthetic		None	None	None	AUTO	DETECTED	127.833	455.083	7.77689	-24.1292	13.008	-130.08	162.93	153.51	13.023	95	100	PASS	PASS	PASS	PASS	PASS	PASS	0	6860.88	6548	6293.84	107	734114
242	AGGCATTCAGCGGGTGCCTTAT	080703_004s	NORMAL	NO	1	1	1	E	2	1	3	4	None	EAM130	no		EAM123 control	15		synthetic		None	None	None	AUTO	DETECTED	128.559	502.113	6.2549	-12.2617	13.008	-130.08	160.541	152.151	15.3164	97	100	PASS	PASS	PASS	PASS	PASS	PASS	0	6899.84	6902	6143.83	106	731383
256	AGGCATTCAGCGGGTGCCTTAT	080703_004s	NORMAL	NO	1	1	1	E	2	1	5	4	None	EAM130	no		EAM123 control	15		synthetic		None	None	None	AUTO	DETECTED	129.333	547.737	5.37025	-18.6927	13.008	-130.08	151.399	145.684	17.002	93	100	PASS	PASS	PASS	PASS	PASS	PASS	0	6595.37	6766	5723.77	97	639751
270	AGGCATTCAGCGGGTGCCTTAT	080703_004s	NORMAL	NO	1	1	1	E	2	1	7	4	None	EAM130	no		EAM123 control	15		synthetic		None	None	None	AUTO	DETECTED	130.547	594.623	10.2006	-8.70243	13.008	-130.08	151.692	147.076	11.0189	94	100	PASS	PASS	PASS	PASS	PASS	PASS	0	6269.46	6548.5	5902.55	102	639485
794	ACAGGCCGGGACAAGTGCAATAT	080703_004s	NORMAL	NO	1	1	1	O	4	3	2	3	None	EAM131	no	r.ch.5	ATATTGCACTTGTCCCGGCCTGT	16		yes		None	None	None	AUTO	DETECTED	812.29	1172.38	3.7498	10.7865	52.032	26.016	132.479	112.405	12.6998	74	100	PASS	PASS	PASS	PASS	PASS	PASS	0	113.368	113	17.0384	57	6462
808	ACAGGCCGGGACAAGTGCAATAT	080703_004s	NORMAL	NO	1	1	1	O	4	3	4	3	None	EAM131	no	r.ch.5	ATATTGCACTTGTCCCGGCCTGT	16		yes		None	None	None	AUTO	DETECTED	813.27	1219.01	5.54094	17.5414	52.032	26.016	129.862	117.629	31.2861	81	100	PASS	PASS	PASS	PASS	PASS	PASS	0	94.5385	93	8.95314	65	6145
822	ACAGGCCGGGACAAGTGCAATAT	080703_004s	NORMAL	NO	1	1	1	O	4	3	6	3	None	EAM131	no	r.ch.5	ATATTGCACTTGTCCCGGCCTGT	16		yes		None	None	None	AUTO	DETECTED	814.044	1265.32	4.64776	20.0408	52.032	26.016	121.544	106.761	14.5297	80	100	PASS	PASS	PASS	PASS	PASS	PASS	0	85.7963	85	4.70399	54	4633
836	ACAGGCCGGGACAAGTGCAATAT	080703_004s	NORMAL	NO	1	1	1	O	4	3	8	3	None	EAM131	no	r.ch.5	ATATTGCACTTGTCCCGGCCTGT	16		yes		None	None	None	AUTO	DETECTED	815	1312.24	6.12291	30.4557	52.032	26.016	117.072	104.064	25.6132	73	100	PASS	PASS	PASS	PASS	PASS	PASS	0	85.9375	85	5.79217	48	4125
346	ACAGGCCGGGAGAAGAGCAATAT	080703_004s	NORMAL	NO	1	1	1	G	2	3	2	3	None	EAM132	no		EAM125 control	16		synthetic		None	None	None	AUTO	DETECTED	800.864	473.747	6.49527	-13.4518	65.04	-39.024	127.581	116.225	10.4944	69	100	PASS	PASS	PASS	PASS	PASS	PASS	0	94.5714	93	12.0157	63	5958
360	ACAGGCCGGGAGAAGAGCAATAT	080703_004s	NORMAL	NO	1	1	1	G	2	3	4	3	None	EAM132	no		EAM125 control	16		synthetic		None	None	None	AUTO	DETECTED	801.792	520.403	7.60838	-6.45081	65.04	-39.024	117.924	105.214	12.2557	70	100	PASS	PASS	PASS	PASS	PASS	PASS	0	91.5	90	7.85032	52	4758
374	ACAGGCCGGGAGAAGAGCAATAT	080703_004s	NORMAL	NO	1	1	1	G	2	3	6	3	None	EAM132	no		EAM125 control	16		synthetic		None	None	None	AUTO	DETECTED	802.513	567.041	6.03795	0	65.04	-39.024	117.54	117.54	19.1303	69	100	PASS	PASS	PASS	PASS	PASS	PASS	0	91.9032	90	11.4444	62	5698
388	ACAGGCCGGGAGAAGAGCAATAT	080703_004s	NORMAL	NO	1	1	1	G	2	3	8	3	None	EAM132	no		EAM125 control	16		synthetic		None	None	None	AUTO	DETECTED	803.328	613.328	5.67592	2.52236	65.04	-39.024	104.064	104.064	10.9345	75	100	PASS	PASS	PASS	PASS	PASS	PASS	0	98.18	96	10.0462	50	4909
798	ACACCAATGCCCTAGGGGATGCG	080703_004s	NORMAL	NO	1	1	1	O	4	3	2	7	None	EAM133	no	r.ch.9	CGCATCCCCTAGGGCATTGGTGT	17		yes		None	None	None	AUTO	DETECTED	905.394	1170	15.0397	1.78955	52.032	26.016	137.977	125.245	12.5081	75	100	PASS	PASS	PASS	PASS	PASS	PASS	0	213.338	208	53.6504	71	15147
812	ACACCAATGCCCTAGGGGATGCG	080703_004s	NORMAL	NO	1	1	1	O	4	3	4	7	None	EAM133	no	r.ch.9	CGCATCCCCTAGGGCATTGGTGT	17		yes		None	None	None	AUTO	DETECTED	906.178	1216.45	14.2863	6.16419	52.032	26.016	131.147	118.517	19.2828	75	100	PASS	PASS	PASS	PASS	PASS	PASS	0	124.492	124	16.6716	65	8092
826	ACACCAATGCCCTAGGGGATGCG	080703_004s	NORMAL	NO	1	1	1	O	4	3	6	7	None	EAM133	no	r.ch.9	CGCATCCCCTAGGGCATTGGTGT	17		yes		None	None	None	AUTO	DETECTED	907.029	1262.95	14.3998	11.0454	52.032	26.016	129.27	123.019	11.1433	67	100	PASS	PASS	PASS	PASS	PASS	PASS	0	101.986	101	14.2875	69	7037
840	ACACCAATGCCCTAGGGGATGCG	080703_004s	NORMAL	NO	1	1	1	O	4	3	8	7	None	EAM133	no	r.ch.9	CGCATCCCCTAGGGCATTGGTGT	17		yes		None	None	None	AUTO	DETECTED	907.71	1309.62	12.2927	18.3116	52.032	26.016	130.552	118.799	22.3077	67	100	PASS	PASS	PASS	PASS	PASS	PASS	0	91.2424	93	10.535	66	6022
350	ACACCAATGGCGTAGGGGATGCG	080703_004s	NORMAL	NO	1	1	1	G	2	3	2	7	None	EAM134	no		EAM127 control	17		synthetic		None	None	None	AUTO	DETECTED	893.709	471.225	14.4252	-24.3328	65.04	-39.024	132.654	132.654	17.7693	70	100	PASS	PASS	PASS	PASS	PASS	PASS	0	371.293	343	177.566	82	30446
364	ACACCAATGGCGTAGGGGATGCG	080703_004s	NORMAL	NO	1	1	1	G	2	3	4	7	None	EAM134	no		EAM127 control	17		synthetic		None	None	None	AUTO	DETECTED	894.458	517.865	13.2152	-17.5486	65.04	-39.024	148.223	131.54	20.4054	69	100	PASS	PASS	PASS	PASS	PASS	PASS	0	365.063	347	144.642	80	29205
378	ACACCAATGGCGTAGGGGATGCG	080703_004s	NORMAL	NO	1	1	1	G	2	3	6	7	None	EAM134	no		EAM127 control	17		synthetic		None	None	None	AUTO	DETECTED	895.6	564.825	17.1071	-6.58736	65.04	-39.024	128.654	120.647	19.7588	68	100	PASS	PASS	PASS	PASS	PASS	PASS	0	375.985	379	163.011	68	25567
392	ACACCAATGGCGTAGGGGATGCG	080703_004s	NORMAL	NO	1	1	1	G	2	3	8	7	None	EAM134	no		EAM127 control	17		synthetic		None	None	None	AUTO	DETECTED	896.228	610.944	14.322	-6.56593	65.04	-39.024	126.874	122.717	8.8351	72	100	PASS	PASS	PASS	PASS	PASS	PASS	0	415.101	383	160.707	69	28642
788	CAACAAACATTTAATGAGGCC	080703_004s	NORMAL	NO	1	1	1	O	4	3	1	4	None	EAM135	no	r.ch.10	GGCCTCATTAAATGTTTGTTG	18		yes		None	None	None	AUTO	LOW_SIGNAL	834.639	1148.07	0	0	52.032	26.016	129	129	0	-1	100	PASS	PASS	PASS	PASS	PASS	FAIL	0	64.0263	64	1.29588	76	4866
802	CAACAAACATTTAATGAGGCC	080703_004s	NORMAL	NO	1	1	1	O	4	3	3	4	None	EAM135	no	r.ch.10	GGCCTCATTAAATGTTTGTTG	18		yes		None	None	None	AUTO	LOW_SIGNAL	835.482	1194.18	0	0	52.032	26.016	129	129	0	-1	100	PASS	PASS	PASS	PASS	PASS	FAIL	0	65.3889	65	1.5883	72	4708
816	CAACAAACATTTAATGAGGCC	080703_004s	NORMAL	NO	1	1	1	O	4	3	5	4	None	EAM135	no	r.ch.10	GGCCTCATTAAATGTTTGTTG	18		yes		None	None	None	AUTO	LOW_SIGNAL	836.324	1240.3	0	0	52.032	26.016	129	129	0	-1	100	PASS	PASS	PASS	PASS	PASS	FAIL	0	67.0417	67	1.67364	72	4827
830	CAACAAACATTTAATGAGGCC	080703_004s	NORMAL	NO	1	1	1	O	4	3	7	4	None	EAM135	no	r.ch.10	GGCCTCATTAAATGTTTGTTG	18		yes		None	None	None	AUTO	LOW_SIGNAL	837.167	1286.42	0	0	52.032	26.016	129	129	0	-1	100	PASS	PASS	PASS	PASS	PASS	FAIL	0	65.3699	65	2.14416	73	4772
340	CAACAAAGATTAAATGAGGCC	080703_004s	NORMAL	NO	1	1	1	G	2	3	1	4	None	EAM136	no		EAM129 control	18		synthetic		None	None	None	AUTO	LOW_SIGNAL	823.002	451.301	0	0	65.04	-39.024	129	129	0	-1	100	PASS	PASS	PASS	PASS	PASS	FAIL	0	65.3973	65	1.72996	73	4774
354	CAACAAAGATTAAATGAGGCC	080703_004s	NORMAL	NO	1	1	1	G	2	3	3	4	None	EAM136	no		EAM129 control	18		synthetic		None	None	None	AUTO	LOW_SIGNAL	823.844	497.419	0	0	65.04	-39.024	129	129	0	-1	100	PASS	PASS	PASS	PASS	PASS	FAIL	0	64.4	64	1.40463	75	4830
368	CAACAAAGATTAAATGAGGCC	080703_004s	NORMAL	NO	1	1	1	G	2	3	5	4	None	EAM136	no		EAM129 control	18		synthetic		None	None	None	AUTO	LOW_SIGNAL	824.687	543.536	0	0	65.04	-39.024	129	129	0	-1	100	PASS	PASS	PASS	PASS	PASS	FAIL	0	64.6923	65	1.70033	78	5046
382	CAACAAAGATTAAATGAGGCC	080703_004s	NORMAL	NO	1	1	1	G	2	3	7	4	None	EAM136	no		EAM129 control	18		synthetic		None	None	None	AUTO	LOW_SIGNAL	825.529	589.654	0	0	65.04	-39.024	129	129	0	-1	100	PASS	PASS	PASS	FAIL	PASS	FAIL	0	63.8333	64	1.56601	78	4979
683	CCGACCATGGCTGTAGACTGTTA	080703_004s	NORMAL	NO	1	1	1	M	4	1	2	4	None	EAM137	no	r.ch.3	TAACAGTCTACAGCCATGGTCGG	19		yes		None	None	None	AUTO	DETECTED	136.729	1182.05	-7.35392	3.77918	-26.016	0	130.048	123.064	15.4302	99	100	PASS	PASS	PASS	PASS	PASS	PASS	0	363.261	350	127.606	69	25065
697	CCGACCATGGCTGTAGACTGTTA	080703_004s	NORMAL	NO	1	1	1	M	4	1	4	4	None	EAM137	no	r.ch.3	TAACAGTCTACAGCCATGGTCGG	19		yes		None	None	None	AUTO	DETECTED	137.968	1228.45	-2.20141	7.37099	-26.016	0	121.478	108.529	8.86058	119	100	PASS	PASS	PASS	PASS	PASS	PASS	0	476.696	453	169.357	56	26695
711	CCGACCATGGCTGTAGACTGTTA	080703_004s	NORMAL	NO	1	1	1	M	4	1	6	4	None	EAM137	no	r.ch.3	TAACAGTCTACAGCCATGGTCGG	19		yes		None	None	None	AUTO	DETECTED	137.946	1273.97	-13.4435	0	-26.016	0	129.498	123.081	13.8215	99	100	PASS	PASS	PASS	PASS	PASS	PASS	0	691.493	649	274.781	69	47713
725	CCGACCATGGCTGTAGACTGTTA	080703_004s	NORMAL	NO	1	1	1	M	4	1	8	4	None	EAM137	no	r.ch.3	TAACAGTCTACAGCCATGGTCGG	19		yes		None	None	None	AUTO	DETECTED	139.695	1321.25	-1.64386	14.7007	-26.016	0	144.64	119.676	28.8083	123	100	PASS	PASS	PASS	PASS	PASS	PASS	0	1362.21	1219	572.367	65	88544
235	CCGACCATGGGTGAAGACTGTTA	080703_004s	NORMAL	NO	1	1	1	E	2	1	2	4	None	EAM138	no		EAM131 control	19		synthetic		None	None	None	AUTO	LOW_SIGNAL	127.657	479.997	0	0	13.008	-130.08	129	129	0	-1	100	PASS	PASS	PASS	PASS	PASS	FAIL	0	68.2368	68	1.58214	76	5186
249	CCGACCATGGGTGAAGACTGTTA	080703_004s	NORMAL	NO	1	1	1	E	2	1	4	4	None	EAM138	no		EAM131 control	19		synthetic		None	None	None	AUTO	LOW_SIGNAL	128.499	526.115	0	0	13.008	-130.08	129	129	0	-1	100	PASS	PASS	PASS	PASS	PASS	FAIL	0	67.8056	68	1.87375	72	4882
263	CCGACCATGGGTGAAGACTGTTA	080703_004s	NORMAL	NO	1	1	1	E	2	1	6	4	None	EAM138	no		EAM131 control	19		synthetic		None	None	None	AUTO	LOW_SIGNAL	129.342	572.233	0	0	13.008	-130.08	129	129	0	-1	100	PASS	PASS	PASS	PASS	PASS	FAIL	0	64.8611	65	1.57717	72	4670
277	CCGACCATGGGTGAAGACTGTTA	080703_004s	NORMAL	NO	1	1	1	E	2	1	8	4	None	EAM138	no		EAM131 control	19		synthetic		None	None	None	AUTO	LOW_SIGNAL	130.184	618.35	0	0	13.008	-130.08	129	129	0	-1	100	PASS	PASS	PASS	FAIL	PASS	FAIL	0	68.7123	65	23.2501	73	5016
673	TAACCCATGGAATTCAGTTCTCA	080703_004s	NORMAL	NO	1	1	1	M	4	1	1	1	None	EAM139	no	r.ch.7	TGAGAACTGAATTCCATGGGTTA	20		yes		None	None	None	AUTO	DETECTED	66.6456	1158.28	-13.6679	-22.0066	-26.016	0	158.712	137.297	15.6987	90	100	PASS	PASS	PASS	PASS	PASS	PASS	0	4203.18	4487	2381.51	85	357270
687	TAACCCATGGAATTCAGTTCTCA	080703_004s	NORMAL	NO	1	1	1	M	4	1	3	1	None	EAM139	no	r.ch.7	TGAGAACTGAATTCCATGGGTTA	20		yes		None	None	None	AUTO	DETECTED	67.1696	1205.11	-17.8109	-12.7349	-26.016	0	154.699	143.996	11.0059	93	100	PASS	PASS	PASS	PASS	PASS	PASS	0	4669.81	5572.5	3110.13	96	448302
701	TAACCCATGGAATTCAGTTCTCA	080703_004s	NORMAL	NO	1	1	1	M	4	1	5	1	None	EAM139	no	r.ch.7	TGAGAACTGAATTCCATGGGTTA	20		yes		None	None	None	AUTO	DETECTED	68.3681	1252.12	-13.1801	0	-26.016	0	134.348	121.396	12.5122	105	100	PASS	PASS	PASS	PASS	PASS	PASS	0	7155.25	7648	2946.46	67	479402
715	TAACCCATGGAATTCAGTTCTCA	080703_004s	NORMAL	NO	1	1	1	M	4	1	7	1	None	EAM139	no	r.ch.7	TGAGAACTGAATTCCATGGGTTA	20		yes		None	None	None	AUTO	DETECTED	68.7475	1297.95	-19.2041	-4.89388	-26.016	0	144.547	137.099	23.0956	98	100	PASS	PASS	PASS	PASS	PASS	PASS	0	6248.91	7408	4993.5	90	562402
225	TAACCCATGGAAATGAGTTCTCA	080703_004s	NORMAL	NO	1	1	1	E	2	1	1	1	None	EAM140	no		EAM133 control	20		synthetic		None	None	None	AUTO	LOW_SIGNAL	58.0588	458.202	0	0	13.008	-130.08	129	129	0	-1	100	PASS	PASS	PASS	FAIL	PASS	FAIL	0	65.4795	65	2.48389	73	4780
239	TAACCCATGGAAATGAGTTCTCA	080703_004s	NORMAL	NO	1	1	1	E	2	1	3	1	None	EAM140	no		EAM133 control	20		synthetic		None	None	None	AUTO	LOW_SIGNAL	58.9013	504.32	0	0	13.008	-130.08	129	129	0	-1	100	PASS	PASS	PASS	PASS	PASS	PASS	0	66.72	66	2.40248	75	5004
253	TAACCCATGGAAATGAGTTCTCA	080703_004s	NORMAL	NO	1	1	1	E	2	1	5	1	None	EAM140	no		EAM133 control	20		synthetic		None	None	None	AUTO	LOW_SIGNAL	59.7438	550.438	0	0	13.008	-130.08	129	129	0	-1	100	PASS	PASS	PASS	FAIL	PASS	PASS	0	65.3378	65	2.38303	74	4835
267	TAACCCATGGAAATGAGTTCTCA	080703_004s	NORMAL	NO	1	1	1	E	2	1	7	1	None	EAM140	no		EAM133 control	20		synthetic		None	None	None	AUTO	LOW_SIGNAL	60.5863	596.555	0	0	13.008	-130.08	129	129	0	-1	100	PASS	PASS	PASS	PASS	PASS	FAIL	0	65.859	66	2.49011	78	5137
677	TAACTATACAATCTACTACCTCA	080703_004s	NORMAL	NO	1	1	1	M	4	1	1	5	None	EAM141	no	let-7f	TGAGGTAGTAGATTGTATAGTTA	21		yes		None	None	None	AUTO	DETECTED	159.154	1156.5	-10.1208	-23.2007	-26.016	0	143.088	130.08	11.1434	95	100	PASS	PASS	PASS	PASS	PASS	PASS	0	4765.74	4861	2465.34	80	381259
691	TAACTATACAATCTACTACCTCA	080703_004s	NORMAL	NO	1	1	1	M	4	1	3	5	None	EAM141	no	let-7f	TGAGGTAGTAGATTGTATAGTTA	21		yes		None	None	None	AUTO	DETECTED	160	1203.5	-10.0732	-11.7234	-26.016	0	143.088	130.08	11.1434	102	100	PASS	PASS	PASS	PASS	PASS	PASS	0	5213.04	5731	2543.57	78	406617
705	TAACTATACAATCTACTACCTCA	080703_004s	NORMAL	NO	1	1	1	M	4	1	5	5	None	EAM141	no	let-7f	TGAGGTAGTAGATTGTATAGTTA	21		yes		None	None	None	AUTO	DETECTED	161.302	1250.45	-4.09517	0	-26.016	0	139.876	128.335	21.9434	101	100	PASS	PASS	PASS	PASS	PASS	PASS	0	5446.24	5594	2998.41	70	381237
719	TAACTATACAATCTACTACCTCA	080703_004s	NORMAL	NO	1	1	1	M	4	1	7	5	None	EAM141	no	let-7f	TGAGGTAGTAGATTGTATAGTTA	21		yes		None	None	None	AUTO	DETECTED	161.205	1296.42	-16.3138	-2.87567	-26.016	0	142.852	132.656	17.9613	114	100	PASS	PASS	PASS	PASS	PASS	PASS	0	5331.52	5517.5	3095.79	82	437185
229	TAACTATACAATGTAGTACCTCA	080703_004s	NORMAL	NO	1	1	1	E	2	1	1	5	None	EAM142	no		EAM135 control	21		synthetic		None	None	None	AUTO	LOW_SIGNAL	150.294	456.517	0	0	13.008	-130.08	129	129	0	-1	100	PASS	PASS	PASS	PASS	PASS	FAIL	0	65.7568	66	1.83431	74	4866
243	TAACTATACAATGTAGTACCTCA	080703_004s	NORMAL	NO	1	1	1	E	2	1	3	5	None	EAM142	no		EAM135 control	21		synthetic		None	None	None	AUTO	LOW_SIGNAL	151.137	502.635	0	0	13.008	-130.08	129	129	0	-1	100	PASS	PASS	PASS	PASS	PASS	FAIL	0	67.0658	66	2.46217	76	5097
257	TAACTATACAATGTAGTACCTCA	080703_004s	NORMAL	NO	1	1	1	E	2	1	5	5	None	EAM142	no		EAM135 control	21		synthetic		None	None	None	AUTO	LOW_SIGNAL	151.979	548.753	0	0	13.008	-130.08	129	129	0	-1	100	PASS	PASS	PASS	PASS	PASS	FAIL	0	68.3553	67	7.01751	76	5195
271	TAACTATACAATGTAGTACCTCA	080703_004s	NORMAL	NO	1	1	1	E	2	1	7	5	None	EAM142	no		EAM135 control	21		synthetic		None	None	None	AUTO	LOW_SIGNAL	152.822	594.87	0	0	13.008	-130.08	129	129	0	-1	100	PASS	PASS	PASS	PASS	PASS	FAIL	0	66.7403	67	1.60101	77	5139
795	TAACCATACAACCTATTACCTCA	080703_004s	NORMAL	NO	1	1	1	O	4	3	2	4	None	EAM143	no	let-7c, like	TGAGGTAATAGGTTGTATGGTTA	22		yes		None	None	None	AUTO	DETECTED	835.32	1171.3	3.37903	2.19447	52.032	26.016	157.631	145.658	17.2876	83	100	PASS	PASS	PASS	PASS	PASS	PASS	0	3931.26	3716	2805.05	98	385263
809	TAACCATACAACCTATTACCTCA	080703_004s	NORMAL	NO	1	1	1	O	4	3	4	4	None	EAM143	no	let-7c, like	TGAGGTAATAGGTTGTATGGTTA	22		yes		None	None	None	AUTO	DETECTED	836.352	1218.3	5.84026	13.7384	52.032	26.016	157.945	145.006	19.3274	86	100	PASS	PASS	PASS	PASS	PASS	PASS	0	4401.6	3590	3877.2	97	426955
823	TAACCATACAACCTATTACCTCA	080703_004s	NORMAL	NO	1	1	1	O	4	3	6	4	None	EAM143	no	let-7c, like	TGAGGTAATAGGTTGTATGGTTA	22		yes		None	None	None	AUTO	DETECTED	837.124	1264.6	4.91849	16.1203	52.032	26.016	148.017	140.519	9.33002	85	100	PASS	PASS	PASS	PASS	PASS	PASS	0	4702.7	5012	3624.43	92	432648
837	TAACCATACAACCTATTACCTCA	080703_004s	NORMAL	NO	1	1	1	O	4	3	8	4	None	EAM143	no	let-7c, like	TGAGGTAATAGGTTGTATGGTTA	22		yes		None	None	None	AUTO	DETECTED	838.08	1311.02	6.40238	20.0122	52.032	26.016	151.698	144.981	14.3205	81	100	PASS	PASS	PASS	PASS	PASS	PASS	0	4625.15	4075	4138.73	97	448640
347	TAACCATAGAACGTATTACCTCA	080703_004s	NORMAL	NO	1	1	1	G	2	3	2	4	None	EAM144	no		EAM137 control	22		synthetic		None	None	None	AUTO	LOW_SIGNAL	823.423	474.36	0	0	65.04	-39.024	129	129	0	-1	100	PASS	PASS	PASS	PASS	PASS	FAIL	0	64.4714	65	1.22441	70	4513
361	TAACCATAGAACGTATTACCTCA	080703_004s	NORMAL	NO	1	1	1	G	2	3	4	4	None	EAM144	no		EAM137 control	22		synthetic		None	None	None	AUTO	LOW_SIGNAL	824.266	520.477	0	0	65.04	-39.024	129	129	0	-1	100	PASS	PASS	PASS	PASS	PASS	FAIL	0	64.1528	64	1.59806	72	4619
375	TAACCATAGAACGTATTACCTCA	080703_004s	NORMAL	NO	1	1	1	G	2	3	6	4	None	EAM144	no		EAM137 control	22		synthetic		None	None	None	AUTO	LOW_SIGNAL	825.108	566.595	0	0	65.04	-39.024	129	129	0	-1	100	PASS	PASS	PASS	PASS	PASS	FAIL	0	63.9868	64	1.39994	76	4863
389	TAACCATAGAACGTATTACCTCA	080703_004s	NORMAL	NO	1	1	1	G	2	3	8	4	None	EAM144	no		EAM137 control	22		synthetic		None	None	None	AUTO	LOW_SIGNAL	825.951	612.713	0	0	65.04	-39.024	129	129	0	-1	100	PASS	PASS	PASS	FAIL	PASS	FAIL	0	63.5	63	1.27017	76	4826
785	AACCATACAACCTACTACCTCA	080703_004s	NORMAL	NO	1	1	1	O	4	3	1	1	None	EAM145	let-7c 14.50	let-7c	TGAGGTAGTAGGTTGTATGGTT	23		yes		None	None	None	AUTO	DETECTED	765.634	1148.55	2.22543	-10.2292	52.032	26.016	156.617	135.871	14.3205	77	100	PASS	PASS	PASS	FAIL	PASS	PASS	0	4390.8	3018	4477.69	85	373218
799	AACCATACAACCTACTACCTCA	080703_004s	NORMAL	NO	1	1	1	O	4	3	3	1	None	EAM145	let-7c 14.50	let-7c	TGAGGTAGTAGGTTGTATGGTT	23		yes		None	None	None	AUTO	DETECTED	766.146	1194.84	-2.06664	-7.87435	52.032	26.016	145.739	121.875	11.7361	83	100	PASS	PASS	PASS	PASS	PASS	PASS	0	5043.91	3643	4028.66	69	348030
813	AACCATACAACCTACTACCTCA	080703_004s	NORMAL	NO	1	1	1	O	4	3	5	1	None	EAM145	let-7c 14.50	let-7c	TGAGGTAGTAGGTTGTATGGTT	23		yes		None	None	None	AUTO	DETECTED	766.816	1241.31	-4.31192	-3.38697	52.032	26.016	145.394	134.306	16.4511	82	100	PASS	PASS	PASS	PASS	PASS	PASS	0	5049.22	3919	4961.24	83	419085
827	AACCATACAACCTACTACCTCA	080703_004s	NORMAL	NO	1	1	1	O	4	3	7	1	None	EAM145	let-7c 14.50	let-7c	TGAGGTAGTAGGTTGTATGGTT	23		yes		None	None	None	AUTO	DETECTED	767.709	1287.97	-3.66247	3.74901	52.032	26.016	135.528	124.234	8.86734	85	100	PASS	PASS	PASS	PASS	PASS	PASS	0	5796.3	4700	4758.07	71	411537
337	AACCATACAAGCTAGTACCTCA	080703_004s	NORMAL	NO	1	1	1	G	2	3	1	1	None	EAM146	no		EAM139 control	23		synthetic		None	None	None	AUTO	DETECTED	754.093	450.35	3.48066	-28.8123	65.04	-39.024	155.963	144.041	21.4394	73	100	PASS	PASS	PASS	PASS	PASS	PASS	0	2517.51	3035	1529.39	97	244198
351	AACCATACAAGCTAGTACCTCA	080703_004s	NORMAL	NO	1	1	1	G	2	3	3	1	None	EAM146	no		EAM139 control	23		synthetic		None	None	None	AUTO	DETECTED	755	497	4.32144	-21.8831	65.04	-39.024	143.088	117.072	12.8	81	100	PASS	PASS	PASS	PASS	PASS	PASS	0	3203.29	3477	1142.07	69	221027
365	AACCATACAAGCTAGTACCTCA	080703_004s	NORMAL	NO	1	1	1	G	2	3	5	1	None	EAM146	no		EAM139 control	23		synthetic		None	None	None	AUTO	DETECTED	755.596	543.266	1.11152	-19.9558	65.04	-39.024	133.095	132.277	14.0107	81	100	PASS	PASS	PASS	PASS	PASS	PASS	0	3069.04	3647	1645.63	82	251661
379	AACCATACAAGCTAGTACCTCA	080703_004s	NORMAL	NO	1	1	1	G	2	3	7	1	None	EAM146	no		EAM139 control	23		synthetic		None	None	None	AUTO	DETECTED	756.367	589.429	0	-19.3723	65.04	-39.024	144.097	131.094	14.3503	72	100	PASS	PASS	PASS	PASS	PASS	PASS	0	2657.17	3268	1488.48	81	215231
789	AACCACACAACCTACTACCTCA	080703_004s	NORMAL	NO	1	1	1	O	4	3	1	5	None	EAM147	let-7b 16.62	let-7b	TGAGGTAGTAGGTTGTGTGGTT	24		yes		None	None	None	AUTO	DETECTED	858.443	1146.93	9.69169	-9.26217	52.032	26.016	152.531	140.123	20.7915	78	100	PASS	PASS	PASS	PASS	PASS	PASS	0	3716.99	2902	3241.7	90	334529
803	AACCACACAACCTACTACCTCA	080703_004s	NORMAL	NO	1	1	1	O	4	3	3	5	None	EAM147	let-7b 16.62	let-7b	TGAGGTAGTAGGTTGTGTGGTT	24		yes		None	None	None	AUTO	DETECTED	859.225	1193.68	8.90568	0	52.032	26.016	144.129	131.126	16.8331	80	100	PASS	PASS	PASS	PASS	PASS	PASS	0	3898.9	2873	3324.53	81	315811
817	AACCACACAACCTACTACCTCA	080703_004s	NORMAL	NO	1	1	1	O	4	3	5	5	None	EAM147	let-7b 16.62	let-7b	TGAGGTAGTAGGTTGTGTGGTT	24		yes		None	None	None	AUTO	DETECTED	860.083	1240.13	9.10497	3.30281	52.032	26.016	145.929	121.137	15.2279	85	100	PASS	PASS	PASS	PASS	PASS	PASS	0	5430.16	3709	4278.32	69	374681
831	AACCACACAACCTACTACCTCA	080703_004s	NORMAL	NO	1	1	1	O	4	3	7	5	None	EAM147	let-7b 16.62	let-7b	TGAGGTAGTAGGTTGTGTGGTT	24		yes		None	None	None	AUTO	DETECTED	860.698	1286.71	6.14037	9.22406	52.032	26.016	133.146	131.48	15.2279	84	100	PASS	PASS	PASS	PASS	PASS	PASS	0	5307.99	4208	5157.12	81	429947
341	AACCACACAAGCTAGTACCTCA	080703_004s	NORMAL	NO	1	1	1	G	2	3	1	5	None	EAM148			EAM147 control	24		synthetic		None	None	None	AUTO	DETECTED	846.871	448.548	10.5436	-30.3335	65.04	-39.024	146.723	135.36	10.0849	77	100	PASS	PASS	PASS	PASS	PASS	PASS	0	2784.6	2533	1737.13	85	236691
355	AACCACACAAGCTAGTACCTCA	080703_004s	NORMAL	NO	1	1	1	G	2	3	3	5	None	EAM148			EAM147 control	24		synthetic		None	None	None	AUTO	DETECTED	847.5	495.054	7.76161	-25.2725	65.04	-39.024	140.538	137.508	14.4447	78	100	PASS	PASS	PASS	PASS	PASS	PASS	0	2676.86	2623.5	1718.8	88	235564
369	AACCACACAAGCTAGTACCTCA	080703_004s	NORMAL	NO	1	1	1	G	2	3	5	5	None	EAM148			EAM147 control	24		synthetic		None	None	None	AUTO	DETECTED	848.36	541.54	7.98868	-20.4886	65.04	-39.024	145.123	140.078	10.6188	74	100	PASS	PASS	PASS	PASS	PASS	PASS	0	2404.2	2298	1748.96	89	213974
383	AACCACACAAGCTAGTACCTCA	080703_004s	NORMAL	NO	1	1	1	G	2	3	7	5	None	EAM148			EAM147 control	24		synthetic		None	None	None	AUTO	DETECTED	849.08	588.2	6.39602	-13.4344	65.04	-39.024	147.109	134.226	20.6688	72	100	PASS	PASS	PASS	PASS	PASS	PASS	0	2858.48	3116	2027.63	83	237254
456	GCATTCACCCGCGTGCCTTA	080703_004s	NORMAL	NO	1	1	1	I	3	1	2	1	None	EAM149II	no			25		yes		None	None	None	AUTO	DETECTED	62.873	831.841	-12.0432	-3.94035	0	-65.04	168.869	149.825	16.4543	107	100	PASS	PASS	PASS	PASS	PASS	PASS	0	12263.8	12014	10071.1	102	1250909
470	GCATTCACCCGCGTGCCTTA	080703_004s	NORMAL	NO	1	1	1	I	3	1	4	1	None	EAM149II	no			25		yes		None	None	None	AUTO	DETECTED	63.7313	878.552	-11.8374	3.7768	0	-65.04	170.437	164.079	18.648	107	100	PASS	PASS	PASS	PASS	PASS	PASS	0	10279.9	5924	10074.8	125	1284987
484	GCATTCACCCGCGTGCCTTA	080703_004s	NORMAL	NO	1	1	1	I	3	1	6	1	None	EAM149II	no			25		yes		None	None	None	AUTO	DETECTED	64.325	925.067	-15.0743	8.93585	0	-65.04	156.637	152.253	14.3554	109	100	PASS	PASS	PASS	PASS	PASS	PASS	0	11923	12393.5	10124.7	104	1239991
498	GCATTCACCCGCGTGCCTTA	080703_004s	NORMAL	NO	1	1	1	I	3	1	8	1	None	EAM149II	no			25		yes		None	None	None	AUTO	DETECTED	65.1154	971.397	-15.7523	11.7075	0	-65.04	158.594	146.045	8.11507	108	100	PASS	PASS	PASS	PASS	PASS	PASS	0	12086.8	9735	10402.2	99	1196590
8	TCATACAGCTAGATAACCAAAGA	080703_004s	NORMAL	NO	1	1	1	A	1	1	2	1	None	EAM150II	no, but 12/12 mir-131-(1,2,3) 13.92,11.91,16.62			26		yes		None	None	None	AUTO	DETECTED	49.1048	129.984	-0.734648	-5.12293	-26.016	-195.12	169.014	145.978	13.8108	102	100	PASS	PASS	PASS	PASS	PASS	PASS	0	9974.03	10651	7669.26	99	987429
22	TCATACAGCTAGATAACCAAAGA	080703_004s	NORMAL	NO	1	1	1	A	1	1	4	1	None	EAM150II	no, but 12/12 mir-131-(1,2,3) 13.92,11.91,16.62			26		yes		None	None	None	AUTO	DETECTED	49.3347	175.831	-8.70377	-8.64884	-26.016	-195.12	160.767	151.951	13.4104	98	100	PASS	PASS	PASS	PASS	PASS	PASS	0	6137.31	5767	5328.18	105	644418
36	TCATACAGCTAGATAACCAAAGA	080703_004s	NORMAL	NO	1	1	1	A	1	1	6	1	None	EAM150II	no, but 12/12 mir-131-(1,2,3) 13.92,11.91,16.62			26		yes		None	None	None	AUTO	DETECTED	50.4483	222.517	-5.17776	-1.24848	-26.016	-195.12	157.809	133.722	10.3784	87	100	PASS	PASS	PASS	PASS	PASS	PASS	0	5734.11	5671.5	3941.26	84	481665
50	TCATACAGCTAGATAACCAAAGA	080703_004s	NORMAL	NO	1	1	1	A	1	1	8	1	None	EAM150II	no, but 12/12 mir-131-(1,2,3) 13.92,11.91,16.62			26		yes		None	None	None	AUTO	DETECTED	51.0983	268.936	-7.68167	2.66527	-26.016	-195.12	160.46	144.954	14.002	80	100	PASS	PASS	PASS	PASS	PASS	PASS	0	3547.6	3402.5	2799.09	98	347665
460	ACAAGATCGGATCTACGG	080703_004s	NORMAL	NO	1	1	1	I	3	1	2	5	None	EAM151	no			28		yes		None	None	None	AUTO	DETECTED	155.227	828.864	-10.4987	-20.7545	0	-65.04	151.551	140.702	17.8115	79	100	PASS	PASS	PASS	PASS	PASS	PASS	0	3658.85	3827	2693.68	94	343932
474	ACAAGATCGGATCTACGG	080703_004s	NORMAL	NO	1	1	1	I	3	1	4	5	None	EAM151	no			28		yes		None	None	None	AUTO	DETECTED	156.385	875.695	-6.399	-11.4757	0	-65.04	156.438	143.863	18.0374	79	100	PASS	PASS	PASS	PASS	PASS	PASS	0	3756.59	4264	2766.45	95	356876
488	ACAAGATCGGATCTACGG	080703_004s	NORMAL	NO	1	1	1	I	3	1	6	5	None	EAM151	no			28		yes		None	None	None	AUTO	DETECTED	157.124	922.335	-7.74672	-4.6811	0	-65.04	145.74	132.752	12.665	82	100	PASS	PASS	PASS	PASS	PASS	PASS	0	5528.16	6248	3462.94	80	442253
502	ACAAGATCGGATCTACGG	080703_004s	NORMAL	NO	1	1	1	I	3	1	8	5	None	EAM151	no			28		yes		None	None	None	AUTO	DETECTED	157.692	969.207	-11.3165	5.13365	0	-65.04	144.459	135.806	16.7567	95	100	PASS	PASS	PASS	PASS	PASS	PASS	0	6646.26	7605	5166.27	85	564932
12	ACTTTCGGTTATCTAGCTTTAT	080703_004s	NORMAL	NO	1	1	1	A	1	1	2	5	None	EAM152	no			3		yes		None	None	None	AUTO	DETECTED	141.489	127.747	1.20183	-12.2974	-26.016	-195.12	147.131	132.437	16.7656	77	100	PASS	PASS	PASS	PASS	PASS	PASS	0	1004.22	1127	473.478	82	82346
26	ACTTTCGGTTATCTAGCTTTAT	080703_004s	NORMAL	NO	1	1	1	A	1	1	4	5	None	EAM152	no			3		yes		None	None	None	AUTO	DETECTED	142.155	173.933	-1.09009	-11.4096	-26.016	-195.12	137.221	124.417	10.077	74	100	PASS	PASS	PASS	PASS	PASS	PASS	0	602.029	627	243.059	69	41540
40	ACTTTCGGTTATCTAGCTTTAT	080703_004s	NORMAL	NO	1	1	1	A	1	1	6	5	None	EAM152	no			3		yes		None	None	None	AUTO	DETECTED	142.821	220.762	-3.38757	-2.1635	-26.016	-195.12	132.929	123.158	14.056	74	100	PASS	PASS	PASS	PASS	PASS	PASS	0	385.319	404	134.885	69	26587
54	ACTTTCGGTTATCTAGCTTTAT	080703_004s	NORMAL	NO	1	1	1	A	1	1	8	5	None	EAM152	no			3		yes		None	None	None	AUTO	DETECTED	143.523	266.907	-5.21741	-1.80821	-26.016	-195.12	135.089	122.312	11.4036	70	100	PASS	PASS	PASS	PASS	PASS	PASS	0	240.944	266.5	81.4931	72	17348
450	AACTATACAACCTACTACCTCA	080703_004s	NORMAL	NO	1	1	1	I	3	1	1	2	None	EAM153	let-7a-(1,2,3,4) 13.37,12.84,15.55, 15.61			4		yes		None	None	None	AUTO	DETECTED	85.0455	808.128	-18.0944	-6.97163	0	-65.04	157.275	148.421	8.93056	117	100	PASS	PASS	PASS	PASS	PASS	PASS	0	13125.2	12973	8946.49	100	1312521
464	AACTATACAACCTACTACCTCA	080703_004s	NORMAL	NO	1	1	1	I	3	1	3	2	None	EAM153	let-7a-(1,2,3,4) 13.37,12.84,15.55, 15.61			4		yes		None	None	None	AUTO	DETECTED	85.6136	854.417	-21.6627	-4.74938	0	-65.04	166.574	158.337	14.2145	103	100	PASS	PASS	PASS	PASS	PASS	PASS	0	8530.19	8919	7475.98	117	998032
478	AACTATACAACCTACTACCTCA	080703_004s	NORMAL	NO	1	1	1	I	3	1	5	2	None	EAM153	let-7a-(1,2,3,4) 13.37,12.84,15.55, 15.61			4		yes		None	None	None	AUTO	DETECTED	86.5917	900.7	-19.8998	-2.59541	0	-65.04	160.641	150.296	14.3555	107	100	PASS	PASS	PASS	PASS	PASS	PASS	0	9610.75	10121.5	8195.08	106	1018739
492	AACTATACAACCTACTACCTCA	080703_004s	NORMAL	NO	1	1	1	I	3	1	7	2	None	EAM153	let-7a-(1,2,3,4) 13.37,12.84,15.55, 15.61			4		yes		None	None	None	AUTO	DETECTED	87.3407	947.155	-21.1157	1.78876	0	-65.04	155.643	147.947	21.4394	103	100	PASS	PASS	PASS	PASS	PASS	PASS	0	7783.53	8327	6484.92	101	786137
2	AAAGAGACCGGTTCACTGTGA	080703_004s	NORMAL	NO	1	1	1	A	1	1	1	2	None	EAM154	mir-128a/b 17.65/14.88			4		yes		None	None	None	AUTO	DETECTED	71	105.5	-10.3927	-18.1796	-26.016	-195.12	143.088	130.08	7.02702	151	100	PASS	PASS	PASS	PASS	PASS	PASS	0	16699.9	18714.5	7957.73	78	1302593
16	AAAGAGACCGGTTCACTGTGA	080703_004s	NORMAL	NO	1	1	1	A	1	1	3	2	None	EAM154	mir-128a/b 17.65/14.88			4		yes		None	None	None	AUTO	DETECTED	71.7645	152.434	-11.4078	-7.56352	-26.016	-195.12	161.066	138.232	12.0889	128	100	PASS	PASS	PASS	PASS	PASS	PASS	0	16578	18796	8563.85	87	1442283
30	AAAGAGACCGGTTCACTGTGA	080703_004s	NORMAL	NO	1	1	1	A	1	1	5	2	None	EAM154	mir-128a/b 17.65/14.88			4		yes		None	None	None	AUTO	DETECTED	72.8698	199.038	-7.98957	-1.23935	-26.016	-195.12	156.502	152.238	10.7613	132	100	PASS	PASS	PASS	PASS	PASS	PASS	0	13424.1	15057	9026.07	105	1409530
44	AAAGAGACCGGTTCACTGTGA	080703_004s	NORMAL	NO	1	1	1	A	1	1	7	2	None	EAM154	mir-128a/b 17.65/14.88			4		yes		None	None	None	AUTO	DETECTED	73.5	245.5	-10.7506	3.24088	-26.016	-195.12	156.096	156.096	13.028	109	100	PASS	PASS	PASS	PASS	PASS	PASS	0	11122.8	9558	8585.7	112	1245748
568	TCCATCATCAAAACAAATGGAGT	080703_004s	NORMAL	NO	1	1	1	K	3	3	2	1	None	EAM155	no			5		yes		None	None	None	AUTO	DETECTED	759.551	823.469	0	0	52.032	-13.008	147.842	129.828	12.8763	78	100	PASS	PASS	PASS	PASS	PASS	PASS	0	4175.73	4828	2618.01	75	313180
582	TCCATCATCAAAACAAATGGAGT	080703_004s	NORMAL	NO	1	1	1	K	3	3	4	1	None	EAM155	no			5		yes		None	None	None	AUTO	DETECTED	760.521	869.448	1.46959	-2.2953	52.032	-13.008	139.633	128.032	15.2279	81	100	PASS	PASS	PASS	PASS	PASS	PASS	0	5437.21	4721	3881.46	73	396916
596	TCCATCATCAAAACAAATGGAGT	080703_004s	NORMAL	NO	1	1	1	K	3	3	6	1	None	EAM155	no			5		yes		None	None	None	AUTO	DETECTED	761.94	915.995	8.96602	3.28217	52.032	-13.008	148.183	122.818	14.0396	81	100	PASS	PASS	PASS	PASS	PASS	PASS	0	5216.55	5684	3738.24	69	359942
610	TCCATCATCAAAACAAATGGAGT	080703_004s	NORMAL	NO	1	1	1	K	3	3	8	1	None	EAM155	no			5		yes		None	None	None	AUTO	DETECTED	762.14	962.62	0	9.887	52.032	-13.008	127.395	115.016	7.76549	93	100	PASS	PASS	PASS	PASS	PASS	PASS	0	6446.43	5545	5053.4	60	386786
120	ACTCACCGAGAGCGTTGAATGTT	080703_004s	NORMAL	NO	1	1	1	C	1	3	2	1	None	EAM156	no			5		yes		None	None	None	AUTO	DETECTED	750.892	124.5	0	-16.1322	104.064	-91.056	143.088	130.08	13.3227	107	100	PASS	PASS	PASS	PASS	PASS	PASS	0	1701.16	1959.5	743.107	80	136093
134	ACTCACCGAGAGCGTTGAATGTT	080703_004s	NORMAL	NO	1	1	1	C	1	3	4	1	None	EAM156	no			5		yes		None	None	None	AUTO	DETECTED	751.763	171.157	0	-9.12342	104.064	-91.056	144.954	133.289	16.7567	100	100	PASS	PASS	PASS	PASS	PASS	PASS	0	1698.96	1999	746.924	82	139315
148	ACTCACCGAGAGCGTTGAATGTT	080703_004s	NORMAL	NO	1	1	1	C	1	3	6	1	None	EAM156	no			5		yes		None	None	None	AUTO	DETECTED	752.73	217.69	1.52438	-3.71646	104.064	-91.056	144.948	135.747	15.5892	101	100	PASS	PASS	PASS	PASS	PASS	PASS	0	2279.98	2460	1117.09	84	191518
162	ACTCACCGAGAGCGTTGAATGTT	080703_004s	NORMAL	NO	1	1	1	C	1	3	8	1	None	EAM156	no			5		yes		None	None	None	AUTO	DETECTED	753.192	263.93	-3.43064	-2.12738	104.064	-91.056	152.202	139.895	19.6626	80	100	PASS	PASS	PASS	PASS	PASS	PASS	0	2781.6	2818	1941.98	92	255907
572	TGGTGTCAGAAGTGGGATAC	080703_004s	NORMAL	NO	1	1	1	K	3	3	2	5	None	EAM157	no			6		yes		None	None	None	AUTO	DETECTED	853.288	820.97	19.3437	-11.0819	52.032	-13.008	119.499	107.085	18.0003	74	100	PASS	PASS	PASS	PASS	PASS	PASS	0	119.907	121	23.7862	54	6475
586	TGGTGTCAGAAGTGGGATAC	080703_004s	NORMAL	NO	1	1	1	K	3	3	4	5	None	EAM157	no			6		yes		None	None	None	AUTO	DETECTED	853.799	867.709	15.0262	-2.99714	52.032	-13.008	118.5	106.387	11.9267	70	100	PASS	PASS	PASS	PASS	PASS	PASS	0	112.019	114	17.1264	52	5825
600	TGGTGTCAGAAGTGGGATAC	080703_004s	NORMAL	NO	1	1	1	K	3	3	6	5	None	EAM157	no			6		yes		None	None	None	AUTO	DETECTED	854.375	914.234	11.5662	2.30482	52.032	-13.008	116.294	104.84	10.9345	70	100	PASS	PASS	PASS	PASS	PASS	PASS	0	112.823	114	20.6917	51	5754
614	TGGTGTCAGAAGTGGGATAC	080703_004s	NORMAL	NO	1	1	1	K	3	3	8	5	None	EAM157	no			6		yes		None	None	None	AUTO	DETECTED	855.727	960.439	18.1972	3.44017	52.032	-13.008	119.855	110.753	22.4608	69	100	PASS	PASS	PASS	PASS	PASS	PASS	0	111.036	114.5	23.8007	56	6218
124	TACAGCTAAATAACCAAAGA	080703_004s	NORMAL	NO	1	1	1	C	1	3	2	5	None	EAM158	no			6		yes		None	None	None	AUTO	LOW_SIGNAL	843.163	124.055	0	0	104.064	-91.056	129	129	0	-1	100	PASS	PASS	PASS	PASS	PASS	PASS	0	73.9589	74	3.03882	73	5399
138	TACAGCTAAATAACCAAAGA	080703_004s	NORMAL	NO	1	1	1	C	1	3	4	5	None	EAM158	no			6		yes		None	None	None	AUTO	LOW_SIGNAL	844.006	170.173	0	0	104.064	-91.056	129	129	0	-1	100	PASS	PASS	PASS	PASS	PASS	PASS	0	76.4384	77	2.80865	73	5580
152	TACAGCTAAATAACCAAAGA	080703_004s	NORMAL	NO	1	1	1	C	1	3	6	5	None	EAM158	no			6		yes		None	None	None	AUTO	LOW_SIGNAL	844.848	216.291	0	0	104.064	-91.056	129	129	0	-1	100	PASS	PASS	PASS	PASS	PASS	PASS	0	75.6667	76	3.55396	75	5675
166	TACAGCTAAATAACCAAAGA	080703_004s	NORMAL	NO	1	1	1	C	1	3	8	5	None	EAM158	no			6		yes		None	None	None	AUTO	LOW_SIGNAL	845.691	262.408	0	0	104.064	-91.056	129	129	0	-1	100	PASS	PASS	PASS	PASS	PASS	PASS	0	74.5867	75	2.43895	75	5594
562	ATGCCCTTTTAACATTGCACTG	080703_004s	NORMAL	NO	1	1	1	K	3	3	1	2	None	EAM159	mir-130a 15.24			7		yes		None	None	None	AUTO	DETECTED	782.608	798.952	5.26306	-13.9822	52.032	-13.008	140.275	128.922	15.2366	70	100	PASS	PASS	PASS	PASS	PASS	PASS	0	1438.45	1575.5	720.999	76	109322
576	ATGCCCTTTTAACATTGCACTG	080703_004s	NORMAL	NO	1	1	1	K	3	3	3	2	None	EAM159	mir-130a 15.24			7		yes		None	None	None	AUTO	DETECTED	783.279	845.679	3.03684	-6.05225	52.032	-13.008	139.776	129.851	12.8106	71	100	PASS	PASS	PASS	PASS	PASS	PASS	0	1336.36	1443	755.083	77	102900
590	ATGCCCTTTTAACATTGCACTG	080703_004s	NORMAL	NO	1	1	1	K	3	3	5	2	None	EAM159	mir-130a 15.24			7		yes		None	None	None	AUTO	DETECTED	784.223	892.211	4.35638	0	52.032	-13.008	139.952	121.638	13.8215	72	100	PASS	PASS	PASS	PASS	PASS	PASS	0	1421.05	1576	717.64	67	95210
604	ATGCCCTTTTAACATTGCACTG	080703_004s	NORMAL	NO	1	1	1	K	3	3	7	2	None	EAM159	mir-130a 15.24			7		yes		None	None	None	AUTO	DETECTED	784.619	938.488	-1.44974	1.40846	52.032	-13.008	129.492	126.736	23.5429	71	100	PASS	PASS	PASS	PASS	PASS	PASS	0	1326.26	1473	748.806	73	96817
114	AACCTATCCTGAATTACTTGAA	080703_004s	NORMAL	NO	1	1	1	C	1	3	1	2	None	EAM160	mir-26b 11.65			7		yes		None	None	None	AUTO	DETECTED	773.307	100.777	-3.36553	-19.2873	104.064	-91.056	157.502	148.752	15.3164	90	100	PASS	PASS	PASS	PASS	PASS	PASS	0	3496.38	3695	1723.57	101	353134
128	AACCTATCCTGAATTACTTGAA	080703_004s	NORMAL	NO	1	1	1	C	1	3	3	2	None	EAM160	mir-26b 11.65			7		yes		None	None	None	AUTO	DETECTED	773.607	147.336	-10.4245	-13.5511	104.064	-91.056	171.034	145.225	20.2724	104	100	PASS	PASS	PASS	PASS	PASS	PASS	0	3549.83	3500	1741.67	97	344334
142	AACCTATCCTGAATTACTTGAA	080703_004s	NORMAL	NO	1	1	1	C	1	3	5	2	None	EAM160	mir-26b 11.65			7		yes		None	None	None	AUTO	DETECTED	774.943	193.491	-3.99275	-13.0636	104.064	-91.056	155.68	148.277	14.6139	118	100	PASS	PASS	PASS	PASS	PASS	PASS	0	4201.88	3953	2610.57	101	424390
156	AACCTATCCTGAATTACTTGAA	080703_004s	NORMAL	NO	1	1	1	C	1	3	7	2	None	EAM160	mir-26b 11.65			7		yes		None	None	None	AUTO	DETECTED	775.691	240.187	-5.22495	-5.5463	104.064	-91.056	149.815	147.62	11.3382	90	100	PASS	PASS	PASS	PASS	PASS	PASS	0	4682.65	4770	2840.62	100	468265
457	CTCAATAGACTGTGAGCTCCTT	080703_004s	NORMAL	NO	1	1	1	I	3	1	2	2	None	EAM161	no			8		yes		None	None	None	AUTO	DETECTED	86.2143	831.845	-8.36987	1.59027	0	-65.04	127.888	127.888	14.056	81	100	PASS	PASS	PASS	PASS	PASS	PASS	0	221.151	225	80.754	73	16144
471	CTCAATAGACTGTGAGCTCCTT	080703_004s	NORMAL	NO	1	1	1	I	3	1	4	2	None	EAM161	no			8		yes		None	None	None	AUTO	DETECTED	87	878.5	-9.10864	8.5762	0	-65.04	117.072	104.064	7.46493	91	100	PASS	PASS	PASS	PASS	PASS	PASS	0	263.062	281.5	84.3189	48	12627
485	CTCAATAGACTGTGAGCTCCTT	080703_004s	NORMAL	NO	1	1	1	I	3	1	6	2	None	EAM161	no			8		yes		None	None	None	AUTO	DETECTED	87.8614	925.054	-8.86232	14.2537	0	-65.04	129.04	124.16	13.8215	83	100	PASS	PASS	PASS	PASS	PASS	PASS	0	329.217	340	130.255	69	22716
499	CTCAATAGACTGTGAGCTCCTT	080703_004s	NORMAL	NO	1	1	1	I	3	1	8	2	None	EAM161	no			8		yes		None	None	None	AUTO	DETECTED	88.5588	970.982	-10.75	11.7877	0	-65.04	133.444	121.865	8.94052	80	100	PASS	PASS	PASS	PASS	PASS	PASS	0	545.408	589	233.552	71	38724
9	ATCAAGGTCCGCTGTGAACACG	080703_004s	NORMAL	NO	1	1	1	A	1	1	2	2	None	EAM162	no			8		yes		None	None	None	AUTO	DETECTED	71.8671	129.639	-4.59327	-4.12633	-26.016	-195.12	124.927	112.043	9.96934	103	100	PASS	PASS	PASS	PASS	PASS	PASS	0	480.569	452	176.548	58	27873
23	ATCAAGGTCCGCTGTGAACACG	080703_004s	NORMAL	NO	1	1	1	A	1	1	4	2	None	EAM162	no			8		yes		None	None	None	AUTO	DETECTED	72.8108	176.5	-3.27651	5.53856	-26.016	-195.12	117.072	104.064	13.2738	102	100	PASS	PASS	PASS	PASS	PASS	PASS	0	261.54	237	82.1562	50	13077
37	ATCAAGGTCCGCTGTGAACACG	080703_004s	NORMAL	NO	1	1	1	A	1	1	6	2	None	EAM162	no			8		yes		None	None	None	AUTO	DETECTED	73.38	222.567	-6.8319	4.87383	-26.016	-195.12	135.571	113.249	13.4409	88	100	PASS	PASS	PASS	PASS	PASS	PASS	0	170.79	159	51.4618	57	9735
51	ATCAAGGTCCGCTGTGAACACG	080703_004s	NORMAL	NO	1	1	1	A	1	1	8	2	None	EAM162	no			8		yes		None	None	None	AUTO	DETECTED	74.2606	269.444	-6.33678	14.7499	-26.016	-195.12	120.613	107.682	9.69043	90	100	PASS	PASS	PASS	PASS	PASS	PASS	0	136.648	132	26.5615	54	7379
461	TCCATAAAGTAGGAAACACTACA	080703_004s	NORMAL	NO	1	1	1	I	3	1	2	6	None	EAM163	no			9		yes		None	None	None	AUTO	DETECTED	178.826	829.253	-3.47867	-10.2125	0	-65.04	133.89	129.245	16.6023	70	100	PASS	PASS	PASS	PASS	PASS	PASS	0	448.351	433	148.474	74	33178
475	TCCATAAAGTAGGAAACACTACA	080703_004s	NORMAL	NO	1	1	1	I	3	1	4	6	None	EAM163	no			9		yes		None	None	None	AUTO	DETECTED	179.595	875.279	-4.43597	-11.4042	0	-65.04	147.188	132.459	17.9613	71	100	PASS	PASS	PASS	PASS	PASS	PASS	0	469.061	473	206.879	82	38463
489	TCCATAAAGTAGGAAACACTACA	080703_004s	NORMAL	NO	1	1	1	I	3	1	6	6	None	EAM163	no			9		yes		None	None	None	AUTO	DETECTED	180.5	922	-3.6196	-3.55687	0	-65.04	135.697	126.328	12.5787	72	100	PASS	PASS	PASS	PASS	PASS	PASS	0	594.932	595.5	222.344	74	44025
503	TCCATAAAGTAGGAAACACTACA	080703_004s	NORMAL	NO	1	1	1	I	3	1	8	6	None	EAM163	no			9		yes		None	None	None	AUTO	DETECTED	181.204	968.92	-5.41411	6.88509	0	-65.04	135.577	127.814	12.5787	79	100	PASS	PASS	PASS	PASS	PASS	PASS	0	809.875	810	273.813	72	58311
13	GAGTGCTTGCTAGGTGCCAAG	080703_004s	NORMAL	NO	1	1	1	A	1	1	2	6	None	EAM164	no			9		yes		None	None	None	AUTO	LOW_SIGNAL	164.456	128.272	0	0	-26.016	-195.12	129	129	0	-1	100	PASS	PASS	PASS	PASS	PASS	FAIL	0	59.4789	59	2.44283	71	4223
27	GAGTGCTTGCTAGGTGCCAAG	080703_004s	NORMAL	NO	1	1	1	A	1	1	4	6	None	EAM164	no			9		yes		None	None	None	AUTO	LOW_SIGNAL	165.298	174.389	0	0	-26.016	-195.12	129	129	0	-1	100	PASS	PASS	PASS	PASS	PASS	FAIL	0	60.8611	60.5	2.9278	72	4382
41	GAGTGCTTGCTAGGTGCCAAG	080703_004s	NORMAL	NO	1	1	1	A	1	1	6	6	None	EAM164	no			9		yes		None	None	None	AUTO	LOW_SIGNAL	166.141	220.507	0	0	-26.016	-195.12	129	129	0	-1	100	PASS	PASS	PASS	PASS	PASS	FAIL	0	62.8553	63	1.32367	76	4777
55	GAGTGCTTGCTAGGTGCCAAG	080703_004s	NORMAL	NO	1	1	1	A	1	1	8	6	None	EAM164	no			9		yes		None	None	None	AUTO	LOW_SIGNAL	166.983	266.625	0	0	-26.016	-195.12	129	129	0	-1	100	PASS	PASS	PASS	PASS	PASS	FAIL	0	62.8289	63	1.18196	76	4775
451	GGGAGTGAAGACACGGAGCCAGA	080703_004s	NORMAL	NO	1	1	1	I	3	1	1	3	None	EAM165	no			10		yes		None	None	None	AUTO	DETECTED	108.064	808.025	-18.6145	-2.83597	0	-65.04	155.922	125.18	28.9495	83	100	PASS	PASS	PASS	PASS	PASS	PASS	0	141.449	136	19.3014	69	9760
465	GGGAGTGAAGACACGGAGCCAGA	080703_004s	NORMAL	NO	1	1	1	I	3	1	3	3	None	EAM165	no			10		yes		None	None	None	AUTO	DETECTED	109.552	854.428	-10.2284	0	0	-65.04	141.325	136.043	20.6863	94	100	PASS	PASS	PASS	PASS	PASS	PASS	0	152.31	149	31.8274	87	13251
479	GGGAGTGAAGACACGGAGCCAGA	080703_004s	NORMAL	NO	1	1	1	I	3	1	5	3	None	EAM165	no			10		yes		None	None	None	AUTO	DETECTED	109.16	900.698	-26.276	2.859	0	-65.04	172.341	120.438	42.2294	80	100	PASS	PASS	PASS	PASS	PASS	PASS	0	228.651	215	60.8338	66	15091
493	GGGAGTGAAGACACGGAGCCAGA	080703_004s	NORMAL	NO	1	1	1	I	3	1	7	3	None	EAM165	no			10		yes		None	None	None	AUTO	DETECTED	111.38	947.087	-8.35677	6.38491	0	-65.04	145.266	119.276	21.8079	94	100	PASS	PASS	PASS	PASS	PASS	PASS	0	488.545	447	174.616	66	32244
3	GCCTATCCTGGATTACTTGAA	080703_004s	NORMAL	NO	1	1	1	A	1	1	1	3	None	EAM166	mir-26a 15.46			10		yes		None	None	None	AUTO	DETECTED	94.3349	105.528	-6.80282	-12.342	-26.016	-195.12	157.857	138.631	14.0611	93	100	PASS	PASS	PASS	PASS	PASS	PASS	0	4540.5	5399.5	2935.56	88	399564
17	GCCTATCCTGGATTACTTGAA	080703_004s	NORMAL	NO	1	1	1	A	1	1	3	3	None	EAM166	mir-26a 15.46			10		yes		None	None	None	AUTO	DETECTED	95.3485	151.954	-4.5768	-8.31916	-26.016	-195.12	145.293	120.995	11.7361	95	100	PASS	PASS	PASS	PASS	PASS	PASS	0	4426.67	5147.5	2123.22	66	292160
31	GCCTATCCTGGATTACTTGAA	080703_004s	NORMAL	NO	1	1	1	A	1	1	5	3	None	EAM166	mir-26a 15.46			10		yes		None	None	None	AUTO	DETECTED	96.102	198.857	-5.73377	1.88999	-26.016	-195.12	143.821	119.419	12.8763	91	100	PASS	PASS	PASS	PASS	PASS	PASS	0	3340.75	4072	1735.01	67	223830
45	GCCTATCCTGGATTACTTGAA	080703_004s	NORMAL	NO	1	1	1	A	1	1	7	3	None	EAM166	mir-26a 15.46			10		yes		None	None	None	AUTO	DETECTED	96.9	245.481	-6.31325	8.47279	-26.016	-195.12	146.484	133.511	10.0849	84	100	PASS	PASS	PASS	PASS	PASS	PASS	0	3018.02	3350.5	1670.1	84	253514
569	GTTGTGGTCACTTACAATT	080703_004s	NORMAL	NO	1	1	1	K	3	3	2	2	None	EAM167	no			11		yes		None	None	None	AUTO	LOW_SIGNAL	782.624	823.085	0	0	52.032	-13.008	129	129	0	-1	100	PASS	PASS	PASS	FAIL	PASS	FAIL	0	64.3947	64	1.1085	76	4894
583	GTTGTGGTCACTTACAATT	080703_004s	NORMAL	NO	1	1	1	K	3	3	4	2	None	EAM167	no			11		yes		None	None	None	AUTO	LOW_SIGNAL	783.467	869.203	0	0	52.032	-13.008	129	129	0	-1	100	PASS	PASS	PASS	FAIL	PASS	FAIL	0	65.2083	65	1.43338	72	4695
597	GTTGTGGTCACTTACAATT	080703_004s	NORMAL	NO	1	1	1	K	3	3	6	2	None	EAM167	no			11		yes		None	None	None	AUTO	LOW_SIGNAL	784.309	915.321	0	0	52.032	-13.008	129	129	0	-1	100	PASS	PASS	PASS	FAIL	PASS	FAIL	0	65.1111	65	1.29523	72	4688
611	GTTGTGGTCACTTACAATT	080703_004s	NORMAL	NO	1	1	1	K	3	3	8	2	None	EAM167	no			11		yes		None	None	None	AUTO	LOW_SIGNAL	785.152	961.439	0	0	52.032	-13.008	129	129	0	-1	100	PASS	PASS	PASS	FAIL	PASS	FAIL	0	64.6164	65	1.19757	73	4717
121	CTATACAACCTCCTACCTCA	080703_004s	NORMAL	NO	1	1	1	C	1	3	2	2	None	EAM168	let-7e 14.53			11		yes		None	None	None	AUTO	DETECTED	774.139	124.156	1.97692	-15.1343	104.064	-91.056	157.975	147.8	15.3164	95	100	PASS	PASS	PASS	PASS	PASS	PASS	0	5678.77	5305.5	3981.35	102	579235
135	CTATACAACCTCCTACCTCA	080703_004s	NORMAL	NO	1	1	1	C	1	3	4	2	None	EAM168	let-7e 14.53			11		yes		None	None	None	AUTO	DETECTED	774.429	170.754	-5.21066	-8.88068	104.064	-91.056	169.486	151.689	12.0043	110	100	PASS	PASS	PASS	PASS	PASS	PASS	0	4830.31	4134	3804.6	104	502352
149	CTATACAACCTCCTACCTCA	080703_004s	NORMAL	NO	1	1	1	C	1	3	6	2	None	EAM168	let-7e 14.53			11		yes		None	None	None	AUTO	DETECTED	776.425	217.1	9.79887	-5.91132	104.064	-91.056	162.917	145.121	11.1519	107	100	PASS	PASS	PASS	PASS	PASS	PASS	0	5239.01	4635	4176.51	99	518662
163	CTATACAACCTCCTACCTCA	080703_004s	NORMAL	NO	1	1	1	C	1	3	8	2	None	EAM168	let-7e 14.53			11		yes		None	None	None	AUTO	DETECTED	776.607	263.652	1.20839	0	104.064	-91.056	157.313	144.326	19.0913	86	100	PASS	PASS	PASS	PASS	PASS	PASS	0	5169.88	4084	4449.28	95	491139
573	AACAGCACAAACTACTACCTCA	080703_004s	NORMAL	NO	1	1	1	K	3	3	2	6	None	EAM169	17/17 let-7i 16.63			12		yes		None	None	None	AUTO	DETECTED	876.18	820.552	17.1794	-11.0414	52.032	-13.008	144.982	129.417	15.5291	72	100	PASS	PASS	PASS	PASS	PASS	PASS	0	2188.91	2202	1357.7	77	168546
587	AACAGCACAAACTACTACCTCA	080703_004s	NORMAL	NO	1	1	1	K	3	3	4	6	None	EAM169	17/17 let-7i 16.63			12		yes		None	None	None	AUTO	DETECTED	877.174	868.084	19.146	7.36464	52.032	-13.008	138.645	125.797	15.0406	79	100	PASS	PASS	PASS	PASS	PASS	PASS	0	1786.35	1921	1001.5	71	126831
601	AACAGCACAAACTACTACCTCA	080703_004s	NORMAL	NO	1	1	1	K	3	3	6	6	None	EAM169	17/17 let-7i 16.63			12		yes		None	None	None	AUTO	DETECTED	877.845	914.029	16.9118	5.10983	52.032	-13.008	130.153	117.145	13.8728	71	100	PASS	PASS	PASS	PASS	PASS	PASS	0	2180.78	2022	1307.52	65	141751
615	AACAGCACAAACTACTACCTCA	080703_004s	NORMAL	NO	1	1	1	K	3	3	8	6	None	EAM169	17/17 let-7i 16.63			12		yes		None	None	None	AUTO	DETECTED	878.714	960.028	17.2516	3.56958	52.032	-13.008	139.998	122.825	15.0406	71	100	PASS	PASS	PASS	PASS	PASS	PASS	0	2198.78	1968	1420.86	69	151716
125	TGGCATTCACCGCCGTGCCTTA	080703_004s	NORMAL	NO	1	1	1	C	1	3	2	6	None	EAM170	no			12		yes		None	None	None	AUTO	DETECTED	867.324	122.191	14.326	-18.7672	104.064	-91.056	167.475	164.93	13.8591	112	100	PASS	PASS	PASS	PASS	PASS	PASS	0	10308.7	11659	7568.71	127	1309204
139	TGGCATTCACCGCCGTGCCTTA	080703_004s	NORMAL	NO	1	1	1	C	1	3	4	6	None	EAM170	no			12		yes		None	None	None	AUTO	DETECTED	868.071	168.321	13.0953	-18.6047	104.064	-91.056	173.51	163.434	11.8261	110	100	PASS	PASS	PASS	PASS	PASS	PASS	0	10448.8	11399	8458.33	125	1306100
153	TGGCATTCACCGCCGTGCCTTA	080703_004s	NORMAL	NO	1	1	1	C	1	3	6	6	None	EAM170	no			12		yes		None	None	None	AUTO	DETECTED	868.953	215.073	13.6035	-10.3648	104.064	-91.056	157.167	151.915	9.43503	117	100	PASS	PASS	PASS	PASS	PASS	PASS	0	11119.8	11822.5	7681.02	106	1178695
167	TGGCATTCACCGCCGTGCCTTA	080703_004s	NORMAL	NO	1	1	1	C	1	3	8	6	None	EAM170	no			12		yes		None	None	None	AUTO	DETECTED	869.579	261.807	10.7865	-2.34412	104.064	-91.056	157.848	148.248	13.6778	110	100	PASS	PASS	PASS	PASS	PASS	PASS	0	11069.4	11619	8437.69	101	1118004
563	CTACGCGTATTCTTAAGCAATAA	080703_004s	NORMAL	NO	1	1	1	K	3	3	1	3	None	EAM171	no			13		yes		None	None	None	AUTO	DETECTED	805.995	798.777	9.53846	-10.7715	52.032	-13.008	147.176	135.146	14.4447	74	100	PASS	PASS	PASS	PASS	PASS	PASS	0	2158.72	2657	1244.79	88	189967
577	CTACGCGTATTCTTAAGCAATAA	080703_004s	NORMAL	NO	1	1	1	K	3	3	3	3	None	EAM171	no			13		yes		None	None	None	AUTO	DETECTED	806.95	845.335	10.9946	-5.04949	52.032	-13.008	147.958	140.294	18.8924	76	100	PASS	PASS	PASS	PASS	PASS	PASS	0	2118.16	2663.5	1322.71	92	194871
591	CTACGCGTATTCTTAAGCAATAA	080703_004s	NORMAL	NO	1	1	1	K	3	3	5	3	None	EAM171	no			13		yes		None	None	None	AUTO	DETECTED	807.465	892.035	6.74218	2.52554	52.032	-13.008	135.339	123.233	15.1968	79	100	PASS	PASS	PASS	PASS	PASS	PASS	0	2589.11	2972.5	1163.2	70	181238
605	CTACGCGTATTCTTAAGCAATAA	080703_004s	NORMAL	NO	1	1	1	K	3	3	7	3	None	EAM171	no			13		yes		None	None	None	AUTO	DETECTED	808.209	938.424	5.45758	6.05542	52.032	-13.008	133.906	117.073	15.5529	76	100	PASS	PASS	PASS	PASS	PASS	PASS	0	2576.89	2921.5	1037.37	64	164921
115	CTCGTACTGAGCAGGATTA	080703_004s	NORMAL	NO	1	1	1	C	1	3	1	3	None	EAM172	no			13		yes		None	None	None	AUTO	LOW_SIGNAL	796.624	101.839	0	0	104.064	-91.056	129	129	0	-1	100	PASS	PASS	PASS	FAIL	PASS	FAIL	0	69.9359	70	1.60632	78	5455
129	CTCGTACTGAGCAGGATTA	080703_004s	NORMAL	NO	1	1	1	C	1	3	3	3	None	EAM172	no			13		yes		None	None	None	AUTO	LOW_SIGNAL	797.467	147.957	0	0	104.064	-91.056	129	129	0	-1	100	PASS	PASS	PASS	PASS	PASS	FAIL	0	69.9726	70	1.5809	73	5108
143	CTCGTACTGAGCAGGATTA	080703_004s	NORMAL	NO	1	1	1	C	1	3	5	3	None	EAM172	no			13		yes		None	None	None	AUTO	LOW_SIGNAL	798.309	194.074	0	0	104.064	-91.056	129	129	0	-1	100	PASS	PASS	PASS	FAIL	PASS	FAIL	0	73.7123	74	2.36572	73	5381
157	CTCGTACTGAGCAGGATTA	080703_004s	NORMAL	NO	1	1	1	C	1	3	7	3	None	EAM172	no			13		yes		None	None	None	AUTO	LOW_SIGNAL	799.152	240.192	0	0	104.064	-91.056	129	129	0	-1	100	PASS	PASS	PASS	PASS	PASS	FAIL	0	71.5139	71	2.43792	72	5149
458	GTCTCGAAAAGGTAGCGTTC	080703_004s	NORMAL	NO	1	1	1	I	3	1	2	3	None	EAM173	no			14		yes		None	None	None	AUTO	LOW_SIGNAL	109.917	831.302	0	0	0	-65.04	129	129	0	-1	100	PASS	PASS	PASS	PASS	PASS	FAIL	0	66.8378	67	1.4621	74	4946
472	GTCTCGAAAAGGTAGCGTTC	080703_004s	NORMAL	NO	1	1	1	I	3	1	4	3	None	EAM173	no			14		yes		None	None	None	AUTO	LOW_SIGNAL	110.759	877.419	0	0	0	-65.04	129	129	0	-1	100	PASS	PASS	PASS	PASS	PASS	FAIL	0	66.3649	66.5	1.46721	74	4911
486	GTCTCGAAAAGGTAGCGTTC	080703_004s	NORMAL	NO	1	1	1	I	3	1	6	3	None	EAM173	no			14		yes		None	None	None	AUTO	LOW_SIGNAL	111.602	923.537	0	0	0	-65.04	129	129	0	-1	100	PASS	PASS	PASS	FAIL	PASS	FAIL	0	67.9231	68	1.2143	78	5298
500	GTCTCGAAAAGGTAGCGTTC	080703_004s	NORMAL	NO	1	1	1	I	3	1	8	3	None	EAM173	no			14		yes		None	None	None	AUTO	LOW_SIGNAL	112.444	969.655	0	0	0	-65.04	129	129	0	-1	100	PASS	PASS	PASS	FAIL	PASS	FAIL	0	67.0811	67	1.66146	74	4964
10	AGAAAACATGCTCCAGGTGA	080703_004s	NORMAL	NO	1	1	1	A	1	1	2	3	None	EAM174	no			14		yes		None	None	None	AUTO	DETECTED	94.7708	129.188	-6.61128	-4.52291	-26.016	-195.12	145.147	132.228	16.7325	102	100	PASS	PASS	PASS	PASS	PASS	PASS	0	4750.04	4794	2512.4	81	384753
24	AGAAAACATGCTCCAGGTGA	080703_004s	NORMAL	NO	1	1	1	A	1	1	4	3	None	EAM174	no			14		yes		None	None	None	AUTO	DETECTED	95.5	175.5	-8.08554	-1.98963	-26.016	-195.12	130.08	130.08	11.5871	87	100	PASS	PASS	PASS	PASS	PASS	PASS	0	2525.43	2538.5	1426.84	80	202034
38	AGAAAACATGCTCCAGGTGA	080703_004s	NORMAL	NO	1	1	1	A	1	1	6	3	None	EAM174	no			14		yes		None	None	None	AUTO	DETECTED	96.4022	221.946	-7.30936	2.27545	-26.016	-195.12	145.365	128.636	11.2893	81	100	PASS	PASS	PASS	PASS	PASS	PASS	0	1656.1	1712	775.997	73	120895
52	AGAAAACATGCTCCAGGTGA	080703_004s	NORMAL	NO	1	1	1	A	1	1	8	3	None	EAM174	no			14		yes		None	None	None	AUTO	DETECTED	97.0955	268.949	-9.24976	13.8008	-26.016	-195.12	134.32	123.304	11.3138	76	100	PASS	PASS	PASS	PASS	PASS	PASS	0	1195.46	1228	441.051	69	82487
462	TCGCCCTCTCAACCCAGCTTTT	080703_004s	NORMAL	NO	1	1	1	I	3	1	2	7	None	EAM175	no			15		yes		None	None	None	AUTO	DETECTED	201.859	828.636	-3.81034	-12.7579	0	-65.04	146.71	135.339	12.2225	70	100	PASS	PASS	PASS	PASS	PASS	PASS	0	795.141	713	392.36	85	67587
476	TCGCCCTCTCAACCCAGCTTTT	080703_004s	NORMAL	NO	1	1	1	I	3	1	4	7	None	EAM175	no			15		yes		None	None	None	AUTO	DETECTED	202.62	875	-4.87344	-9.55354	0	-65.04	143.088	130.08	15.5892	71	100	PASS	PASS	PASS	PASS	PASS	PASS	0	889.553	810.5	381.319	76	67606
490	TCGCCCTCTCAACCCAGCTTTT	080703_004s	NORMAL	NO	1	1	1	I	3	1	6	7	None	EAM175	no			15		yes		None	None	None	AUTO	DETECTED	203.441	922.029	-5.15072	2.30482	0	-65.04	142.317	138.483	13.3227	77	100	PASS	PASS	PASS	PASS	PASS	PASS	0	1173.08	1075.5	570.452	88	103231
504	TCGCCCTCTCAACCCAGCTTTT	080703_004s	NORMAL	NO	1	1	1	I	3	1	8	7	None	EAM175	no			15		yes		None	None	None	AUTO	DETECTED	203.87	968.204	-10.5269	3.04081	0	-65.04	152.229	140.088	15.1172	78	100	PASS	PASS	PASS	PASS	PASS	PASS	0	2298.29	2242	1311.16	93	213741
14	TACAGTACTGTGATAGCTGAA	080703_004s	NORMAL	NO	1	1	1	A	1	1	2	7	None	EAM176	1 mismatch mir-101-(1,2,3) 13.43,11.79			15		yes		None	None	None	AUTO	DETECTED	187.3	126.825	-2.79171	-13.3358	-26.016	-195.12	132.331	119.429	15.7493	75	100	PASS	PASS	PASS	PASS	PASS	PASS	0	92.1515	97	14.1576	66	6082
28	TACAGTACTGTGATAGCTGAA	080703_004s	NORMAL	NO	1	1	1	A	1	1	4	7	None	EAM176	1 mismatch mir-101-(1,2,3) 13.43,11.79			15		yes		None	None	None	AUTO	DETECTED	188.114	173.235	-3.15653	-9.53508	-26.016	-195.12	133.872	122.684	9.98412	71	100	PASS	PASS	PASS	PASS	PASS	PASS	0	91.4853	93	11.9395	68	6221
42	TACAGTACTGTGATAGCTGAA	080703_004s	NORMAL	NO	1	1	1	A	1	1	6	7	None	EAM176	1 mismatch mir-101-(1,2,3) 13.43,11.79			15		yes		None	None	None	AUTO	DETECTED	189	219.5	-2.5966	-7.6191	-26.016	-195.12	117.072	104.064	7.46493	72	100	PASS	PASS	PASS	PASS	PASS	PASS	0	87.125	91	10.7379	48	4182
56	TACAGTACTGTGATAGCTGAA	080703_004s	NORMAL	NO	1	1	1	A	1	1	8	7	None	EAM176	1 mismatch mir-101-(1,2,3) 13.43,11.79			15		yes		None	None	None	AUTO	DETECTED	189.838	266.422	-2.65952	2.84352	-26.016	-195.12	132.58	111.15	14.4889	69	100	PASS	PASS	PASS	PASS	PASS	PASS	0	85.2414	87	10.6496	58	4944
452	TTCAGCTATCACAGTACTGTA	080703_004s	NORMAL	NO	1	1	1	I	3	1	1	4	None	EAM177	1 mismatch mir-101-(1,2,3) 13.43,11.79			16		yes		None	None	None	AUTO	DETECTED	131.153	807.133	-18.2266	-8.96126	0	-65.04	146.687	121.757	16.4511	78	100	PASS	PASS	PASS	PASS	PASS	PASS	0	937.261	974	383.693	69	64671
466	TTCAGCTATCACAGTACTGTA	080703_004s	NORMAL	NO	1	1	1	I	3	1	3	4	None	EAM177	1 mismatch mir-101-(1,2,3) 13.43,11.79			16		yes		None	None	None	AUTO	DETECTED	131.892	853.382	-19.5717	-7.24475	0	-65.04	152.2	135.744	16.8331	91	100	PASS	PASS	PASS	PASS	PASS	PASS	0	962.059	1017	525.456	85	81775
480	TTCAGCTATCACAGTACTGTA	080703_004s	NORMAL	NO	1	1	1	I	3	1	5	4	None	EAM177	1 mismatch mir-101-(1,2,3) 13.43,11.79			16		yes		None	None	None	AUTO	DETECTED	133.163	900.292	-13.9953	3.05669	0	-65.04	160.87	135.513	15.9066	83	100	PASS	PASS	PASS	PASS	PASS	PASS	0	1288.95	1416	734.854	85	109561
494	TTCAGCTATCACAGTACTGTA	080703_004s	NORMAL	NO	1	1	1	I	3	1	7	4	None	EAM177	1 mismatch mir-101-(1,2,3) 13.43,11.79			16		yes		None	None	None	AUTO	DETECTED	133.714	946.848	-17.7985	8.76039	0	-65.04	133.496	120.522	15.0406	91	100	PASS	PASS	PASS	PASS	PASS	PASS	0	2105.27	2116.5	1063.76	66	138948
4	TGCCAATATTTCTGTGCTGCTA	080703_004s	NORMAL	NO	1	1	1	A	1	1	1	4	None	EAM178	no			16		yes		None	None	None	AUTO	DETECTED	117.445	105.381	-6.1367	-8.77161	-26.016	-195.12	149.376	136.522	16.0501	83	100	PASS	PASS	PASS	PASS	PASS	PASS	0	2407.7	2186	1543.97	86	207062
18	TGCCAATATTTCTGTGCTGCTA	080703_004s	NORMAL	NO	1	1	1	A	1	1	3	4	None	EAM178	no			16		yes		None	None	None	AUTO	DETECTED	118.28	151.68	-6.23366	-6.41071	-26.016	-195.12	144.4	135.804	15.5892	85	100	PASS	PASS	PASS	PASS	PASS	PASS	0	1826.7	2214	985.054	84	153443
32	TGCCAATATTTCTGTGCTGCTA	080703_004s	NORMAL	NO	1	1	1	A	1	1	5	4	None	EAM178	no			16		yes		None	None	None	AUTO	DETECTED	118.698	197.948	-11.7567	-4.45741	-26.016	-195.12	143.667	121.802	15.2279	79	100	PASS	PASS	PASS	PASS	PASS	PASS	0	1438.42	1644	689.316	67	96374
46	TGCCAATATTTCTGTGCTGCTA	080703_004s	NORMAL	NO	1	1	1	A	1	1	7	4	None	EAM178	no			16		yes		None	None	None	AUTO	DETECTED	119.604	244.729	-10.9275	4.17317	-26.016	-195.12	142.187	135.702	11.6355	75	100	PASS	PASS	PASS	PASS	PASS	PASS	0	1110.51	1276	613.786	85	94393
570	ACTATGCAACCTACTACCTCT	080703_004s	NORMAL	NO	1	1	1	K	3	3	2	3	None	EAM179	let-7d		AGAGGTAGTAGGTTGCATAGT	17				None	None	None	AUTO	DETECTED	805.84	822.67	2.03647	0	52.032	-13.008	147.781	134.986	15.8536	76	100	PASS	PASS	PASS	PASS	PASS	PASS	0	3997.21	2947	3820.93	85	339763
584	ACTATGCAACCTACTACCTCT	080703_004s	NORMAL	NO	1	1	1	K	3	3	4	3	None	EAM179	let-7d		AGAGGTAGTAGGTTGCATAGT	17				None	None	None	AUTO	DETECTED	806.817	869.391	3.78871	7.92516	52.032	-13.008	150.529	138.631	12.9921	79	100	PASS	PASS	PASS	FAIL	PASS	PASS	0	3680.8	2539	3757.94	87	320230
598	ACTATGCAACCTACTACCTCT	080703_004s	NORMAL	NO	1	1	1	K	3	3	6	3	None	EAM179	let-7d		AGAGGTAGTAGGTTGCATAGT	17				None	None	None	AUTO	DETECTED	807.702	915.376	4.34764	6.20151	52.032	-13.008	142.895	123.278	15.0406	81	100	PASS	PASS	PASS	PASS	PASS	PASS	0	4840.63	3245	4374.24	70	338844
612	ACTATGCAACCTACTACCTCT	080703_004s	NORMAL	NO	1	1	1	K	3	3	8	3	None	EAM179	let-7d		AGAGGTAGTAGGTTGCATAGT	17				None	None	None	AUTO	DETECTED	808.466	961.989	3.32107	12.6341	52.032	-13.008	133.444	128.113	16.3479	79	100	PASS	PASS	PASS	FAIL	PASS	PASS	0	4881.38	3379	4919.06	73	356341
122	AACTATACAATCTACTACCTCA	080703_004s	NORMAL	NO	1	1	1	C	1	3	2	3	None	EAM180	let-7f-1		TGAGGTAGTAGATTGTATAGTT	17				None	None	None	AUTO	DETECTED	797.098	123.799	0	-14.2896	104.064	-91.056	147.424	145.539	12.6547	85	100	PASS	PASS	PASS	PASS	PASS	PASS	0	3744.11	3347.5	2550.63	98	366923
136	AACTATACAATCTACTACCTCA	080703_004s	NORMAL	NO	1	1	1	C	1	3	4	3	None	EAM180	let-7f-1		TGAGGTAGTAGATTGTATAGTT	17				None	None	None	AUTO	DETECTED	797.83	170.415	0	-7.80925	104.064	-91.056	144.388	132.316	12.4243	93	100	PASS	PASS	PASS	PASS	PASS	PASS	0	4258.28	3554.5	2721.91	82	349179
150	AACTATACAATCTACTACCTCA	080703_004s	NORMAL	NO	1	1	1	C	1	3	6	3	None	EAM180	let-7f-1		TGAGGTAGTAGATTGTATAGTT	17				None	None	None	AUTO	DETECTED	798.911	216.946	2.34373	-2.42967	104.064	-91.056	147.458	147.458	14.3205	95	100	PASS	PASS	PASS	PASS	PASS	PASS	0	4294.45	4044	3175.41	99	425151
164	AACTATACAATCTACTACCTCA	080703_004s	NORMAL	NO	1	1	1	C	1	3	8	3	None	EAM180	let-7f-1		TGAGGTAGTAGATTGTATAGTT	17				None	None	None	AUTO	DETECTED	799.64	263.238	0	0	104.064	-91.056	165.178	148.082	26.7547	93	100	PASS	PASS	PASS	PASS	PASS	PASS	0	3361.71	2905	2879.68	102	342894
574	AACTATACAATCTACTACCTCA	080703_004s	NORMAL	NO	1	1	1	K	3	3	2	7	None	EAM181	let-7f-2		TGAGGTAGTAGATTGTATAGTT	18				None	None	None	AUTO	DETECTED	899.34	819.96	18.4894	-13.2565	52.032	-13.008	143.098	136.303	24.3266	70	100	PASS	PASS	PASS	PASS	PASS	PASS	0	2048.61	2133	1393.48	86	176180
588	AACTATACAATCTACTACCTCA	080703_004s	NORMAL	NO	1	1	1	K	3	3	4	7	None	EAM181	let-7f-2		TGAGGTAGTAGATTGTATAGTT	18				None	None	None	AUTO	DETECTED	899.789	866.967	13.3684	-1.69348	52.032	-13.008	137.691	124.929	10.077	83	100	PASS	PASS	PASS	PASS	PASS	PASS	0	2331.63	2421	1401.02	70	163214
602	AACTATACAATCTACTACCTCA	080703_004s	NORMAL	NO	1	1	1	K	3	3	6	7	None	EAM181	let-7f-2		TGAGGTAGTAGATTGTATAGTT	18				None	None	None	AUTO	DETECTED	900.346	912.973	9.65835	-3.14958	52.032	-13.008	140.217	128.831	12.5122	71	100	PASS	PASS	PASS	PASS	PASS	PASS	0	2676.59	2652	1834.79	73	195391
616	AACTATACAATCTACTACCTCA	080703_004s	NORMAL	NO	1	1	1	K	3	3	8	7	None	EAM181	let-7f-2		TGAGGTAGTAGATTGTATAGTT	18				None	None	None	AUTO	DETECTED	901.612	959.197	15.1699	-1.76573	52.032	-13.008	135.119	128.071	15.0406	72	100	PASS	PASS	PASS	FAIL	PASS	PASS	0	2519.79	1806	2527.09	75	188984
126	AACTGTACACACTACTACCTCA	080703_004s	NORMAL	NO	1	1	1	C	1	3	2	7	None	EAM182	let-7h		TGAGGTAGTAGTGTGTACAGTT	18				None	None	None	AUTO	DETECTED	890.176	121.417	11.6392	-23.3623	104.064	-91.056	147.75	144.552	10.3423	78	100	PASS	PASS	PASS	PASS	PASS	PASS	0	1165.5	1101	633.986	98	114219
140	AACTGTACACACTACTACCTCA	080703_004s	NORMAL	NO	1	1	1	C	1	3	4	7	None	EAM182	let-7h		TGAGGTAGTAGTGTGTACAGTT	18				None	None	None	AUTO	DETECTED	890.849	167.665	9.44239	-21.6632	104.064	-91.056	145.091	138.881	15.6987	82	100	PASS	PASS	PASS	PASS	PASS	PASS	0	1302.56	1253.5	645.396	90	117230
154	AACTGTACACACTACTACCTCA	080703_004s	NORMAL	NO	1	1	1	C	1	3	6	7	None	EAM182	let-7h		TGAGGTAGTAGTGTGTACAGTT	18				None	None	None	AUTO	DETECTED	891.833	214.601	11.2804	-11.0202	104.064	-91.056	134.983	134.983	11.7361	80	100	PASS	PASS	PASS	PASS	PASS	PASS	0	1409.68	1338.5	692.869	84	118413
168	AACTGTACACACTACTACCTCA	080703_004s	NORMAL	NO	1	1	1	C	1	3	8	7	None	EAM182	let-7h		TGAGGTAGTAGTGTGTACAGTT	18				None	None	None	AUTO	DETECTED	892.365	261.104	7.23205	-6.00739	104.064	-91.056	137.102	132.617	15.2279	79	100	PASS	PASS	PASS	PASS	PASS	PASS	0	1404.79	1350	771.657	81	113788
564	AGCACAAACTACTACCTCA	080703_004s	NORMAL	NO	1	1	1	K	3	3	1	4	None	EAM183	let-7i		TGAGGTAGTAGTTTGTGCT	19				None	None	None	AUTO	DETECTED	828.413	799.076	1.20124	-1.40369	52.032	-13.008	137.948	125.213	14.9539	71	100	PASS	PASS	PASS	PASS	PASS	PASS	0	1610.3	1292.5	998.891	70	112721
578	AGCACAAACTACTACCTCA	080703_004s	NORMAL	NO	1	1	1	K	3	3	3	4	None	EAM183	let-7i		TGAGGTAGTAGTTTGTGCT	19				None	None	None	AUTO	DETECTED	829.179	845.315	0	0	52.032	-13.008	133.626	122.703	12.6998	78	100	PASS	PASS	PASS	PASS	PASS	PASS	0	1557.62	1356	949.189	69	107476
592	AGCACAAACTACTACCTCA	080703_004s	NORMAL	NO	1	1	1	K	3	3	5	4	None	EAM183	let-7i		TGAGGTAGTAGTTTGTGCT	19				None	None	None	AUTO	DETECTED	830.278	891.475	3.53941	0	52.032	-13.008	132.626	113.855	16.6319	76	100	PASS	PASS	PASS	PASS	PASS	PASS	0	1645.07	1489.5	846.294	58	95414
606	AGCACAAACTACTACCTCA	080703_004s	NORMAL	NO	1	1	1	K	3	3	7	4	None	EAM183	let-7i		TGAGGTAGTAGTTTGTGCT	19				None	None	None	AUTO	DETECTED	831.042	938.042	2.52316	6.56672	52.032	-13.008	127.996	122.613	13.8215	72	100	PASS	PASS	PASS	PASS	PASS	PASS	0	1382.1	1206	988.109	69	95365
116	CACAAGTTCGGATCTACGGGTT	080703_004s	NORMAL	NO	1	1	1	C	1	3	1	4	None	EAM184	mir-100-1		AACCCGTAGATCCGAACTTGTG	19				None	None	None	AUTO	DETECTED	819.712	100.066	0	-17.576	104.064	-91.056	157.306	145.734	16.6425	81	100	PASS	PASS	PASS	PASS	PASS	PASS	0	1836.68	1921.5	967.786	98	179995
130	CACAAGTTCGGATCTACGGGTT	080703_004s	NORMAL	NO	1	1	1	C	1	3	3	4	None	EAM184	mir-100-1		AACCCGTAGATCCGAACTTGTG	19				None	None	None	AUTO	DETECTED	820.4	146.345	-1.63473	-15.4776	104.064	-91.056	153.51	145.433	21.2567	80	100	PASS	PASS	PASS	PASS	PASS	PASS	0	2220.87	2271	1330.1	97	215424
144	CACAAGTTCGGATCTACGGGTT	080703_004s	NORMAL	NO	1	1	1	C	1	3	5	4	None	EAM184	mir-100-1		AACCCGTAGATCCGAACTTGTG	19				None	None	None	AUTO	DETECTED	821.293	192.878	0	-10.0773	104.064	-91.056	146.701	146.701	12.0059	86	100	PASS	PASS	PASS	PASS	PASS	PASS	0	3184.58	3058.5	2219.13	100	318458
158	CACAAGTTCGGATCTACGGGTT	080703_004s	NORMAL	NO	1	1	1	C	1	3	7	4	None	EAM184	mir-100-1		AACCCGTAGATCCGAACTTGTG	19				None	None	None	AUTO	DETECTED	822	239.5	-2.7407	-3.52293	104.064	-91.056	151.03	141.202	11.6408	89	100	PASS	PASS	PASS	PASS	PASS	PASS	0	4618.38	4844	2813.41	94	434128
459	TCATAGCCCTGTACAATGCTGCT	080703_004s	NORMAL	NO	1	1	1	I	3	1	2	4	None	EAM185	mir-103-1		AGCAGCATTGTACAGGGCTATGA	20				None	None	None	AUTO	TOO_LARGE	132.976	830.88	0	0	0	-65.04	129	129	0	-1	100	PASS	PASS	PASS	PASS	PASS	PASS	0	489.959	489	115.965	74	36257
473	TCATAGCCCTGTACAATGCTGCT	080703_004s	NORMAL	NO	1	1	1	I	3	1	4	4	None	EAM185	mir-103-1		AGCAGCATTGTACAGGGCTATGA	20				None	None	None	AUTO	DETECTED	133.066	877.717	-9.77625	9.34791	0	-65.04	176.308	166.784	15.3401	92	100	PASS	PASS	PASS	PASS	PASS	PASS	0	598.577	625.5	190.85	130	77815
487	TCATAGCCCTGTACAATGCTGCT	080703_004s	NORMAL	NO	1	1	1	I	3	1	6	4	None	EAM185	mir-103-1		AGCAGCATTGTACAGGGCTATGA	20				None	None	None	AUTO	TOO_LARGE	134.661	923.116	0	0	0	-65.04	129	129	0	-1	100	PASS	PASS	PASS	PASS	PASS	PASS	0	931.434	910	134.578	76	70789
501	TCATAGCCCTGTACAATGCTGCT	080703_004s	NORMAL	NO	1	1	1	I	3	1	8	4	None	EAM185	mir-103-1		AGCAGCATTGTACAGGGCTATGA	20				None	None	None	AUTO	TOO_LARGE	135.503	969.234	0	0	0	-65.04	129	129	0	-1	100	PASS	PASS	PASS	PASS	PASS	PASS	0	2155.12	2055	647.352	76	163789
11	GCTACCTGCACTGTAAGCACTTTT	080703_004s	NORMAL	NO	1	1	1	A	1	1	2	4	None	EAM186	mir-106		AAAAGTGCTTACAGTGCAGGTAGC	20				None	None	None	AUTO	DETECTED	118.148	128.841	-2.47463	-3.55171	-26.016	-195.12	136.505	123.65	12.5787	82	100	PASS	PASS	PASS	PASS	PASS	PASS	0	623.304	716	266.398	69	43008
25	GCTACCTGCACTGTAAGCACTTTT	080703_004s	NORMAL	NO	1	1	1	A	1	1	4	4	None	EAM186	mir-106		AAAAGTGCTTACAGTGCAGGTAGC	20				None	None	None	AUTO	DETECTED	118.614	175.329	-7.37337	1.2725	-26.016	-195.12	130.637	117.821	12.5787	77	100	PASS	PASS	PASS	PASS	PASS	PASS	0	417.125	469	150.727	64	26696
39	GCTACCTGCACTGTAAGCACTTTT	080703_004s	NORMAL	NO	1	1	1	A	1	1	6	4	None	EAM186	mir-106		AAAAGTGCTTACAGTGCAGGTAGC	20				None	None	None	AUTO	DETECTED	119.07	221.5	-12.4012	1.95787	-26.016	-195.12	130.08	104.064	11.5904	75	100	PASS	PASS	PASS	PASS	PASS	PASS	0	356.442	399.5	116.683	52	18535
53	GCTACCTGCACTGTAAGCACTTTT	080703_004s	NORMAL	NO	1	1	1	A	1	1	8	4	None	EAM186	mir-106		AAAAGTGCTTACAGTGCAGGTAGC	20				None	None	None	AUTO	DETECTED	120.209	267.919	-8.53541	5.87162	-26.016	-195.12	130.734	117.953	15.1968	71	100	PASS	PASS	PASS	PASS	PASS	PASS	0	266.833	311	94.1773	66	17611
449	TGATAGCCCTGTACAATGCTGCT	080703_004s	NORMAL	NO	1	1	1	I	3	1	1	1	None	EAM187	mir-107		AGCAGCATTGTACAGGGCTATCA	21				None	None	None	AUTO	DETECTED	62.4574	807.691	-11.9693	-18.1305	0	-65.04	158.059	129.824	21.4064	93	100	PASS	PASS	PASS	PASS	PASS	PASS	0	1416.51	1374	594.822	75	106238
463	TGATAGCCCTGTACAATGCTGCT	080703_004s	NORMAL	NO	1	1	1	I	3	1	3	1	None	EAM187	mir-107		AGCAGCATTGTACAGGGCTATCA	21				None	None	None	AUTO	DETECTED	62.8548	854.145	-17.7592	-13.7607	0	-65.04	142.086	132.538	16.7655	84	100	PASS	PASS	PASS	PASS	PASS	PASS	0	1803.14	1740	917.241	81	146054
477	TGATAGCCCTGTACAATGCTGCT	080703_004s	NORMAL	NO	1	1	1	I	3	1	5	1	None	EAM187	mir-107		AGCAGCATTGTACAGGGCTATCA	21				None	None	None	AUTO	DETECTED	63.6685	900.714	-18.1339	-7.89976	0	-65.04	132.392	131.525	16.6023	89	100	PASS	PASS	PASS	PASS	PASS	PASS	0	3058.95	3080.5	1893.18	82	250834
491	TGATAGCCCTGTACAATGCTGCT	080703_004s	NORMAL	NO	1	1	1	I	3	1	7	1	None	EAM187	mir-107		AGCAGCATTGTACAGGGCTATCA	21				None	None	None	AUTO	DETECTED	64.8267	947.411	-14.0274	0	0	-65.04	147.583	132.595	14.4447	91	100	PASS	PASS	PASS	PASS	PASS	PASS	0	5267.39	5403.5	3980.22	82	431926
1	AATGCCCCTAAAAATCCTTAT	080703_004s	NORMAL	NO	1	1	1	A	1	1	1	1	None	EAM188	mir-108-1		ATAAGGATTTTTAGGGGCATT	21				None	None	None	AUTO	LOW_SIGNAL	48.7401	107.319	0	0	-26.016	-195.12	129	129	0	-1	100	PASS	PASS	PASS	PASS	PASS	FAIL	0	72.4933	71	4.59839	75	5437
15	AATGCCCCTAAAAATCCTTAT	080703_004s	NORMAL	NO	1	1	1	A	1	1	3	1	None	EAM188	mir-108-1		ATAAGGATTTTTAGGGGCATT	21				None	None	None	AUTO	LOW_SIGNAL	49.5826	153.437	0	0	-26.016	-195.12	129	129	0	-1	100	PASS	PASS	PASS	FAIL	PASS	FAIL	0	74.8243	74.5	3.68766	74	5537
29	AATGCCCCTAAAAATCCTTAT	080703_004s	NORMAL	NO	1	1	1	A	1	1	5	1	None	EAM188	mir-108-1		ATAAGGATTTTTAGGGGCATT	21				None	None	None	AUTO	LOW_SIGNAL	50.4251	199.554	0	0	-26.016	-195.12	129	129	0	-1	100	PASS	PASS	PASS	FAIL	PASS	FAIL	0	72.9459	73	3.27252	74	5398
43	AATGCCCCTAAAAATCCTTAT	080703_004s	NORMAL	NO	1	1	1	A	1	1	7	1	None	EAM188	mir-108-1		ATAAGGATTTTTAGGGGCATT	21				None	None	None	AUTO	LOW_SIGNAL	51.2676	245.672	0	0	-26.016	-195.12	129	129	0	-1	100	PASS	PASS	PASS	PASS	PASS	FAIL	0	70.72	71	3.14325	75	5304
453	CACAAATTCGGATCTACAGGGTA	080703_004s	NORMAL	NO	1	1	1	I	3	1	1	5	None	EAM189	mir-10a		TACCCTGTAGATCCGAATTTGTG	22				None	None	None	AUTO	DETECTED	154.521	806.384	-14.2057	-13.2168	0	-65.04	146.288	134.474	25.4418	74	100	PASS	PASS	PASS	PASS	PASS	PASS	0	186.214	188	64.2139	84	15642
467	CACAAATTCGGATCTACAGGGTA	080703_004s	NORMAL	NO	1	1	1	I	3	1	3	5	None	EAM189	mir-10a		TACCCTGTAGATCCGAATTTGTG	22				None	None	None	AUTO	DETECTED	155.314	852.302	-14.8509	-15.8138	0	-65.04	131.841	129.594	20.6698	78	100	PASS	PASS	PASS	PASS	PASS	PASS	0	212.37	215	79.3383	73	15503
481	CACAAATTCGGATCTACAGGGTA	080703_004s	NORMAL	NO	1	1	1	I	3	1	5	5	None	EAM189	mir-10a		TACCCTGTAGATCCGAATTTGTG	22				None	None	None	AUTO	DETECTED	156.132	899.006	-15.1665	-8.1959	0	-65.04	133.667	129.722	19.2828	75	100	PASS	PASS	PASS	PASS	PASS	PASS	0	248.781	260	98.5643	73	18161
495	CACAAATTCGGATCTACAGGGTA	080703_004s	NORMAL	NO	1	1	1	I	3	1	7	5	None	EAM189	mir-10a		TACCCTGTAGATCCGAATTTGTG	22				None	None	None	AUTO	DETECTED	156.848	945.803	-16.8104	0	0	-65.04	138.434	128.107	15.0406	74	100	PASS	PASS	PASS	PASS	PASS	PASS	0	488.64	458	206.824	75	36648
5	ACAAATTCGGTTCTACAGGGTA	080703_004s	NORMAL	NO	1	1	1	A	1	1	1	5	None	EAM190	mir-10b		TACCCTGTAGAACCGAATTTGT	22				None	None	None	AUTO	DETECTED	140.378	103.556	-7.7765	-27.0339	-26.016	-195.12	132.939	130.716	15.3067	76	100	PASS	PASS	PASS	PASS	PASS	PASS	0	429.55	421.5	208.485	80	34364
19	ACAAATTCGGTTCTACAGGGTA	080703_004s	NORMAL	NO	1	1	1	A	1	1	3	5	None	EAM190	mir-10b		TACCCTGTAGAACCGAATTTGT	22				None	None	None	AUTO	DETECTED	141.329	150.773	-6.35514	-12.7331	-26.016	-195.12	132.116	119.88	12.5787	77	100	PASS	PASS	PASS	PASS	PASS	PASS	0	260.349	277.5	90.9581	66	17183
33	ACAAATTCGGTTCTACAGGGTA	080703_004s	NORMAL	NO	1	1	1	A	1	1	5	5	None	EAM190	mir-10b		TACCCTGTAGAACCGAATTTGT	22				None	None	None	AUTO	DETECTED	142	197.21	-8.59307	-8.57004	-26.016	-195.12	117.072	117.072	15.9953	80	100	PASS	PASS	PASS	PASS	PASS	PASS	0	183.923	197	58.3059	65	11955
47	ACAAATTCGGTTCTACAGGGTA	080703_004s	NORMAL	NO	1	1	1	A	1	1	7	5	None	EAM190	mir-10b		TACCCTGTAGAACCGAATTTGT	22				None	None	None	AUTO	DETECTED	142.944	243.883	-7.26718	-1.35784	-26.016	-195.12	129.566	123.098	12.6998	73	100	PASS	PASS	PASS	PASS	PASS	PASS	0	138.71	149	33.6295	69	9571
571	ACAAACACCATTGTCACACTCCA	080703_004s	NORMAL	NO	1	1	1	K	3	3	2	4	None	EAM191	mir-122a		TGGAGTGTGACAATGGTGTTTGT	23				None	None	None	AUTO	DETECTED	829.472	822.007	9.494	-3.0686	52.032	-13.008	121.19	104.104	15.5768	77	100	PASS	PASS	PASS	PASS	PASS	PASS	0	146.75	147	26.6765	48	7044
585	ACAAACACCATTGTCACACTCCA	080703_004s	NORMAL	NO	1	1	1	K	3	3	4	4	None	EAM191	mir-122a		TGGAGTGTGACAATGGTGTTTGT	23				None	None	None	AUTO	DETECTED	830.134	868.782	7.14551	5.47663	52.032	-13.008	123.255	110.727	13.8368	72	100	PASS	PASS	PASS	PASS	PASS	PASS	0	131.018	133	19.4995	57	7468
599	ACAAACACCATTGTCACACTCCA	080703_004s	NORMAL	NO	1	1	1	K	3	3	6	4	None	EAM191	mir-122a		TGGAGTGTGACAATGGTGTTTGT	23				None	None	None	AUTO	DETECTED	830.838	915.294	5.3504	10.6103	52.032	-13.008	127.943	111.137	29.6418	73	100	PASS	PASS	PASS	PASS	PASS	PASS	0	131.667	134	33.936	57	7505
613	ACAAACACCATTGTCACACTCCA	080703_004s	NORMAL	NO	1	1	1	K	3	3	8	4	None	EAM191	mir-122a		TGGAGTGTGACAATGGTGTTTGT	23				None	None	None	AUTO	DETECTED	831.707	961.19	5.69021	7.71953	52.032	-13.008	110.246	100.575	11.0935	73	100	PASS	PASS	PASS	PASS	PASS	PASS	0	149.2	146	31.2756	45	6714
123	CGCGTACCAAAAGTAATAATG	080703_004s	NORMAL	NO	1	1	1	C	1	3	2	4	None	EAM192	mir-123/mir126as		CATTATTACTTTTGGTACGCG	23				None	None	None	AUTO	DETECTED	820.048	123.213	0	-16.434	104.064	-91.056	151.985	147.612	11.3383	84	100	PASS	PASS	PASS	PASS	PASS	PASS	0	1622.07	1745.5	626.977	100	162207
137	CGCGTACCAAAAGTAATAATG	080703_004s	NORMAL	NO	1	1	1	C	1	3	4	4	None	EAM192	mir-123/mir126as		CATTATTACTTTTGGTACGCG	23				None	None	None	AUTO	DETECTED	820.778	169.552	-2.19367	-13.5544	104.064	-91.056	163.375	140.511	14.6139	88	100	PASS	PASS	PASS	PASS	PASS	PASS	0	2251	2290	741.146	89	200339
151	CGCGTACCAAAAGTAATAATG	080703_004s	NORMAL	NO	1	1	1	C	1	3	6	4	None	EAM192	mir-123/mir126as		CATTATTACTTTTGGTACGCG	23				None	None	None	AUTO	DETECTED	821.788	216.221	0	-6.38987	104.064	-91.056	152.253	144.401	12.0059	93	100	PASS	PASS	PASS	PASS	PASS	PASS	0	3000.12	3379.5	1503.72	98	294012
165	CGCGTACCAAAAGTAATAATG	080703_004s	NORMAL	NO	1	1	1	C	1	3	8	4	None	EAM192	mir-123/mir126as		CATTATTACTTTTGGTACGCG	23				None	None	None	AUTO	DETECTED	822.395	262.767	-3.07813	-0.820145	104.064	-91.056	143.866	130.859	16.957	88	100	PASS	PASS	PASS	PASS	PASS	PASS	0	4279.51	4778	2145.22	81	346640
561	CACAGGTTAAAGGGTCTCAGGGA	080703_004s	NORMAL	NO	1	1	1	K	3	3	1	1	None	EAM193	mir-125a		TCCCTGAGACCCTTTAACCTGTG	24				None	None	None	AUTO	DETECTED	759.636	798.607	6.39841	-23.947	52.032	-13.008	150.494	139.226	20.7054	72	100	PASS	PASS	PASS	PASS	PASS	PASS	0	2550.86	3033	1877.41	88	224476
575	CACAGGTTAAAGGGTCTCAGGGA	080703_004s	NORMAL	NO	1	1	1	K	3	3	3	1	None	EAM193	mir-125a		TCCCTGAGACCCTTTAACCTGTG	24				None	None	None	AUTO	DETECTED	760.551	845.357	7.34241	-15.7185	52.032	-13.008	139.002	130.196	9.35722	75	100	PASS	PASS	PASS	PASS	PASS	PASS	0	2812.56	3514	1903.16	79	222192
589	CACAGGTTAAAGGGTCTCAGGGA	080703_004s	NORMAL	NO	1	1	1	K	3	3	5	1	None	EAM193	mir-125a		TCCCTGAGACCCTTTAACCTGTG	24				None	None	None	AUTO	DETECTED	760.962	892.09	1.72286	-7.72112	52.032	-13.008	129.966	115.241	13.0211	78	100	PASS	PASS	PASS	PASS	PASS	PASS	0	2990.7	3519.5	1689.52	64	191405
603	CACAGGTTAAAGGGTCTCAGGGA	080703_004s	NORMAL	NO	1	1	1	K	3	3	7	1	None	EAM193	mir-125a		TCCCTGAGACCCTTTAACCTGTG	24				None	None	None	AUTO	DETECTED	762.432	938.041	9.89732	-9.89335	52.032	-13.008	129.056	101.918	14.9739	77	100	PASS	PASS	PASS	PASS	PASS	PASS	0	4116.26	4142	1489.83	43	176999
113	AAAAGAGACCGGTTCACTGTGA	080703_004s	NORMAL	NO	1	1	1	C	1	3	1	1	None	EAM194	mir-128a		TCACAGTGAACCGGTCTCTTTT	24				None	None	None	AUTO	DETECTED	750.169	100.516	-4.38655	-28.1694	104.064	-91.056	163.775	157.171	15.5373	105	100	PASS	PASS	PASS	PASS	PASS	PASS	0	6555.51	7125.5	3541.6	116	760439
127	AAAAGAGACCGGTTCACTGTGA	080703_004s	NORMAL	NO	1	1	1	C	1	3	3	1	None	EAM194	mir-128a		TCACAGTGAACCGGTCTCTTTT	24				None	None	None	AUTO	DETECTED	751.339	146.895	0	-24.7659	104.064	-91.056	156.933	144.221	13.8108	119	100	PASS	PASS	PASS	PASS	PASS	PASS	0	8285.96	8795	3367.05	97	803738
141	AAAAGAGACCGGTTCACTGTGA	080703_004s	NORMAL	NO	1	1	1	C	1	3	5	1	None	EAM194	mir-128a		TCACAGTGAACCGGTCTCTTTT	24				None	None	None	AUTO	DETECTED	751.996	193.175	-2.54698	-22.6546	104.064	-91.056	160.753	145.397	17.2876	142	100	PASS	PASS	PASS	PASS	PASS	PASS	0	6192.72	7371	3482.7	99	613079
155	AAAAGAGACCGGTTCACTGTGA	080703_004s	NORMAL	NO	1	1	1	C	1	3	7	1	None	EAM194	mir-128a		TCACAGTGAACCGGTCTCTTTT	24				None	None	None	AUTO	DETECTED	752.445	239.844	-7.6584	-15.4903	104.064	-91.056	162.569	156.089	14.6347	99	100	PASS	PASS	PASS	PASS	PASS	PASS	0	6771.56	8218.5	3630.72	108	731329
565	GAAAGAGACCGGTTCACTGTGA	080703_004s	NORMAL	NO	1	1	1	K	3	3	1	5	None	EAM195	mir-128b		TCACAGTGAACCGGTCTCTTTC	25				None	None	None	AUTO	DETECTED	852.267	797.112	11.5432	-21.4778	52.032	-13.008	148.036	139.669	17.1542	76	100	PASS	PASS	PASS	PASS	PASS	PASS	0	2423.12	2916	1363.7	91	220504
579	GAAAGAGACCGGTTCACTGTGA	080703_004s	NORMAL	NO	1	1	1	K	3	3	3	5	None	EAM195	mir-128b		TCACAGTGAACCGGTCTCTTTC	25				None	None	None	AUTO	DETECTED	852.939	843.806	9.32251	-13.975	52.032	-13.008	148.218	132.996	17.9481	78	100	PASS	PASS	PASS	PASS	PASS	PASS	0	2781.95	3337	1325.8	81	225338
593	GAAAGAGACCGGTTCACTGTGA	080703_004s	NORMAL	NO	1	1	1	K	3	3	5	5	None	EAM195	mir-128b		TCACAGTGAACCGGTCTCTTTC	25				None	None	None	AUTO	DETECTED	853.772	890.403	9.20024	-7.74494	52.032	-13.008	147.345	140.1	20.7054	74	100	PASS	PASS	PASS	PASS	PASS	PASS	0	2391.67	2737	1606.58	89	212859
607	GAAAGAGACCGGTTCACTGTGA	080703_004s	NORMAL	NO	1	1	1	K	3	3	7	5	None	EAM195	mir-128b		TCACAGTGAACCGGTCTCTTTC	25				None	None	None	AUTO	DETECTED	854.457	936.715	7.15265	-5.21701	52.032	-13.008	141.813	123.506	25.877	78	100	PASS	PASS	PASS	PASS	PASS	PASS	0	2986.8	3338	1523.46	69	206089
736	GCAAGCCCAGACCGAAAAAAG	080703_004s	NORMAL	NO	1	1	1	N	4	2	2	1	None	EAM196	mir-129a		CTTTTTTCGGTCTGGGCTTGC	1				None	None	None	AUTO	LOW_SIGNAL	419.001	1173.71	0	0	39.024	-39.024	129	129	0	-1	100	PASS	PASS	PASS	FAIL	PASS	FAIL	0	60.5526	60.5	1.43661	76	4602
750	GCAAGCCCAGACCGAAAAAAG	080703_004s	NORMAL	NO	1	1	1	N	4	2	4	1	None	EAM196	mir-129a		CTTTTTTCGGTCTGGGCTTGC	1				None	None	None	AUTO	LOW_SIGNAL	419.843	1219.83	0	0	39.024	-39.024	129	129	0	-1	100	PASS	PASS	PASS	PASS	PASS	FAIL	0	60.5467	61	1.47312	75	4541
764	GCAAGCCCAGACCGAAAAAAG	080703_004s	NORMAL	NO	1	1	1	N	4	2	6	1	None	EAM196	mir-129a		CTTTTTTCGGTCTGGGCTTGC	1				None	None	None	AUTO	LOW_SIGNAL	420.686	1265.94	0	0	39.024	-39.024	129	129	0	-1	100	PASS	PASS	PASS	FAIL	PASS	FAIL	0	61.0519	61	1.32681	77	4701
778	GCAAGCCCAGACCGAAAAAAG	080703_004s	NORMAL	NO	1	1	1	N	4	2	8	1	None	EAM196	mir-129a		CTTTTTTCGGTCTGGGCTTGC	1				None	None	None	AUTO	LOW_SIGNAL	421.528	1312.06	0	0	39.024	-39.024	129	129	0	-1	100	PASS	PASS	PASS	PASS	PASS	FAIL	0	60.3247	60	1.50824	77	4645
288	GCAAGCCCAGACCGCAAAAAG	080703_004s	NORMAL	NO	1	1	1	F	2	2	2	1	None	EAM197	mir-129b		CTTTTTGCGGTCTGGGCTTGC	3				None	None	None	AUTO	DETECTED	409.489	475.79	1.63831	-14.9833	78.048	-104.064	157.282	121.197	18.9449	70	100	PASS	PASS	PASS	PASS	PASS	PASS	0	374.806	341	134.74	67	25112
302	GCAAGCCCAGACCGCAAAAAG	080703_004s	NORMAL	NO	1	1	1	F	2	2	4	1	None	EAM197	mir-129b		CTTTTTGCGGTCTGGGCTTGC	3				None	None	None	AUTO	DETECTED	410.413	522.793	2.69584	-3.46637	78.048	-104.064	141.06	121.322	12.8	71	100	PASS	PASS	PASS	PASS	PASS	PASS	0	319.687	296	118.524	67	21419
316	GCAAGCCCAGACCGCAAAAAG	080703_004s	NORMAL	NO	1	1	1	F	2	2	6	1	None	EAM197	mir-129b		CTTTTTGCGGTCTGGGCTTGC	3				None	None	None	AUTO	DETECTED	411.42	569.006	4.82838	-2.23734	78.048	-104.064	140.603	125.365	13.8728	68	100	PASS	PASS	PASS	PASS	PASS	PASS	0	355.577	321	144.383	71	25246
330	GCAAGCCCAGACCGCAAAAAG	080703_004s	NORMAL	NO	1	1	1	F	2	2	8	1	None	EAM197	mir-129b		CTTTTTGCGGTCTGGGCTTGC	3				None	None	None	AUTO	DETECTED	412.052	615.534	2.09284	3.10909	78.048	-104.064	137.201	126.14	13.8727	68	100	PASS	PASS	PASS	PASS	PASS	PASS	0	436.568	395.5	212.163	74	32306
740	GCCCTTTCATCATTGCACTG	080703_004s	NORMAL	NO	1	1	1	N	4	2	2	5	None	EAM198	mir-130b		CAGTGCAATGATGAAAGGGC	5				None	None	None	AUTO	DETECTED	511.792	1170.88	7.23125	-14.8166	39.024	-39.024	116.12	111.04	13.554	66	100	PASS	PASS	PASS	PASS	PASS	PASS	0	79.2105	80	6.32946	57	4515
754	GCCCTTTCATCATTGCACTG	080703_004s	NORMAL	NO	1	1	1	N	4	2	4	5	None	EAM198	mir-130b		CAGTGCAATGATGAAAGGGC	5				None	None	None	AUTO	DETECTED	512.669	1217.58	7.67983	-7.34241	39.024	-39.024	114.501	106.711	9.22777	67	100	PASS	PASS	PASS	PASS	PASS	PASS	0	89.5	90	7.25042	52	4654
768	GCCCTTTCATCATTGCACTG	080703_004s	NORMAL	NO	1	1	1	N	4	2	6	5	None	EAM198	mir-130b		CAGTGCAATGATGAAAGGGC	5				None	None	None	AUTO	DETECTED	513.515	1264.32	7.7235	0	39.024	-39.024	108.748	106.145	11.8335	67	100	PASS	PASS	PASS	PASS	PASS	PASS	0	135.788	132	31.0094	52	7061
782	GCCCTTTCATCATTGCACTG	080703_004s	NORMAL	NO	1	1	1	N	4	2	8	5	None	EAM198	mir-130b		CAGTGCAATGATGAAAGGGC	5				None	None	None	AUTO	TOO_SMALL	513.764	1310.38	0	0	39.024	-39.024	129	129	0	-1	100	PASS	PASS	PASS	FAIL	PASS	PASS	0	70.2162	61	43.3385	74	5196
292	ACGACCATGGCTGTAGACTGTTA	080703_004s	NORMAL	NO	1	1	1	F	2	2	2	5	None	EAM199	mir-132		TAACAGTCTACAGCCATGGTCGT	7				None	None	None	AUTO	DETECTED	502.305	473.638	9.18039	-21.0626	78.048	-104.064	132.175	130.038	19.2828	69	100	PASS	PASS	PASS	PASS	PASS	PASS	0	471.143	455	191.72	77	36278
306	ACGACCATGGCTGTAGACTGTTA	080703_004s	NORMAL	NO	1	1	1	F	2	2	4	5	None	EAM199	mir-132		TAACAGTCTACAGCCATGGTCGT	7				None	None	None	AUTO	DETECTED	502.795	520.51	4.59694	-11.2439	78.048	-104.064	135.172	134.058	16.4408	68	100	PASS	PASS	PASS	PASS	PASS	PASS	0	413.378	407	162.547	82	33897
320	ACGACCATGGCTGTAGACTGTTA	080703_004s	NORMAL	NO	1	1	1	F	2	2	6	5	None	EAM199	mir-132		TAACAGTCTACAGCCATGGTCGT	7				None	None	None	AUTO	DETECTED	504.144	567.167	11.1847	-4.24046	78.048	-104.064	139.876	129.898	12.312	67	100	PASS	PASS	PASS	PASS	PASS	PASS	0	363.082	358	135.196	73	26505
334	ACGACCATGGCTGTAGACTGTTA	080703_004s	NORMAL	NO	1	1	1	F	2	2	8	5	None	EAM199	mir-132		TAACAGTCTACAGCCATGGTCGT	7				None	None	None	AUTO	DETECTED	504.698	612.872	7.43173	-9.60515	78.048	-104.064	134.331	122.556	19.0536	68	100	PASS	PASS	PASS	PASS	PASS	PASS	0	363.217	373	102.88	69	25062
730	ACAGCTGGTTGAAGGGGACCAA	080703_004s	NORMAL	NO	1	1	1	N	4	2	1	2	None	EAM200	mir-133a-1		TTGGTCCCCTTCAACCAGCTGT	9				None	None	None	AUTO	DETECTED	441.677	1149.64	0	-7.58853	39.024	-39.024	111.988	107.099	14.513	65	100	PASS	PASS	PASS	PASS	PASS	PASS	0	74.6852	74	4.57567	54	4033
744	ACAGCTGGTTGAAGGGGACCAA	080703_004s	NORMAL	NO	1	1	1	N	4	2	3	2	None	EAM200	mir-133a-1		TTGGTCCCCTTCAACCAGCTGT	9				None	None	None	AUTO	DETECTED	442.43	1196.15	-0.665326	-2.56285	39.024	-39.024	107.455	94.5125	13.0425	74	100	PASS	PASS	PASS	PASS	PASS	PASS	0	82.3171	82	4.74046	41	3375
758	ACAGCTGGTTGAAGGGGACCAA	080703_004s	NORMAL	NO	1	1	1	N	4	2	5	2	None	EAM200	mir-133a-1		TTGGTCCCCTTCAACCAGCTGT	9				None	None	None	AUTO	DETECTED	443.47	1242.59	1.90825	1.63394	39.024	-39.024	115.178	115.178	10.1644	66	100	PASS	PASS	PASS	PASS	PASS	PASS	0	99.65	100	16.6945	60	5979
772	ACAGCTGGTTGAAGGGGACCAA	080703_004s	NORMAL	NO	1	1	1	N	4	2	7	2	None	EAM200	mir-133a-1		TTGGTCCCCTTCAACCAGCTGT	9				None	None	None	AUTO	DETECTED	444.12	1288.54	-0.601811	0	39.024	-39.024	119.927	112.943	13.8368	66	100	PASS	PASS	PASS	PASS	PASS	PASS	0	160.483	156	45.1377	58	9308
282	TAGCTGGTTGAAGGGGACCAA	080703_004s	NORMAL	NO	1	1	1	F	2	2	1	2	None	EAM201	mir-133b		TTGGTCCCCTTCAACCAGCTA	11				None	None	None	AUTO	DETECTED	432.095	451.929	1.22664	-19.9475	78.048	-104.064	131.109	121.266	8.67479	70	100	PASS	PASS	PASS	PASS	PASS	PASS	0	99.6522	97	13.8041	69	6876
296	TAGCTGGTTGAAGGGGACCAA	080703_004s	NORMAL	NO	1	1	1	F	2	2	3	2	None	EAM201	mir-133b		TTGGTCCCCTTCAACCAGCTA	11				None	None	None	AUTO	DETECTED	431.915	498.183	-12.0819	-18.1706	78.048	-104.064	133.893	118.001	11.3254	68	100	PASS	PASS	PASS	PASS	PASS	PASS	0	104.849	102	16.515	66	6920
310	TAGCTGGTTGAAGGGGACCAA	080703_004s	NORMAL	NO	1	1	1	F	2	2	5	2	None	EAM201	mir-133b		TTGGTCCCCTTCAACCAGCTA	11				None	None	None	AUTO	DETECTED	432.981	545.056	-9.16372	-8.35151	78.048	-104.064	130.73	112.366	8.8351	69	100	PASS	PASS	PASS	PASS	PASS	PASS	0	107.18	103	15.8929	61	6538
324	TAGCTGGTTGAAGGGGACCAA	080703_004s	NORMAL	NO	1	1	1	F	2	2	7	2	None	EAM201	mir-133b		TTGGTCCCCTTCAACCAGCTA	11				None	None	None	AUTO	DETECTED	433.548	591.042	-12.7512	-10.0569	78.048	-104.064	134.75	117.593	15.4302	68	100	PASS	PASS	PASS	PASS	PASS	PASS	0	113.59	109	16.5211	61	6929
848	TCCCTCTGGTCAACCAGTCACA	080703_004s	NORMAL	NO	1	1	1	P	4	4	2	1	None	EAM202	mir-134		TGTGACTGGTTGACCAGAGGGA	1				None	None	None	AUTO	DETECTED	1117.74	1164.56	0	-6.70725	130.08	13.008	135.692	132.471	15.3067	66	100	PASS	PASS	PASS	PASS	PASS	PASS	0	140.554	139	35.4082	83	11666
862	TCCCTCTGGTCAACCAGTCACA	080703_004s	NORMAL	NO	1	1	1	P	4	4	4	1	None	EAM202	mir-134		TGTGACTGGTTGACCAGAGGGA	1				None	None	None	AUTO	DETECTED	1118.57	1211.93	0	9.70995	130.08	13.008	135.237	128.035	12.7142	65	100	PASS	PASS	PASS	PASS	PASS	PASS	0	94.2763	97	13.3283	76	7165
876	TCCCTCTGGTCAACCAGTCACA	080703_004s	NORMAL	NO	1	1	1	P	4	4	6	1	None	EAM202	mir-134		TGTGACTGGTTGACCAGAGGGA	1				None	None	None	AUTO	DETECTED	1119.27	1258.39	-2.41042	14.0973	130.08	13.008	122.624	116.297	10.718	68	100	PASS	PASS	PASS	PASS	PASS	PASS	0	86.4355	86.5	5.24364	62	5359
890	TCCCTCTGGTCAACCAGTCACA	080703_004s	NORMAL	NO	1	1	1	P	4	4	8	1	None	EAM202	mir-134		TGTGACTGGTTGACCAGAGGGA	1				None	None	None	AUTO	DETECTED	1119.96	1304.36	-4.37623	12.1839	130.08	13.008	122.522	116.261	18.1676	65	100	PASS	PASS	PASS	PASS	PASS	PASS	0	76.6452	77	4.45781	62	4752
400	TTCACATAGGAATAAAAAGCCATA	080703_004s	NORMAL	NO	1	1	1	H	2	4	2	1	None	EAM203	mir-135a		TATGGCTTTTTATTCCTATGTGAA	3				None	None	None	AUTO	DETECTED	1107.86	470.914	-3.4616	-5.07927	169.104	-13.008	147.438	132.55	13.1952	68	100	PASS	PASS	PASS	PASS	PASS	PASS	0	179.659	178	47.2156	82	14732
414	TTCACATAGGAATAAAAAGCCATA	080703_004s	NORMAL	NO	1	1	1	H	2	4	4	1	None	EAM203	mir-135a		TATGGCTTTTTATTCCTATGTGAA	3				None	None	None	AUTO	DETECTED	1108.51	517.405	-6.00699	0	169.104	-13.008	139.492	132.12	12.8106	69	100	PASS	PASS	PASS	PASS	PASS	PASS	0	161.366	167.5	40.0856	82	13232
428	TTCACATAGGAATAAAAAGCCATA	080703_004s	NORMAL	NO	1	1	1	H	2	4	6	1	None	EAM203	mir-135a		TATGGCTTTTTATTCCTATGTGAA	3				None	None	None	AUTO	DETECTED	1109.66	563.646	-2.06267	1.37432	169.104	-13.008	144.739	133.728	11.6355	68	100	PASS	PASS	PASS	PASS	PASS	PASS	0	163.675	169	42.8159	83	13585
442	TTCACATAGGAATAAAAAGCCATA	080703_004s	NORMAL	NO	1	1	1	H	2	4	8	1	None	EAM203	mir-135a		TATGGCTTTTTATTCCTATGTGAA	3				None	None	None	AUTO	DETECTED	1110.05	610.355	-7.84577	9.07241	169.104	-13.008	132.488	121.525	11.5656	67	100	PASS	PASS	PASS	PASS	PASS	PASS	0	204.849	203.5	54.724	66	13520
852	ATCACATAGGAATAAAAAGCCATA	080703_004s	NORMAL	NO	1	1	1	P	4	4	2	5	None	EAM204	mir-135b		TATGGCTTTTTATTCCTATGTGAT	5				None	None	None	AUTO	DETECTED	1210.41	1162.55	5.36072	-10.8342	130.08	13.008	140.083	135.442	10.4	66	100	PASS	PASS	PASS	PASS	PASS	PASS	0	208.686	212.5	79.7976	86	17947
866	ATCACATAGGAATAAAAAGCCATA	080703_004s	NORMAL	NO	1	1	1	P	4	4	4	5	None	EAM204	mir-135b		TATGGCTTTTTATTCCTATGTGAT	5				None	None	None	AUTO	DETECTED	1211.18	1208.9	4.33494	-7.79178	130.08	13.008	132.901	125.228	8.67479	67	100	PASS	PASS	PASS	PASS	PASS	PASS	0	138.686	139	22.6809	70	9708
880	ATCACATAGGAATAAAAAGCCATA	080703_004s	NORMAL	NO	1	1	1	P	4	4	6	5	None	EAM204	mir-135b		TATGGCTTTTTATTCCTATGTGAT	5				None	None	None	AUTO	DETECTED	1212.06	1255.35	4.80178	-3.55687	130.08	13.008	126.837	123.281	11.5904	65	100	PASS	PASS	PASS	PASS	PASS	PASS	0	121.353	126	20.4098	68	8252
894	ATCACATAGGAATAAAAAGCCATA	080703_004s	NORMAL	NO	1	1	1	P	4	4	8	5	None	EAM204	mir-135b		TATGGCTTTTTATTCCTATGTGAT	5				None	None	None	AUTO	DETECTED	1212.64	1302.11	0	4.8256	130.08	13.008	126.566	122.612	18.5543	67	100	PASS	PASS	PASS	PASS	PASS	PASS	0	113.464	119	20.0504	69	7829
404	GATTCACAACACCAGCT	080703_004s	NORMAL	NO	1	1	1	H	2	4	2	5	None	EAM205	mir-138-2		AGCTGGTGTTGTGAATC	7				None	None	None	AUTO	DETECTED	1200.77	467.963	5.24322	-21.5441	169.104	-13.008	168.92	152.255	11.5663	81	100	PASS	PASS	PASS	FAIL	PASS	PASS	0	4231.25	2422	5147.7	107	452744
418	GATTCACAACACCAGCT	080703_004s	NORMAL	NO	1	1	1	H	2	4	4	5	None	EAM205	mir-138-2		AGCTGGTGTTGTGAATC	7				None	None	None	AUTO	DETECTED	1202	514.958	10.3054	-10.1434	169.104	-13.008	143.088	143.088	8.50762	84	100	PASS	PASS	PASS	FAIL	PASS	PASS	0	4824.17	2997	5056.52	97	467944
432	GATTCACAACACCAGCT	080703_004s	NORMAL	NO	1	1	1	H	2	4	6	5	None	EAM205	mir-138-2		AGCTGGTGTTGTGAATC	7				None	None	None	AUTO	DETECTED	1202.86	561.896	10.5372	0	169.104	-13.008	150.654	145.393	15.3504	81	100	PASS	PASS	PASS	PASS	PASS	PASS	0	4097.14	2967	3949.59	98	401520
446	GATTCACAACACCAGCT	080703_004s	NORMAL	NO	1	1	1	H	2	4	8	5	None	EAM205	mir-138-2		AGCTGGTGTTGTGAATC	7				None	None	None	AUTO	DETECTED	1204.06	608.133	15.1612	2.08728	169.104	-13.008	160.885	152.908	9.83831	81	100	PASS	PASS	PASS	FAIL	PASS	PASS	0	4050.99	2908	4013.88	106	429405
842	AGACACGTGCACTGTAGA	080703_004s	NORMAL	NO	1	1	1	P	4	4	1	2	None	EAM206	mir-139		TCTACAGTGCACGTGTCT	9				None	None	None	AUTO	DETECTED	1140.24	1141.5	-2.19605	0	130.08	13.008	130.08	130.08	14.0396	65	100	PASS	PASS	PASS	PASS	PASS	PASS	0	197.012	207	65.3174	80	15761
856	AGACACGTGCACTGTAGA	080703_004s	NORMAL	NO	1	1	1	P	4	4	3	2	None	EAM206	mir-139		TCTACAGTGCACGTGTCT	9				None	None	None	AUTO	DETECTED	1140.85	1188.07	-5.2321	4.71762	130.08	13.008	132.343	124.358	8.67479	67	100	PASS	PASS	PASS	PASS	PASS	PASS	0	141.667	150	26.7827	69	9775
870	AGACACGTGCACTGTAGA	080703_004s	NORMAL	NO	1	1	1	P	4	4	5	2	None	EAM206	mir-139		TCTACAGTGCACGTGTCT	9				None	None	None	AUTO	DETECTED	1141.84	1234.63	-3.23295	10.5071	130.08	13.008	143.249	117.583	18.4777	66	100	PASS	PASS	PASS	PASS	PASS	PASS	0	111.554	114	19.993	65	7251
884	AGACACGTGCACTGTAGA	080703_004s	NORMAL	NO	1	1	1	P	4	4	7	2	None	EAM206	mir-139		TCTACAGTGCACGTGTCT	9				None	None	None	AUTO	DETECTED	1142.21	1280.34	-9.4416	5.14794	130.08	13.008	123.21	118.412	13.4409	67	100	PASS	PASS	PASS	PASS	PASS	PASS	0	97.3846	98	11.0915	65	6330
394	CTACCATAGGGTAAAACCACT	080703_004s	NORMAL	NO	1	1	1	H	2	4	1	2	None	EAM207	mir-140		AGTGGTTTTACCCTATGGTAG	11				None	None	None	AUTO	DETECTED	1130.54	446.542	-2.9376	-16.6875	169.104	-13.008	140.381	129.095	11.6355	69	100	PASS	PASS	PASS	PASS	PASS	PASS	0	306.696	324	82.6344	79	24229
408	CTACCATAGGGTAAAACCACT	080703_004s	NORMAL	NO	1	1	1	H	2	4	3	2	None	EAM207	mir-140		AGTGGTTTTACCCTATGGTAG	11				None	None	None	AUTO	DETECTED	1131.11	493.171	-6.48018	-10.0379	169.104	-13.008	131.004	119.032	16.5521	76	100	PASS	PASS	PASS	PASS	PASS	PASS	0	322.182	326.5	54.9735	66	21264
422	CTACCATAGGGTAAAACCACT	080703_004s	NORMAL	NO	1	1	1	H	2	4	5	2	None	EAM207	mir-140		AGTGGTTTTACCCTATGGTAG	11				None	None	None	AUTO	DETECTED	1132	540.033	-5.88631	0	169.104	-13.008	144.748	122.042	19.0779	70	100	PASS	PASS	PASS	PASS	PASS	PASS	0	302.435	315	96.4277	69	20868
436	CTACCATAGGGTAAAACCACT	080703_004s	NORMAL	NO	1	1	1	H	2	4	7	2	None	EAM207	mir-140		AGTGGTTTTACCCTATGGTAG	11				None	None	None	AUTO	DETECTED	1132.81	586.456	-6.29281	3.61325	169.104	-13.008	135.728	129.108	15.3067	68	100	PASS	PASS	PASS	PASS	PASS	PASS	0	336.203	365.5	102.684	74	24879
737	CCATCTTTACCAGACAGTGTT	080703_004s	NORMAL	NO	1	1	1	N	4	2	2	2	None	EAM208	mir-141		AACACTGTCTGGTAAAGATGG	1				None	None	None	AUTO	LOW_SIGNAL	442.06	1173.29	0	0	39.024	-39.024	129	129	0	-1	100	PASS	PASS	PASS	PASS	PASS	FAIL	0	60.2329	60	1.253	73	4397
751	CCATCTTTACCAGACAGTGTT	080703_004s	NORMAL	NO	1	1	1	N	4	2	4	2	None	EAM208	mir-141		AACACTGTCTGGTAAAGATGG	1				None	None	None	AUTO	LOW_SIGNAL	442.902	1219.4	0	0	39.024	-39.024	129	129	0	-1	100	PASS	PASS	PASS	PASS	PASS	FAIL	0	60.36	60	1.15828	75	4527
765	CCATCTTTACCAGACAGTGTT	080703_004s	NORMAL	NO	1	1	1	N	4	2	6	2	None	EAM208	mir-141		AACACTGTCTGGTAAAGATGG	1				None	None	None	AUTO	LOW_SIGNAL	443.745	1265.52	0	0	39.024	-39.024	129	129	0	-1	100	PASS	PASS	PASS	FAIL	PASS	FAIL	0	61.359	61	1.10459	78	4786
779	CCATCTTTACCAGACAGTGTT	080703_004s	NORMAL	NO	1	1	1	N	4	2	8	2	None	EAM208	mir-141		AACACTGTCTGGTAAAGATGG	1				None	None	None	AUTO	LOW_SIGNAL	444.587	1311.64	0	0	39.024	-39.024	129	129	0	-1	100	PASS	PASS	PASS	PASS	PASS	FAIL	0	60.6795	61	1.45489	78	4733
741	GTAGTGCTTTCTACTTTATG	080703_004s	NORMAL	NO	1	1	1	N	4	2	2	6	None	EAM209	mir-142		CATAAAGTAGAAAGCACTAC	#REF!				None	None	None	AUTO	DETECTED	535.484	1170.91	15.4645	-8.97158	39.024	-39.024	115.673	106.607	17.1589	67	100	PASS	PASS	PASS	PASS	PASS	PASS	0	126.648	133	27.5374	54	6839
755	GTAGTGCTTTCTACTTTATG	080703_004s	NORMAL	NO	1	1	1	N	4	2	4	6	None	EAM209	mir-142		CATAAAGTAGAAAGCACTAC	#REF!				None	None	None	AUTO	DETECTED	536.529	1217.44	18.1019	-3.62833	39.024	-39.024	116.347	110.53	8.54429	66	100	PASS	PASS	PASS	PASS	PASS	PASS	0	133.296	139	33.5225	54	7198
769	GTAGTGCTTTCTACTTTATG	080703_004s	NORMAL	NO	1	1	1	N	4	2	6	6	None	EAM209	mir-142		CATAAAGTAGAAAGCACTAC	#REF!				None	None	None	AUTO	DETECTED	537.129	1263.74	14.9373	0	39.024	-39.024	118.287	106.676	11.2574	66	100	PASS	PASS	PASS	PASS	PASS	PASS	0	182.038	185	51.4019	52	9466
783	GTAGTGCTTTCTACTTTATG	080703_004s	NORMAL	NO	1	1	1	N	4	2	8	6	None	EAM209	mir-142		CATAAAGTAGAAAGCACTAC	#REF!				None	None	None	AUTO	DETECTED	538.341	1310.37	19.7438	5.38295	39.024	-39.024	115.775	110.922	17.1364	66	100	PASS	PASS	PASS	PASS	PASS	PASS	0	219.836	235	80.4333	55	12091
289	tgAGCTACAGTGCTTCATCTCA	080703_004s	NORMAL	NO	1	1	1	F	2	2	2	2	None	EAM210	mir-143		TGAGATGAAGCACTGTAGCTca	3				None	None	None	AUTO	DETECTED	432.948	475.971	6.84341	-7.14987	78.048	-104.064	133.926	128.872	8.58828	76	100	PASS	PASS	PASS	PASS	PASS	PASS	0	750.083	719	276.507	72	54006
303	tgAGCTACAGTGCTTCATCTCA	080703_004s	NORMAL	NO	1	1	1	F	2	2	4	2	None	EAM210	mir-143		TGAGATGAAGCACTGTAGCTca	3				None	None	None	AUTO	DETECTED	433.427	522.198	2.11269	-5.73308	78.048	-104.064	139.643	133.853	16.7325	69	100	PASS	PASS	PASS	PASS	PASS	PASS	0	674.506	684	320.996	83	55984
317	tgAGCTACAGTGCTTCATCTCA	080703_004s	NORMAL	NO	1	1	1	F	2	2	6	2	None	EAM210	mir-143		TGAGATGAAGCACTGTAGCTca	3				None	None	None	AUTO	DETECTED	434.556	568.983	5.84066	2.94871	78.048	-104.064	136.817	126.574	11.3138	76	100	PASS	PASS	PASS	PASS	PASS	PASS	0	794.108	765.5	334.039	74	58764
331	tgAGCTACAGTGCTTCATCTCA	080703_004s	NORMAL	NO	1	1	1	F	2	2	8	2	None	EAM210	mir-143		TGAGATGAAGCACTGTAGCTca	3				None	None	None	AUTO	DETECTED	435.211	615.056	3.40047	2.35802	78.048	-104.064	133.381	126.501	15.3067	68	100	PASS	PASS	PASS	PASS	PASS	PASS	0	899.817	888	347.889	71	63887
293	CTAGTACATCATCTATACTGTA	080703_004s	NORMAL	NO	1	1	1	F	2	2	2	6	None	EAM211	mir-144		TACAGTATAGATGATGTACTAG	#REF!				None	None	None	AUTO	DETECTED	525.976	473.122	17.1429	-22.2952	78.048	-104.064	130.034	112.324	12.9261	68	100	PASS	PASS	PASS	PASS	PASS	PASS	0	131.8	140.5	27.3302	60	7908
307	CTAGTACATCATCTATACTGTA	080703_004s	NORMAL	NO	1	1	1	F	2	2	4	6	None	EAM211	mir-144		TACAGTATAGATGATGTACTAG	#REF!				None	None	None	AUTO	DETECTED	526.253	520.24	9.7949	-9.28043	78.048	-104.064	123.403	119.228	14.4889	69	100	PASS	PASS	PASS	PASS	PASS	PASS	0	131.844	140	24.9903	64	8438
321	CTAGTACATCATCTATACTGTA	080703_004s	NORMAL	NO	1	1	1	F	2	2	6	6	None	EAM211	mir-144		TACAGTATAGATGATGTACTAG	#REF!				None	None	None	AUTO	DETECTED	527.473	567.068	14.7015	0	78.048	-104.064	122.693	118.915	19.1303	68	100	PASS	PASS	PASS	PASS	PASS	PASS	0	129.921	137	29.3594	63	8185
335	CTAGTACATCATCTATACTGTA	080703_004s	NORMAL	NO	1	1	1	F	2	2	8	6	None	EAM211	mir-144		TACAGTATAGATGATGTACTAG	#REF!				None	None	None	AUTO	DETECTED	528.197	613.118	13.166	-0.920977	78.048	-104.064	122.687	111.445	11.9482	72	100	PASS	PASS	PASS	FAIL	PASS	FAIL	0	148.431	156	30.4873	58	8609
731	AAGGGATTCCTGGGAAAACTGGAC	080703_004s	NORMAL	NO	1	1	1	N	4	2	1	3	None	EAM212	mir-145		GTCCAGTTTTCCCAGGAATCCCTT	#REF!				None	None	None	AUTO	DETECTED	465.083	1149.31	5.02091	-6.52623	39.024	-39.024	117.912	105.198	16.4203	68	100	PASS	PASS	PASS	PASS	PASS	PASS	0	168.941	164	45.0983	51	8616
745	AAGGGATTCCTGGGAAAACTGGAC	080703_004s	NORMAL	NO	1	1	1	N	4	2	3	3	None	EAM212	mir-145		GTCCAGTTTTCCCAGGAATCCCTT	#REF!				None	None	None	AUTO	DETECTED	465.913	1195.74	4.85815	-2.40565	39.024	-39.024	127.505	115.16	13.4409	67	100	PASS	PASS	PASS	PASS	PASS	PASS	0	220.429	227	71.1436	63	13887
759	AAGGGATTCCTGGGAAAACTGGAC	080703_004s	NORMAL	NO	1	1	1	N	4	2	5	3	None	EAM212	mir-145		GTCCAGTTTTCCCAGGAATCCCTT	#REF!				None	None	None	AUTO	DETECTED	466.871	1242.54	6.36188	6.50559	39.024	-39.024	118.469	106.299	19.7466	67	100	PASS	PASS	PASS	PASS	PASS	PASS	0	387.642	384	131.902	53	20545
773	AAGGGATTCCTGGGAAAACTGGAC	080703_004s	NORMAL	NO	1	1	1	N	4	2	7	3	None	EAM212	mir-145		GTCCAGTTTTCCCAGGAATCCCTT	#REF!				None	None	None	AUTO	DETECTED	467.556	1288.35	4.31192	2.40089	39.024	-39.024	123.39	115.418	13.8368	67	100	PASS	PASS	PASS	PASS	PASS	PASS	0	733.233	752.5	319.836	60	43994
283	AAACCCATGGAATTCAGTTCTCA	080703_004s	NORMAL	NO	1	1	1	F	2	2	1	3	None	EAM213	mir-146		TGAGAACTGAATTCCATGGGTTT	#REF!				None	None	None	AUTO	DETECTED	455.813	451.599	9.79689	-18.7518	78.048	-104.064	166.948	157.377	15.0864	78	100	PASS	PASS	PASS	PASS	PASS	PASS	0	3164.35	3874	2165.72	116	367065
297	AAACCCATGGAATTCAGTTCTCA	080703_004s	NORMAL	NO	1	1	1	F	2	2	3	3	None	EAM213	mir-146		TGAGAACTGAATTCCATGGGTTT	#REF!				None	None	None	AUTO	DETECTED	456.618	498.097	9.30464	-13.8131	78.048	-104.064	166.454	142.199	15.3164	75	100	PASS	PASS	PASS	PASS	PASS	PASS	0	3362.53	4226.5	1900.73	96	322803
311	AAACCCATGGAATTCAGTTCTCA	080703_004s	NORMAL	NO	1	1	1	F	2	2	5	3	None	EAM213	mir-146		TGAGAACTGAATTCCATGGGTTT	#REF!				None	None	None	AUTO	DETECTED	457.374	544.788	8.1824	-6.34839	78.048	-104.064	149.338	148.082	15.3504	78	100	PASS	PASS	PASS	PASS	PASS	PASS	0	3429.92	4462.5	2174.92	100	342992
325	AAACCCATGGAATTCAGTTCTCA	080703_004s	NORMAL	NO	1	1	1	F	2	2	7	3	None	EAM213	mir-146		TGAGAACTGAATTCCATGGGTTT	#REF!				None	None	None	AUTO	DETECTED	457.991	591.698	5.25592	3.95782	78.048	-104.064	143.872	143.672	16.9203	76	100	PASS	PASS	PASS	PASS	PASS	PASS	0	3733.9	4637	2790.59	97	362188
849	ACAAAGTTCTGTAGTGCACTGA	080703_004s	NORMAL	NO	1	1	1	P	4	4	2	2	None	EAM214	mir-148a		TCAGTGCACTACAGAACTTTGT	1				None	None	None	AUTO	DETECTED	1141.22	1164.57	5.10507	0	130.08	13.008	147.167	137.928	18.8772	67	100	PASS	PASS	PASS	PASS	PASS	PASS	0	131.988	133	37.4018	87	11483
863	ACAAAGTTCTGTAGTGCACTGA	080703_004s	NORMAL	NO	1	1	1	P	4	4	4	2	None	EAM214	mir-148a		TCAGTGCACTACAGAACTTTGT	1				None	None	None	AUTO	DETECTED	1141.88	1211.12	2.70259	4.63029	130.08	13.008	117.072	117.072	7.39626	66	100	PASS	PASS	PASS	PASS	PASS	PASS	0	106.708	109	14.935	65	6936
877	ACAAAGTTCTGTAGTGCACTGA	080703_004s	NORMAL	NO	1	1	1	P	4	4	6	2	None	EAM214	mir-148a		TCAGTGCACTACAGAACTTTGT	1				None	None	None	AUTO	DETECTED	1142.74	1258	3.02652	14.499	130.08	13.008	117.072	117.072	7.50784	66	100	PASS	PASS	PASS	PASS	PASS	PASS	0	92.8615	96	11.6805	65	6036
891	ACAAAGTTCTGTAGTGCACTGA	080703_004s	NORMAL	NO	1	1	1	P	4	4	8	2	None	EAM214	mir-148a		TCAGTGCACTACAGAACTTTGT	1				None	None	None	AUTO	DETECTED	1143.47	1303.94	1.55613	12.1855	130.08	13.008	122.207	114.131	11.7635	67	100	PASS	PASS	PASS	PASS	PASS	PASS	0	87.4333	90	9.92065	60	5246
401	ACAAAGTTCTGTGATGCACTGA	080703_004s	NORMAL	NO	1	1	1	H	2	4	2	2	None	EAM215	mir-148b		TCAGTGCATCACAGAACTTTGT	3				None	None	None	AUTO	DETECTED	1131.06	470.742	-1.73239	-1.83362	169.104	-13.008	151.083	132.607	16.7567	69	100	PASS	PASS	PASS	PASS	PASS	PASS	0	201.291	210	58.1281	79	15902
415	ACAAAGTTCTGTGATGCACTGA	080703_004s	NORMAL	NO	1	1	1	H	2	4	4	2	None	EAM215	mir-148b		TCAGTGCATCACAGAACTTTGT	3				None	None	None	AUTO	DETECTED	1131.88	517.368	-1.90706	4.77399	169.104	-13.008	134.348	121.396	12.5122	70	100	PASS	PASS	PASS	PASS	PASS	PASS	0	192.433	206	48.6064	67	12893
429	ACAAAGTTCTGTGATGCACTGA	080703_004s	NORMAL	NO	1	1	1	H	2	4	6	2	None	EAM215	mir-148b		TCAGTGCATCACAGAACTTTGT	3				None	None	None	AUTO	DETECTED	1132.85	563.886	0	9.98307	169.104	-13.008	135.597	125.986	16.3479	68	100	PASS	PASS	PASS	PASS	PASS	PASS	0	188.07	199	58.7353	71	13353
443	ACAAAGTTCTGTGATGCACTGA	080703_004s	NORMAL	NO	1	1	1	H	2	4	8	2	None	EAM215	mir-148b		TCAGTGCATCACAGAACTTTGT	3				None	None	None	AUTO	DETECTED	1133.5	610	-2.81215	9.92908	169.104	-13.008	117.072	104.064	7.46493	67	100	PASS	PASS	PASS	PASS	PASS	PASS	0	209.604	224.5	47.0372	48	10061
853	GGAGTGAAGACACGGAGCCAGA	080703_004s	NORMAL	NO	1	1	1	P	4	4	2	6	None	EAM216	mir-149		TCTGGCTCCGTGTCTTCACTCC	5				None	None	None	AUTO	DETECTED	1233.85	1162.33	10.2038	-8.2999	130.08	13.008	162.606	133.677	14.5862	67	100	PASS	PASS	PASS	PASS	PASS	PASS	0	278.049	261.5	87.1489	82	22800
867	GGAGTGAAGACACGGAGCCAGA	080703_004s	NORMAL	NO	1	1	1	P	4	4	4	6	None	EAM216	mir-149		TCTGGCTCCGTGTCTTCACTCC	5				None	None	None	AUTO	DETECTED	1235	1209	14.2545	0	130.08	13.008	117.072	117.072	7.35432	67	100	PASS	PASS	PASS	PASS	PASS	PASS	0	152.551	142	41.5096	69	10526
881	GGAGTGAAGACACGGAGCCAGA	080703_004s	NORMAL	NO	1	1	1	P	4	4	6	6	None	EAM216	mir-149		TCTGGCTCCGTGTCTTCACTCC	5				None	None	None	AUTO	DETECTED	1235.53	1255.09	10.1419	0	130.08	13.008	117.584	104.751	10.293	67	100	PASS	PASS	PASS	PASS	PASS	PASS	0	122.058	121.5	15.538	52	6347
895	GGAGTGAAGACACGGAGCCAGA	080703_004s	NORMAL	NO	1	1	1	P	4	4	8	6	None	EAM216	mir-149		TCTGGCTCCGTGTCTTCACTCC	5				None	None	None	AUTO	DETECTED	1236.26	1301.87	8.67941	7.20267	130.08	13.008	120.763	119.879	13.0211	67	100	PASS	PASS	PASS	PASS	PASS	PASS	0	99.3788	101	13.5133	66	6559
405	ACACTGGTACAAGGGTTGGGAGA	080703_004s	NORMAL	NO	1	1	1	H	2	4	2	6	None	EAM217	mir-150		TCTCCCAACCCTTGTACCAGTGT	7				None	None	None	AUTO	DETECTED	1224.28	468.378	11.0739	-10.677	169.104	-13.008	144.968	133.836	9.35722	70	100	PASS	PASS	PASS	PASS	PASS	PASS	0	171.244	157.5	58.1903	82	14042
419	ACACTGGTACAAGGGTTGGGAGA	080703_004s	NORMAL	NO	1	1	1	H	2	4	4	6	None	EAM217	mir-150		TCTCCCAACCCTTGTACCAGTGT	7				None	None	None	AUTO	DETECTED	1225.01	514.94	9.60991	-4.89864	169.104	-13.008	143.422	119.029	14.0396	71	100	PASS	PASS	PASS	PASS	PASS	PASS	0	165.449	151	41.1752	69	11416
433	ACACTGGTACAAGGGTTGGGAGA	080703_004s	NORMAL	NO	1	1	1	H	2	4	6	6	None	EAM217	mir-150		TCTCCCAACCCTTGTACCAGTGT	7				None	None	None	AUTO	DETECTED	1225.94	561.707	10.7945	3.55608	169.104	-13.008	132.011	123.364	12.9261	71	100	PASS	PASS	PASS	PASS	PASS	PASS	0	171.329	160	54.9716	70	11993
447	ACACTGGTACAAGGGTTGGGAGA	080703_004s	NORMAL	NO	1	1	1	H	2	4	8	6	None	EAM217	mir-150		TCTCCCAACCCTTGTACCAGTGT	7				None	None	None	AUTO	DETECTED	1226.32	608.132	4.73668	7.54327	169.104	-13.008	128.113	116.201	11.9483	70	100	PASS	PASS	PASS	PASS	PASS	PASS	0	213.141	203.5	82.0199	64	13641
843	CCAAGTTCTGTCATGCACTGA	080703_004s	NORMAL	NO	1	1	1	P	4	4	1	3	None	EAM218	mir-152		TCAGTGCATGACAGAACTTGG	9				None	None	None	AUTO	DETECTED	1163.83	1140.96	4.7605	-2.70894	130.08	13.008	135.428	128.318	12.5122	66	100	PASS	PASS	PASS	PASS	PASS	PASS	0	130.88	126	23.9261	75	9816
857	CCAAGTTCTGTCATGCACTGA	080703_004s	NORMAL	NO	1	1	1	P	4	4	3	3	None	EAM218	mir-152		TCAGTGCATGACAGAACTTGG	9				None	None	None	AUTO	DETECTED	1164.42	1187.58	1.51961	3.76489	130.08	13.008	130.08	130.08	14.0396	67	100	PASS	PASS	PASS	PASS	PASS	PASS	0	92.2532	92	11.6481	79	7288
871	CCAAGTTCTGTCATGCACTGA	080703_004s	NORMAL	NO	1	1	1	P	4	4	5	3	None	EAM218	mir-152		TCAGTGCATGACAGAACTTGG	9				None	None	None	AUTO	DETECTED	1165.56	1234.13	5.37183	9.42254	130.08	13.008	132.18	120.716	14.3203	67	100	PASS	PASS	PASS	PASS	PASS	PASS	0	82.9403	82	10.1845	67	5557
885	CCAAGTTCTGTCATGCACTGA	080703_004s	NORMAL	NO	1	1	1	P	4	4	7	3	None	EAM218	mir-152		TCAGTGCATGACAGAACTTGG	9				None	None	None	AUTO	DETECTED	1165.81	1279.93	-2.3739	5.24798	130.08	13.008	117.759	117.392	20.6758	67	100	PASS	PASS	PASS	PASS	PASS	PASS	0	77.5606	76	11.7619	66	5119
395	TCACTTTTGTGACTATGCAA	080703_004s	NORMAL	NO	1	1	1	H	2	4	1	3	None	EAM219	mir-153-1		TTGCATAGTCACAAAAGTGA	11				None	None	None	AUTO	DETECTED	1153.96	446.335	1.72445	-13.8921	169.104	-13.008	132.512	126.173	12.7142	71	100	PASS	PASS	PASS	PASS	PASS	PASS	0	93.7808	97	11.6264	73	6846
409	TCACTTTTGTGACTATGCAA	080703_004s	NORMAL	NO	1	1	1	H	2	4	3	3	None	EAM219	mir-153-1		TTGCATAGTCACAAAAGTGA	11				None	None	None	AUTO	DETECTED	1154.86	492.946	2.50728	-7.48293	169.104	-13.008	129.04	124.16	13.8215	70	100	PASS	PASS	PASS	PASS	PASS	PASS	0	94.029	97	16.2643	69	6488
423	TCACTTTTGTGACTATGCAA	080703_004s	NORMAL	NO	1	1	1	H	2	4	5	3	None	EAM219	mir-153-1		TTGCATAGTCACAAAAGTGA	11				None	None	None	AUTO	DETECTED	1155.51	539.486	0	-1.98883	169.104	-13.008	128.773	110.376	12.11	71	100	PASS	PASS	PASS	PASS	PASS	PASS	0	100	100	12.1478	52	5200
437	TCACTTTTGTGACTATGCAA	080703_004s	NORMAL	NO	1	1	1	H	2	4	7	3	None	EAM219	mir-153-1		TTGCATAGTCACAAAAGTGA	11				None	None	None	AUTO	DETECTED	1156.45	586.355	0	7.78225	169.104	-13.008	110.586	101.498	14.513	77	100	PASS	PASS	PASS	PASS	PASS	PASS	0	114.454	117.5	16.037	44	5036
738	CGAAGGCAACACGGATAACCTA	080703_004s	NORMAL	NO	1	1	1	N	4	2	2	3	None	EAM220	mir-154		TAGGTTATCCGTGTTGCCTTCG	1				None	None	None	AUTO	DETECTED	465.471	1172.56	4.57829	-3.99831	39.024	-39.024	116.347	110.53	8.54429	74	100	PASS	PASS	PASS	PASS	PASS	PASS	0	588.222	630.5	177.162	54	31764
752	CGAAGGCAACACGGATAACCTA	080703_004s	NORMAL	NO	1	1	1	N	4	2	4	3	None	EAM220	mir-154		TAGGTTATCCGTGTTGCCTTCG	1				None	None	None	AUTO	DETECTED	466.311	1219.34	4.54891	4.60488	39.024	-39.024	121.224	111.399	20.8736	67	100	PASS	PASS	PASS	PASS	PASS	PASS	0	819.891	880	302.14	55	45094
766	CGAAGGCAACACGGATAACCTA	080703_004s	NORMAL	NO	1	1	1	N	4	2	6	3	None	EAM220	mir-154		TAGGTTATCCGTGTTGCCTTCG	1				None	None	None	AUTO	DETECTED	467.148	1265.63	4.47825	6.82952	39.024	-39.024	120.324	107.378	13.8368	71	100	PASS	PASS	PASS	PASS	PASS	PASS	0	1468.46	1567.5	614.76	54	79297
780	CGAAGGCAACACGGATAACCTA	080703_004s	NORMAL	NO	1	1	1	N	4	2	8	3	None	EAM220	mir-154		TAGGTTATCCGTGTTGCCTTCG	1				None	None	None	AUTO	DETECTED	468.091	1311.92	5.78588	9.11767	39.024	-39.024	132.64	125.43	21.7842	68	100	PASS	PASS	PASS	PASS	PASS	PASS	0	2048.91	2406	1258.21	69	141375
290	CCCCTATCACAATTAGCATTAA	080703_004s	NORMAL	NO	1	1	1	F	2	2	2	3	None	EAM221	mir-155		TTAATGCTAATTGTGATAGGGG	3				None	None	None	AUTO	DETECTED	455.636	476.364	2.0198	3.43381	78.048	-104.064	104.064	104.064	7.5728	72	100	PASS	PASS	PASS	PASS	PASS	PASS	0	74.8269	74	4.24597	52	3891
304	CCCCTATCACAATTAGCATTAA	080703_004s	NORMAL	NO	1	1	1	F	2	2	4	3	None	EAM221	mir-155		TTAATGCTAATTGTGATAGGGG	3				None	None	None	AUTO	DETECTED	456.664	522.911	4.43339	9.0216	78.048	-104.064	119.387	115.041	16.5489	69	100	PASS	PASS	PASS	PASS	PASS	PASS	0	76.4426	76	4.99841	61	4663
318	CCCCTATCACAATTAGCATTAA	080703_004s	NORMAL	NO	1	1	1	F	2	2	6	3	None	EAM221	mir-155		TTAATGCTAATTGTGATAGGGG	3				None	None	None	AUTO	DETECTED	457.838	569.317	8.74094	12.7698	78.048	-104.064	120.735	109.282	18.0601	69	100	PASS	PASS	PASS	PASS	PASS	PASS	0	74.9821	75	5.30691	56	4199
332	CCCCTATCACAATTAGCATTAA	080703_004s	NORMAL	NO	1	1	1	F	2	2	8	3	None	EAM221	mir-155		TTAATGCTAATTGTGATAGGGG	3				None	None	None	AUTO	DETECTED	458.399	615.833	5.07252	17.9551	78.048	-104.064	122.292	110.387	12.8699	68	100	PASS	PASS	PASS	PASS	PASS	PASS	0	82.2241	80	10.8435	58	4769
294	CACAAACCATTATGTGCTGCTA	080703_004s	NORMAL	NO	1	1	1	F	2	2	2	7	None	EAM222	mir-15a-1		TAGCAGCACATAATGGTTTGTG	#REF!				None	None	None	AUTO	DETECTED	548.667	472.802	12.3585	-20.976	78.048	-104.064	139.851	133.869	11.6355	69	100	PASS	PASS	PASS	PASS	PASS	PASS	0	626.366	628	249.651	82	51362
308	CACAAACCATTATGTGCTGCTA	080703_004s	NORMAL	NO	1	1	1	F	2	2	4	7	None	EAM222	mir-15a-1		TAGCAGCACATAATGGTTTGTG	#REF!				None	None	None	AUTO	DETECTED	549.5	519.268	12.2395	-16.4418	78.048	-104.064	130.08	130.08	16.4408	71	100	PASS	PASS	PASS	PASS	PASS	PASS	0	581.938	578.5	259.824	80	46555
322	CACAAACCATTATGTGCTGCTA	080703_004s	NORMAL	NO	1	1	1	F	2	2	6	7	None	EAM222	mir-15a-1		TAGCAGCACATAATGGTTTGTG	#REF!				None	None	None	AUTO	DETECTED	550.479	565.706	14.0195	-12.2799	78.048	-104.064	148.181	130.04	19.1641	69	100	PASS	PASS	PASS	PASS	PASS	PASS	0	629.75	603	213.157	76	47861
336	CACAAACCATTATGTGCTGCTA	080703_004s	NORMAL	NO	1	1	1	F	2	2	8	7	None	EAM222	mir-15a-1		TAGCAGCACATAATGGTTTGTG	#REF!				None	None	None	AUTO	DETECTED	551.012	612.183	9.99101	-7.60997	78.048	-104.064	130.044	121.999	11.3254	75	100	PASS	PASS	PASS	PASS	PASS	PASS	0	747	746	220.615	69	51543
742	TGTAAACCATGATGTGCTGCTA	080703_004s	NORMAL	NO	1	1	1	N	4	2	2	7	None	EAM223	mir-15b		TAGCAGCACATCATGGTTTACA	5				None	None	None	AUTO	DETECTED	558.13	1170.13	10.0942	-13.6717	39.024	-39.024	119.741	116.214	16.5489	66	100	PASS	PASS	PASS	PASS	PASS	PASS	0	308.431	346	142.732	65	20048
756	TGTAAACCATGATGTGCTGCTA	080703_004s	NORMAL	NO	1	1	1	N	4	2	4	7	None	EAM223	mir-15b		TAGCAGCACATCATGGTTTACA	5				None	None	None	AUTO	DETECTED	559.146	1216.75	12.3435	-7.09787	39.024	-39.024	122.427	117.683	22.9768	67	100	PASS	PASS	PASS	PASS	PASS	PASS	0	344.697	379	160.203	66	22750
770	TGTAAACCATGATGTGCTGCTA	080703_004s	NORMAL	NO	1	1	1	N	4	2	6	7	None	EAM223	mir-15b		TAGCAGCACATCATGGTTTACA	5				None	None	None	AUTO	DETECTED	559.875	1263.51	10.8731	0	39.024	-39.024	122.378	111.466	16.4203	70	100	PASS	PASS	PASS	PASS	PASS	PASS	0	409.5	451	162.485	58	23751
784	TGTAAACCATGATGTGCTGCTA	080703_004s	NORMAL	NO	1	1	1	N	4	2	8	7	None	EAM223	mir-15b		TAGCAGCACATCATGGTTTACA	5				None	None	None	AUTO	DETECTED	560.987	1309.65	14.372	0	39.024	-39.024	117.423	104.653	13.2738	74	100	PASS	PASS	PASS	PASS	PASS	PASS	0	752.529	759	230.84	51	38379
732	ACTACCTGCACTGTAAGCACTTTG	080703_004s	NORMAL	NO	1	1	1	N	4	2	1	4	None	EAM224	mir-17as/mir-91		CAAAGTGCTTACAGTGCAGGTAGT	#REF!				None	None	None	AUTO	DETECTED	487.657	1148.63	-1.28897	-9.85286	39.024	-39.024	122.684	115.534	9.53828	66	100	PASS	PASS	PASS	PASS	PASS	PASS	0	235.177	260	80.5863	62	14581
746	ACTACCTGCACTGTAAGCACTTTG	080703_004s	NORMAL	NO	1	1	1	N	4	2	3	4	None	EAM224	mir-17as/mir-91		CAAAGTGCTTACAGTGCAGGTAGT	#REF!				None	None	None	AUTO	DETECTED	488.529	1195.37	-0.907083	-1.74509	39.024	-39.024	116.341	116.341	12.8699	67	100	PASS	PASS	PASS	PASS	PASS	PASS	0	258.403	282	94.4988	62	16021
760	ACTACCTGCACTGTAAGCACTTTG	080703_004s	NORMAL	NO	1	1	1	N	4	2	5	4	None	EAM224	mir-17as/mir-91		CAAAGTGCTTACAGTGCAGGTAGT	#REF!				None	None	None	AUTO	DETECTED	489.561	1241.65	1.55296	0	39.024	-39.024	116.344	110.605	11.8335	66	100	PASS	PASS	PASS	PASS	PASS	PASS	0	365.618	395	133.392	55	20109
774	ACTACCTGCACTGTAAGCACTTTG	080703_004s	NORMAL	NO	1	1	1	N	4	2	7	4	None	EAM224	mir-17as/mir-91		CAAAGTGCTTACAGTGCAGGTAGT	#REF!				None	None	None	AUTO	DETECTED	490.425	1287.8	1.84275	0	39.024	-39.024	117.375	107.25	18.8031	66	100	PASS	PASS	PASS	PASS	PASS	PASS	0	481.564	484	220.848	55	26486
284	TATCTGCACTAGATGCACCTTA	080703_004s	NORMAL	NO	1	1	1	F	2	2	1	4	None	EAM225	mir-18		TAAGGTGCATCTAGTGCAGATA	#REF!				None	None	None	AUTO	DETECTED	478.511	452.612	5.10586	0	78.048	-104.064	129.731	129.731	16.6023	69	100	PASS	PASS	PASS	PASS	PASS	PASS	0	112.923	115.5	18.18	78	8808
298	TATCTGCACTAGATGCACCTTA	080703_004s	NORMAL	NO	1	1	1	F	2	2	3	4	None	EAM225	mir-18		TAAGGTGCATCTAGTGCAGATA	#REF!				None	None	None	AUTO	DETECTED	479.263	498.825	3.91931	1.1409	78.048	-104.064	130.079	122.318	14.1085	68	100	PASS	PASS	PASS	PASS	PASS	PASS	0	114.412	114.5	16.1275	68	7780
312	TATCTGCACTAGATGCACCTTA	080703_004s	NORMAL	NO	1	1	1	F	2	2	5	4	None	EAM225	mir-18		TAAGGTGCATCTAGTGCAGATA	#REF!				None	None	None	AUTO	DETECTED	480.171	545.61	4.77439	9.81634	78.048	-104.064	132.212	123.293	16.8379	70	100	PASS	PASS	PASS	PASS	PASS	PASS	0	116.157	115.5	18.8615	70	8131
326	TATCTGCACTAGATGCACCTTA	080703_004s	NORMAL	NO	1	1	1	F	2	2	7	4	None	EAM225	mir-18		TAAGGTGCATCTAGTGCAGATA	#REF!				None	None	None	AUTO	DETECTED	481.064	591.897	5.43614	12.0275	78.048	-104.064	125.631	118.677	17.0344	67	100	PASS	PASS	PASS	PASS	PASS	PASS	0	128.179	130	21.8306	67	8588
850	ACTCACCGACAGCGTTGAATGTT	080703_004s	NORMAL	NO	1	1	1	P	4	4	2	3	None	EAM226	mir-181a		AACATTCAACGCTGTCGGTGAGT	1				None	None	None	AUTO	DETECTED	1164.19	1163.84	3.94273	-5.0622	130.08	13.008	148.271	140.534	14.0611	76	100	PASS	PASS	PASS	PASS	PASS	PASS	0	3340.71	3813	2435.78	93	310686
864	ACTCACCGACAGCGTTGAATGTT	080703_004s	NORMAL	NO	1	1	1	P	4	4	4	3	None	EAM226	mir-181a		AACATTCAACGCTGTCGGTGAGT	1				None	None	None	AUTO	DETECTED	1165.16	1210.13	5.67353	-2.84868	130.08	13.008	151.581	145.403	16.3991	74	100	PASS	PASS	PASS	PASS	PASS	PASS	0	2719.34	2821.5	2078.46	98	266495
878	ACTCACCGACAGCGTTGAATGTT	080703_004s	NORMAL	NO	1	1	1	P	4	4	6	3	None	EAM226	mir-181a		AACATTCAACGCTGTCGGTGAGT	1				None	None	None	AUTO	DETECTED	1165.84	1256.43	3.50606	0	130.08	13.008	147.332	147.332	13.8385	70	100	PASS	PASS	PASS	PASS	PASS	PASS	0	2346.77	2652	1777.94	99	232330
892	ACTCACCGACAGCGTTGAATGTT	080703_004s	NORMAL	NO	1	1	1	P	4	4	8	3	None	EAM226	mir-181a		AACATTCAACGCTGTCGGTGAGT	1				None	None	None	AUTO	DETECTED	1166.35	1303.28	0	9.08115	130.08	13.008	136.572	135.108	15.5892	72	100	PASS	PASS	PASS	PASS	PASS	PASS	0	2273.39	2436.5	1676.57	84	190965
402	AACCCACCGACAGCAATGAATGTT	080703_004s	NORMAL	NO	1	1	1	H	2	4	2	3	None	EAM227	mir-181b		AACATTCATTGCTGTCGGTGGGTT	3				None	None	None	AUTO	DETECTED	1154.12	469.979	-1.65935	-6.28011	169.104	-13.008	157.166	151.92	12.0889	79	100	PASS	PASS	PASS	PASS	PASS	PASS	0	2973.89	3317	1526.72	105	312259
416	AACCCACCGACAGCAATGAATGTT	080703_004s	NORMAL	NO	1	1	1	H	2	4	4	3	None	EAM227	mir-181b		AACATTCATTGCTGTCGGTGGGTT	3				None	None	None	AUTO	DETECTED	1154.83	516.616	-3.37427	0	169.104	-13.008	158.456	146.576	13.4104	79	100	PASS	PASS	PASS	PASS	PASS	PASS	0	2956.97	3355.5	1520.61	100	295697
430	AACCCACCGACAGCAATGAATGTT	080703_004s	NORMAL	NO	1	1	1	H	2	4	6	3	None	EAM227	mir-181b		AACATTCATTGCTGTCGGTGGGTT	3				None	None	None	AUTO	DETECTED	1155.9	563.121	0	5.50204	169.104	-13.008	157.106	147.052	14.9848	80	100	PASS	PASS	PASS	PASS	PASS	PASS	0	2701.32	3088	1374.73	99	267431
444	AACCCACCGACAGCAATGAATGTT	080703_004s	NORMAL	NO	1	1	1	H	2	4	8	3	None	EAM227	mir-181b		AACATTCATTGCTGTCGGTGGGTT	3				None	None	None	AUTO	DETECTED	1156.87	609.382	0	7.36781	169.104	-13.008	151.279	145.434	13.0242	83	100	PASS	PASS	PASS	PASS	PASS	PASS	0	3494.51	4473	2132.62	99	345956
854	ACTCACCGACAGGTTGAATGTT	080703_004s	NORMAL	NO	1	1	1	P	4	4	2	7	None	EAM228	mir-181c		AACATTCAACCTGTCGGTGAGT	5				None	None	None	AUTO	DETECTED	1256.81	1161.25	8.91918	-16.8571	130.08	13.008	148.585	147.812	20.1642	70	100	PASS	PASS	PASS	PASS	PASS	PASS	0	1920.3	1941	1331.98	100	192030
868	ACTCACCGACAGGTTGAATGTT	080703_004s	NORMAL	NO	1	1	1	P	4	4	4	7	None	EAM228	mir-181c		AACATTCAACCTGTCGGTGAGT	5				None	None	None	AUTO	DETECTED	1258.12	1207.77	15.0103	-11.6472	130.08	13.008	132.482	131.842	10.4	74	100	PASS	PASS	PASS	PASS	PASS	PASS	0	1680.85	1859	837.38	80	134468
882	ACTCACCGACAGGTTGAATGTT	080703_004s	NORMAL	NO	1	1	1	P	4	4	6	7	None	EAM228	mir-181c		AACATTCAACCTGTCGGTGAGT	5				None	None	None	AUTO	DETECTED	1259	1254.26	15.5359	-6.80411	130.08	13.008	117.072	117.072	7.50784	77	100	PASS	PASS	PASS	PASS	PASS	PASS	0	1468.97	1563	616.409	65	95483
896	ACTCACCGACAGGTTGAATGTT	080703_004s	NORMAL	NO	1	1	1	P	4	4	8	7	None	EAM228	mir-181c		AACATTCAACCTGTCGGTGAGT	5				None	None	None	AUTO	DETECTED	1258.88	1301.12	2.97094	2.94871	130.08	13.008	117.072	117.072	7.39626	68	100	PASS	PASS	PASS	PASS	PASS	PASS	0	1111.52	1218	612.344	65	72249
406	TGTGAGTTCTACCATTGCCAAA	080703_004s	NORMAL	NO	1	1	1	H	2	4	2	7	None	EAM229	mir-182		TTTGGCAATGGTAGAACTCACA	7				None	None	None	AUTO	DETECTED	1246.95	467.896	6.04669	-11.4638	169.104	-13.008	143.704	131.93	15.2279	68	100	PASS	PASS	PASS	PASS	PASS	PASS	0	82.7439	81.5	10.1334	82	6785
420	TGTGAGTTCTACCATTGCCAAA	080703_004s	NORMAL	NO	1	1	1	H	2	4	4	7	None	EAM229	mir-182		TTTGGCAATGGTAGAACTCACA	7				None	None	None	AUTO	DETECTED	1247.77	514.344	5.73864	-7.16059	169.104	-13.008	135.801	128.075	15.3067	69	100	PASS	PASS	PASS	PASS	PASS	PASS	0	80.3243	79	5.9682	74	5944
434	TGTGAGTTCTACCATTGCCAAA	080703_004s	NORMAL	NO	1	1	1	H	2	4	6	7	None	EAM229	mir-182		TTTGGCAATGGTAGAACTCACA	7				None	None	None	AUTO	DETECTED	1248.23	560.759	0	-3.30202	169.104	-13.008	135.726	123.403	12.7142	70	100	PASS	PASS	PASS	PASS	PASS	PASS	0	82.8841	82	5.55067	69	5719
448	TGTGAGTTCTACCATTGCCAAA	080703_004s	NORMAL	NO	1	1	1	H	2	4	8	7	None	EAM229	mir-182		TTTGGCAATGGTAGAACTCACA	7				None	None	None	AUTO	DETECTED	1249.12	607.437	0	3.98402	169.104	-13.008	129.494	122.964	17.2145	68	100	PASS	PASS	PASS	PASS	PASS	PASS	0	88.1765	87.5	9.06023	68	5996
844	CAGTGAATTCTACCAGTGCCATA	080703_004s	NORMAL	NO	1	1	1	P	4	4	1	4	None	EAM230	mir-183		TATGGCACTGGTAGAATTCACTG	9				None	None	None	AUTO	DETECTED	1186.52	1139.84	0	-11.8599	130.08	13.008	136.53	136.53	16.4408	67	100	PASS	PASS	PASS	PASS	PASS	PASS	0	440.663	422	176.546	86	37897
858	CAGTGAATTCTACCAGTGCCATA	080703_004s	NORMAL	NO	1	1	1	P	4	4	3	4	None	EAM230	mir-183		TATGGCACTGGTAGAATTCACTG	9				None	None	None	AUTO	DETECTED	1187.4	1187.06	0	2.4787	130.08	13.008	135.664	126.206	16.3479	67	100	PASS	PASS	PASS	PASS	PASS	PASS	0	239.167	223	72.652	72	17220
872	CAGTGAATTCTACCAGTGCCATA	080703_004s	NORMAL	NO	1	1	1	P	4	4	5	4	None	EAM230	mir-183		TATGGCACTGGTAGAATTCACTG	9				None	None	None	AUTO	DETECTED	1188.51	1232.98	3.95861	0	130.08	13.008	143.654	120.53	19.5673	66	100	PASS	PASS	PASS	PASS	PASS	PASS	0	171.478	170	48.0357	69	11832
886	CAGTGAATTCTACCAGTGCCATA	080703_004s	NORMAL	NO	1	1	1	P	4	4	7	4	None	EAM230	mir-183		TATGGCACTGGTAGAATTCACTG	9				None	None	None	AUTO	DETECTED	1189.05	1279.4	0	3.8284	130.08	13.008	122.683	115.484	12.8257	66	100	PASS	PASS	PASS	PASS	PASS	PASS	0	146.754	143	35.4437	61	8952
396	CGGCTGCAACACAAGACACGA	080703_004s	NORMAL	NO	1	1	1	H	2	4	1	4	None	EAM231	mir-187		TCGTGTCTTGTGTTGCAGCCG	11				None	None	None	AUTO	DETECTED	1176.88	446.365	0	-8.02401	169.104	-13.008	139.81	127.446	7.64837	78	100	PASS	PASS	PASS	PASS	PASS	PASS	0	197.689	209	46.2566	74	14629
410	CGGCTGCAACACAAGACACGA	080703_004s	NORMAL	NO	1	1	1	H	2	4	3	4	None	EAM231	mir-187		TCGTGTCTTGTGTTGCAGCCG	11				None	None	None	AUTO	DETECTED	1177.79	492.624	0	-6.19396	169.104	-13.008	135.608	127.777	15.0406	71	100	PASS	PASS	PASS	PASS	PASS	PASS	0	183.519	196	50.3126	77	14131
424	CGGCTGCAACACAAGACACGA	080703_004s	NORMAL	NO	1	1	1	H	2	4	5	4	None	EAM231	mir-187		TCGTGTCTTGTGTTGCAGCCG	11				None	None	None	AUTO	DETECTED	1178.38	539.235	-2.48028	0	169.104	-13.008	133.914	127.749	15.4302	75	100	PASS	PASS	PASS	PASS	PASS	PASS	0	189.577	206	37.6615	71	13460
438	CGGCTGCAACACAAGACACGA	080703_004s	NORMAL	NO	1	1	1	H	2	4	7	4	None	EAM231	mir-187		TCGTGTCTTGTGTTGCAGCCG	11				None	None	None	AUTO	DETECTED	1179.23	585.886	-2.31038	7.15742	169.104	-13.008	133.872	122.684	9.98412	72	100	PASS	PASS	PASS	PASS	PASS	PASS	0	225.779	236.5	62.6804	68	15353
739	GGCTGTCAATTCATAGGTCAG	080703_004s	NORMAL	NO	1	1	1	N	4	2	2	4	None	EAM232	mir-192-1		CTGACCTATGAATTGACAGCC	1				None	None	None	AUTO	LOW_SIGNAL	488.177	1172.44	0	0	39.024	-39.024	129	129	0	-1	100	PASS	PASS	PASS	PASS	PASS	FAIL	0	60.1644	60	1.30185	73	4392
753	GGCTGTCAATTCATAGGTCAG	080703_004s	NORMAL	NO	1	1	1	N	4	2	4	4	None	EAM232	mir-192-1		CTGACCTATGAATTGACAGCC	1				None	None	None	AUTO	LOW_SIGNAL	489.02	1218.56	0	0	39.024	-39.024	129	129	0	-1	100	PASS	PASS	PASS	PASS	PASS	FAIL	0	61	61	1.26491	76	4636
767	GGCTGTCAATTCATAGGTCAG	080703_004s	NORMAL	NO	1	1	1	N	4	2	6	4	None	EAM232	mir-192-1		CTGACCTATGAATTGACAGCC	1				None	None	None	AUTO	LOW_SIGNAL	489.862	1264.68	0	0	39.024	-39.024	129	129	0	-1	100	PASS	PASS	PASS	FAIL	PASS	FAIL	0	61.2179	61	1.33531	78	4775
781	GGCTGTCAATTCATAGGTCAG	080703_004s	NORMAL	NO	1	1	1	N	4	2	8	4	None	EAM232	mir-192-1		CTGACCTATGAATTGACAGCC	1				None	None	None	AUTO	LOW_SIGNAL	490.705	1310.8	0	0	39.024	-39.024	129	129	0	-1	100	PASS	PASS	PASS	PASS	PASS	FAIL	0	60.1688	60	1.36114	77	4633
291	CCCAACAACATGAAACTACCTA	080703_004s	NORMAL	NO	1	1	1	F	2	2	2	4	None	EAM233	mir-196-1		TAGGTAGTTTCATGTTGTTGGG	3				None	None	None	AUTO	LOW_SIGNAL	478.54	475.678	0	0	78.048	-104.064	129	129	0	-1	100	PASS	PASS	PASS	FAIL	PASS	FAIL	0	62.3462	62	1.0547	78	4863
305	CCCAACAACATGAAACTACCTA	080703_004s	NORMAL	NO	1	1	1	F	2	2	4	4	None	EAM233	mir-196-1		TAGGTAGTTTCATGTTGTTGGG	3				None	None	None	AUTO	LOW_SIGNAL	479.382	521.796	0	0	78.048	-104.064	129	129	0	-1	100	PASS	PASS	PASS	FAIL	PASS	FAIL	0	62.92	63	1.30239	75	4719
319	CCCAACAACATGAAACTACCTA	080703_004s	NORMAL	NO	1	1	1	F	2	2	6	4	None	EAM233	mir-196-1		TAGGTAGTTTCATGTTGTTGGG	3				None	None	None	AUTO	LOW_SIGNAL	480.225	567.914	0	0	78.048	-104.064	129	129	0	-1	100	PASS	PASS	PASS	PASS	PASS	FAIL	0	62.527	62	1.34697	74	4627
333	CCCAACAACATGAAACTACCTA	080703_004s	NORMAL	NO	1	1	1	F	2	2	8	4	None	EAM233	mir-196-1		TAGGTAGTTTCATGTTGTTGGG	3				None	None	None	AUTO	LOW_SIGNAL	481.067	614.032	0	0	78.048	-104.064	129	129	0	-1	100	PASS	PASS	PASS	PASS	PASS	FAIL	0	62.7465	63	1.03811	71	4455
729	GAACAGGTAGTCTGAACACTGGG	080703_004s	NORMAL	NO	1	1	1	N	4	2	1	1	None	EAM234	mir-199a-1		CCCAGTGTTCAGACTACCTGTTC	5				None	None	None	AUTO	DETECTED	418.553	1149.34	0	-17.0095	39.024	-39.024	106.99	98.6582	17.7446	72	100	PASS	PASS	PASS	PASS	PASS	PASS	0	110.289	112	10.7336	45	4963
743	GAACAGGTAGTCTGAACACTGGG	080703_004s	NORMAL	NO	1	1	1	N	4	2	3	1	None	EAM234	mir-199a-1		CCCAGTGTTCAGACTACCTGTTC	5				None	None	None	AUTO	DETECTED	419.357	1195.88	-0.844758	-11.6091	39.024	-39.024	104.566	91.8218	15.0611	68	100	PASS	PASS	PASS	PASS	PASS	PASS	0	126.18	128	17.2594	39	4921
757	GAACAGGTAGTCTGAACACTGGG	080703_004s	NORMAL	NO	1	1	1	N	4	2	5	1	None	EAM234	mir-199a-1		CCCAGTGTTCAGACTACCTGTTC	5				None	None	None	AUTO	DETECTED	420.15	1242.22	-1.49103	-8.69688	39.024	-39.024	115.981	103.922	16.4154	66	100	PASS	PASS	PASS	PASS	PASS	PASS	0	165.935	161	30.9476	46	7633
771	GAACAGGTAGTCTGAACACTGGG	080703_004s	NORMAL	NO	1	1	1	N	4	2	7	1	None	EAM234	mir-199a-1		CCCAGTGTTCAGACTACCTGTTC	5				None	None	None	AUTO	DETECTED	420.936	1288.17	-2.22106	-10.8008	39.024	-39.024	104	101.486	10.431	68	100	PASS	PASS	PASS	PASS	PASS	PASS	0	245.978	258	72.9354	45	11069
281	GAACAGATAGTCTAAACACTGGG	080703_004s	NORMAL	NO	1	1	1	F	2	2	1	1	None	EAM235	mir-199b		CCCAGTGTTTAGACTATCTGTTC	7				None	None	None	AUTO	DETECTED	409.171	451.527	2.98087	-30.6455	78.048	-104.064	126.639	111.758	16.5489	69	100	PASS	PASS	PASS	PASS	PASS	PASS	0	110.362	110	19.0122	58	6401
295	GAACAGATAGTCTAAACACTGGG	080703_004s	NORMAL	NO	1	1	1	F	2	2	3	1	None	EAM235	mir-199b		CCCAGTGTTTAGACTATCTGTTC	7				None	None	None	AUTO	DETECTED	409.824	498.162	0	-23.9232	78.048	-104.064	117.843	117.843	19.8319	67	100	PASS	PASS	PASS	PASS	PASS	PASS	0	106.692	110	23.9895	65	6935
309	GAACAGATAGTCTAAACACTGGG	080703_004s	NORMAL	NO	1	1	1	F	2	2	5	1	None	EAM235	mir-199b		CCCAGTGTTTAGACTATCTGTTC	7				None	None	None	AUTO	DETECTED	410.638	545	0	-14.553	78.048	-104.064	104.064	91.056	11.0935	75	100	PASS	PASS	PASS	PASS	PASS	PASS	0	114.154	117	13.6604	39	4452
323	GAACAGATAGTCTAAACACTGGG	080703_004s	NORMAL	NO	1	1	1	F	2	2	7	1	None	EAM235	mir-199b		CCCAGTGTTTAGACTATCTGTTC	7				None	None	None	AUTO	DETECTED	411.452	591.167	0	-13.9171	78.048	-104.064	119.34	101.769	17.1589	67	100	PASS	PASS	PASS	PASS	PASS	PASS	0	120.318	121.5	16.6507	44	5294
733	TCAGTTTTGCATAGATTTGCACA	080703_004s	NORMAL	NO	1	1	1	N	4	2	1	5	None	EAM236	mir-19a		TGTGCAAATCTATGCAAAACTGA	9				None	None	None	AUTO	DETECTED	510.937	1147.72	1.58035	-16.1234	39.024	-39.024	121	109.701	9.69043	67	100	PASS	PASS	PASS	PASS	PASS	PASS	0	142.429	153.5	36.4447	56	7976
747	TCAGTTTTGCATAGATTTGCACA	080703_004s	NORMAL	NO	1	1	1	N	4	2	3	5	None	EAM236	mir-19a		TGTGCAAATCTATGCAAAACTGA	9				None	None	None	AUTO	DETECTED	511.706	1194.25	0	-10.8278	39.024	-39.024	105.603	105.603	12.76	66	100	PASS	PASS	PASS	PASS	PASS	PASS	0	153.692	164	38.5789	52	7992
761	TCAGTTTTGCATAGATTTGCACA	080703_004s	NORMAL	NO	1	1	1	N	4	2	5	5	None	EAM236	mir-19a		TGTGCAAATCTATGCAAAACTGA	9				None	None	None	AUTO	DETECTED	512.59	1240.59	1.16313	-7.94263	39.024	-39.024	110.376	110.376	10.1644	66	100	PASS	PASS	PASS	PASS	PASS	PASS	0	224.056	235	64.735	54	12099
775	TCAGTTTTGCATAGATTTGCACA	080703_004s	NORMAL	NO	1	1	1	N	4	2	7	5	None	EAM236	mir-19a		TGTGCAAATCTATGCAAAACTGA	9				None	None	None	AUTO	DETECTED	513.216	1286.93	-1.64188	-5.00979	39.024	-39.024	119.923	104.319	20.633	69	100	PASS	PASS	PASS	PASS	PASS	PASS	0	321.184	334	83.9252	49	15738
285	TCAGTTTTGCATGGATTTGCACA	080703_004s	NORMAL	NO	1	1	1	F	2	2	1	5	None	EAM237	mir-19b-1		TGTGCAAATCCATGCAAAACTGA	11				None	None	None	AUTO	DETECTED	501.656	450.594	6.22652	-20.872	78.048	-104.064	147.006	134.113	13.1166	68	100	PASS	PASS	PASS	PASS	PASS	PASS	0	250.131	242.5	102.561	84	21011
299	TCAGTTTTGCATGGATTTGCACA	080703_004s	NORMAL	NO	1	1	1	F	2	2	3	5	None	EAM237	mir-19b-1		TGTGCAAATCCATGCAAAACTGA	11				None	None	None	AUTO	DETECTED	502.114	496.765	1.22744	-20.1753	78.048	-104.064	133.872	122.684	9.98412	68	100	PASS	PASS	PASS	PASS	PASS	PASS	0	264.882	265.5	91.1033	68	18012
313	TCAGTTTTGCATGGATTTGCACA	080703_004s	NORMAL	NO	1	1	1	F	2	2	5	5	None	EAM237	mir-19b-1		TGTGCAAATCCATGCAAAACTGA	11				None	None	None	AUTO	DETECTED	502.987	543.795	1.62044	-8.31181	78.048	-104.064	121.743	119.893	13.0211	69	100	PASS	PASS	PASS	PASS	PASS	PASS	0	287.194	292	112.558	67	19242
327	TCAGTTTTGCATGGATTTGCACA	080703_004s	NORMAL	NO	1	1	1	F	2	2	7	5	None	EAM237	mir-19b-1		TGTGCAAATCCATGCAAAACTGA	11				None	None	None	AUTO	DETECTED	503.743	589.973	0	-7.5266	78.048	-104.064	130.075	114.285	19.1303	75	100	PASS	PASS	PASS	PASS	PASS	PASS	0	346.73	349	121.279	63	21844
851	ATACATACTTCTTTACATTCCA	080703_004s	NORMAL	NO	1	1	1	P	4	4	2	4	None	EAM238	mir-1b		TGGAATGTAAAGAAGTATGTAT	1				None	None	None	AUTO	DETECTED	1187.17	1163.6	2.89631	-2.68512	130.08	13.008	134.983	134.983	11.7361	67	100	PASS	PASS	PASS	PASS	PASS	PASS	0	583.81	597	238.34	84	49040
865	ATACATACTTCTTTACATTCCA	080703_004s	NORMAL	NO	1	1	1	P	4	4	4	4	None	EAM238	mir-1b		TGGAATGTAAAGAAGTATGTAT	1				None	None	None	AUTO	DETECTED	1187.9	1209.74	0	-2.4517	130.08	13.008	140.088	132.617	10.0926	68	100	PASS	PASS	PASS	PASS	PASS	PASS	0	444.55	453.5	153.441	80	35564
879	ATACATACTTCTTTACATTCCA	080703_004s	NORMAL	NO	1	1	1	P	4	4	6	4	None	EAM238	mir-1b		TGGAATGTAAAGAAGTATGTAT	1				None	None	None	AUTO	DETECTED	1188.79	1256.04	2.0849	0	130.08	13.008	129.723	122.414	9.98412	66	100	PASS	PASS	PASS	PASS	PASS	PASS	0	348.725	414	157.025	69	24062
893	ATACATACTTCTTTACATTCCA	080703_004s	NORMAL	NO	1	1	1	P	4	4	8	4	None	EAM238	mir-1b		TGGAATGTAAAGAAGTATGTAT	1				None	None	None	AUTO	DETECTED	1189.3	1302.92	-2.28974	9.88303	130.08	13.008	140.406	127.412	12.5787	68	100	PASS	PASS	PASS	PASS	PASS	PASS	0	316.932	333	116.406	73	23136
403	ATACATACTTCTTTACATTCCA	080703_004s	NORMAL	NO	1	1	1	H	2	4	2	4	None	EAM239	mir-1d		TGGAATGTAAAGAAGTATGTAT	3				None	None	None	AUTO	DETECTED	1177.22	469.245	0	-10.3519	169.104	-13.008	151.556	135.707	13.3227	73	100	PASS	PASS	PASS	PASS	PASS	PASS	0	537.578	538	239.696	83	44619
417	ATACATACTTCTTTACATTCCA	080703_004s	NORMAL	NO	1	1	1	H	2	4	4	4	None	EAM239	mir-1d		TGGAATGTAAAGAAGTATGTAT	3				None	None	None	AUTO	DETECTED	1178.05	516.211	0	0.685969	169.104	-13.008	143.984	130.98	24.4008	79	100	PASS	PASS	PASS	PASS	PASS	PASS	0	515.154	511	196.992	78	40182
431	ATACATACTTCTTTACATTCCA	080703_004s	NORMAL	NO	1	1	1	H	2	4	6	4	None	EAM239	mir-1d		TGGAATGTAAAGAAGTATGTAT	3				None	None	None	AUTO	DETECTED	1178.89	562.626	0	4.55169	169.104	-13.008	143.167	130.691	7.77487	73	100	PASS	PASS	PASS	PASS	PASS	PASS	0	535.215	555	206.157	79	42282
445	ATACATACTTCTTTACATTCCA	080703_004s	NORMAL	NO	1	1	1	H	2	4	8	4	None	EAM239	mir-1d		TGGAATGTAAAGAAGTATGTAT	3				None	None	None	AUTO	DETECTED	1179.83	608.935	0	7.03912	169.104	-13.008	131.335	119.809	16.5521	77	100	PASS	PASS	PASS	PASS	PASS	PASS	0	685.955	734	278.286	67	45959
841	CTACCTGCACTATAAGCACTTTA	080703_004s	NORMAL	NO	1	1	1	P	4	4	1	1	None	EAM240	mir-20		TAAAGTGCTTATAGTGCAGGTAG	5				None	None	None	AUTO	DETECTED	1116.82	1141.1	-6.82475	-11.9282	130.08	13.008	132.901	125.228	8.67479	65	100	PASS	PASS	PASS	PASS	PASS	PASS	0	141.086	149	28.5468	70	9876
855	CTACCTGCACTATAAGCACTTTA	080703_004s	NORMAL	NO	1	1	1	P	4	4	3	1	None	EAM240	mir-20		TAAAGTGCTTATAGTGCAGGTAG	5				None	None	None	AUTO	DETECTED	1117.59	1187.75	-7.80448	-4.90023	130.08	13.008	130.05	119.48	15.5529	65	100	PASS	PASS	PASS	PASS	PASS	PASS	0	112.895	119	21.8716	67	7564
869	CTACCTGCACTATAAGCACTTTA	080703_004s	NORMAL	NO	1	1	1	P	4	4	5	1	None	EAM240	mir-20		TAAAGTGCTTATAGTGCAGGTAG	5				None	None	None	AUTO	DETECTED	1118.57	1234.53	-5.9927	3.64897	130.08	13.008	115.531	115.531	13.8368	65	100	PASS	PASS	PASS	PASS	PASS	PASS	0	122.633	120.5	41.9725	60	7358
883	CTACCTGCACTATAAGCACTTTA	080703_004s	NORMAL	NO	1	1	1	P	4	4	7	1	None	EAM240	mir-20		TAAAGTGCTTATAGTGCAGGTAG	5				None	None	None	AUTO	DETECTED	1119.06	1280.08	-10.5769	-3.76806	130.08	13.008	111.733	111.733	24.3326	66	100	PASS	PASS	PASS	PASS	PASS	PASS	0	108.083	110.5	24.651	60	6485
393	CTAGTGGTCCTAAACATTTCAC	080703_004s	NORMAL	NO	1	1	1	H	2	4	1	1	None	EAM241	mir-203		GTGAAATGTTTAGGACCACTAG	7				None	None	None	AUTO	DETECTED	1107.19	446.656	-6.76759	-20.6815	169.104	-13.008	132.633	117.519	20.259	70	100	PASS	PASS	PASS	PASS	PASS	PASS	0	79.0154	78	7.30259	65	5136
407	CTAGTGGTCCTAAACATTTCAC	080703_004s	NORMAL	NO	1	1	1	H	2	4	3	1	None	EAM241	mir-203		GTGAAATGTTTAGGACCACTAG	7				None	None	None	AUTO	DETECTED	1108.01	492.902	-7.00895	-19.0059	169.104	-13.008	131.286	121.387	11.3254	67	100	PASS	PASS	PASS	PASS	PASS	PASS	0	77.8551	77	5.30614	69	5372
421	CTAGTGGTCCTAAACATTTCAC	080703_004s	NORMAL	NO	1	1	1	H	2	4	5	1	None	EAM241	mir-203		GTGAAATGTTTAGGACCACTAG	7				None	None	None	AUTO	DETECTED	1108.55	539.405	-10.9199	-13.9957	169.104	-13.008	130.654	110.061	14.9739	68	100	PASS	PASS	PASS	PASS	PASS	PASS	0	79.8704	79	5.00583	54	4313
435	CTAGTGGTCCTAAACATTTCAC	080703_004s	NORMAL	NO	1	1	1	H	2	4	7	1	None	EAM241	mir-203		GTGAAATGTTTAGGACCACTAG	7				None	None	None	AUTO	DETECTED	1109.4	586.231	-10.9088	-4.79067	169.104	-13.008	122.86	122.86	22.8296	66	100	PASS	PASS	PASS	PASS	PASS	PASS	0	80.6471	81	5.56579	68	5484
512	AGGCATAGGATGACAAAGGGAA	080703_004s	NORMAL	NO	1	1	1	J	3	2	2	1	None	EAM242	mir-204		TTCCCTTTGTCATCCTATGCCT	2				None	None	None	AUTO	DETECTED	414.801	826.769	1.5478	-13.7448	65.04	-39.024	143.235	132.603	24.2894	70	100	PASS	PASS	PASS	PASS	PASS	PASS	0	537.099	487	243.8	81	43505
526	AGGCATAGGATGACAAAGGGAA	080703_004s	NORMAL	NO	1	1	1	J	3	2	4	1	None	EAM242	mir-204		TTCCCTTTGTCATCCTATGCCT	2				None	None	None	AUTO	DETECTED	415.718	873.81	2.52078	-1.72762	65.04	-39.024	135.142	124.862	10.1231	72	100	PASS	PASS	PASS	PASS	PASS	PASS	0	500.597	490.5	207.326	72	36043
540	AGGCATAGGATGACAAAGGGAA	080703_004s	NORMAL	NO	1	1	1	J	3	2	6	1	None	EAM242	mir-204		TTCCCTTTGTCATCCTATGCCT	2				None	None	None	AUTO	DETECTED	416.624	920.062	3.33656	0	65.04	-39.024	138.698	122.982	15.0406	71	100	PASS	PASS	PASS	PASS	PASS	PASS	0	543.657	523.5	214.506	70	38056
554	AGGCATAGGATGACAAAGGGAA	080703_004s	NORMAL	NO	1	1	1	J	3	2	8	1	None	EAM242	mir-204		TTCCCTTTGTCATCCTATGCCT	2				None	None	None	AUTO	DETECTED	417.073	966.561	-1.77447	4.97327	65.04	-39.024	131.324	129.879	18.4777	72	100	PASS	PASS	PASS	PASS	PASS	PASS	0	843.857	920	478.002	77	64977
64	CAGACTCCGGTGGAATGAAGGA	080703_004s	NORMAL	NO	1	1	1	B	1	2	2	1	None	EAM243	mir-205		TCCTTCATTCCACCGGAGTCTG	4				None	None	None	AUTO	DETECTED	402.816	128.108	10.041	-12.3748	65.04	-130.08	142.315	117.027	37.4582	66	100	PASS	PASS	PASS	PASS	PASS	PASS	0	68.6212	69	1.80397	66	4529
78	CAGACTCCGGTGGAATGAAGGA	080703_004s	NORMAL	NO	1	1	1	B	1	2	4	1	None	EAM243	mir-205		TCCTTCATTCCACCGGAGTCTG	4				None	None	None	AUTO	LOW_SIGNAL	402.887	175.177	0	0	65.04	-130.08	129	129	0	-1	100	PASS	PASS	PASS	PASS	PASS	PASS	0	68.9054	69	1.67307	74	5099
92	CAGACTCCGGTGGAATGAAGGA	080703_004s	NORMAL	NO	1	1	1	B	1	2	6	1	None	EAM243	mir-205		TCCTTCATTCCACCGGAGTCTG	4				None	None	None	AUTO	LOW_SIGNAL	403.73	221.294	0	0	65.04	-130.08	129	129	0	-1	100	PASS	PASS	PASS	PASS	PASS	PASS	0	66.04	66	2.95662	75	4953
106	CAGACTCCGGTGGAATGAAGGA	080703_004s	NORMAL	NO	1	1	1	B	1	2	8	1	None	EAM243	mir-205		TCCTTCATTCCACCGGAGTCTG	4				None	None	None	AUTO	LOW_SIGNAL	404.572	267.412	0	0	65.04	-130.08	129	129	0	-1	100	PASS	PASS	PASS	PASS	PASS	PASS	0	65.9324	66	1.71481	74	4879
516	TCAACATCAGTCTGATAAGCTA	080703_004s	NORMAL	NO	1	1	1	J	3	2	2	5	None	EAM244	mir-21		TAGCTTATCAGACTGATGTTGA	6				None	None	None	AUTO	DETECTED	507.533	824.819	8.00456	-17.1937	65.04	-39.024	134.529	121.583	8.86734	71	100	PASS	PASS	PASS	PASS	PASS	PASS	0	312.609	284	103.054	69	21570
530	TCAACATCAGTCTGATAAGCTA	080703_004s	NORMAL	NO	1	1	1	J	3	2	4	5	None	EAM244	mir-21		TAGCTTATCAGACTGATGTTGA	6				None	None	None	AUTO	DETECTED	508.12	870.978	4.67594	-16.649	65.04	-39.024	143.528	119.876	12.8	72	100	PASS	PASS	PASS	PASS	PASS	PASS	0	277.188	251	93.8079	69	19126
544	TCAACATCAGTCTGATAAGCTA	080703_004s	NORMAL	NO	1	1	1	J	3	2	6	5	None	EAM244	mir-21		TAGCTTATCAGACTGATGTTGA	6				None	None	None	AUTO	DETECTED	509.446	917.696	10.966	-8.84852	65.04	-39.024	135.458	132.283	12.8	70	100	PASS	PASS	PASS	PASS	PASS	PASS	0	268.768	260.5	97.3008	82	22039
558	TCAACATCAGTCTGATAAGCTA	080703_004s	NORMAL	NO	1	1	1	J	3	2	8	5	None	EAM244	mir-21		TAGCTTATCAGACTGATGTTGA	6				None	None	None	AUTO	DETECTED	510.059	963.984	7.98709	-6.63103	65.04	-39.024	144.302	120.472	11.5871	70	100	PASS	PASS	PASS	PASS	PASS	PASS	0	380.522	355	101.29	69	26256
68	CAGCCGCTGTCACACGCACAG	080703_004s	NORMAL	NO	1	1	1	B	1	2	2	5	None	EAM245	mir-210		CTGTGCGTGTGACAGCGGCTG	8				None	None	None	AUTO	DETECTED	495.285	126.038	13.0711	-17.3825	65.04	-130.08	135.515	124.215	10.0926	72	100	PASS	PASS	PASS	PASS	PASS	PASS	0	130.771	129.5	21.4626	70	9154
82	CAGCCGCTGTCACACGCACAG	080703_004s	NORMAL	NO	1	1	1	B	1	2	4	5	None	EAM245	mir-210		CTGTGCGTGTGACAGCGGCTG	8				None	None	None	AUTO	DETECTED	495.822	172.868	9.09583	-8.11551	65.04	-130.08	134.891	124.35	13.8728	73	100	PASS	PASS	PASS	PASS	PASS	PASS	0	95.3571	97	8.2901	70	6675
96	CAGCCGCTGTCACACGCACAG	080703_004s	NORMAL	NO	1	1	1	B	1	2	6	5	None	EAM245	mir-210		CTGTGCGTGTGACAGCGGCTG	8				None	None	None	AUTO	DETECTED	497.006	219.453	13.5388	-2.03607	65.04	-130.08	132.51	126.183	12.7142	72	100	PASS	PASS	PASS	PASS	PASS	PASS	0	90.1972	91	6.54134	71	6404
110	CAGCCGCTGTCACACGCACAG	080703_004s	NORMAL	NO	1	1	1	B	1	2	8	5	None	EAM245	mir-210		CTGTGCGTGTGACAGCGGCTG	8				None	None	None	AUTO	DETECTED	497.208	266.14	5.20669	5.37501	65.04	-130.08	133.925	128.858	16.6022	70	100	PASS	PASS	PASS	PASS	PASS	PASS	0	96.3889	97.5	6.41643	72	6940
506	AGGCGAAGGATGACAAAGGGAA	080703_004s	NORMAL	NO	1	1	1	J	3	2	1	2	None	EAM246	mir-211		TTCCCTTTGTCATCCTTCGCCT	10				None	None	None	AUTO	DETECTED	437.57	803.012	3.25279	-17.3477	65.04	-39.024	135.138	122.37	11.4036	73	100	PASS	PASS	PASS	PASS	PASS	PASS	0	225.319	230	67.4029	72	16223
520	AGGCGAAGGATGACAAAGGGAA	080703_004s	NORMAL	NO	1	1	1	J	3	2	3	2	None	EAM246	mir-211		TTCCCTTTGTCATCCTTCGCCT	10				None	None	None	AUTO	DETECTED	438.13	849.87	0	-7.70921	65.04	-39.024	117.072	117.072	12.6998	74	100	PASS	PASS	PASS	PASS	PASS	PASS	0	155.646	168	39.1928	65	10117
534	AGGCGAAGGATGACAAAGGGAA	080703_004s	NORMAL	NO	1	1	1	J	3	2	5	2	None	EAM246	mir-211		TTCCCTTTGTCATCCTTCGCCT	10				None	None	None	AUTO	DETECTED	439.048	896.294	0	-3.7244	65.04	-39.024	121.22	110.056	10.718	84	100	PASS	PASS	PASS	PASS	PASS	PASS	0	157.714	154.5	24.9032	56	8832
548	AGGCGAAGGATGACAAAGGGAA	080703_004s	NORMAL	NO	1	1	1	J	3	2	7	2	None	EAM246	mir-211		TTCCCTTTGTCATCCTTCGCCT	10				None	None	None	AUTO	DETECTED	439.886	942.429	0	-3.51241	65.04	-39.024	117.692	105.016	15.463	77	100	PASS	PASS	PASS	PASS	PASS	PASS	0	281.039	272	63.4876	51	14333
58	GGCCGTGACTGGAGACTGTTA	080703_004s	NORMAL	NO	1	1	1	B	1	2	1	2	None	EAM247	mir-212		TAACAGTCTCCAGTCACGGCC	12				None	None	None	AUTO	DETECTED	424.646	104.656	0	-12.0006	65.04	-130.08	144.739	133.728	11.6355	73	100	PASS	PASS	PASS	PASS	PASS	PASS	0	109.121	105	18.9327	83	9057
72	GGCCGTGACTGGAGACTGTTA	080703_004s	NORMAL	NO	1	1	1	B	1	2	3	2	None	EAM247	mir-212		TAACAGTCTCCAGTCACGGCC	12				None	None	None	AUTO	DETECTED	425.786	151.155	3.39531	-7.04785	65.04	-130.08	127.888	127.888	14.056	72	100	PASS	PASS	PASS	PASS	PASS	PASS	0	83.8356	83	5.26523	73	6120
86	GGCCGTGACTGGAGACTGTTA	080703_004s	NORMAL	NO	1	1	1	B	1	2	5	2	None	EAM247	mir-212		TAACAGTCTCCAGTCACGGCC	12				None	None	None	AUTO	DETECTED	426.141	197.308	-2.94196	-6.59034	65.04	-130.08	120.603	118.677	17.0344	72	100	PASS	PASS	PASS	PASS	PASS	PASS	0	75.7424	76	2.71922	66	4999
100	GGCCGTGACTGGAGACTGTTA	080703_004s	NORMAL	NO	1	1	1	B	1	2	7	2	None	EAM247	mir-212		TAACAGTCTCCAGTCACGGCC	12				None	None	None	AUTO	DETECTED	427.077	244.026	-1.72683	1.21672	65.04	-130.08	122.352	122.352	17.0344	71	100	PASS	PASS	PASS	PASS	PASS	PASS	0	75.8696	76	2.24861	69	5235
624	GGTACAATCAACGGTCGATGGT	080703_004s	NORMAL	NO	1	1	1	L	3	4	2	1	None	EAM248	mir-213		ACCATCGACCGTTGATTGTACC	2				None	None	None	AUTO	DETECTED	1108.45	813.612	0	-7.48452	91.056	-52.032	134.916	111.593	14.1085	67	100	PASS	PASS	PASS	PASS	PASS	PASS	0	371.036	363	124.779	56	20778
638	GGTACAATCAACGGTCGATGGT	080703_004s	NORMAL	NO	1	1	1	L	3	4	4	1	None	EAM248	mir-213		ACCATCGACCGTTGATTGTACC	2				None	None	None	AUTO	DETECTED	1109.25	860.158	0	-1.91738	91.056	-52.032	127.785	119.403	21.2748	69	100	PASS	PASS	PASS	PASS	PASS	PASS	0	283.894	292	102.179	66	18737
652	GGTACAATCAACGGTCGATGGT	080703_004s	NORMAL	NO	1	1	1	L	3	4	6	1	None	EAM248	mir-213		ACCATCGACCGTTGATTGTACC	2				None	None	None	AUTO	DETECTED	1110.09	906.579	0	2.02297	91.056	-52.032	125.276	112.547	10.293	66	100	PASS	PASS	PASS	PASS	PASS	PASS	0	267.655	271.5	73.8238	58	15524
666	GGTACAATCAACGGTCGATGGT	080703_004s	NORMAL	NO	1	1	1	L	3	4	8	1	None	EAM248	mir-213		ACCATCGACCGTTGATTGTACC	2				None	None	None	AUTO	DETECTED	1110.82	953.199	-2.09443	8.55238	91.056	-52.032	122.31	116.337	22.5294	67	100	PASS	PASS	PASS	PASS	PASS	PASS	0	254.078	264.5	100.446	64	16261
176	CTGCCTGTCTGTGCCTGCTGT	080703_004s	NORMAL	NO	1	1	1	D	1	4	2	1	None	EAM249	mir-214		ACAGCAGGCACAGACAGGCAG	4				None	None	None	AUTO	LOW_SIGNAL	1101.81	119.421	0	0	169.104	-91.056	129	129	0	-1	100	PASS	PASS	PASS	PASS	PASS	FAIL	0	64.0533	64	1.73901	75	4804
190	CTGCCTGTCTGTGCCTGCTGT	080703_004s	NORMAL	NO	1	1	1	D	1	4	4	1	None	EAM249	mir-214		ACAGCAGGCACAGACAGGCAG	4				None	None	None	AUTO	LOW_SIGNAL	1102.65	165.539	0	0	169.104	-91.056	129	129	0	-1	100	PASS	PASS	PASS	PASS	PASS	PASS	0	65.7051	66	1.81701	78	5125
204	CTGCCTGTCTGTGCCTGCTGT	080703_004s	NORMAL	NO	1	1	1	D	1	4	6	1	None	EAM249	mir-214		ACAGCAGGCACAGACAGGCAG	4				None	None	None	AUTO	DETECTED	1103.77	211.99	3.5013	4.32978	169.104	-91.056	103.698	90.7357	26.14	64	100	PASS	PASS	PASS	PASS	PASS	PASS	0	66.525	66	1.73925	40	2661
218	CTGCCTGTCTGTGCCTGCTGT	080703_004s	NORMAL	NO	1	1	1	D	1	4	8	1	None	EAM249	mir-214		ACAGCAGGCACAGACAGGCAG	4				None	None	None	AUTO	DETECTED	1103.92	258.733	-5.46393	12.4594	169.104	-91.056	92.9808	92.9808	23.8506	66	100	PASS	PASS	PASS	PASS	PASS	PASS	0	69.0244	69	2.11528	41	2830
628	GTCTGTCAATTCATAGGTCAT	080703_004s	NORMAL	NO	1	1	1	L	3	4	2	5	None	EAM250	mir-215		ATGACCTATGAATTGACAGAC	6				None	None	None	AUTO	DETECTED	1201.81	811.75	14.6308	-9.79332	91.056	-52.032	118.763	106.824	14.5297	68	100	PASS	PASS	PASS	PASS	PASS	PASS	0	87.8846	89	8.81099	52	4570
642	GTCTGTCAATTCATAGGTCAT	080703_004s	NORMAL	NO	1	1	1	L	3	4	4	5	None	EAM250	mir-215		ATGACCTATGAATTGACAGAC	6				None	None	None	AUTO	DETECTED	1202.37	857.774	10.9834	-11.0104	91.056	-52.032	107.814	104.741	14.513	69	100	PASS	PASS	PASS	PASS	PASS	PASS	0	81.3529	81	6.3524	51	4149
656	GTCTGTCAATTCATAGGTCAT	080703_004s	NORMAL	NO	1	1	1	L	3	4	6	5	None	EAM250	mir-215		ATGACCTATGAATTGACAGAC	6				None	None	None	AUTO	DETECTED	1203.3	904.317	12.1108	-5.48616	91.056	-52.032	110.53	100.726	18.3301	68	100	PASS	PASS	PASS	PASS	PASS	PASS	0	81.5682	82	5.69944	44	3589
670	GTCTGTCAATTCATAGGTCAT	080703_004s	NORMAL	NO	1	1	1	L	3	4	8	5	None	EAM250	mir-215		ATGACCTATGAATTGACAGAC	6				None	None	None	AUTO	DETECTED	1203.94	950.37	9.5337	-6.31901	91.056	-52.032	104.831	94.1346	19.3226	70	100	PASS	PASS	PASS	PASS	PASS	PASS	0	80.6829	80	5.41959	41	3308
180	CACAGTTGCCAGCTGAGATTA	080703_004s	NORMAL	NO	1	1	1	D	1	4	2	5	None	EAM251	mir-216		TAATCTCAGCTGGCAACTGTG	8				None	None	None	AUTO	DETECTED	1194.68	116.929	8.28879	-10.5083	169.104	-91.056	103.917	91.1919	61.4142	66	100	PASS	PASS	PASS	PASS	PASS	PASS	0	67.9512	68	1.71685	41	2786
194	CACAGTTGCCAGCTGAGATTA	080703_004s	NORMAL	NO	1	1	1	D	1	4	4	5	None	EAM251	mir-216		TAATCTCAGCTGGCAACTGTG	8				None	None	None	AUTO	DETECTED	1195.45	163.667	7.32812	-2.439	169.104	-91.056	97.1491	87.0711	92.4384	67	100	PASS	PASS	PASS	PASS	PASS	PASS	0	69.2188	69	1.66044	32	2215
208	CACAGTTGCCAGCTGAGATTA	080703_004s	NORMAL	NO	1	1	1	D	1	4	6	5	None	EAM251	mir-216		TAATCTCAGCTGGCAACTGTG	8				None	None	None	AUTO	DETECTED	1195.19	210.625	-7.07723	8.49521	169.104	-91.056	92.6348	63.5644	55.936	72	100	PASS	PASS	PASS	PASS	PASS	PASS	0	74.4211	74	2.29288	19	1414
222	CACAGTTGCCAGCTGAGATTA	080703_004s	NORMAL	NO	1	1	1	D	1	4	8	5	None	EAM251	mir-216		TAATCTCAGCTGGCAACTGTG	8				None	None	None	AUTO	DETECTED	1197	256.5	5.54174	5.3373	169.104	-91.056	91.056	78.048	8.16417	69	100	PASS	PASS	PASS	PASS	PASS	PASS	0	77.2308	77.5	2.43816	26	2008
618	ATCCAATCAGTTCCTGATGCAGTA	080703_004s	NORMAL	NO	1	1	1	L	3	4	1	2	None	EAM252	mir-217		TACTGCATCAGGAACTGATTGGAT	10				None	None	None	AUTO	DETECTED	1131.31	789.605	2.87249	-14.341	91.056	-52.032	109.49	102.265	19.7203	68	100	PASS	PASS	PASS	PASS	PASS	PASS	0	73.0638	73	2.91476	47	3434
632	ATCCAATCAGTTCCTGATGCAGTA	080703_004s	NORMAL	NO	1	1	1	L	3	4	3	2	None	EAM252	mir-217		TACTGCATCAGGAACTGATTGGAT	10				None	None	None	AUTO	DETECTED	1131.95	836.48	0	-4.49929	91.056	-52.032	103.497	89.8625	31.4984	70	100	PASS	PASS	PASS	FAIL	PASS	FAIL	0	71	71	1.61078	38	2698
646	ATCCAATCAGTTCCTGATGCAGTA	080703_004s	NORMAL	NO	1	1	1	L	3	4	5	2	None	EAM252	mir-217		TACTGCATCAGGAACTGATTGGAT	10				None	None	None	AUTO	DETECTED	1132.88	883.24	0	3.85937	91.056	-52.032	94.6869	94.6869	16.3773	67	100	PASS	PASS	PASS	PASS	PASS	PASS	0	68.6098	69	2.40705	41	2813
660	ATCCAATCAGTTCCTGATGCAGTA	080703_004s	NORMAL	NO	1	1	1	L	3	4	7	2	None	EAM252	mir-217		TACTGCATCAGGAACTGATTGGAT	10				None	None	None	AUTO	DETECTED	1133.15	928.325	-6.0324	-9.57419	91.056	-52.032	98.356	87.0978	87.4772	68	100	PASS	PASS	PASS	PASS	PASS	PASS	0	69.2222	70	2.82955	36	2492
170	ACATGGTTAGATCAAGCACAA	080703_004s	NORMAL	NO	1	1	1	D	1	4	1	2	None	EAM253	mir-218-1		TTGTGCTTGATCTAACCATGT	12				None	None	None	AUTO	DETECTED	1124	95	-5.83709	-12.244	169.104	-91.056	91.056	91.056	7.10559	69	100	PASS	PASS	PASS	PASS	PASS	PASS	0	92.3513	93	5.10564	37	3417
184	ACATGGTTAGATCAAGCACAA	080703_004s	NORMAL	NO	1	1	1	D	1	4	3	2	None	EAM253	mir-218-1		TTGTGCTTGATCTAACCATGT	12				None	None	None	AUTO	DETECTED	1124.8	141.63	-6.4389	-5.5858	169.104	-91.056	104.785	93.9847	14.4604	74	100	PASS	PASS	PASS	PASS	PASS	PASS	0	108.366	110	13.8072	41	4443
198	ACATGGTTAGATCAAGCACAA	080703_004s	NORMAL	NO	1	1	1	D	1	4	5	2	None	EAM253	mir-218-1		TTGTGCTTGATCTAACCATGT	12				None	None	None	AUTO	DETECTED	1125.83	188.219	-3.90621	0.552784	169.104	-91.056	107.121	99.3395	13.0425	73	100	PASS	PASS	PASS	PASS	PASS	PASS	0	134.698	131	28.4584	43	5792
212	ACATGGTTAGATCAAGCACAA	080703_004s	NORMAL	NO	1	1	1	D	1	4	7	2	None	EAM253	mir-218-1		TTGTGCTTGATCTAACCATGT	12				None	None	None	AUTO	DETECTED	1126.5	234.948	-6.19436	8.50335	169.104	-91.056	104.064	91.056	11.0935	75	100	PASS	PASS	PASS	PASS	PASS	PASS	0	227.684	228	41.3195	38	8652
513	AGAATTGCGTTTGGACAATCA	080703_004s	NORMAL	NO	1	1	1	J	3	2	2	2	None	EAM254	mir-219		TGATTGTCCAAACGCAATTCT	2				None	None	None	AUTO	DETECTED	438.465	826.447	9.41699	-12.4459	65.04	-39.024	158.117	145.209	20.3742	79	100	PASS	PASS	PASS	PASS	PASS	PASS	0	3253	3865	2188.36	92	299276
527	AGAATTGCGTTTGGACAATCA	080703_004s	NORMAL	NO	1	1	1	J	3	2	4	2	None	EAM254	mir-219		TGATTGTCCAAACGCAATTCT	2				None	None	None	AUTO	DETECTED	439.102	873.296	6.74417	-2.9368	65.04	-39.024	150.094	134.966	12.2225	83	100	PASS	PASS	PASS	PASS	PASS	PASS	0	3250.02	3772.5	2072.89	86	279502
541	AGAATTGCGTTTGGACAATCA	080703_004s	NORMAL	NO	1	1	1	J	3	2	6	2	None	EAM254	mir-219		TGATTGTCCAAACGCAATTCT	2				None	None	None	AUTO	DETECTED	439.952	919.663	6.84182	0	65.04	-39.024	145.561	132.57	16.0277	80	100	PASS	PASS	PASS	PASS	PASS	PASS	0	3631.09	3979	2212.8	82	297749
555	AGAATTGCGTTTGGACAATCA	080703_004s	NORMAL	NO	1	1	1	J	3	2	8	2	None	EAM254	mir-219		TGATTGTCCAAACGCAATTCT	2				None	None	None	AUTO	DETECTED	440.715	965.893	5.80811	1.757	65.04	-39.024	150.639	145.395	16.193	80	100	PASS	PASS	PASS	PASS	PASS	PASS	0	3715.93	2737	3410.48	97	360445
65	ACAGTTCTTCAACTGGCAGCTT	080703_004s	NORMAL	NO	1	1	1	B	1	2	2	2	None	EAM255	mir-22		AAGCTGCCAGTTGAAGAACTGT	#REF!				None	None	None	AUTO	DETECTED	426.075	128.434	12.6444	-2.64999	65.04	-130.08	149.844	137.025	9.04639	78	100	PASS	PASS	PASS	PASS	PASS	PASS	0	620.459	617	231.061	85	52739
79	ACAGTTCTTCAACTGGCAGCTT	080703_004s	NORMAL	NO	1	1	1	B	1	2	4	2	None	EAM255	mir-22		AAGCTGCCAGTTGAAGAACTGT	#REF!				None	None	None	AUTO	DETECTED	426.651	175.134	9.1657	4.92941	65.04	-130.08	135.694	124.469	10.0926	78	100	PASS	PASS	PASS	PASS	PASS	PASS	0	278.597	281	71.923	72	20059
93	ACAGTTCTTCAACTGGCAGCTT	080703_004s	NORMAL	NO	1	1	1	B	1	2	6	2	None	EAM255	mir-22		AAGCTGCCAGTTGAAGAACTGT	#REF!				None	None	None	AUTO	DETECTED	427.589	221.633	10.4126	9.8876	65.04	-130.08	134.672	129.357	15.3067	73	100	PASS	PASS	PASS	PASS	PASS	PASS	0	196.013	207	52.1821	78	15289
107	ACAGTTCTTCAACTGGCAGCTT	080703_004s	NORMAL	NO	1	1	1	B	1	2	8	2	None	EAM255	mir-22		AAGCTGCCAGTTGAAGAACTGT	#REF!				None	None	None	AUTO	DETECTED	428.256	268	8.13238	13.1255	65.04	-130.08	117.072	117.072	7.50784	72	100	PASS	PASS	PASS	PASS	PASS	PASS	0	239.446	263	67.5241	65	15564
517	AAAGTGTCAGATACGGTGTGG	080703_004s	NORMAL	NO	1	1	1	J	3	2	2	6	None	EAM256	mir-220		CCACACCGTATCTGACACTTT	#REF!				None	None	None	AUTO	LOW_SIGNAL	529.977	825.719	0	0	65.04	-39.024	129	129	0	-1	100	PASS	PASS	PASS	FAIL	PASS	FAIL	0	63.8289	64	1.2043	76	4851
531	AAAGTGTCAGATACGGTGTGG	080703_004s	NORMAL	NO	1	1	1	J	3	2	4	6	None	EAM256	mir-220		CCACACCGTATCTGACACTTT	#REF!				None	None	None	AUTO	LOW_SIGNAL	530.819	871.837	0	0	65.04	-39.024	129	129	0	-1	100	PASS	PASS	PASS	PASS	PASS	FAIL	0	63.5658	63.5	1.44532	76	4831
545	AAAGTGTCAGATACGGTGTGG	080703_004s	NORMAL	NO	1	1	1	J	3	2	6	6	None	EAM256	mir-220		CCACACCGTATCTGACACTTT	#REF!				None	None	None	AUTO	LOW_SIGNAL	531.661	917.955	0	0	65.04	-39.024	129	129	0	-1	100	PASS	PASS	PASS	FAIL	PASS	FAIL	0	63.9605	64	1.18255	76	4861
559	AAAGTGTCAGATACGGTGTGG	080703_004s	NORMAL	NO	1	1	1	J	3	2	8	6	None	EAM256	mir-220		CCACACCGTATCTGACACTTT	#REF!				None	None	None	AUTO	LOW_SIGNAL	532.504	964.072	0	0	65.04	-39.024	129	129	0	-1	100	PASS	PASS	PASS	FAIL	PASS	FAIL	0	63.7949	64	1.2521	78	4976
69	GAAACCCAGCAGACAATGTAGCT	080703_004s	NORMAL	NO	1	1	1	B	1	2	2	6	None	EAM257	mir-221		AGCTACATTGTCTGCTGGGTTTC	#REF!				None	None	None	AUTO	DETECTED	518.533	126.062	15.5328	-11.5862	65.04	-130.08	158.249	149.71	16.6326	75	100	PASS	PASS	PASS	PASS	PASS	PASS	0	864.558	853	369.923	104	89914
83	GAAACCCAGCAGACAATGTAGCT	080703_004s	NORMAL	NO	1	1	1	B	1	2	4	6	None	EAM257	mir-221		AGCTACATTGTCTGCTGGGTTTC	#REF!				None	None	None	AUTO	DETECTED	519.545	172.4	17.7423	-8.72129	65.04	-130.08	160.893	141.677	16.3991	77	100	PASS	PASS	PASS	PASS	PASS	PASS	0	444.722	466.5	141.128	90	40025
97	GAAACCCAGCAGACAATGTAGCT	080703_004s	NORMAL	NO	1	1	1	B	1	2	6	6	None	EAM257	mir-221		AGCTACATTGTCTGCTGGGTTTC	#REF!				None	None	None	AUTO	DETECTED	520.328	219.116	16.9666	-0.937054	65.04	-130.08	144.77	132.904	16.7568	71	100	PASS	PASS	PASS	PASS	PASS	PASS	0	432.575	466	151.083	80	34606
111	GAAACCCAGCAGACAATGTAGCT	080703_004s	NORMAL	NO	1	1	1	B	1	2	8	6	None	EAM257	mir-221		AGCTACATTGTCTGCTGGGTTTC	#REF!				None	None	None	AUTO	DETECTED	520.889	265.852	13.3002	7.10065	65.04	-130.08	148.244	142.171	15.1172	70	100	PASS	PASS	PASS	PASS	PASS	PASS	0	585.936	627.5	230.018	94	55078
507	GAGACCCAGTAGCCAGATGTAGCT	080703_004s	NORMAL	NO	1	1	1	J	3	2	1	3	None	EAM258	mir-222		AGCTACATCTGGCTACTGGGTCTC	#REF!				None	None	None	AUTO	DETECTED	460.99	802.948	7.94779	-12.6968	65.04	-39.024	146.54	123.579	11.6355	70	100	PASS	PASS	PASS	PASS	PASS	PASS	0	305.13	290	86.0742	69	21054
521	GAGACCCAGTAGCCAGATGTAGCT	080703_004s	NORMAL	NO	1	1	1	J	3	2	3	3	None	EAM258	mir-222		AGCTACATCTGGCTACTGGGTCTC	#REF!				None	None	None	AUTO	DETECTED	461.589	849.025	4.78709	-13.2287	65.04	-39.024	146.427	134.876	14.4447	72	100	PASS	PASS	PASS	PASS	PASS	PASS	0	293.422	278	93.1121	83	24354
535	GAGACCCAGTAGCCAGATGTAGCT	080703_004s	NORMAL	NO	1	1	1	J	3	2	5	3	None	EAM258	mir-222		AGCTACATCTGGCTACTGGGTCTC	#REF!				None	None	None	AUTO	DETECTED	462.5	896.08	5.67671	0	65.04	-39.024	130.08	117.072	12.5787	82	100	PASS	PASS	PASS	PASS	PASS	PASS	0	292.717	273	71.1978	60	17563
549	GAGACCCAGTAGCCAGATGTAGCT	080703_004s	NORMAL	NO	1	1	1	J	3	2	7	3	None	EAM258	mir-222		AGCTACATCTGGCTACTGGGTCTC	#REF!				None	None	None	AUTO	DETECTED	463.307	942.193	5.21265	0	65.04	-39.024	136.382	121.581	12.5787	75	100	PASS	PASS	PASS	PASS	PASS	PASS	0	423.464	394	146.993	69	29219
59	GGGGTATTTGACAAACTGACA	080703_004s	NORMAL	NO	1	1	1	B	1	2	1	3	None	EAM259	mir-223		TGTCAGTTTGTCAAATACCCC	#REF!				None	None	None	AUTO	DETECTED	448.622	104.623	11.465	-6.96052	65.04	-130.08	143.472	130.065	9.35722	78	100	PASS	PASS	PASS	PASS	PASS	PASS	0	89.1111	87	6.97675	81	7218
73	GGGGTATTTGACAAACTGACA	080703_004s	NORMAL	NO	1	1	1	B	1	2	3	3	None	EAM259	mir-223		TGTCAGTTTGTCAAATACCCC	#REF!				None	None	None	AUTO	LOW_SIGNAL	448.584	151.275	0	0	65.04	-130.08	129	129	0	-1	100	PASS	PASS	PASS	FAIL	PASS	FAIL	0	76.2267	75	3.02947	75	5717
87	GGGGTATTTGACAAACTGACA	080703_004s	NORMAL	NO	1	1	1	B	1	2	5	3	None	EAM259	mir-223		TGTCAGTTTGTCAAATACCCC	#REF!				None	None	None	AUTO	LOW_SIGNAL	449.426	197.393	0	0	65.04	-130.08	129	129	0	-1	100	PASS	PASS	PASS	FAIL	PASS	FAIL	0	73.2429	73	3.07602	70	5127
101	GGGGTATTTGACAAACTGACA	080703_004s	NORMAL	NO	1	1	1	B	1	2	7	3	None	EAM259	mir-223		TGTCAGTTTGTCAAATACCCC	#REF!				None	None	None	AUTO	DETECTED	450.69	243.715	5.48021	2.65813	65.04	-130.08	135.43	125.527	35.6583	69	100	PASS	PASS	PASS	PASS	PASS	PASS	0	70.2603	70	1.79527	73	5129
625	GGAAATCCCTGGCAATGTGAT	080703_004s	NORMAL	NO	1	1	1	L	3	4	2	2	None	EAM260	mir-23a		ATCACATTGCCAGGGATTTCC	2				None	None	None	AUTO	DETECTED	1131.81	813	3.86969	-9.97275	91.056	-52.032	129.969	121.095	11.3254	70	100	PASS	PASS	PASS	PASS	PASS	PASS	0	1551.62	1498	1005.43	69	107062
639	GGAAATCCCTGGCAATGTGAT	080703_004s	NORMAL	NO	1	1	1	L	3	4	4	2	None	EAM260	mir-23a		ATCACATTGCCAGGGATTTCC	2				None	None	None	AUTO	DETECTED	1132.84	859.829	6.38967	0	91.056	-52.032	133.988	128.026	12.7142	70	100	PASS	PASS	PASS	PASS	PASS	PASS	0	1223.39	998	843.188	75	91754
653	GGAAATCCCTGGCAATGTGAT	080703_004s	NORMAL	NO	1	1	1	L	3	4	6	2	None	EAM260	mir-23a		ATCACATTGCCAGGGATTTCC	2				None	None	None	AUTO	DETECTED	1133.74	906.167	7.16774	2.13968	91.056	-52.032	122.116	122.116	13.0211	68	100	PASS	PASS	PASS	PASS	PASS	PASS	0	1265.94	1333	779.355	67	84818
667	GGAAATCCCTGGCAATGTGAT	080703_004s	NORMAL	NO	1	1	1	L	3	4	8	2	None	EAM260	mir-23a		ATCACATTGCCAGGGATTTCC	2				None	None	None	AUTO	DETECTED	1134.24	952.459	2.66289	4.41037	91.056	-52.032	121.483	110.491	10.718	68	100	PASS	PASS	PASS	PASS	PASS	PASS	0	1369.95	1508	862.893	56	76717
177	GTGGTAATCCCTGGCAATGTGAT	080703_004s	NORMAL	NO	1	1	1	D	1	4	2	2	None	EAM261	mir-23b		ATCACATTGCCAGGGATTACCAC	4				None	None	None	AUTO	LOW_SIGNAL	1124.87	119	0	0	169.104	-91.056	129	129	0	-1	100	PASS	PASS	PASS	PASS	PASS	FAIL	0	63.8243	64	1.1862	74	4723
191	GTGGTAATCCCTGGCAATGTGAT	080703_004s	NORMAL	NO	1	1	1	D	1	4	4	2	None	EAM261	mir-23b		ATCACATTGCCAGGGATTACCAC	4				None	None	None	AUTO	LOW_SIGNAL	1125.71	165.118	0	0	169.104	-91.056	129	129	0	-1	100	PASS	PASS	PASS	FAIL	PASS	FAIL	0	66.7368	67	1.45482	76	5072
205	GTGGTAATCCCTGGCAATGTGAT	080703_004s	NORMAL	NO	1	1	1	D	1	4	6	2	None	EAM261	mir-23b		ATCACATTGCCAGGGATTACCAC	4				None	None	None	AUTO	LOW_SIGNAL	1126.56	211.236	0	0	169.104	-91.056	129	129	0	-1	100	PASS	PASS	PASS	PASS	PASS	FAIL	0	64.5921	64	2.14897	76	4909
219	GTGGTAATCCCTGGCAATGTGAT	080703_004s	NORMAL	NO	1	1	1	D	1	4	8	2	None	EAM261	mir-23b		ATCACATTGCCAGGGATTACCAC	4				None	None	None	AUTO	LOW_SIGNAL	1127.4	257.353	0	0	169.104	-91.056	129	129	0	-1	100	PASS	PASS	PASS	FAIL	PASS	FAIL	0	67.0714	67	1.63584	70	4695
629	CTGTTCCTGCTGAACTGAGCCA	080703_004s	NORMAL	NO	1	1	1	L	3	4	2	6	None	EAM262	mir-24-1		TGGCTCAGTTCAGCAGGAACAG	6				None	None	None	AUTO	DETECTED	1224.69	811.579	12.3331	-6.5429	91.056	-52.032	133.983	128.26	12.85	76	100	PASS	PASS	PASS	PASS	PASS	PASS	0	1380.91	1399	601.727	77	106330
643	CTGTTCCTGCTGAACTGAGCCA	080703_004s	NORMAL	NO	1	1	1	L	3	4	4	6	None	EAM262	mir-24-1		TGGCTCAGTTCAGCAGGAACAG	6				None	None	None	AUTO	DETECTED	1225.48	858.321	11.6234	1.58233	91.056	-52.032	138.268	131.254	12.8106	68	100	PASS	PASS	PASS	PASS	PASS	PASS	0	952.272	987	463.742	81	77134
657	CTGTTCCTGCTGAACTGAGCCA	080703_004s	NORMAL	NO	1	1	1	L	3	4	6	6	None	EAM262	mir-24-1		TGGCTCAGTTCAGCAGGAACAG	6				None	None	None	AUTO	DETECTED	1226.11	905.029	8.89536	9.26534	91.056	-52.032	133.895	129.221	11.1433	68	100	PASS	PASS	PASS	PASS	PASS	PASS	0	869.438	867	422.442	73	63469
671	CTGTTCCTGCTGAACTGAGCCA	080703_004s	NORMAL	NO	1	1	1	L	3	4	8	6	None	EAM262	mir-24-1		TGGCTCAGTTCAGCAGGAACAG	6				None	None	None	AUTO	DETECTED	1227.14	950.553	11.3725	1.53152	91.056	-52.032	128.113	117.627	11.9482	74	100	PASS	PASS	PASS	PASS	PASS	PASS	0	958.435	999.5	270.907	62	59423
181	AGCCTATCCTGGATTACTTGAA	080703_004s	NORMAL	NO	1	1	1	D	1	4	2	6	None	EAM263	mir-26a		TTCAAGTAATCCAGGATAGGCT	8				None	None	None	AUTO	DETECTED	1218.5	116.5	18.1401	-10.6035	169.104	-91.056	104.064	104.064	6.97118	81	100	PASS	PASS	PASS	PASS	PASS	PASS	0	3098.73	3610.5	1537.37	52	161134
195	AGCCTATCCTGGATTACTTGAA	080703_004s	NORMAL	NO	1	1	1	D	1	4	4	6	None	EAM263	mir-26a		TTCAAGTAATCCAGGATAGGCT	8				None	None	None	AUTO	DETECTED	1218.89	163.078	12.241	-4.61977	169.104	-91.056	131.789	131.789	15.3066	72	100	PASS	PASS	PASS	PASS	PASS	PASS	0	2238.51	2012	1882.41	81	181319
209	AGCCTATCCTGGATTACTTGAA	080703_004s	NORMAL	NO	1	1	1	D	1	4	6	6	None	EAM263	mir-26a		TTCAAGTAATCCAGGATAGGCT	8				None	None	None	AUTO	DETECTED	1219.85	209.929	13.721	4.91551	169.104	-91.056	132.343	124.358	8.67479	75	100	PASS	PASS	PASS	PASS	PASS	PASS	0	2626.67	2880	2135.39	69	181240
223	AGCCTATCCTGGATTACTTGAA	080703_004s	NORMAL	NO	1	1	1	D	1	4	8	6	None	EAM263	mir-26a		TTCAAGTAATCCAGGATAGGCT	8				None	None	None	AUTO	DETECTED	1220.79	256.171	15.0866	6.53357	169.104	-91.056	129.814	122.691	11.3254	75	100	PASS	PASS	PASS	PASS	PASS	PASS	0	3368.57	3216	3066.74	67	225694
619	CAGAACTTAGCCACTGTGAA	080703_004s	NORMAL	NO	1	1	1	L	3	4	1	3	None	EAM264	mir-27b		TTCACAGTGGCTAAGTTCTG	10				None	None	None	AUTO	DETECTED	1154.56	789.417	5.39248	-11.3145	91.056	-52.032	140.016	118.959	14.056	69	100	PASS	PASS	PASS	PASS	PASS	PASS	0	223.328	237.5	68.7198	64	14293
633	CAGAACTTAGCCACTGTGAA	080703_004s	NORMAL	NO	1	1	1	L	3	4	3	3	None	EAM264	mir-27b		TTCACAGTGGCTAAGTTCTG	10				None	None	None	AUTO	DETECTED	1155.42	835.97	5.56873	-5.64971	91.056	-52.032	135.554	119.92	15.4302	70	100	PASS	PASS	PASS	PASS	PASS	PASS	0	194.015	197	55.7414	65	12611
647	CAGAACTTAGCCACTGTGAA	080703_004s	NORMAL	NO	1	1	1	L	3	4	5	3	None	EAM264	mir-27b		TTCACAGTGGCTAAGTTCTG	10				None	None	None	AUTO	DETECTED	1156.26	882.737	5.63542	2.79389	91.056	-52.032	127.891	118.744	15.9953	70	100	PASS	PASS	PASS	PASS	PASS	PASS	0	169.594	179	46.434	64	10854
661	CAGAACTTAGCCACTGTGAA	080703_004s	NORMAL	NO	1	1	1	L	3	4	7	3	None	EAM264	mir-27b		TTCACAGTGGCTAAGTTCTG	10				None	None	None	AUTO	DETECTED	1157.17	928.686	6.48971	0	91.056	-52.032	117.193	104.185	15.463	71	100	PASS	PASS	PASS	PASS	PASS	PASS	0	199.137	208	49.6991	51	10156
171	AACCGATTTCAGATGGTGCTAG	080703_004s	NORMAL	NO	1	1	1	D	1	4	1	3	None	EAM265	mir-29a-1		CTAGCACCATCTGAAATCGGTT	12				None	None	None	AUTO	DETECTED	1147.96	94.8592	5.83867	-8.59565	169.104	-91.056	145.347	145.347	20.7054	75	100	PASS	PASS	PASS	FAIL	PASS	PASS	0	3221.66	2479	3164.19	98	315723
185	AACCGATTTCAGATGGTGCTAG	080703_004s	NORMAL	NO	1	1	1	D	1	4	3	3	None	EAM265	mir-29a-1		CTAGCACCATCTGAAATCGGTT	12				None	None	None	AUTO	DETECTED	1148.71	141.173	4.6557	-6.04252	169.104	-91.056	149.516	140.094	21.589	80	100	PASS	PASS	PASS	FAIL	PASS	PASS	0	3935.51	2016	4078.6	93	366002
199	AACCGATTTCAGATGGTGCTAG	080703_004s	NORMAL	NO	1	1	1	D	1	4	5	3	None	EAM265	mir-29a-1		CTAGCACCATCTGAAATCGGTT	12				None	None	None	AUTO	DETECTED	1149.51	187.639	4.12852	-1.5212	169.104	-91.056	140.362	139.812	23.0956	79	100	PASS	PASS	PASS	FAIL	PASS	PASS	0	4147.48	2849	4173.67	88	364978
213	AACCGATTTCAGATGGTGCTAG	080703_004s	NORMAL	NO	1	1	1	D	1	4	7	3	None	EAM265	mir-29a-1		CTAGCACCATCTGAAATCGGTT	12				None	None	None	AUTO	DETECTED	1150.66	234.444	8.09507	7.42101	169.104	-91.056	135.796	128.651	20.4158	84	100	PASS	PASS	PASS	PASS	PASS	PASS	0	4692.32	4447	3998.93	74	347232
514	AACACTGATTTCAAATGGTGCTA	080703_004s	NORMAL	NO	1	1	1	J	3	2	2	3	None	EAM266	mir-29b-1		TAGCACCATTTGAAATCAGTGTT	2				None	None	None	AUTO	DETECTED	461.321	825.857	6.78506	-14.6443	65.04	-39.024	150.876	150.876	14.3205	86	100	PASS	PASS	PASS	PASS	PASS	PASS	0	4805.75	4629.5	4160.78	104	499798
528	AACACTGATTTCAAATGGTGCTA	080703_004s	NORMAL	NO	1	1	1	J	3	2	4	3	None	EAM266	mir-29b-1		TAGCACCATTTGAAATCAGTGTT	2				None	None	None	AUTO	DETECTED	462.142	872.197	6.50202	-11.7512	65.04	-39.024	148.067	139.877	14.0611	85	100	PASS	PASS	PASS	PASS	PASS	PASS	0	5223.28	6198	3888.3	93	485765
542	AACACTGATTTCAAATGGTGCTA	080703_004s	NORMAL	NO	1	1	1	J	3	2	6	3	None	EAM266	mir-29b-1		TAGCACCATTTGAAATCAGTGTT	2				None	None	None	AUTO	DETECTED	463.075	919.305	7.67944	0	65.04	-39.024	153.673	148.12	13.3088	86	100	PASS	PASS	PASS	PASS	PASS	PASS	0	5400.24	4495	4769.07	101	545424
556	AACACTGATTTCAAATGGTGCTA	080703_004s	NORMAL	NO	1	1	1	J	3	2	8	3	None	EAM266	mir-29b-1		TAGCACCATTTGAAATCAGTGTT	2				None	None	None	AUTO	DETECTED	463.639	965.009	4.0523	-4.25237	65.04	-39.024	156.471	131.922	22.0426	88	100	PASS	PASS	PASS	PASS	PASS	PASS	0	6412.68	6677	4828.43	82	525840
66	AACACTGATTTCAAATGGTGCTA	080703_004s	NORMAL	NO	1	1	1	B	1	2	2	3	None	EAM267	mir-29b-3		TAGCACCATTTGAAATCAGTGTT	4				None	None	None	AUTO	DETECTED	448.676	127.905	6.67629	-4.05656	65.04	-130.08	160.284	160.284	15.0863	95	100	PASS	PASS	PASS	PASS	PASS	PASS	0	6430.29	4769	5844.99	122	784495
80	AACACTGATTTCAAATGGTGCTA	080703_004s	NORMAL	NO	1	1	1	B	1	2	4	3	None	EAM267	mir-29b-3		TAGCACCATTTGAAATCAGTGTT	4				None	None	None	AUTO	DETECTED	449.403	173.96	5.17494	-4.8653	65.04	-130.08	168.144	148.278	18.0374	163	100	PASS	PASS	PASS	PASS	PASS	PASS	0	6320.78	5227	4637.53	101	638399
94	AACACTGATTTCAAATGGTGCTA	080703_004s	NORMAL	NO	1	1	1	B	1	2	6	3	None	EAM267	mir-29b-3		TAGCACCATTTGAAATCAGTGTT	4				None	None	None	AUTO	DETECTED	450.382	220.937	6.95972	6.30909	65.04	-130.08	157.987	151.048	15.3164	88	100	PASS	PASS	PASS	PASS	PASS	PASS	0	5171.43	5371	3769.35	103	532657
108	AACACTGATTTCAAATGGTGCTA	080703_004s	NORMAL	NO	1	1	1	B	1	2	8	3	None	EAM267	mir-29b-3		TAGCACCATTTGAAATCAGTGTT	4				None	None	None	AUTO	DETECTED	451.201	267.631	6.6485	13.8027	65.04	-130.08	147.937	140.214	11.3736	91	100	PASS	PASS	PASS	PASS	PASS	PASS	0	6339.83	6921	4411.04	91	576925
518	AACCGATTTCAGATGGTGCTAG	080703_004s	NORMAL	NO	1	1	1	J	3	2	2	7	None	EAM268	mir-29c		CTAGCACCATCTGAAATCGGTT	#REF!				None	None	None	AUTO	DETECTED	554.201	823.081	15.1604	-28.8353	65.04	-39.024	151.071	148.249	14.002	78	100	PASS	PASS	PASS	PASS	PASS	PASS	0	4052.2	3699	3268.47	101	409272
532	AACCGATTTCAGATGGTGCTAG	080703_004s	NORMAL	NO	1	1	1	J	3	2	4	7	None	EAM268	mir-29c		CTAGCACCATCTGAAATCGGTT	#REF!				None	None	None	AUTO	DETECTED	554.805	869.538	12.0569	-24.4233	65.04	-39.024	146.96	135.763	13.4949	78	100	PASS	PASS	PASS	PASS	PASS	PASS	0	4483.47	5191	3165.97	85	381095
546	AACCGATTTCAGATGGTGCTAG	080703_004s	NORMAL	NO	1	1	1	J	3	2	6	7	None	EAM268	mir-29c		CTAGCACCATCTGAAATCGGTT	#REF!				None	None	None	AUTO	DETECTED	555.904	916.52	15.3978	-13.1803	65.04	-39.024	143.431	130.424	16.7567	82	100	PASS	PASS	PASS	PASS	PASS	PASS	0	5101.51	6172	3548.23	80	408121
560	AACCGATTTCAGATGGTGCTAG	080703_004s	NORMAL	NO	1	1	1	J	3	2	8	7	None	EAM268	mir-29c		CTAGCACCATCTGAAATCGGTT	#REF!				None	None	None	AUTO	DETECTED	556.556	962.978	12.9127	-8.7596	65.04	-39.024	135.593	129.53	19.0779	89	100	PASS	PASS	PASS	PASS	PASS	PASS	0	5611.77	5312	4206.54	77	432106
70	GCTGCAAACATCCGACTGAAAG	080703_004s	NORMAL	NO	1	1	1	B	1	2	2	7	None	EAM269	mir-30a		CTTTCAGTCGGATGTTTGCAGC	#REF!				None	None	None	AUTO	DETECTED	541.924	125.619	19.8486	-11.8735	65.04	-130.08	157.037	149.858	14.9386	69	100	PASS	PASS	PASS	PASS	PASS	PASS	0	308.771	312	111.248	105	32421
84	GCTGCAAACATCCGACTGAAAG	080703_004s	NORMAL	NO	1	1	1	B	1	2	4	7	None	EAM269	mir-30a		CTTTCAGTCGGATGTTTGCAGC	#REF!				None	None	None	AUTO	DETECTED	542.537	171.958	16.8713	-8.99183	65.04	-130.08	152.255	144.49	11.3736	68	100	PASS	PASS	PASS	PASS	PASS	PASS	0	200.551	215.5	53.7982	98	19654
98	GCTGCAAACATCCGACTGAAAG	080703_004s	NORMAL	NO	1	1	1	B	1	2	6	7	None	EAM269	mir-30a		CTTTCAGTCGGATGTTTGCAGC	#REF!				None	None	None	AUTO	DETECTED	543.124	218.913	13.5407	1.89753	65.04	-130.08	148.164	140.648	14.0611	70	100	PASS	PASS	PASS	PASS	PASS	PASS	0	212.935	214	51.457	93	19803
112	GCTGCAAACATCCGACTGAAAG	080703_004s	NORMAL	NO	1	1	1	B	1	2	8	7	None	EAM269	mir-30a		CTTTCAGTCGGATGTTTGCAGC	#REF!				None	None	None	AUTO	DETECTED	544	265.365	13.979	6.25272	65.04	-130.08	143.088	130.08	11.1434	67	100	PASS	PASS	PASS	PASS	PASS	PASS	0	319.105	321	77.2811	76	24252
508	GCTGAGTGTAGGATGTTTACA	080703_004s	NORMAL	NO	1	1	1	J	3	2	1	4	None	EAM270	mir-30b		TGTAAACATCCTACACTCAGC	#REF!				None	None	None	AUTO	DETECTED	484.083	801.917	8.40153	-20.6315	65.04	-39.024	143.671	121.936	11.6355	73	100	PASS	PASS	PASS	PASS	PASS	PASS	0	2181.62	1988	1191.84	69	150532
522	GCTGAGTGTAGGATGTTTACA	080703_004s	NORMAL	NO	1	1	1	J	3	2	3	4	None	EAM270	mir-30b		TGTAAACATCCTACACTCAGC	#REF!				None	None	None	AUTO	DETECTED	484.748	848.708	6.08202	-11.8703	65.04	-39.024	143.44	132.162	14.4447	73	100	PASS	PASS	PASS	PASS	PASS	PASS	0	1801.66	1691.5	1241.98	82	147736
536	GCTGAGTGTAGGATGTTTACA	080703_004s	NORMAL	NO	1	1	1	J	3	2	5	4	None	EAM270	mir-30b		TGTAAACATCCTACACTCAGC	#REF!				None	None	None	AUTO	DETECTED	485.635	894.99	6.67232	-9.73933	65.04	-39.024	136.675	134.616	15.2279	72	100	PASS	PASS	PASS	PASS	PASS	PASS	0	1811.41	1845	1196.33	83	150347
550	GCTGAGTGTAGGATGTTTACA	080703_004s	NORMAL	NO	1	1	1	J	3	2	7	4	None	EAM270	mir-30b		TGTAAACATCCTACACTCAGC	#REF!				None	None	None	AUTO	DETECTED	486	941.625	0	-3.00588	65.04	-39.024	117.072	117.072	10.1955	76	100	PASS	PASS	PASS	PASS	PASS	PASS	0	2096.75	2052	1093.57	63	132095
60	GCTGAGAGTGTAGGATGTTTACA	080703_004s	NORMAL	NO	1	1	1	B	1	2	1	4	None	EAM271	mir-30c		TGTAAACATCCTACACTCTCAGC	#REF!				None	None	None	AUTO	DETECTED	471.524	103.828	9.41857	-11.8151	65.04	-130.08	164.487	155.848	9.78125	77	100	PASS	PASS	PASS	PASS	PASS	PASS	0	2195.56	2231	1518.74	114	250294
74	GCTGAGAGTGTAGGATGTTTACA	080703_004s	NORMAL	NO	1	1	1	B	1	2	3	4	None	EAM271	mir-30c		TGTAAACATCCTACACTCTCAGC	#REF!				None	None	None	AUTO	DETECTED	472.129	150.271	6.32377	-7.579	65.04	-130.08	144.967	139.085	13.495	85	100	PASS	PASS	PASS	PASS	PASS	PASS	0	1722.78	1918	909.419	91	156773
88	GCTGAGAGTGTAGGATGTTTACA	080703_004s	NORMAL	NO	1	1	1	B	1	2	5	4	None	EAM271	mir-30c		TGTAAACATCCTACACTCTCAGC	#REF!				None	None	None	AUTO	DETECTED	472.678	197.023	2.50569	0.670288	65.04	-130.08	147.888	139.997	16.1931	83	100	PASS	PASS	PASS	PASS	PASS	PASS	0	1134.32	1301	503.864	91	103223
102	GCTGAGAGTGTAGGATGTTTACA	080703_004s	NORMAL	NO	1	1	1	B	1	2	7	4	None	EAM271	mir-30c		TGTAAACATCCTACACTCTCAGC	#REF!				None	None	None	AUTO	DETECTED	473.702	243.775	4.87006	8.91859	65.04	-130.08	151.454	144.141	14.0611	74	100	PASS	PASS	PASS	PASS	PASS	PASS	0	1369.62	1448	803.621	97	132853
626	CTTCCAGTCGGGGATGTTTACA	080703_004s	NORMAL	NO	1	1	1	L	3	4	2	3	None	EAM272	mir-30d		TGTAAACATCCCCGACTGGAAG	2				None	None	None	AUTO	DETECTED	1154.79	812.356	2.89631	-12.8762	91.056	-52.032	141.32	132.55	28.4324	71	100	PASS	PASS	PASS	PASS	PASS	PASS	0	1813.66	1840.5	1413.28	82	148720
640	CTTCCAGTCGGGGATGTTTACA	080703_004s	NORMAL	NO	1	1	1	L	3	4	4	3	None	EAM272	mir-30d		TGTAAACATCCCCGACTGGAAG	2				None	None	None	AUTO	DETECTED	1155.09	859.223	-4.21109	-3.11862	91.056	-52.032	143.487	125.108	17.6795	70	100	PASS	PASS	PASS	PASS	PASS	PASS	0	1638.52	1829	961.779	71	116335
654	CTTCCAGTCGGGGATGTTTACA	080703_004s	NORMAL	NO	1	1	1	L	3	4	6	3	None	EAM272	mir-30d		TGTAAACATCCCCGACTGGAAG	2				None	None	None	AUTO	DETECTED	1156.29	905.641	0	0	91.056	-52.032	144.433	126.092	16.4892	74	100	PASS	PASS	PASS	PASS	PASS	PASS	0	1634.21	1748.5	986.385	72	117663
668	CTTCCAGTCGGGGATGTTTACA	080703_004s	NORMAL	NO	1	1	1	L	3	4	8	3	None	EAM272	mir-30d		TGTAAACATCCCCGACTGGAAG	2				None	None	None	AUTO	DETECTED	1157.52	952.054	5.59731	4.62473	91.056	-52.032	135.762	123.404	11.5656	70	100	PASS	PASS	PASS	PASS	PASS	PASS	0	1359.97	1553	985.817	72	97918
178	CAATGCAACTACAATGCAC	080703_004s	NORMAL	NO	1	1	1	D	1	4	2	3	None	EAM273	mir-33a		GTGCATTGTAGTTGCATTG	4				None	None	None	AUTO	DETECTED	1147.99	118.149	0	-5.59305	169.104	-91.056	143.38	127.72	22.9672	78	100	PASS	PASS	PASS	PASS	PASS	PASS	0	4587.97	3440.5	4508.82	72	330334
192	CAATGCAACTACAATGCAC	080703_004s	NORMAL	NO	1	1	1	D	1	4	4	3	None	EAM273	mir-33a		GTGCATTGTAGTTGCATTG	4				None	None	None	AUTO	DETECTED	1148.56	164.593	-2.72323	-1.35129	169.104	-91.056	138.614	138.614	10.4846	81	100	PASS	PASS	PASS	FAIL	PASS	PASS	0	4415.93	1983.5	5166.63	88	388602
206	CAATGCAACTACAATGCAC	080703_004s	NORMAL	NO	1	1	1	D	1	4	6	3	None	EAM273	mir-33a		GTGCATTGTAGTTGCATTG	4				None	None	None	AUTO	DETECTED	1149.46	211.107	-1.94517	3.80756	169.104	-91.056	131.076	122.56	14.056	80	100	PASS	PASS	PASS	PASS	PASS	PASS	0	4795.26	3629	4721.4	69	330873
220	CAATGCAACTACAATGCAC	080703_004s	NORMAL	NO	1	1	1	D	1	4	8	3	None	EAM273	mir-33a		GTGCATTGTAGTTGCATTG	4				None	None	None	AUTO	DETECTED	1150.07	258.013	-5.07807	14.0612	169.104	-91.056	122.712	115.711	11.9482	87	100	PASS	PASS	PASS	PASS	PASS	PASS	0	5968.61	4346.5	5394.29	64	381991
630	CAATGCAACAGCAATGCAC	080703_004s	NORMAL	NO	1	1	1	L	3	4	2	7	None	EAM274	mir-33b		GTGCATTGCTGTTGCATTG	6				None	None	None	AUTO	DETECTED	1247.47	810.297	8.70482	-17.7336	91.056	-52.032	119.752	111.833	17.1364	68	100	PASS	PASS	PASS	PASS	PASS	PASS	0	125.482	134.5	28.1664	56	7027
644	CAATGCAACAGCAATGCAC	080703_004s	NORMAL	NO	1	1	1	L	3	4	4	7	None	EAM274	mir-33b		GTGCATTGCTGTTGCATTG	6				None	None	None	AUTO	DETECTED	1248.42	856.767	10.0466	-13.1573	91.056	-52.032	109.08	100.557	13.7343	74	100	PASS	PASS	PASS	PASS	PASS	PASS	0	138.196	138.5	49.3669	46	6357
658	CAATGCAACAGCAATGCAC	080703_004s	NORMAL	NO	1	1	1	L	3	4	6	7	None	EAM274	mir-33b		GTGCATTGCTGTTGCATTG	6				None	None	None	AUTO	DETECTED	1249.13	903.229	8.32849	-8.67782	91.056	-52.032	111.84	103.94	20.3357	67	100	PASS	PASS	PASS	PASS	PASS	PASS	0	127.826	133	25.1461	46	5880
672	CAATGCAACAGCAATGCAC	080703_004s	NORMAL	NO	1	1	1	L	3	4	8	7	None	EAM274	mir-33b		GTGCATTGCTGTTGCATTG	6				None	None	None	AUTO	DETECTED	1249.52	950.574	2.46123	7.29001	91.056	-52.032	105.912	103.681	16.4621	66	100	PASS	PASS	PASS	FAIL	PASS	PASS	0	145.192	128.5	112.838	52	7550
182	ACAACCAGCTAAGACACTGCCA	080703_004s	NORMAL	NO	1	1	1	D	1	4	2	7	None	EAM275	mir-34		TGGCAGTGTCTTAGCTGGTTGT	8				None	None	None	AUTO	DETECTED	1240.63	116.221	6.07209	-8.74908	169.104	-91.056	106.707	105.728	11.8698	71	100	PASS	PASS	PASS	PASS	PASS	PASS	0	248.321	281	86.5305	53	13161
196	ACAACCAGCTAAGACACTGCCA	080703_004s	NORMAL	NO	1	1	1	D	1	4	4	7	None	EAM275	mir-34		TGGCAGTGTCTTAGCTGGTTGT	8				None	None	None	AUTO	DETECTED	1241.5	162.73	6.41508	-3.67041	169.104	-91.056	104.064	104.064	11.8698	74	100	PASS	PASS	PASS	PASS	PASS	PASS	0	288.08	309	81.917	50	14404
210	ACAACCAGCTAAGACACTGCCA	080703_004s	NORMAL	NO	1	1	1	D	1	4	6	7	None	EAM275	mir-34		TGGCAGTGTCTTAGCTGGTTGT	8				None	None	None	AUTO	DETECTED	1242.32	209.274	6.15625	1.88324	169.104	-91.056	110.63	107.249	14.513	74	100	PASS	PASS	PASS	PASS	PASS	PASS	0	299.481	333	106.914	54	16172
224	ACAACCAGCTAAGACACTGCCA	080703_004s	NORMAL	NO	1	1	1	D	1	4	8	7	None	EAM275	mir-34		TGGCAGTGTCTTAGCTGGTTGT	8				None	None	None	AUTO	DETECTED	1243	255.638	4.00942	5.08264	169.104	-91.056	104.064	91.056	11.0935	69	100	PASS	PASS	PASS	PASS	PASS	PASS	0	484.615	492	90.4136	39	18900
620	TCATACAGCTAGATAACCAAAGA	080703_004s	NORMAL	NO	1	1	1	L	3	4	1	4	None	EAM276		mir-9	TCTTTGGTTATCTAGCTGTATGA	10				None	None	None	AUTO	DETECTED	1177.66	788.791	5.99905	-13.9703	91.056	-52.032	151.668	136.542	20.7054	77	100	PASS	PASS	PASS	PASS	PASS	PASS	0	3452.27	3018	2541.4	85	293443
634	TCATACAGCTAGATAACCAAAGA	080703_004s	NORMAL	NO	1	1	1	L	3	4	3	4	None	EAM276		mir-9	TCTTTGGTTATCTAGCTGTATGA	10				None	None	None	AUTO	DETECTED	1178.58	835.659	6.99466	-4.21585	91.056	-52.032	146.806	141.049	16.193	73	100	PASS	PASS	PASS	PASS	PASS	PASS	0	2898.11	3180	2157.2	90	260830
648	TCATACAGCTAGATAACCAAAGA	080703_004s	NORMAL	NO	1	1	1	L	3	4	5	4	None	EAM276		mir-9	TCTTTGGTTATCTAGCTGTATGA	10				None	None	None	AUTO	DETECTED	1179	881.387	0	-9.28757	91.056	-52.032	151.572	140.155	12.4243	74	100	PASS	PASS	PASS	PASS	PASS	PASS	0	2967.68	3137	2350.79	91	270059
662	TCATACAGCTAGATAACCAAAGA	080703_004s	NORMAL	NO	1	1	1	L	3	4	7	4	None	EAM276		mir-9	TCTTTGGTTATCTAGCTGTATGA	10				None	None	None	AUTO	DETECTED	1180.12	928.135	5.11936	0	91.056	-52.032	146.846	129.751	16.7325	77	100	PASS	PASS	PASS	PASS	PASS	PASS	0	3352.81	3389	2246.84	73	244755
172	GCAAAAATGTGCTAGTGCCAAA	080703_004s	NORMAL	NO	1	1	1	D	1	4	1	4	None	EAM277	mir-96		TTTGGCACTAGCACATTTTTGC	12				None	None	None	AUTO	LOW_SIGNAL	1170.57	95.0988	0	0	169.104	-91.056	129	129	0	-1	100	PASS	PASS	PASS	PASS	PASS	PASS	0	65.4675	65	1.62695	77	5041
186	GCAAAAATGTGCTAGTGCCAAA	080703_004s	NORMAL	NO	1	1	1	D	1	4	3	4	None	EAM277	mir-96		TTTGGCACTAGCACATTTTTGC	12				None	None	None	AUTO	LOW_SIGNAL	1171.41	141.216	0	0	169.104	-91.056	129	129	0	-1	100	PASS	PASS	PASS	PASS	PASS	PASS	0	66.7123	67	2.11791	73	4870
200	GCAAAAATGTGCTAGTGCCAAA	080703_004s	NORMAL	NO	1	1	1	D	1	4	5	4	None	EAM277	mir-96		TTTGGCACTAGCACATTTTTGC	12				None	None	None	AUTO	DETECTED	1172.31	187.593	0	3.36534	169.104	-91.056	93.7695	89.6882	21.5382	68	100	PASS	PASS	PASS	PASS	PASS	PASS	0	69.9167	70	1.40153	36	2517
214	GCAAAAATGTGCTAGTGCCAAA	080703_004s	NORMAL	NO	1	1	1	D	1	4	7	4	None	EAM277	mir-96		TTTGGCACTAGCACATTTTTGC	12				None	None	None	AUTO	DETECTED	1173.2	234.087	0	8.25862	169.104	-91.056	93.9381	93.9381	15.7734	71	100	PASS	PASS	PASS	PASS	PASS	PASS	0	74.6829	74	2.77884	41	3062
515	AACAATACAACTTACTACCTCA	080703_004s	NORMAL	NO	1	1	1	J	3	2	2	4	None	EAM278	mir-98		TGAGGTAGTAAGTTGTATTGTT	2				None	None	None	AUTO	DETECTED	484.074	825.883	2.8066	-8.82788	65.04	-39.024	143.545	118.256	14.0107	73	100	PASS	PASS	PASS	PASS	PASS	PASS	0	668.493	685	205.161	67	44789
529	AACAATACAACTTACTACCTCA	080703_004s	NORMAL	NO	1	1	1	J	3	2	4	4	None	EAM278	mir-98		TGAGGTAGTAAGTTGTATTGTT	2				None	None	None	AUTO	DETECTED	485.051	871.694	4.5505	-12.8198	65.04	-39.024	144.778	126.8	17.9481	75	100	PASS	PASS	PASS	PASS	PASS	PASS	0	607.908	623	234.397	76	46201
543	AACAATACAACTTACTACCTCA	080703_004s	NORMAL	NO	1	1	1	J	3	2	6	4	None	EAM278	mir-98		TGAGGTAGTAAGTTGTATTGTT	2				None	None	None	AUTO	DETECTED	485.756	918.1	2.75539	-9.06924	65.04	-39.024	130.884	117.878	10.077	73	100	PASS	PASS	PASS	PASS	PASS	PASS	0	742.651	741.5	192.89	66	49015
557	AACAATACAACTTACTACCTCA	080703_004s	NORMAL	NO	1	1	1	J	3	2	8	4	None	EAM278	mir-98		TGAGGTAGTAAGTTGTATTGTT	2				None	None	None	AUTO	DETECTED	486.57	964.86	2.38739	0	65.04	-39.024	137.925	125.187	11.4036	80	100	PASS	PASS	PASS	PASS	PASS	PASS	0	764.23	804.5	332.996	74	56553
67	TAACCGATTTCAAATGGTGCTA	080703_004s	NORMAL	NO	1	1	1	B	1	2	2	4	None	EAM279		predicted mir-mmcm29c	TAGCACCATTTGAAATCGGTTA	4				None	None	None	AUTO	DETECTED	471.61	127.335	5.05862	-5.98784	65.04	-130.08	152.836	145.339	14.0611	87	100	PASS	PASS	PASS	PASS	PASS	PASS	0	4440.51	4035	3454.26	97	430729
81	TAACCGATTTCAAATGGTGCTA	080703_004s	NORMAL	NO	1	1	1	B	1	2	4	4	None	EAM279		predicted mir-mmcm29c	TAGCACCATTTGAAATCGGTTA	4				None	None	None	AUTO	DETECTED	472.679	172.938	7.99821	-12.6886	65.04	-130.08	159.625	133.685	14.3205	114	100	PASS	PASS	PASS	PASS	PASS	PASS	0	4480.57	4240	3289.58	83	371887
95	TAACCGATTTCAAATGGTGCTA	080703_004s	NORMAL	NO	1	1	1	B	1	2	6	4	None	EAM279		predicted mir-mmcm29c	TAGCACCATTTGAAATCGGTTA	4				None	None	None	AUTO	DETECTED	473.068	220.176	2.09919	1.88562	65.04	-130.08	143.698	143.279	15.3504	82	100	PASS	PASS	PASS	PASS	PASS	PASS	0	3955.98	3252	3194.57	95	375818
109	TAACCGATTTCAAATGGTGCTA	080703_004s	NORMAL	NO	1	1	1	B	1	2	8	4	None	EAM279		predicted mir-mmcm29c	TAGCACCATTTGAAATCGGTTA	4				None	None	None	AUTO	DETECTED	473.898	266.675	1.94318	6.84579	65.04	-130.08	147.439	145.398	22.1919	83	100	PASS	PASS	PASS	FAIL	PASS	PASS	0	3921.21	2922	3862.19	98	384279
505	GCTGCAAACATCCGACTGAAAG	080703_004s	NORMAL	NO	1	1	1	J	3	2	1	1	None	EAM280		predicted mir-mmcm30a-as	CTTTCAGTCGGATGTTTGCAGC	6				None	None	None	AUTO	DETECTED	414.139	803.015	-1.58273	-22.7783	65.04	-39.024	142.703	135.346	15.5291	69	100	PASS	PASS	PASS	PASS	PASS	PASS	0	682.54	813	333.797	87	59381
519	GCTGCAAACATCCGACTGAAAG	080703_004s	NORMAL	NO	1	1	1	J	3	2	3	1	None	EAM280		predicted mir-mmcm30a-as	CTTTCAGTCGGATGTTTGCAGC	6				None	None	None	AUTO	DETECTED	414.593	849.698	-6.63818	-15.4351	65.04	-39.024	135.396	122.683	15.1969	76	100	PASS	PASS	PASS	PASS	PASS	PASS	0	700.271	764.5	243.576	70	49019
533	GCTGCAAACATCCGACTGAAAG	080703_004s	NORMAL	NO	1	1	1	J	3	2	5	1	None	EAM280		predicted mir-mmcm30a-as	CTTTCAGTCGGATGTTTGCAGC	6				None	None	None	AUTO	DETECTED	415.92	895.92	0	-14.0695	65.04	-39.024	137.69	128.022	17.9273	72	100	PASS	PASS	PASS	PASS	PASS	PASS	0	772.465	822	261.558	71	54845
547	GCTGCAAACATCCGACTGAAAG	080703_004s	NORMAL	NO	1	1	1	J	3	2	7	1	None	EAM280		predicted mir-mmcm30a-as	CTTTCAGTCGGATGTTTGCAGC	6				None	None	None	AUTO	DETECTED	416.656	941.942	-1.72326	-15.3279	65.04	-39.024	120.452	119.82	14.4889	77	100	PASS	PASS	PASS	PASS	PASS	PASS	0	985.333	1076	440.285	66	65032
57	atccagtcagttcctgatgcagta	080703_004s	NORMAL	NO	1	1	1	B	1	2	1	1	None	EAM281		predicted mir-mmcm320	tactgcatcaggaactgactggat	8				None	None	None	AUTO	DETECTED	401.717	104.117	1.21434	-24.4991	65.04	-130.08	111.077	106.102	54.3324	69	100	PASS	PASS	PASS	PASS	PASS	PASS	0	73.3529	73	3.41657	51	3741
71	atccagtcagttcctgatgcagta	080703_004s	NORMAL	NO	1	1	1	B	1	2	3	1	None	EAM281		predicted mir-mmcm320	tactgcatcaggaactgactggat	8				None	None	None	AUTO	DETECTED	402.328	150.703	-1.79114	-18.4023	65.04	-130.08	115.773	111.139	21.6878	67	100	PASS	PASS	PASS	PASS	PASS	PASS	0	69.0909	69	2.64066	55	3800
85	atccagtcagttcctgatgcagta	080703_004s	NORMAL	NO	1	1	1	B	1	2	5	1	None	EAM281		predicted mir-mmcm320	tactgcatcaggaactgactggat	8				None	None	None	AUTO	LOW_SIGNAL	403.308	198.236	0	0	65.04	-130.08	129	129	0	-1	100	PASS	PASS	PASS	PASS	PASS	PASS	0	65.8333	66	2.05557	72	4740
99	atccagtcagttcctgatgcagta	080703_004s	NORMAL	NO	1	1	1	B	1	2	7	1	None	EAM281		predicted mir-mmcm320	tactgcatcaggaactgactggat	8				None	None	None	AUTO	LOW_SIGNAL	404.151	244.353	0	0	65.04	-130.08	129	129	0	-1	100	PASS	PASS	PASS	PASS	PASS	PASS	0	65.9589	66	2.67934	73	4815
509	gaacaggtagtctaaacactggg	080703_004s	NORMAL	NO	1	1	1	J	3	2	1	5	None	EAM282		predicted mir-mmcm322	cccagtgtttagactacctgttc	10				None	None	None	AUTO	DETECTED	506.454	800.96	0	-27.5999	65.04	-39.024	134.198	123.094	10.1231	68	100	PASS	PASS	PASS	PASS	PASS	PASS	0	114.057	114.5	14.3637	70	7984
523	gaacaggtagtctaaacactggg	080703_004s	NORMAL	NO	1	1	1	J	3	2	3	5	None	EAM282		predicted mir-mmcm322	cccagtgtttagactacctgttc	10				None	None	None	AUTO	DETECTED	507.5	847.964	2.09602	-16.0647	65.04	-39.024	130.08	117.072	10.2374	69	100	PASS	PASS	PASS	PASS	PASS	PASS	0	101.683	102	8.46426	60	6101
537	gaacaggtagtctaaacactggg	080703_004s	NORMAL	NO	1	1	1	J	3	2	5	5	None	EAM282		predicted mir-mmcm322	cccagtgtttagactacctgttc	10				None	None	None	AUTO	DETECTED	508.092	894.421	-1.16115	-11.6551	65.04	-39.024	125.276	112.547	10.293	71	100	PASS	PASS	PASS	PASS	PASS	PASS	0	99.1552	100	7.87357	58	5751
551	gaacaggtagtctaaacactggg	080703_004s	NORMAL	NO	1	1	1	J	3	2	7	5	None	EAM282		predicted mir-mmcm322	cccagtgtttagactacctgttc	10				None	None	None	AUTO	DETECTED	509.274	940.677	3.25637	-9.85207	65.04	-39.024	110.63	107.249	14.513	73	100	PASS	PASS	PASS	PASS	PASS	PASS	0	93.7963	95	9.06242	54	5065
61	aggcaaaggatgacaaagggaa	080703_004s	NORMAL	NO	1	1	1	B	1	2	1	5	None	EAM283		predicted mir-mmcm327	ttccctttgtcatcctttgcct	12				None	None	None	AUTO	DETECTED	494.5	103	8.3404	-17.1061	65.04	-130.08	143.088	130.08	11.1434	74	100	PASS	PASS	PASS	PASS	PASS	PASS	0	520.269	476.5	213.256	78	40581
75	aggcaaaggatgacaaagggaa	080703_004s	NORMAL	NO	1	1	1	B	1	2	3	5	None	EAM283		predicted mir-mmcm327	ttccctttgtcatcctttgcct	12				None	None	None	AUTO	DETECTED	495.44	148.89	9.60872	-20.069	65.04	-130.08	156.636	138.268	22.8049	71	100	PASS	PASS	PASS	PASS	PASS	PASS	0	246.727	250	77.9913	88	21712
89	aggcaaaggatgacaaagggaa	080703_004s	NORMAL	NO	1	1	1	B	1	2	5	5	None	EAM283		predicted mir-mmcm327	ttccctttgtcatcctttgcct	12				None	None	None	AUTO	DETECTED	495.837	195.458	3.81173	-14.2136	65.04	-130.08	135.339	135.339	16.4408	71	100	PASS	PASS	PASS	PASS	PASS	PASS	0	208.929	216	59.8951	85	17759
103	aggcaaaggatgacaaagggaa	080703_004s	NORMAL	NO	1	1	1	B	1	2	7	5	None	EAM283		predicted mir-mmcm327	ttccctttgtcatcctttgcct	12				None	None	None	AUTO	DETECTED	496.981	242.685	7.74136	0	65.04	-130.08	126.381	123.118	8.8351	72	100	PASS	PASS	PASS	PASS	PASS	PASS	0	271.338	281.5	100.938	68	18451
627	AGAAAACATGCTCCAGGTGA	080703_004s	NORMAL	NO	1	1	1	L	3	4	2	4	None	EAM284		NOVEL, pb15	tcacctggagcatgttttct	2		yes		None	None	None	AUTO	DETECTED	1178.22	812.407	7.76002	-6.72392	91.056	-52.032	147.691	132.439	15.5291	72	100	PASS	PASS	PASS	PASS	PASS	PASS	0	1682.06	1803.5	893.227	82	137929
641	AGAAAACATGCTCCAGGTGA	080703_004s	NORMAL	NO	1	1	1	L	3	4	4	4	None	EAM284		NOVEL, pb15	tcacctggagcatgttttct	2		yes		None	None	None	AUTO	DETECTED	1178.81	859.01	4.45403	0	91.056	-52.032	148.217	132.238	24.3266	71	100	PASS	PASS	PASS	PASS	PASS	PASS	0	1229.01	1309.5	594.705	80	98321
655	AGAAAACATGCTCCAGGTGA	080703_004s	NORMAL	NO	1	1	1	L	3	4	6	4	None	EAM284		NOVEL, pb15	tcacctggagcatgttttct	2		yes		None	None	None	AUTO	DETECTED	1179.37	905.399	0	3.11147	91.056	-52.032	133.62	132.169	16.6022	76	100	PASS	PASS	PASS	PASS	PASS	PASS	0	1094.18	1148	551.239	81	88629
669	AGAAAACATGCTCCAGGTGA	080703_004s	NORMAL	NO	1	1	1	L	3	4	8	4	None	EAM284		NOVEL, pb15	tcacctggagcatgttttct	2		yes		None	None	None	AUTO	DETECTED	1180.48	951.27	4.21903	0	91.056	-52.032	139.317	126.797	17.6852	70	100	PASS	PASS	PASS	PASS	PASS	PASS	0	1262.66	1354	673.51	70	88386
179	ACTGGAGACACGTGCACTGTAGA	080703_004s	NORMAL	NO	1	1	1	D	1	4	2	4	None	EAM285		NOVEL, pb16	tctacagtgcacgtgtctccagt	4		yes		None	None	None	AUTO	DETECTED	1171.29	117.696	3.87763	-5.99965	169.104	-91.056	110.473	98.8661	17.0317	72	100	PASS	PASS	PASS	PASS	PASS	PASS	0	133.311	131	20.7066	45	5999
193	ACTGGAGACACGTGCACTGTAGA	080703_004s	NORMAL	NO	1	1	1	D	1	4	4	4	None	EAM285		NOVEL, pb16	tctacagtgcacgtgtctccagt	4		yes		None	None	None	AUTO	DETECTED	1171.88	164.643	0	4.77955	169.104	-91.056	104.566	91.8218	15.0611	81	100	PASS	PASS	PASS	PASS	PASS	PASS	0	166.615	169	33.2032	39	6498
207	ACTGGAGACACGTGCACTGTAGA	080703_004s	NORMAL	NO	1	1	1	D	1	4	6	4	None	EAM285		NOVEL, pb16	tctacagtgcacgtgtctccagt	4		yes		None	None	None	AUTO	DETECTED	1172.45	211.127	-2.90743	9.54699	169.104	-91.056	110.88	100.101	15.662	74	100	PASS	PASS	PASS	PASS	PASS	PASS	0	207.349	207	42.9013	43	8916
221	ACTGGAGACACGTGCACTGTAGA	080703_004s	NORMAL	NO	1	1	1	D	1	4	8	4	None	EAM285		NOVEL, pb16	tctacagtgcacgtgtctccagt	4		yes		None	None	None	AUTO	DETECTED	1173.74	257.603	2.97094	14.2001	169.104	-91.056	162.533	101.505	37.3975	70	100	PASS	PASS	PASS	PASS	PASS	PASS	0	322.959	356	111.59	49	15825
617	TTAAATTAACCGCGAATTCGC	080703_004s	NORMAL	NO	1	1	1	L	3	4	1	1	None	EAM286		NOVEL, pb11	gcgaattcgcggttaatttaa	6		yes		None	None	None	AUTO	LOW_SIGNAL	1108.03	791.129	0	0	91.056	-52.032	129	129	0	-1	100	PASS	PASS	PASS	PASS	PASS	PASS	0	63.1507	63	1.5062	73	4610
631	TTAAATTAACCGCGAATTCGC	080703_004s	NORMAL	NO	1	1	1	L	3	4	3	1	None	EAM286		NOVEL, pb11	gcgaattcgcggttaatttaa	6		yes		None	None	None	AUTO	LOW_SIGNAL	1108.87	837.247	0	0	91.056	-52.032	129	129	0	-1	100	PASS	PASS	PASS	PASS	PASS	FAIL	0	62.6757	63	1.22874	74	4638
645	TTAAATTAACCGCGAATTCGC	080703_004s	NORMAL	NO	1	1	1	L	3	4	5	1	None	EAM286		NOVEL, pb11	gcgaattcgcggttaatttaa	6		yes		None	None	None	AUTO	LOW_SIGNAL	1109.71	883.365	0	0	91.056	-52.032	129	129	0	-1	100	PASS	PASS	PASS	PASS	PASS	PASS	0	62.8	63	1.45193	75	4710
659	TTAAATTAACCGCGAATTCGC	080703_004s	NORMAL	NO	1	1	1	L	3	4	7	1	None	EAM286		NOVEL, pb11	gcgaattcgcggttaatttaa	6		yes		None	None	None	AUTO	LOW_SIGNAL	1110.56	929.482	0	0	91.056	-52.032	129	129	0	-1	100	PASS	PASS	PASS	FAIL	PASS	FAIL	0	61.9324	62	1.29627	74	4583
169	AAGACGGTGCTTACCTGTTCC	080703_004s	NORMAL	NO	1	1	1	D	1	4	1	1	None	EAM287		NOVEL, pb12	ggaacaggtaagcaccgtctt	8		yes		None	None	None	AUTO	DETECTED	1100.67	94.6707	-9.35268	-22.0069	169.104	-91.056	93.5289	85.5091	21.7062	68	100	PASS	PASS	PASS	PASS	PASS	PASS	0	72.7813	73	2.16623	32	2329
183	AAGACGGTGCTTACCTGTTCC	080703_004s	NORMAL	NO	1	1	1	D	1	4	3	1	None	EAM287		NOVEL, pb12	ggaacaggtaagcaccgtctt	8		yes		None	None	None	AUTO	DETECTED	1101.78	141.14	-5.88313	-17.4344	169.104	-91.056	94.8054	93.3703	16.3773	67	100	PASS	PASS	PASS	PASS	PASS	PASS	0	77.5	79	4.24868	40	3100
197	AAGACGGTGCTTACCTGTTCC	080703_004s	NORMAL	NO	1	1	1	D	1	4	5	1	None	EAM287		NOVEL, pb12	ggaacaggtaagcaccgtctt	8		yes		None	None	None	AUTO	DETECTED	1102.37	187.789	-9.21135	-10.5255	169.104	-91.056	94.6699	86.1422	10.8879	69	100	PASS	PASS	PASS	PASS	PASS	PASS	0	81.2	81	4.58771	35	2842
211	AAGACGGTGCTTACCTGTTCC	080703_004s	NORMAL	NO	1	1	1	D	1	4	7	1	None	EAM287		NOVEL, pb12	ggaacaggtaagcaccgtctt	8		yes		None	None	None	AUTO	DETECTED	1103.33	234.562	-7.59647	-1.99439	169.104	-91.056	98.3906	94.6952	16.0311	65	100	PASS	PASS	PASS	PASS	PASS	PASS	0	84.9048	87	8.36021	42	3566
117	ACACAAATTCGGTTCTACAGGG	080703_004s	NORMAL	NO	1	1	1	C	1	3	1	5	None	EAM288	miR-10b	Tuschl RNA, new mirs	CCCUGUAGAACCGAAUUUGUGU	165				None	None	None	AUTO	DETECTED	842.919	98.9186	2.29609	-27.0265	104.064	-91.056	128.773	128.773	9.85093	77	100	PASS	PASS	PASS	PASS	PASS	PASS	0	90.6301	91	4.97914	73	6616
131	ACACAAATTCGGTTCTACAGGG	080703_004s	NORMAL	NO	1	1	1	C	1	3	3	5	None	EAM288	miR-10b	Tuschl RNA, new mirs	CCCUGUAGAACCGAAUUUGUGU	165				None	None	None	AUTO	DETECTED	843.723	145.372	1.80543	-22.656	104.064	-91.056	140.695	129.797	14.0107	77	100	PASS	PASS	PASS	PASS	PASS	PASS	0	98.48	96	8.68419	75	7386
145	ACACAAATTCGGTTCTACAGGG	080703_004s	NORMAL	NO	1	1	1	C	1	3	5	5	None	EAM288	miR-10b	Tuschl RNA, new mirs	CCCUGUAGAACCGAAUUUGUGU	165				None	None	None	AUTO	DETECTED	844.607	191.94	2.34214	-16.7977	104.064	-91.056	128.349	127.868	14.056	87	100	PASS	PASS	PASS	PASS	PASS	PASS	0	115.21	115	13.9086	76	8756
159	ACACAAATTCGGTTCTACAGGG	080703_004s	NORMAL	NO	1	1	1	C	1	3	7	5	None	EAM288	miR-10b	Tuschl RNA, new mirs	CCCUGUAGAACCGAAUUUGUGU	165				None	None	None	AUTO	DETECTED	845.223	238.705	0	-8.38704	104.064	-91.056	133.696	125.678	13.8215	81	100	PASS	PASS	PASS	PASS	PASS	PASS	0	147.111	143	32.2964	72	10592
845	AACAAGCCCAGACCGCAAAAAG	080703_004s	NORMAL	NO	1	1	1	P	4	4	1	5	None	EAM289	miR-129b	Tuschl RNA, new mirs	CUUUUUGCGGUCUGGGCUUGUU	166				None	None	None	AUTO	DETECTED	1210.06	1139.11	6.27693	-15.8757	130.08	13.008	158.516	147.445	12.6547	66	100	PASS	PASS	PASS	PASS	PASS	PASS	0	366.212	326	138.436	99	36255
859	AACAAGCCCAGACCGCAAAAAG	080703_004s	NORMAL	NO	1	1	1	P	4	4	3	5	None	EAM289	miR-129b	Tuschl RNA, new mirs	CUUUUUGCGGUCUGGGCUUGUU	166				None	None	None	AUTO	DETECTED	1210.52	1186.13	0	-4.05706	130.08	13.008	147.198	135.417	12.665	68	100	PASS	PASS	PASS	PASS	PASS	PASS	0	177.423	166	56.6359	85	15081
873	AACAAGCCCAGACCGCAAAAAG	080703_004s	NORMAL	NO	1	1	1	P	4	4	5	5	None	EAM289	miR-129b	Tuschl RNA, new mirs	CUUUUUGCGGUCUGGGCUUGUU	166				None	None	None	AUTO	DETECTED	1211.54	1232.4	3.514	-2.12936	130.08	13.008	150.271	150.271	12.665	66	100	PASS	PASS	PASS	PASS	PASS	PASS	0	139.123	136.5	43.659	106	14747
887	AACAAGCCCAGACCGCAAAAAG	080703_004s	NORMAL	NO	1	1	1	P	4	4	7	5	None	EAM289	miR-129b	Tuschl RNA, new mirs	CUUUUUGCGGUCUGGGCUUGUU	166				None	None	None	AUTO	DETECTED	1211.92	1278.56	-2.439	0	130.08	13.008	139.688	139.688	13.3227	66	100	PASS	PASS	PASS	PASS	PASS	PASS	0	118.667	116	26.6087	90	10680
621	ACCCTTATCAGTTCTCCGTCCA	080703_004s	NORMAL	NO	1	1	1	L	3	4	1	5	None	EAM290	miR-184	Tuschl RNA, new mirs	UGGACGGAGAACUGAUAAGGGU	167				None	None	None	AUTO	DETECTED	1199.68	787.256	-7.61076	-28.4669	91.056	-52.032	108.758	79.999	51.6458	67	100	PASS	PASS	PASS	PASS	PASS	PASS	0	67.8667	68	1.4077	30	2036
635	ACCCTTATCAGTTCTCCGTCCA	080703_004s	NORMAL	NO	1	1	1	L	3	4	3	5	None	EAM290	miR-184	Tuschl RNA, new mirs	UGGACGGAGAACUGAUAAGGGU	167				None	None	None	AUTO	DETECTED	1200.83	833.971	-3.53782	-20.6974	91.056	-52.032	116.157	96.7385	58.4787	65	100	PASS	PASS	PASS	PASS	PASS	PASS	0	66.8095	67	1.25403	42	2806
649	ACCCTTATCAGTTCTCCGTCCA	080703_004s	NORMAL	NO	1	1	1	L	3	4	5	5	None	EAM290	miR-184	Tuschl RNA, new mirs	UGGACGGAGAACUGAUAAGGGU	167				None	None	None	AUTO	DETECTED	1200.87	882.105	-13.9925	5.53062	91.056	-52.032	98.6658	89.6914	81.1168	65	100	PASS	PASS	PASS	PASS	PASS	PASS	0	66.4211	66	1.28676	38	2524
663	ACCCTTATCAGTTCTCCGTCCA	080703_004s	NORMAL	NO	1	1	1	L	3	4	7	5	None	EAM290	miR-184	Tuschl RNA, new mirs	UGGACGGAGAACUGAUAAGGGU	167				None	None	None	AUTO	DETECTED	1202.2	927.477	-7.70921	-4.1698	91.056	-52.032	103.992	79.9253	52.4134	65	100	PASS	PASS	PASS	PASS	PASS	PASS	0	66.6552	67	1.34366	29	1933
397	GAACTGCCTTTCTCTCCA	080703_004s	NORMAL	NO	1	1	1	H	2	4	1	5	None	EAM291	miR-185	Tuschl RNA, new mirs	UGGAGAGAAAGGCAGUUC	168				None	None	None	AUTO	DETECTED	1200.26	444.859	4.07453	-22.1336	169.104	-13.008	147.069	140.477	15.6988	73	100	PASS	PASS	PASS	PASS	PASS	PASS	0	1320.88	1268	914.674	94	124163
411	GAACTGCCTTTCTCTCCA	080703_004s	NORMAL	NO	1	1	1	H	2	4	3	5	None	EAM291	miR-185	Tuschl RNA, new mirs	UGGAGAGAAAGGCAGUUC	168				None	None	None	AUTO	DETECTED	1200.71	491.383	0	-16.8459	169.104	-13.008	148.155	140.653	15.6988	71	100	PASS	PASS	PASS	PASS	PASS	PASS	0	1420.44	1258	1048.26	91	129260
425	GAACTGCCTTTCTCTCCA	080703_004s	NORMAL	NO	1	1	1	H	2	4	5	5	None	EAM291	miR-185	Tuschl RNA, new mirs	UGGAGAGAAAGGCAGUUC	168				None	None	None	AUTO	DETECTED	1201.69	537.755	0	-13.5407	169.104	-13.008	138.063	132.298	14.0107	76	100	PASS	PASS	PASS	PASS	PASS	PASS	0	1639.87	1583	1091.91	82	134469
439	GAACTGCCTTTCTCTCCA	080703_004s	NORMAL	NO	1	1	1	H	2	4	7	5	None	EAM291	miR-185	Tuschl RNA, new mirs	UGGAGAGAAAGGCAGUUC	168				None	None	None	AUTO	DETECTED	1202.96	585.085	6.39761	2.2286	169.104	-13.008	157.095	118.079	34.9009	88	100	PASS	PASS	PASS	PASS	PASS	PASS	0	1555.13	1763	1048.66	67	104194
173	AAGCCCAAAAGGAGAATTCTTTG	080703_004s	NORMAL	NO	1	1	1	D	1	4	1	5	None	EAM292	miR-186	Tuschl RNA, new mirs	CAAAGAAUUCUCCUUUUGGGCUU	169				None	None	None	AUTO	DETECTED	1193.78	93.0789	2.02297	-20.7942	169.104	-91.056	105.361	93.8344	13.0425	70	100	PASS	PASS	PASS	PASS	PASS	PASS	0	167.463	183	34.3031	41	6866
187	AAGCCCAAAAGGAGAATTCTTTG	080703_004s	NORMAL	NO	1	1	1	D	1	4	3	5	None	EAM292	miR-186	Tuschl RNA, new mirs	CAAAGAAUUCUCCUUUUGGGCUU	169				None	None	None	AUTO	DETECTED	1194.95	140.066	6.31028	-9.48606	169.104	-91.056	104.338	96.7776	9.78994	74	100	PASS	PASS	PASS	PASS	PASS	PASS	0	202.289	212	49.0369	45	9103
201	AAGCCCAAAAGGAGAATTCTTTG	080703_004s	NORMAL	NO	1	1	1	D	1	4	5	5	None	EAM292	miR-186	Tuschl RNA, new mirs	CAAAGAAUUCUCCUUUUGGGCUU	169				None	None	None	AUTO	DETECTED	1195.29	186.467	0	-5.79957	169.104	-91.056	111.008	104.841	16.3902	70	100	PASS	PASS	PASS	PASS	PASS	PASS	0	252.923	276.5	89.7973	52	13152
215	AAGCCCAAAAGGAGAATTCTTTG	080703_004s	NORMAL	NO	1	1	1	D	1	4	7	5	None	EAM292	miR-186	Tuschl RNA, new mirs	CAAAGAAUUCUCCUUUUGGGCUU	169				None	None	None	AUTO	DETECTED	1196.65	233.15	6.46748	1.55038	169.104	-91.056	111.022	105.898	13.7343	71	100	PASS	PASS	PASS	PASS	PASS	PASS	0	346.549	366	138.761	51	17674
678	ACCCTCCACCATGCAAGGGATG	080703_004s	NORMAL	NO	1	1	1	M	4	1	1	6	None	EAM293	miR-188	Tuschl RNA, new mirs	CAUCCCUUGCAUGGUGGAGGGU	170				None	None	None	AUTO	DETECTED	183.276	1158.2	3.71447	4.35876	-26.016	0	124.998	117.351	15.9953	85	100	PASS	PASS	PASS	PASS	PASS	PASS	0	111.172	111.5	12.4168	64	7115
692	ACCCTCCACCATGCAAGGGATG	080703_004s	NORMAL	NO	1	1	1	M	4	1	3	6	None	EAM293	miR-188	Tuschl RNA, new mirs	CAUCCCUUGCAUGGUGGAGGGU	170				None	None	None	AUTO	DETECTED	183.953	1204.17	1.56189	2.42788	-26.016	0	123.275	119.732	13.4409	85	100	PASS	PASS	PASS	PASS	PASS	PASS	0	124.691	123.5	17.1719	68	8479
706	ACCCTCCACCATGCAAGGGATG	080703_004s	NORMAL	NO	1	1	1	M	4	1	5	6	None	EAM293	miR-188	Tuschl RNA, new mirs	CAUCCCUUGCAUGGUGGAGGGU	170				None	None	None	AUTO	DETECTED	184.797	1250.4	1.58075	4.00148	-26.016	0	123.34	114.583	9.22178	85	100	PASS	PASS	PASS	PASS	PASS	PASS	0	146.983	141	27.5022	58	8525
720	ACCCTCCACCATGCAAGGGATG	080703_004s	NORMAL	NO	1	1	1	M	4	1	7	6	None	EAM293	miR-188	Tuschl RNA, new mirs	CAUCCCUUGCAUGGUGGAGGGU	170				None	None	None	AUTO	DETECTED	185.184	1296.89	-4.34566	8.83502	-26.016	0	125.236	117.259	15.9953	88	100	PASS	PASS	PASS	PASS	PASS	PASS	0	190.818	182.5	50.9392	66	12594
454	ACTGATGTCAGCTCAGTAGGCAC	080703_004s	NORMAL	NO	1	1	1	I	3	1	1	6	None	EAM294	miR-189	Tuschl RNA, new mirs	GUGCCUACUGAGCUGACAUCAGU	171				None	None	None	AUTO	DETECTED	178.114	806.329	-7.25487	-8.46187	0	-65.04	117.358	116.265	15.463	70	100	PASS	PASS	PASS	PASS	PASS	PASS	0	82.0794	81	7.2073	63	5171
468	ACTGATGTCAGCTCAGTAGGCAC	080703_004s	NORMAL	NO	1	1	1	I	3	1	3	6	None	EAM294	miR-189	Tuschl RNA, new mirs	GUGCCUACUGAGCUGACAUCAGU	171				None	None	None	AUTO	DETECTED	178.8	852.757	-9.29432	-4.41751	0	-65.04	119.895	110.385	15.463	70	100	PASS	PASS	PASS	PASS	PASS	PASS	0	85	84.5	8.19312	56	4760
482	ACTGATGTCAGCTCAGTAGGCAC	080703_004s	NORMAL	NO	1	1	1	I	3	1	5	6	None	EAM294	miR-189	Tuschl RNA, new mirs	GUGCCUACUGAGCUGACAUCAGU	171				None	None	None	AUTO	DETECTED	179.848	899.413	-6.62349	2.58191	0	-65.04	118.85	106.987	17.1364	70	100	PASS	PASS	PASS	PASS	PASS	PASS	0	94.2778	90	11.7191	54	5091
496	ACTGATGTCAGCTCAGTAGGCAC	080703_004s	NORMAL	NO	1	1	1	I	3	1	7	6	None	EAM294	miR-189	Tuschl RNA, new mirs	GUGCCUACUGAGCUGACAUCAGU	171				None	None	None	AUTO	DETECTED	180.547	946.266	-8.48946	12.1402	0	-65.04	111.55	104.758	10.9345	71	100	PASS	PASS	PASS	PASS	PASS	PASS	0	115.098	116	19.245	51	5870
230	ACCTAATATATCAAACATATCA	080703_004s	NORMAL	NO	1	1	1	E	2	1	1	6	None	EAM295	miR-190	Tuschl RNA, new mirs	UGAUAUGUUUGAUAUAUUAGGU	172				None	None	None	AUTO	DETECTED	174.862	455.054	19.6188	-13.5487	13.008	-130.08	129.04	124.16	13.8215	72	100	PASS	PASS	PASS	PASS	PASS	PASS	0	170.928	167	47.8187	69	11794
244	ACCTAATATATCAAACATATCA	080703_004s	NORMAL	NO	1	1	1	E	2	1	3	6	None	EAM295	miR-190	Tuschl RNA, new mirs	UGAUAUGUUUGAUAUAUUAGGU	172				None	None	None	AUTO	DETECTED	175.149	501.682	12.4046	-6.91685	13.008	-130.08	123.085	118.094	14.4889	74	100	PASS	PASS	PASS	PASS	PASS	PASS	0	135.554	134	30.4949	65	8811
258	ACCTAATATATCAAACATATCA	080703_004s	NORMAL	NO	1	1	1	E	2	1	5	6	None	EAM295	miR-190	Tuschl RNA, new mirs	UGAUAUGUUUGAUAUAUUAGGU	172				None	None	None	AUTO	DETECTED	176.543	548.443	19.5719	1.45133	13.008	-130.08	122.275	114.47	9.53828	75	100	PASS	PASS	PASS	PASS	PASS	PASS	0	134.517	137	31.7263	60	8071
272	ACCTAATATATCAAACATATCA	080703_004s	NORMAL	NO	1	1	1	E	2	1	7	6	None	EAM295	miR-190	Tuschl RNA, new mirs	UGAUAUGUUUGAUAUAUUAGGU	172				None	None	None	AUTO	DETECTED	176.993	594.273	14.4724	-2.28656	13.008	-130.08	118.493	117.487	17.5419	71	100	PASS	PASS	PASS	PASS	PASS	PASS	0	158	162	42.7482	65	10270
6	AGCTGCTTTTGGGATTCCGTTG	080703_004s	NORMAL	NO	1	1	1	A	1	1	1	6	None	EAM296	miR-191	Tuschl RNA, new mirs	CAACGGAAUCCCAAAAGCAGCU	173				None	None	None	AUTO	DETECTED	164.083	104.683	0.635355	-6.8842	-26.016	-195.12	156.059	148.784	17.6045	97	100	PASS	PASS	PASS	PASS	PASS	PASS	0	7222.02	8050	5041.98	103	743868
20	AGCTGCTTTTGGGATTCCGTTG	080703_004s	NORMAL	NO	1	1	1	A	1	1	3	6	None	EAM296	miR-191	Tuschl RNA, new mirs	CAACGGAAUCCCAAAAGCAGCU	173				None	None	None	AUTO	DETECTED	164.867	151.45	0	1.55673	-26.016	-195.12	162.969	151.65	14.3554	96	100	PASS	PASS	PASS	PASS	PASS	PASS	0	6809.92	7004	4842.95	102	694612
34	AGCTGCTTTTGGGATTCCGTTG	080703_004s	NORMAL	NO	1	1	1	A	1	1	5	6	None	EAM296	miR-191	Tuschl RNA, new mirs	CAACGGAAUCCCAAAAGCAGCU	173				None	None	None	AUTO	DETECTED	165.707	197.723	0	3.57791	-26.016	-195.12	160.88	151.665	13.4104	93	100	PASS	PASS	PASS	PASS	PASS	PASS	0	6257.54	4764.5	4881.15	108	675814
48	AGCTGCTTTTGGGATTCCGTTG	080703_004s	NORMAL	NO	1	1	1	A	1	1	7	6	None	EAM296	miR-191	Tuschl RNA, new mirs	CAACGGAAUCCCAAAAGCAGCU	173				None	None	None	AUTO	DETECTED	166.553	244.068	0	6.53417	-26.016	-195.12	160.126	159.249	11.1609	84	100	PASS	PASS	PASS	PASS	PASS	PASS	0	5431.15	5574	4640.43	119	646307
734	CTGGGACTTTGTAGGCCAGTT	080703_004s	NORMAL	NO	1	1	1	N	4	2	1	6	None	EAM297	miR-193	Tuschl RNA, new mirs	AACUGGCCUACAAAGUCCCAG	174				None	None	None	AUTO	DETECTED	535	1147.42	14.6467	-14.5753	39.024	-39.024	117.072	117.072	13.0211	66	100	PASS	PASS	PASS	PASS	PASS	PASS	0	906.131	941	516.92	61	55274
748	CTGGGACTTTGTAGGCCAGTT	080703_004s	NORMAL	NO	1	1	1	N	4	2	3	6	None	EAM297	miR-193	Tuschl RNA, new mirs	AACUGGCCUACAAAGUCCCAG	174				None	None	None	AUTO	DETECTED	535.803	1194.18	14.1275	-6.20548	39.024	-39.024	119.667	119.115	15.9953	67	100	PASS	PASS	PASS	PASS	PASS	PASS	0	738.373	838	419.334	67	49471
762	CTGGGACTTTGTAGGCCAGTT	080703_004s	NORMAL	NO	1	1	1	N	4	2	5	6	None	EAM297	miR-193	Tuschl RNA, new mirs	AACUGGCCUACAAAGUCCCAG	174				None	None	None	AUTO	DETECTED	536.9	1240.65	17.4438	-1.72286	39.024	-39.024	117.542	117.382	17.5419	67	100	PASS	PASS	PASS	PASS	PASS	PASS	0	1070.47	1262	628.179	64	68510
776	CTGGGACTTTGTAGGCCAGTT	080703_004s	NORMAL	NO	1	1	1	N	4	2	7	6	None	EAM297	miR-193	Tuschl RNA, new mirs	AACUGGCCUACAAAGUCCCAG	174				None	None	None	AUTO	DETECTED	537.617	1287.08	15.8067	2.4263	39.024	-39.024	105.963	95.3153	11.8574	78	100	PASS	PASS	PASS	PASS	PASS	PASS	0	2144.07	2223	1046.33	42	90051
510	TCCACATGGAGTTGCTGTTACA	080703_004s	NORMAL	NO	1	1	1	J	3	2	1	6	None	EAM298	miR-194	Tuschl RNA, new mirs	UGUAACAGCAACUCCAUGUGGA	175				None	None	None	AUTO	DETECTED	530.614	801.568	13.767	-14.2061	65.04	-39.024	143.277	117.325	21.7842	68	100	PASS	PASS	PASS	PASS	PASS	PASS	0	80.625	81	5.56491	64	5160
524	TCCACATGGAGTTGCTGTTACA	080703_004s	NORMAL	NO	1	1	1	J	3	2	3	6	None	EAM298	miR-194	Tuschl RNA, new mirs	UGUAACAGCAACUCCAUGUGGA	175				None	None	None	AUTO	DETECTED	531.253	847.876	11.124	-11.7274	65.04	-39.024	134.82	124.212	12.7142	70	100	PASS	PASS	PASS	PASS	PASS	PASS	0	81.5634	81	5.62071	71	5791
538	TCCACATGGAGTTGCTGTTACA	080703_004s	NORMAL	NO	1	1	1	J	3	2	5	6	None	EAM298	miR-194	Tuschl RNA, new mirs	UGUAACAGCAACUCCAUGUGGA	175				None	None	None	AUTO	DETECTED	532.24	894.292	13.008	-7.85133	65.04	-39.024	120.12	107.958	8.86058	71	100	PASS	PASS	PASS	PASS	PASS	PASS	0	82.7222	82	4.32377	54	4467
552	TCCACATGGAGTTGCTGTTACA	080703_004s	NORMAL	NO	1	1	1	J	3	2	7	6	None	EAM298	miR-194	Tuschl RNA, new mirs	UGUAACAGCAACUCCAUGUGGA	175				None	None	None	AUTO	DETECTED	533.227	940.89	14.8881	-1.6133	65.04	-39.024	123.404	119.239	14.4889	69	100	PASS	PASS	PASS	PASS	PASS	PASS	0	89.5152	89	8.53273	66	5908
286	GCCAATATTTCTGTGCTGCTA	080703_004s	NORMAL	NO	1	1	1	F	2	2	1	6	None	EAM299	miR-195	Tuschl RNA, new mirs	UAGCAGCACAGAAAUAUUGGC	176				None	None	None	AUTO	DETECTED	525.477	451.148	16.1409	-8.18597	78.048	-104.064	135.786	126.778	12.5787	75	100	PASS	PASS	PASS	PASS	PASS	FAIL	0	565.514	640	244.853	72	40717
300	GCCAATATTTCTGTGCTGCTA	080703_004s	NORMAL	NO	1	1	1	F	2	2	3	6	None	EAM299	miR-195	Tuschl RNA, new mirs	UAGCAGCACAGAAAUAUUGGC	176				None	None	None	AUTO	DETECTED	526.122	497.678	13.5701	-2.82327	78.048	-104.064	131.572	119.642	13.7624	69	100	PASS	PASS	PASS	PASS	PASS	PASS	0	495.985	581	190.549	66	32735
314	GCCAATATTTCTGTGCTGCTA	080703_004s	NORMAL	NO	1	1	1	F	2	2	5	6	None	EAM299	miR-195	Tuschl RNA, new mirs	UAGCAGCACAGAAAUAUUGGC	176				None	None	None	AUTO	DETECTED	527.088	544.175	15.1675	2.11269	78.048	-104.064	120.539	120.142	10.1955	74	100	PASS	PASS	PASS	PASS	PASS	PASS	0	424.075	472	175.164	67	28413
328	GCCAATATTTCTGTGCTGCTA	080703_004s	NORMAL	NO	1	1	1	F	2	2	7	6	None	EAM299	miR-195	Tuschl RNA, new mirs	UAGCAGCACAGAAAUAUUGGC	176				None	None	None	AUTO	DETECTED	527.826	590.349	13.8083	2.84232	78.048	-104.064	130.863	121.096	16.7867	68	100	PASS	PASS	PASS	PASS	PASS	PASS	0	482.441	564	166.001	68	32806
62	GCTGGGTGGAGAAGGTGGTGAA	080703_004s	NORMAL	NO	1	1	1	B	1	2	1	6	None	EAM300	miR-197	Tuschl RNA, new mirs	UUCACCACCUUCUCCACCCAGC	177				None	None	None	AUTO	LOW_SIGNAL	516.918	103.894	0	0	65.04	-130.08	129	129	0	-1	100	PASS	PASS	PASS	FAIL	PASS	FAIL	0	64	64	1.49071	73	4672
76	GCTGGGTGGAGAAGGTGGTGAA	080703_004s	NORMAL	NO	1	1	1	B	1	2	3	6	None	EAM300	miR-197	Tuschl RNA, new mirs	UUCACCACCUUCUCCACCCAGC	177				None	None	None	AUTO	LOW_SIGNAL	517.76	150.012	0	0	65.04	-130.08	129	129	0	-1	100	PASS	PASS	PASS	PASS	PASS	FAIL	0	64.7895	65	1.26824	76	4924
90	GCTGGGTGGAGAAGGTGGTGAA	080703_004s	NORMAL	NO	1	1	1	B	1	2	5	6	None	EAM300	miR-197	Tuschl RNA, new mirs	UUCACCACCUUCUCCACCCAGC	177				None	None	None	AUTO	LOW_SIGNAL	518.603	196.129	0	0	65.04	-130.08	129	129	0	-1	100	PASS	PASS	PASS	PASS	PASS	FAIL	0	64.5263	65	1.42804	76	4904
104	GCTGGGTGGAGAAGGTGGTGAA	080703_004s	NORMAL	NO	1	1	1	B	1	2	7	6	None	EAM300	miR-197	Tuschl RNA, new mirs	UUCACCACCUUCUCCACCCAGC	177				None	None	None	AUTO	LOW_SIGNAL	519.445	242.247	0	0	65.04	-130.08	129	129	0	-1	100	PASS	PASS	PASS	PASS	PASS	FAIL	0	64.2222	64	1.40645	72	4624
342	CCTATCTCCCCTCTGGACC	080703_004s	NORMAL	NO	1	1	1	G	2	3	1	6	None	EAM301	miR-198	Tuschl RNA, new mirs	GGUCCAGAGGGGAGAUAGG	178				None	None	None	AUTO	LOW_SIGNAL	869.12	450.458	0	0	65.04	-39.024	129	129	0	-1	100	PASS	PASS	PASS	FAIL	PASS	FAIL	0	62.9452	63	1.48969	73	4595
356	CCTATCTCCCCTCTGGACC	080703_004s	NORMAL	NO	1	1	1	G	2	3	3	6	None	EAM301	miR-198	Tuschl RNA, new mirs	GGUCCAGAGGGGAGAUAGG	178				None	None	None	AUTO	LOW_SIGNAL	869.962	496.576	0	0	65.04	-39.024	129	129	0	-1	100	PASS	PASS	PASS	FAIL	PASS	FAIL	0	62.9474	63	1.03144	76	4784
370	CCTATCTCCCCTCTGGACC	080703_004s	NORMAL	NO	1	1	1	G	2	3	5	6	None	EAM301	miR-198	Tuschl RNA, new mirs	GGUCCAGAGGGGAGAUAGG	178				None	None	None	AUTO	LOW_SIGNAL	870.805	542.694	0	0	65.04	-39.024	129	129	0	-1	100	PASS	PASS	PASS	FAIL	PASS	FAIL	0	63.6623	64	1.60271	77	4902
384	CCTATCTCCCCTCTGGACC	080703_004s	NORMAL	NO	1	1	1	G	2	3	7	6	None	EAM301	miR-198	Tuschl RNA, new mirs	GGUCCAGAGGGGAGAUAGG	178				None	None	None	AUTO	LOW_SIGNAL	871.647	588.812	0	0	65.04	-39.024	129	129	0	-1	100	PASS	PASS	PASS	FAIL	PASS	FAIL	0	62.6282	63	1.04582	78	4885
566	AACAGGTAGTCTGAACACTGGG	080703_004s	NORMAL	NO	1	1	1	K	3	3	1	6	None	EAM302	miR-199-s	Tuschl RNA, new mirs	CCCAGUGUUCAGACUACCUGUU	179				None	None	None	AUTO	DETECTED	875.483	798.183	13.5915	-2.05711	52.032	-13.008	116.132	99.0658	11.8574	68	100	PASS	PASS	PASS	PASS	PASS	PASS	0	84.2791	84	5.79953	43	3624
580	AACAGGTAGTCTGAACACTGGG	080703_004s	NORMAL	NO	1	1	1	K	3	3	3	6	None	EAM302	miR-199-s	Tuschl RNA, new mirs	CCCAGUGUUCAGACUACCUGUU	179				None	None	None	AUTO	DETECTED	876.284	844.814	13.0509	4.61123	52.032	-13.008	99.6425	93.4251	14.0954	69	100	PASS	PASS	PASS	PASS	PASS	PASS	0	78.75	79	4.37211	40	3150
594	AACAGGTAGTCTGAACACTGGG	080703_004s	NORMAL	NO	1	1	1	K	3	3	5	6	None	EAM302	miR-199-s	Tuschl RNA, new mirs	CCCAGUGUUCAGACUACCUGUU	179				None	None	None	AUTO	DETECTED	877.455	891.432	17.3144	11.1192	52.032	-13.008	93.802	90.1943	11.2209	71	100	PASS	PASS	PASS	PASS	PASS	PASS	0	77.7059	78	3.26162	34	2642
608	AACAGGTAGTCTGAACACTGGG	080703_004s	NORMAL	NO	1	1	1	K	3	3	7	6	None	EAM302	miR-199-s	Tuschl RNA, new mirs	CCCAGUGUUCAGACUACCUGUU	179				None	None	None	AUTO	DETECTED	878.138	937.309	15.2493	7.98312	52.032	-13.008	99.0162	88.0153	13.3101	69	100	PASS	PASS	PASS	PASS	PASS	PASS	0	77	78	4.38178	36	2772
790	AACCAATGTGCAGACTACTGTA	080703_004s	NORMAL	NO	1	1	1	O	4	3	1	6	None	EAM303	miR-199-as	Tuschl RNA, new mirs	UACAGUAGUCUGCACAUUGGUU	180				None	None	None	AUTO	DETECTED	882.032	1147.55	16.5879	4.25713	52.032	26.016	121.478	108.529	8.86058	68	100	PASS	PASS	PASS	PASS	PASS	PASS	0	103.429	104	12.1668	56	5792
804	AACCAATGTGCAGACTACTGTA	080703_004s	NORMAL	NO	1	1	1	O	4	3	3	6	None	EAM303	miR-199-as	Tuschl RNA, new mirs	UACAGUAGUCUGCACAUUGGUU	180				None	None	None	AUTO	DETECTED	882.613	1194.1	13.1795	9.81316	52.032	26.016	114.087	101.537	8.24907	73	100	PASS	PASS	PASS	PASS	PASS	PASS	0	85.5652	86	4.80117	46	3936
818	AACCAATGTGCAGACTACTGTA	080703_004s	NORMAL	NO	1	1	1	O	4	3	5	6	None	EAM303	miR-199-as	Tuschl RNA, new mirs	UACAGUAGUCUGCACAUUGGUU	180				None	None	None	AUTO	DETECTED	883.686	1240.94	16.1846	19.2579	52.032	26.016	107.085	102.436	13.7533	70	100	PASS	PASS	PASS	PASS	PASS	PASS	0	77.375	77.5	3.98735	48	3714
832	AACCAATGTGCAGACTACTGTA	080703_004s	NORMAL	NO	1	1	1	O	4	3	7	6	None	EAM303	miR-199-as	Tuschl RNA, new mirs	UACAGUAGUCUGCACAUUGGUU	180				None	None	None	AUTO	DETECTED	883.449	1286.78	2.13254	15.663	52.032	26.016	93.7689	90.6415	34.0037	70	100	PASS	PASS	PASS	PASS	PASS	PASS	0	73.7568	74	2.69161	37	2729
118	CATCGTTACCAGACAGTGTTA	080703_004s	NORMAL	NO	1	1	1	C	1	3	1	6	None	EAM304	miR-200a	Tuschl RNA, new mirs	UAACACUGUCUGGUAACGAUG	181				None	None	None	AUTO	DETECTED	866.628	99.117	10.754	-18.9659	104.064	-91.056	139.739	133.838	14.0107	79	100	PASS	PASS	PASS	PASS	PASS	PASS	0	229.831	223	67.8263	83	19076
132	CATCGTTACCAGACAGTGTTA	080703_004s	NORMAL	NO	1	1	1	C	1	3	3	6	None	EAM304	miR-200a	Tuschl RNA, new mirs	UAACACUGUCUGGUAACGAUG	181				None	None	None	AUTO	DETECTED	867.651	145.5	13.0993	-15.5159	104.064	-91.056	130.08	130.08	11.5871	80	100	PASS	PASS	PASS	PASS	PASS	PASS	0	321.423	307.5	107.208	78	25071
146	CATCGTTACCAGACAGTGTTA	080703_004s	NORMAL	NO	1	1	1	C	1	3	5	6	None	EAM304	miR-200a	Tuschl RNA, new mirs	UAACACUGUCUGGUAACGAUG	181				None	None	None	AUTO	DETECTED	868.413	192.076	12.0592	-9.55414	104.064	-91.056	137.948	125.213	14.9539	87	100	PASS	PASS	PASS	PASS	PASS	PASS	0	546.929	509.5	192.269	70	38285
160	CATCGTTACCAGACAGTGTTA	080703_004s	NORMAL	NO	1	1	1	C	1	3	7	6	None	EAM304	miR-200a	Tuschl RNA, new mirs	UAACACUGUCUGGUAACGAUG	181				None	None	None	AUTO	DETECTED	869.266	238.84	12.1942	-1.14348	104.064	-91.056	139.895	133.879	14.0107	92	100	PASS	PASS	PASS	PASS	PASS	PASS	0	836.277	773	378.96	83	69411
846	GTCATCATTACCAGGCAGTATTA	080703_004s	NORMAL	NO	1	1	1	P	4	4	1	6	None	EAM305	miR-200b	Tuschl RNA, new mirs	UAAUACUGCCUGGUAAUGAUGAC	182				None	None	None	AUTO	DETECTED	1233.51	1139.61	11.3264	-3.82046	130.08	13.008	129.731	129.731	16.6023	65	100	PASS	PASS	PASS	PASS	PASS	PASS	0	221.346	238.5	67.4005	78	17265
860	GTCATCATTACCAGGCAGTATTA	080703_004s	NORMAL	NO	1	1	1	P	4	4	3	6	None	EAM305	miR-200b	Tuschl RNA, new mirs	UAAUACUGCCUGGUAAUGAUGAC	182				None	None	None	AUTO	DETECTED	1234.1	1185.94	8.06013	0	130.08	13.008	125.631	118.677	17.0344	67	100	PASS	PASS	PASS	PASS	PASS	PASS	0	163.313	178	37.2364	67	10942
874	GTCATCATTACCAGGCAGTATTA	080703_004s	NORMAL	NO	1	1	1	P	4	4	5	6	None	EAM305	miR-200b	Tuschl RNA, new mirs	UAAUACUGCCUGGUAAUGAUGAC	182				None	None	None	AUTO	DETECTED	1235	1232.5	8.77468	4.66363	130.08	13.008	117.072	104.064	13.2738	66	100	PASS	PASS	PASS	PASS	PASS	PASS	0	154.312	156	21.6502	48	7407
888	GTCATCATTACCAGGCAGTATTA	080703_004s	NORMAL	NO	1	1	1	P	4	4	7	6	None	EAM305	miR-200b	Tuschl RNA, new mirs	UAAUACUGCCUGGUAAUGAUGAC	182				None	None	None	AUTO	DETECTED	1235.55	1278.85	5.01297	7.64093	130.08	13.008	121.479	110.485	11.7635	65	100	PASS	PASS	PASS	PASS	PASS	PASS	0	124.569	129	20.2711	58	7225
622	AGAACAATGCCTTACTGAGTA	080703_004s	NORMAL	NO	1	1	1	L	3	4	1	6	None	EAM306	miR-201	Tuschl RNA, new mirs	UACUCAGUAAGGCAUUGUUCU	183				None	None	None	AUTO	LOW_SIGNAL	1223.32	789.023	0	0	91.056	-52.032	129	129	0	-1	100	PASS	PASS	PASS	PASS	PASS	FAIL	0	61.5342	61	1.14361	73	4492
636	AGAACAATGCCTTACTGAGTA	080703_004s	NORMAL	NO	1	1	1	L	3	4	3	6	None	EAM306	miR-201	Tuschl RNA, new mirs	UACUCAGUAAGGCAUUGUUCU	183				None	None	None	AUTO	LOW_SIGNAL	1224.16	835.141	0	0	91.056	-52.032	129	129	0	-1	100	PASS	PASS	PASS	FAIL	PASS	FAIL	0	62.1389	62	0.983033	72	4474
650	AGAACAATGCCTTACTGAGTA	080703_004s	NORMAL	NO	1	1	1	L	3	4	5	6	None	EAM306	miR-201	Tuschl RNA, new mirs	UACUCAGUAAGGCAUUGUUCU	183				None	None	None	AUTO	LOW_SIGNAL	1225.01	881.258	0	0	91.056	-52.032	129	129	0	-1	100	PASS	PASS	PASS	PASS	PASS	FAIL	0	62.3699	62	1.20769	73	4553
664	AGAACAATGCCTTACTGAGTA	080703_004s	NORMAL	NO	1	1	1	L	3	4	7	6	None	EAM306	miR-201	Tuschl RNA, new mirs	UACUCAGUAAGGCAUUGUUCU	183				None	None	None	AUTO	LOW_SIGNAL	1225.85	927.376	0	0	91.056	-52.032	129	129	0	-1	100	PASS	PASS	PASS	FAIL	PASS	FAIL	0	61.84	62	1.06593	75	4638
398	TCTTCCCATGCGCTATACCTCT	080703_004s	NORMAL	NO	1	1	1	H	2	4	1	6	None	EAM307	miR-202	Tuschl RNA, new mirs	AGAGGUAUAGCGCAUGGGAAGA	184				None	None	None	AUTO	LOW_SIGNAL	1223	446.139	0	0	169.104	-13.008	129	129	0	-1	100	PASS	PASS	PASS	FAIL	PASS	FAIL	0	64.0685	64	1.26193	73	4677
412	TCTTCCCATGCGCTATACCTCT	080703_004s	NORMAL	NO	1	1	1	H	2	4	3	6	None	EAM307	miR-202	Tuschl RNA, new mirs	AGAGGUAUAGCGCAUGGGAAGA	184				None	None	None	AUTO	LOW_SIGNAL	1223.85	492.257	0	0	169.104	-13.008	129	129	0	-1	100	PASS	PASS	PASS	PASS	PASS	FAIL	0	64.2568	64	1.3351	74	4755
426	TCTTCCCATGCGCTATACCTCT	080703_004s	NORMAL	NO	1	1	1	H	2	4	5	6	None	EAM307	miR-202	Tuschl RNA, new mirs	AGAGGUAUAGCGCAUGGGAAGA	184				None	None	None	AUTO	LOW_SIGNAL	1224.69	538.375	0	0	169.104	-13.008	129	129	0	-1	100	PASS	PASS	PASS	FAIL	PASS	FAIL	0	64.68	65	1.27513	75	4851
440	TCTTCCCATGCGCTATACCTCT	080703_004s	NORMAL	NO	1	1	1	H	2	4	7	6	None	EAM307	miR-202	Tuschl RNA, new mirs	AGAGGUAUAGCGCAUGGGAAGA	184				None	None	None	AUTO	LOW_SIGNAL	1225.53	584.493	0	0	169.104	-13.008	129	129	0	-1	100	PASS	PASS	PASS	FAIL	PASS	FAIL	0	63.9595	64	0.999167	74	4733
174	CCACACACTTCCTTACATTCCA	080703_004s	NORMAL	NO	1	1	1	D	1	4	1	6	None	EAM308	miR-206	Tuschl RNA, new mirs	UGGAAUGUAAGGAAGUGUGUGG	185				None	None	None	AUTO	DETECTED	1217.26	93.993	7.49802	-3.42518	169.104	-91.056	123.31	110.818	13.8368	72	100	PASS	PASS	PASS	PASS	PASS	PASS	0	1432.05	1653	661.323	58	83059
188	CCACACACTTCCTTACATTCCA	080703_004s	NORMAL	NO	1	1	1	D	1	4	3	6	None	EAM308	miR-206	Tuschl RNA, new mirs	UGGAAUGUAAGGAAGUGUGUGG	185				None	None	None	AUTO	DETECTED	1218.44	140.543	11.9076	2.20399	169.104	-91.056	119.906	109.736	12.8699	78	100	PASS	PASS	PASS	PASS	PASS	PASS	0	1998.12	2212.5	687.791	52	103902
202	CCACACACTTCCTTACATTCCA	080703_004s	NORMAL	NO	1	1	1	D	1	4	5	6	None	EAM308	miR-206	Tuschl RNA, new mirs	UGGAAUGUAAGGAAGUGUGUGG	185				None	None	None	AUTO	DETECTED	1219.3	187.054	12.0727	7.31382	169.104	-91.056	121.039	119.409	19.1303	78	100	PASS	PASS	PASS	PASS	PASS	PASS	0	2138.03	2666.5	1109.3	66	141110
216	CCACACACTTCCTTACATTCCA	080703_004s	NORMAL	NO	1	1	1	D	1	4	7	6	None	EAM308	miR-206	Tuschl RNA, new mirs	UGGAAUGUAAGGAAGUGUGUGG	185				None	None	None	AUTO	DETECTED	1220.12	233.241	11.7806	8.21039	169.104	-91.056	126.68	122.586	12.6998	74	100	PASS	PASS	PASS	PASS	PASS	PASS	0	2638.01	3340.5	1800.56	68	179385
679	GAGGGAGGAGAGCCAGGAGAAGC	080703_004s	NORMAL	NO	1	1	1	M	4	1	1	7	None	EAM309	miR-207	Tuschl RNA, new mirs	GCUUCUCCUGGCUCUCCUCCCUC	186				None	None	None	AUTO	LOW_SIGNAL	206.05	1157.44	0	0	-26.016	0	129	129	0	-1	100	PASS	PASS	PASS	FAIL	PASS	FAIL	0	67.6438	68	1.75886	73	4938
693	GAGGGAGGAGAGCCAGGAGAAGC	080703_004s	NORMAL	NO	1	1	1	M	4	1	3	7	None	EAM309	miR-207	Tuschl RNA, new mirs	GCUUCUCCUGGCUCUCCUCCCUC	186				None	None	None	AUTO	LOW_SIGNAL	206.892	1203.56	0	0	-26.016	0	129	129	0	-1	100	PASS	PASS	PASS	PASS	PASS	FAIL	0	67.6709	67	1.97238	79	5346
707	GAGGGAGGAGAGCCAGGAGAAGC	080703_004s	NORMAL	NO	1	1	1	M	4	1	5	7	None	EAM309	miR-207	Tuschl RNA, new mirs	GCUUCUCCUGGCUCUCCUCCCUC	186				None	None	None	AUTO	LOW_SIGNAL	207.735	1249.68	0	0	-26.016	0	129	129	0	-1	100	PASS	PASS	PASS	PASS	PASS	FAIL	0	68.6795	69	1.70936	78	5357
721	GAGGGAGGAGAGCCAGGAGAAGC	080703_004s	NORMAL	NO	1	1	1	M	4	1	7	7	None	EAM309	miR-207	Tuschl RNA, new mirs	GCUUCUCCUGGCUCUCCUCCCUC	186				None	None	None	AUTO	LOW_SIGNAL	208.577	1295.79	0	0	-26.016	0	129	129	0	-1	100	PASS	PASS	PASS	PASS	PASS	FAIL	0	68.8101	69	1.96818	79	5436
455	ACAAGCTTTTTGCTCGTCTTAT	080703_004s	NORMAL	NO	1	1	1	I	3	1	1	7	None	EAM310	miR-208	Tuschl RNA, new mirs	AUAAGACGAGCAAAAAGCUUGU	187				None	None	None	AUTO	LOW_SIGNAL	201.731	806.558	0	0	0	-65.04	129	129	0	-1	100	PASS	PASS	PASS	FAIL	PASS	FAIL	0	63.1795	63	1.2766	78	4928
469	ACAAGCTTTTTGCTCGTCTTAT	080703_004s	NORMAL	NO	1	1	1	I	3	1	3	7	None	EAM310	miR-208	Tuschl RNA, new mirs	AUAAGACGAGCAAAAAGCUUGU	187				None	None	None	AUTO	LOW_SIGNAL	202.573	852.676	0	0	0	-65.04	129	129	0	-1	100	PASS	PASS	PASS	FAIL	PASS	FAIL	0	62.5256	62	1.2764	78	4877
483	ACAAGCTTTTTGCTCGTCTTAT	080703_004s	NORMAL	NO	1	1	1	I	3	1	5	7	None	EAM310	miR-208	Tuschl RNA, new mirs	AUAAGACGAGCAAAAAGCUUGU	187				None	None	None	AUTO	LOW_SIGNAL	203.416	898.793	0	0	0	-65.04	129	129	0	-1	100	PASS	PASS	PASS	PASS	PASS	FAIL	0	62.0933	62	1.44422	75	4657
497	ACAAGCTTTTTGCTCGTCTTAT	080703_004s	NORMAL	NO	1	1	1	I	3	1	7	7	None	EAM310	miR-208	Tuschl RNA, new mirs	AUAAGACGAGCAAAAAGCUUGU	187				None	None	None	AUTO	LOW_SIGNAL	204.258	944.911	0	0	0	-65.04	129	129	0	-1	100	PASS	PASS	PASS	FAIL	PASS	FAIL	0	63.973	64	1.23835	74	4734
63	Name	080703_004s	NORMAL	NO	1	1	1	B	1	2	1	7	None	None								None	None	None	AUTO	LOW_SIGNAL	539.977	103.472	0	0	65.04	-130.08	129	129	0	-1	100	PASS	PASS	PASS	PASS	PASS	FAIL	0	62.0137	62	1.2527	73	4527
77	Name	080703_004s	NORMAL	NO	1	1	1	B	1	2	3	7	None	None								None	None	None	AUTO	LOW_SIGNAL	540.819	149.59	0	0	65.04	-130.08	129	129	0	-1	100	PASS	PASS	PASS	FAIL	PASS	FAIL	0	63.4557	64	1.14127	79	5013
91	Name	080703_004s	NORMAL	NO	1	1	1	B	1	2	5	7	None	None								None	None	None	AUTO	LOW_SIGNAL	541.662	195.708	0	0	65.04	-130.08	129	129	0	-1	100	PASS	PASS	PASS	FAIL	PASS	FAIL	0	62.8846	63	1.24818	78	4905
105	Name	080703_004s	NORMAL	NO	1	1	1	B	1	2	7	7	None	None								None	None	None	AUTO	LOW_SIGNAL	542.504	241.826	0	0	65.04	-130.08	129	129	0	-1	100	PASS	PASS	PASS	FAIL	PASS	FAIL	0	62.7821	63	1.80654	78	4897
119	Name	080703_004s	NORMAL	NO	1	1	1	C	1	3	1	7	None	None								None	None	None	AUTO	LOW_SIGNAL	888.86	100.154	0	0	104.064	-91.056	129	129	0	-1	100	PASS	PASS	PASS	PASS	PASS	FAIL	0	64.5205	64	1.19152	73	4710
133	Name	080703_004s	NORMAL	NO	1	1	1	C	1	3	3	7	None	None								None	None	None	AUTO	LOW_SIGNAL	889.702	146.272	0	0	104.064	-91.056	129	129	0	-1	100	PASS	PASS	PASS	PASS	PASS	FAIL	0	66.2667	66	1.13105	75	4970
147	Name	080703_004s	NORMAL	NO	1	1	1	C	1	3	5	7	None	None								None	None	None	AUTO	LOW_SIGNAL	890.545	192.389	0	0	104.064	-91.056	129	129	0	-1	100	PASS	PASS	PASS	PASS	PASS	FAIL	0	67.3378	67	1.19677	74	4983
161	Name	080703_004s	NORMAL	NO	1	1	1	C	1	3	7	7	None	None								None	None	None	AUTO	LOW_SIGNAL	891.387	238.507	0	0	104.064	-91.056	129	129	0	-1	100	PASS	PASS	PASS	PASS	PASS	FAIL	0	64.527	65	1.20754	74	4775
175	Name	080703_004s	NORMAL	NO	1	1	1	D	1	4	1	7	None	None								None	None	None	AUTO	LOW_SIGNAL	1239.74	93.835	0	0	169.104	-91.056	129	129	0	-1	100	PASS	PASS	PASS	FAIL	PASS	FAIL	0	63.2338	63	1.32681	77	4869
189	Name	080703_004s	NORMAL	NO	1	1	1	D	1	4	3	7	None	None								None	None	None	AUTO	LOW_SIGNAL	1240.59	139.953	0	0	169.104	-91.056	129	129	0	-1	100	PASS	PASS	PASS	FAIL	PASS	FAIL	0	63.8421	64	1.13199	76	4852
203	Name	080703_004s	NORMAL	NO	1	1	1	D	1	4	5	7	None	None								None	None	None	AUTO	LOW_SIGNAL	1241.43	186.071	0	0	169.104	-91.056	129	129	0	-1	100	PASS	PASS	PASS	PASS	PASS	FAIL	0	64.6712	65	1.24783	73	4721
217	Name	080703_004s	NORMAL	NO	1	1	1	D	1	4	7	7	None	None								None	None	None	AUTO	LOW_SIGNAL	1242.27	232.188	0	0	169.104	-91.056	129	129	0	-1	100	PASS	PASS	PASS	PASS	PASS	FAIL	0	64.75	65	1.28644	72	4662
343	Name	080703_004s	NORMAL	NO	1	1	1	G	2	3	1	7	None	None								None	None	None	AUTO	LOW_SIGNAL	892.179	450.037	0	0	65.04	-39.024	129	129	0	-1	100	PASS	PASS	PASS	PASS	PASS	FAIL	0	61.6164	62	1.02239	73	4498
357	Name	080703_004s	NORMAL	NO	1	1	1	G	2	3	3	7	None	None								None	None	None	AUTO	LOW_SIGNAL	893.021	496.155	0	0	65.04	-39.024	129	129	0	-1	100	PASS	PASS	PASS	FAIL	PASS	FAIL	0	63.0137	63	1.04739	73	4600
371	Name	080703_004s	NORMAL	NO	1	1	1	G	2	3	5	7	None	None								None	None	None	AUTO	LOW_SIGNAL	893.864	542.273	0	0	65.04	-39.024	129	129	0	-1	100	PASS	PASS	PASS	PASS	PASS	FAIL	0	61.9333	62	1.3982	75	4645
385	Name	080703_004s	NORMAL	NO	1	1	1	G	2	3	7	7	None	None								None	None	None	AUTO	LOW_SIGNAL	894.706	588.39	0	0	65.04	-39.024	129	129	0	-1	100	PASS	PASS	PASS	PASS	PASS	FAIL	0	62.0133	62	1.03314	75	4651
399	Name	080703_004s	NORMAL	NO	1	1	1	H	2	4	1	7	None	None								None	None	None	AUTO	LOW_SIGNAL	1246.06	445.718	0	0	169.104	-13.008	129	129	0	-1	100	PASS	PASS	PASS	FAIL	PASS	FAIL	0	63.2632	63	1.55236	76	4808
413	Name	080703_004s	NORMAL	NO	1	1	1	H	2	4	3	7	None	None								None	None	None	AUTO	LOW_SIGNAL	1246.9	491.836	0	0	169.104	-13.008	129	129	0	-1	100	PASS	PASS	PASS	FAIL	PASS	FAIL	0	62.6	63	1.16248	75	4695
427	Name	080703_004s	NORMAL	NO	1	1	1	H	2	4	5	7	None	None								None	None	None	AUTO	LOW_SIGNAL	1247.75	537.954	0	0	169.104	-13.008	129	129	0	-1	100	PASS	PASS	PASS	PASS	PASS	FAIL	0	63.3816	63	1.40444	76	4817
441	Name	080703_004s	NORMAL	NO	1	1	1	H	2	4	7	7	None	None								None	None	None	AUTO	LOW_SIGNAL	1248.59	584.072	0	0	169.104	-13.008	129	129	0	-1	100	PASS	PASS	PASS	FAIL	PASS	FAIL	0	62.2237	62	1.38177	76	4729
567	Name	080703_004s	NORMAL	NO	1	1	1	K	3	3	1	7	None	None								None	None	None	AUTO	LOW_SIGNAL	897.497	797.92	0	0	52.032	-13.008	129	129	0	-1	100	PASS	PASS	PASS	PASS	PASS	FAIL	0	61.7333	62	0.96329	75	4630
581	Name	080703_004s	NORMAL	NO	1	1	1	K	3	3	3	7	None	None								None	None	None	AUTO	LOW_SIGNAL	898.34	844.038	0	0	52.032	-13.008	129	129	0	-1	100	PASS	PASS	PASS	PASS	PASS	FAIL	0	62.2055	62	1.82543	73	4541
595	Name	080703_004s	NORMAL	NO	1	1	1	K	3	3	5	7	None	None								None	None	None	AUTO	LOW_SIGNAL	899.182	890.156	0	0	52.032	-13.008	129	129	0	-1	100	PASS	PASS	PASS	PASS	PASS	FAIL	0	60.9306	61	1.44696	72	4387
609	Name	080703_004s	NORMAL	NO	1	1	1	K	3	3	7	7	None	None								None	None	None	AUTO	LOW_SIGNAL	900.025	936.274	0	0	52.032	-13.008	129	129	0	-1	100	PASS	PASS	PASS	PASS	PASS	FAIL	0	60.411	60	1.34201	73	4410
623	Name	080703_004s	NORMAL	NO	1	1	1	L	3	4	1	7	None	None								None	None	None	AUTO	LOW_SIGNAL	1246.38	788.602	0	0	91.056	-52.032	129	129	0	-1	100	PASS	PASS	PASS	FAIL	PASS	FAIL	0	61.5676	61	0.966296	74	4556
637	Name	080703_004s	NORMAL	NO	1	1	1	L	3	4	3	7	None	None								None	None	None	AUTO	LOW_SIGNAL	1247.22	834.719	0	0	91.056	-52.032	129	129	0	-1	100	PASS	PASS	PASS	FAIL	PASS	FAIL	0	61.7067	62	1.2167	75	4628
651	Name	080703_004s	NORMAL	NO	1	1	1	L	3	4	5	7	None	None								None	None	None	AUTO	LOW_SIGNAL	1248.07	880.837	0	0	91.056	-52.032	129	129	0	-1	100	PASS	PASS	PASS	FAIL	PASS	FAIL	0	61.1053	61	1.24984	76	4644
665	Name	080703_004s	NORMAL	NO	1	1	1	L	3	4	7	7	None	None								None	None	None	AUTO	LOW_SIGNAL	1248.91	926.955	0	0	91.056	-52.032	129	129	0	-1	100	PASS	PASS	PASS	FAIL	PASS	FAIL	0	60.8514	61	1.13092	74	4503
791	Name	080703_004s	NORMAL	NO	1	1	1	O	4	3	1	7	None	None								None	None	None	AUTO	LOW_SIGNAL	903.816	1146.8	0	0	52.032	26.016	129	129	0	-1	100	PASS	PASS	PASS	PASS	PASS	FAIL	0	61.3289	61	0.971434	76	4661
805	Name	080703_004s	NORMAL	NO	1	1	1	O	4	3	3	7	None	None								None	None	None	AUTO	LOW_SIGNAL	904.659	1192.92	0	0	52.032	26.016	129	129	0	-1	100	PASS	PASS	PASS	FAIL	PASS	FAIL	0	62.2727	62	1.25275	77	4795
819	Name	080703_004s	NORMAL	NO	1	1	1	O	4	3	5	7	None	None								None	None	None	AUTO	LOW_SIGNAL	905.501	1239.04	0	0	52.032	26.016	129	129	0	-1	100	PASS	PASS	PASS	PASS	PASS	FAIL	0	62.4359	62	1.28518	78	4870
833	Name	080703_004s	NORMAL	NO	1	1	1	O	4	3	7	7	None	None								None	None	None	AUTO	LOW_SIGNAL	906.344	1285.16	0	0	52.032	26.016	129	129	0	-1	100	PASS	PASS	PASS	PASS	PASS	FAIL	0	60.6849	61	1.1652	73	4430
847	Name	080703_004s	NORMAL	NO	1	1	1	P	4	4	1	7	None	None								None	None	None	AUTO	LOW_SIGNAL	1255.7	1139.48	0	0	130.08	13.008	129	129	0	-1	100	PASS	PASS	PASS	PASS	PASS	FAIL	0	59.9595	60	1.2868	74	4437
861	Name	080703_004s	NORMAL	NO	1	1	1	P	4	4	3	7	None	None								None	None	None	AUTO	LOW_SIGNAL	1256.54	1185.6	0	0	130.08	13.008	129	129	0	-1	100	PASS	PASS	PASS	PASS	PASS	FAIL	0	59.9487	60	1.44956	78	4676
875	Name	080703_004s	NORMAL	NO	1	1	1	P	4	4	5	7	None	None								None	None	None	AUTO	LOW_SIGNAL	1257.38	1231.72	0	0	130.08	13.008	129	129	0	-1	100	PASS	PASS	PASS	PASS	PASS	FAIL	0	59.9067	60	1.62059	75	4493
889	Name	080703_004s	NORMAL	NO	1	1	1	P	4	4	7	7	None	None								None	None	None	AUTO	LOW_SIGNAL	1258.23	1277.84	0	0	130.08	13.008	129	129	0	-1	100	PASS	PASS	PASS	PASS	PASS	FAIL	0	60.3784	60	1.30019	74	4468
[truncated: 17 more columns]

## Sheet: hyb2
Number	Name	Array/Plate	Flagged As	Control Spot	Multi-Set	Multi-Set Row	Multi-Set Column	Set	Set Row	Set Column	Row	Column	Comments	Clone ID	UniGene cluster ID	Gene symbol	Locus ID	Chromosome ID	GenBank accession number	Tissue	Gene map	Gene name	Organism	Sequence	Detection Method (b4_w595)	Detection Status (b4_w595)	X Centroid (pixels) (b4_w595)	Y Centroid (pixels) (b4_w595)	X Spot Deviation (um) (b4_w595)	Y Spot Deviation (um) (b4_w595)	X Set Deviation (um) (b4_w595)	Y Set Deviation (um) (b4_w595)	Major Extent (um) (b4_w595)	Minor Extent (um) (b4_w595)	Compactness (%) (b4_w595)	Threshold (b4_w595)	Spot Confidence (b4_w595)	Confidence Status (b4_w595)	Background Mean Confidence Status (b4_w595)	Background SD Confidence Status (b4_w595)	Signal CV Confidence Status (b4_w595)	Saturated Pixels Confidence Status (b4_w595)	SNR Confidence Status (b4_w595)	Spot Saturation (%) (b4_w595)	Spot Mean Intensity (b4_w595)	Spot Median Intensity (b4_w595)	Spot Standard Deviation (b4_w595)	Spot Number of Pixels (b4_w595)	Spot Total Intensity (b4_w595)
680	TCCATCATCAAAACAAATGGAGT	080703_009s	NORMAL	NO	1	1	1	M	4	1	2	1	None	EAM101	no	r.ch.2	ACTCCATTTGTTTTGATGATGGA	1	rat brain	yes	?	None	None	None	AUTO	DETECTED	78.4	1163.78	-14.8355	-5.96729	-39.024	0	160.289	147.992	14.3554	187	92.5	PASS	PASS	PASS	PASS	FAIL	PASS	13	27787.7	23045	25551.5	100	2778765
694	TCCATCATCAAAACAAATGGAGT	080703_009s	NORMAL	NO	1	1	1	M	4	1	4	1	None	EAM101	no	r.ch.2	ACTCCATTTGTTTTGATGATGGA	1	rat brain	yes	?	None	None	None	AUTO	DETECTED	79.3843	1209.83	-8.19143	-6.95179	-39.024	0	158.456	146.576	13.4104	192	97.2222	PASS	PASS	PASS	PASS	FAIL	PASS	11	27644.8	26949	25814.7	99	2736838
708	TCCATCATCAAAACAAATGGAGT	080703_009s	NORMAL	NO	1	1	1	M	4	1	6	1	None	EAM101	no	r.ch.2	ACTCCATTTGTTTTGATGATGGA	1	rat brain	yes	?	None	None	None	AUTO	DETECTED	79.9035	1257	-7.59736	6.65961	-39.024	0	143.088	143.088	12.3149	194	88.9175	PASS	PASS	PASS	PASS	FAIL	PASS	14	27192.5	23198	25922	97	2637671
722	TCCATCATCAAAACAAATGGAGT	080703_009s	NORMAL	NO	1	1	1	M	4	1	8	1	None	EAM101	no	r.ch.2	ACTCCATTTGTTTTGATGATGGA	1	rat brain	yes	?	None	None	None	AUTO	DETECTED	80.1311	1303.45	-10.7971	10.9294	-39.024	0	145.772	132.807	12.2225	252	100	PASS	PASS	PASS	PASS	PASS	PASS	7	32013.6	38065	25454.1	81	2593101
232	TCCATCATGAAAAGAAATGGAGT	080703_009s	NORMAL	NO	1	1	1	E	2	1	2	1	None	EAM102	no		EAM101 control	1		synthetic		None	None	None	AUTO	DETECTED	75.9507	461.655	6.67658	-9.64763	0	-130.08	119.927	112.755	13.8368	94	100	PASS	PASS	PASS	PASS	PASS	PASS	0	821.898	932	482.533	59	48492
246	TCCATCATGAAAAGAAATGGAGT	080703_009s	NORMAL	NO	1	1	1	E	2	1	4	1	None	EAM102	no		EAM101 control	1		synthetic		None	None	None	AUTO	DETECTED	76.1533	507.553	3.15266	-12.5694	0	-130.08	121.479	110.485	11.7635	88	100	PASS	PASS	PASS	PASS	PASS	PASS	0	810.448	885	453.759	58	47006
260	TCCATCATGAAAAGAAATGGAGT	080703_009s	NORMAL	NO	1	1	1	E	2	1	6	1	None	EAM102	no		EAM101 control	1		synthetic		None	None	None	AUTO	DETECTED	76.5896	554.41	2.66726	-3.02096	0	-130.08	110.376	110.376	10.1644	78	100	PASS	PASS	PASS	PASS	PASS	PASS	0	732.482	796	478.716	54	39554
274	TCCATCATGAAAAGAAATGGAGT	080703_009s	NORMAL	NO	1	1	1	E	2	1	8	1	None	EAM102	no		EAM101 control	1		synthetic		None	None	None	AUTO	DETECTED	77	600.5	1.84652	-3.45604	0	-130.08	117.072	104.064	13.2738	80	100	PASS	PASS	PASS	PASS	PASS	PASS	0	804.896	870	452.151	48	38635
684	TGGCATTCACCGCGTGCCTTA	080703_009s	NORMAL	NO	1	1	1	M	4	1	2	5	None	EAM103	no	N1_H09-5	TAAGGCACGCGGTGAATGCCA	2	rat brain	yes	N1_H09-5	None	None	None	AUTO	DETECTED	171.225	1162.07	-7.30231	-16.0012	-39.024	0	171.07	151.995	15.0864	325	100	PASS	FAIL	FAIL	PASS	PASS	PASS	0	37602.3	49698	26547.3	104	3910640
698	TGGCATTCACCGCGTGCCTTA	080703_009s	NORMAL	NO	1	1	1	M	4	1	4	5	None	EAM103	no	N1_H09-5	TAAGGCACGCGGTGAATGCCA	2	rat brain	yes	N1_H09-5	None	None	None	AUTO	DETECTED	171.953	1208.88	-3.99474	-6.93749	-39.024	0	157.176	151.816	9.43501	356	22.6191	FAIL	PASS	FAIL	PASS	FAIL	PASS	41	37330.2	44039	28958.2	105	3919669
712	TGGCATTCACCGCGTGCCTTA	080703_009s	NORMAL	NO	1	1	1	M	4	1	6	5	None	EAM103	no	N1_H09-5	TAAGGCACGCGGTGAATGCCA	2	rat brain	yes	N1_H09-5	None	None	None	AUTO	DETECTED	171.5	1255.41	-16.0468	-1.68475	-39.024	0	156.096	130.08	13.3088	383	100	PASS	FAIL	FAIL	PASS	PASS	PASS	0	45862.6	61145.5	21914.8	78	3577281
726	TGGCATTCACCGCGTGCCTTA	080703_009s	NORMAL	NO	1	1	1	M	4	1	8	5	None	EAM103	no	N1_H09-5	TAAGGCACGCGGTGAATGCCA	2	rat brain	yes	N1_H09-5	None	None	None	AUTO	TOO_LARGE	173.207	1301.66	0	0	-39.024	0	129	129	0	-1	100	PASS	FAIL	FAIL	PASS	PASS	PASS	0	42292	61074	26143.5	75	3171901
236	TGGCATTCAGCGGGTGCCTTA	080703_009s	NORMAL	NO	1	1	1	E	2	1	2	5	None	EAM104	no		EAM103 control	2		synthetic		None	None	None	AUTO	DETECTED	168	459.595	4.117	-24.1205	0	-130.08	156.096	143.088	12.0043	166	100	PASS	PASS	PASS	PASS	PASS	PASS	0	27336.1	29052	24221.6	97	2651600
250	TGGCATTCAGCGGGTGCCTTA	080703_009s	NORMAL	NO	1	1	1	E	2	1	4	5	None	EAM104	no		EAM103 control	2		synthetic		None	None	None	AUTO	DETECTED	168.593	506.019	5.67115	-20.2035	0	-130.08	160.289	147.313	9.39953	166	100	PASS	PASS	PASS	PASS	PASS	PASS	0	25508	20650	24024.6	102	2601814
264	TGGCATTCAGCGGGTGCCTTA	080703_009s	NORMAL	NO	1	1	1	E	2	1	6	5	None	EAM104	no		EAM103 control	2		synthetic		None	None	None	AUTO	DETECTED	169.285	552.759	8.50613	-12.1887	0	-130.08	155.992	147.392	13.6258	174	100	PASS	PASS	PASS	FAIL	PASS	PASS	4	24051.3	14299	24536.2	99	2381082
278	TGGCATTCAGCGGGTGCCTTA	080703_009s	NORMAL	NO	1	1	1	E	2	1	8	5	None	EAM104	no		EAM103 control	2		synthetic		None	None	None	AUTO	DETECTED	169.5	599	5.14973	-10.6492	0	-130.08	156.096	143.088	13.8108	161	100	PASS	PASS	PASS	PASS	PASS	PASS	0	27540.5	23514.5	25140.2	96	2643890
674	TCACAAGTTAGGGTCTCAGGGA	080703_009s	NORMAL	NO	1	1	1	M	4	1	1	2	None	EAM105	mir-125b-1 14.07	r.ch.1	TCCCTGAGACCCTAACTTGTGA	3	rat brain	yes	lin-4 like	None	None	None	AUTO	DETECTED	101.384	1139.83	-12.76	-14.4816	-39.024	0	158.456	146.576	13.4104	217	100	PASS	PASS	PASS	PASS	PASS	PASS	0	21736.1	22637	14416.9	99	2151875
688	TCACAAGTTAGGGTCTCAGGGA	080703_009s	NORMAL	NO	1	1	1	M	4	1	3	2	None	EAM105	mir-125b-1 14.07	r.ch.1	TCCCTGAGACCCTAACTTGTGA	3	rat brain	yes	lin-4 like	None	None	None	AUTO	DETECTED	101.68	1186.27	-15.071	-10.4197	-39.024	0	150.045	148.259	15.3504	223	100	PASS	PASS	PASS	PASS	PASS	PASS	0	17413.6	19352	11984.7	100	1741358
702	TCACAAGTTAGGGTCTCAGGGA	080703_009s	NORMAL	NO	1	1	1	M	4	1	5	2	None	EAM105	mir-125b-1 14.07	r.ch.1	TCCCTGAGACCCTAACTTGTGA	3	rat brain	yes	lin-4 like	None	None	None	AUTO	DETECTED	102.045	1233.09	-16.4899	0	-39.024	0	157.154	140.409	14.3205	214	100	PASS	PASS	PASS	PASS	PASS	PASS	0	18701	19035	12261.4	94	1757891
716	TCACAAGTTAGGGTCTCAGGGA	080703_009s	NORMAL	NO	1	1	1	M	4	1	7	2	None	EAM105	mir-125b-1 14.07	r.ch.1	TCCCTGAGACCCTAACTTGTGA	3	rat brain	yes	lin-4 like	None	None	None	AUTO	DETECTED	102.691	1279.42	-14.2377	0	-39.024	0	157.704	148.29	15.9846	236	100	PASS	PASS	PASS	PASS	PASS	PASS	0	22542.6	25366.5	16094.4	100	2254260
226	TCACAAGTAAGGGTGTCAGGGA	080703_009s	NORMAL	NO	1	1	1	E	2	1	1	2	None	EAM106	no		EAM105 control	3		synthetic		None	None	None	AUTO	DETECTED	98.9118	437.039	8.44976	-26.7849	0	-130.08	151.8	135.78	13.3227	109	100	PASS	PASS	PASS	PASS	PASS	PASS	0	6730.07	4829	5752.05	89	598976
240	TCACAAGTAAGGGTGTCAGGGA	080703_009s	NORMAL	NO	1	1	1	E	2	1	3	2	None	EAM106	no		EAM105 control	3		synthetic		None	None	None	AUTO	DETECTED	99.1602	483.587	5.52159	-21.2551	0	-130.08	144.593	132.14	12.2225	119	100	PASS	PASS	PASS	PASS	PASS	PASS	0	6986.3	5488	5318.62	81	565890
254	TCACAAGTAAGGGTGTCAGGGA	080703_009s	NORMAL	NO	1	1	1	E	2	1	5	2	None	EAM106	no		EAM105 control	3		synthetic		None	None	None	AUTO	DETECTED	99.5808	530.237	4.83314	-14.3998	0	-130.08	145.348	134.52	11.7361	121	100	PASS	PASS	PASS	PASS	PASS	PASS	0	7225.34	5434	5710.99	83	599703
268	TCACAAGTAAGGGTGTCAGGGA	080703_009s	NORMAL	NO	1	1	1	E	2	1	7	2	None	EAM106	no		EAM105 control	3		synthetic		None	None	None	AUTO	DETECTED	100.043	576.462	4.68368	-13.0795	0	-130.08	144.508	144.508	13.495	102	100	PASS	PASS	PASS	PASS	PASS	PASS	0	4907.64	2859	4689.38	97	476041
792	TGTTCCTGCTGAACTGAGCCA	080703_009s	NORMAL	NO	1	1	1	O	4	3	2	1	None	EAM107	mir-24-1 13.49	mir-24	TGGCTCAGTTCAGCAGGAACA	4		yes		None	None	None	AUTO	DETECTED	777.5	1159.26	1.48388	1.54184	39.024	26.016	130.08	130.08	11.7361	149	100	PASS	PASS	PASS	PASS	PASS	PASS	0	9567.42	10694.5	6314.4	80	765394
806	TGTTCCTGCTGAACTGAGCCA	080703_009s	NORMAL	NO	1	1	1	O	4	3	4	1	None	EAM107	mir-24-1 13.49	mir-24	TGGCTCAGTTCAGCAGGAACA	4		yes		None	None	None	AUTO	DETECTED	778.326	1205.77	6.06971	6.63103	39.024	26.016	143.546	127.255	11.2893	185	100	PASS	PASS	PASS	PASS	PASS	PASS	0	11003.5	12410	6982.49	74	814256
820	TGTTCCTGCTGAACTGAGCCA	080703_009s	NORMAL	NO	1	1	1	O	4	3	6	1	None	EAM107	mir-24-1 13.49	mir-24	TGGCTCAGTTCAGCAGGAACA	4		yes		None	None	None	AUTO	DETECTED	778.561	1252.41	2.96062	13.3208	39.024	26.016	144.464	137.19	15.2748	165	100	PASS	PASS	PASS	PASS	PASS	PASS	0	11125.6	13244	8298.5	88	979053
834	TGTTCCTGCTGAACTGAGCCA	080703_009s	NORMAL	NO	1	1	1	O	4	3	8	1	None	EAM107	mir-24-1 13.49	mir-24	TGGCTCAGTTCAGCAGGAACA	4		yes		None	None	None	AUTO	DETECTED	779.148	1298.69	4.44689	15.3327	39.024	26.016	138.984	129.417	17.7693	160	100	PASS	PASS	PASS	PASS	PASS	PASS	0	14256.3	16338	10868.2	76	1083478
344	TGTTCCTGGTGAAGTGAGCCA	080703_009s	NORMAL	NO	1	1	1	G	2	3	2	1	None	EAM108	no		EAM107 control	4		synthetic		None	None	None	AUTO	DETECTED	771.336	460.827	0	-6.06535	52.032	-52.032	151.274	145.043	16.3991	99	100	PASS	PASS	PASS	FAIL	PASS	PASS	0	6814.45	4501	6917.49	98	667816
358	TGTTCCTGGTGAAGTGAGCCA	080703_009s	NORMAL	NO	1	1	1	G	2	3	4	1	None	EAM108	no		EAM107 control	4		synthetic		None	None	None	AUTO	DETECTED	772.25	507.21	6.42064	-2.68711	52.032	-52.032	145.427	135.102	15.5892	109	100	PASS	PASS	PASS	PASS	PASS	PASS	0	7682.95	5620	6715.1	83	637685
372	TGTTCCTGGTGAAGTGAGCCA	080703_009s	NORMAL	NO	1	1	1	G	2	3	6	1	None	EAM108	no		EAM107 control	4		synthetic		None	None	None	AUTO	DETECTED	772.298	553.789	0	3.24962	52.032	-52.032	156.593	146.436	17.002	97	100	PASS	PASS	PASS	FAIL	PASS	PASS	0	6545.92	3408	6900.33	99	648046
386	TGTTCCTGGTGAAGTGAGCCA	080703_009s	NORMAL	NO	1	1	1	G	2	3	8	1	None	EAM108	no		EAM107 control	4		synthetic		None	None	None	AUTO	DETECTED	773.023	599.808	4.16107	1.89594	52.032	-52.032	146.143	140.024	16.1931	95	100	PASS	PASS	PASS	FAIL	PASS	PASS	0	6654.41	3741	7011.67	93	618860
796	AACAACAAAATCACTAGTCTTCCA	080703_009s	NORMAL	NO	1	1	1	O	4	3	2	5	None	EAM109	mir-7-(1,2,3) 17.76,12.30,13.58	mir-7	TGGAAGACTAGTGATTTTGTTGTT	5		yes		None	None	None	AUTO	DETECTED	870.143	1157.85	6.64532	-4.48897	39.024	26.016	145.278	132.386	14.3503	148	100	PASS	PASS	PASS	PASS	PASS	PASS	0	6581.75	6507	4135.41	81	533122
810	AACAACAAAATCACTAGTCTTCCA	080703_009s	NORMAL	NO	1	1	1	O	4	3	4	5	None	EAM109	mir-7-(1,2,3) 17.76,12.30,13.58	mir-7	TGGAAGACTAGTGATTTTGTTGTT	5		yes		None	None	None	AUTO	DETECTED	870.557	1204.31	5.87917	0	39.024	26.016	133.113	121.355	13.8727	183	100	PASS	PASS	PASS	PASS	PASS	PASS	0	7350.74	6893	3883.92	69	507201
824	AACAACAAAATCACTAGTCTTCCA	080703_009s	NORMAL	NO	1	1	1	O	4	3	6	5	None	EAM109	mir-7-(1,2,3) 17.76,12.30,13.58	mir-7	TGGAAGACTAGTGATTTTGTTGTT	5		yes		None	None	None	AUTO	DETECTED	870.874	1250.94	3.83158	6.52464	39.024	26.016	132.511	131.593	14.0396	169	100	PASS	PASS	PASS	PASS	PASS	PASS	0	7821.11	7867	4930.83	79	617868
838	AACAACAAAATCACTAGTCTTCCA	080703_009s	NORMAL	NO	1	1	1	O	4	3	8	5	None	EAM109	mir-7-(1,2,3) 17.76,12.30,13.58	mir-7	TGGAAGACTAGTGATTTTGTTGTT	5		yes		None	None	None	AUTO	DETECTED	871.402	1297.16	4.54692	7.83148	39.024	26.016	131.143	118.885	11.2893	156	100	PASS	PASS	PASS	PASS	PASS	PASS	0	11389.2	11467	6080.82	65	740298
348	AACAACAAAATGAGTAGTCTTCCA	080703_009s	NORMAL	NO	1	1	1	G	2	3	2	5	None	EAM110	no		EAM109 control	5		synthetic		None	None	None	AUTO	DETECTED	864.204	459.154	8.77707	-15.5073	52.032	-52.032	127.165	123.365	12.6998	130	100	PASS	PASS	PASS	PASS	PASS	PASS	0	2870.91	3375	1781.57	69	198093
362	AACAACAAAATGAGTAGTCTTCCA	080703_009s	NORMAL	NO	1	1	1	G	2	3	4	5	None	EAM110	no		EAM109 control	5		synthetic		None	None	None	AUTO	DETECTED	864.885	505.628	11.4749	-10.9437	52.032	-52.032	119.909	119.909	13.0211	133	100	PASS	PASS	PASS	PASS	PASS	PASS	0	2656.51	2594.5	1843.61	66	175330
376	AACAACAAAATGAGTAGTCTTCCA	080703_009s	NORMAL	NO	1	1	1	G	2	3	6	5	None	EAM110	no		EAM109 control	5		synthetic		None	None	None	AUTO	DETECTED	865.058	552.526	7.57662	-0.8654	52.032	-52.032	122.207	110.753	8.86058	105	100	PASS	PASS	PASS	PASS	PASS	PASS	0	2971.9	3124.5	1734.84	58	172370
390	AACAACAAAATGAGTAGTCTTCCA	080703_009s	NORMAL	NO	1	1	1	G	2	3	8	5	None	EAM110	no		EAM109 control	5		synthetic		None	None	None	AUTO	DETECTED	865.705	598.705	9.82507	0	52.032	-52.032	130.08	130.08	21.0079	90	100	PASS	PASS	PASS	PASS	PASS	PASS	0	2388.82	1675	2036.45	79	188717
231	GCATGCATGCATGCATGCATG	080703_009s	NORMAL	NO	1	1	1	E	2	1	1	7	None	EAM1100	(-) control					synthetic		None	None	None	AUTO	LOW_SIGNAL	213.57	437.914	0	0	0	-130.08	129	129	0	-1	100	PASS	PASS	PASS	PASS	PASS	FAIL	0	67.3291	67	2.14668	79	5319
245	GCATGCATGCATGCATGCATG	080703_009s	NORMAL	NO	1	1	1	E	2	1	3	7	None	EAM1100	(-) control					synthetic		None	None	None	AUTO	LOW_SIGNAL	214.043	484.038	0	0	0	-130.08	129	129	0	-1	100	PASS	PASS	PASS	PASS	PASS	FAIL	0	73.4366	73	1.95472	71	5214
259	GCATGCATGCATGCATGCATG	080703_009s	NORMAL	NO	1	1	1	E	2	1	5	7	None	EAM1100	(-) control					synthetic		None	None	None	AUTO	LOW_SIGNAL	214.517	530.161	0	0	0	-130.08	129	129	0	-1	100	PASS	PASS	PASS	PASS	PASS	FAIL	0	72.6447	72	2.43148	76	5521
273	GCATGCATGCATGCATGCATG	080703_009s	NORMAL	NO	1	1	1	E	2	1	7	7	None	EAM1100	(-) control					synthetic		None	None	None	AUTO	LOW_SIGNAL	214.99	576.284	0	0	0	-130.08	129	129	0	-1	100	PASS	PASS	PASS	PASS	PASS	FAIL	0	70.7397	71	1.47222	73	5164
7	GTGGTAGCGCAGTGCGTAGAA	080703_009s	NORMAL	NO	1	1	1	A	1	1	1	7	None	EAM1101	beta-tubulin					cDNA		None	None	None	AUTO	LOW_SIGNAL	207.018	86.9918	0	0	-39.024	-195.12	129	129	0	-1	100	PASS	PASS	PASS	FAIL	PASS	FAIL	0	67.6522	67	1.5888	69	4668
21	GTGGTAGCGCAGTGCGTAGAA	080703_009s	NORMAL	NO	1	1	1	A	1	1	3	7	None	EAM1101	beta-tubulin					cDNA		None	None	None	AUTO	LOW_SIGNAL	207.492	133.115	0	0	-39.024	-195.12	129	129	0	-1	100	PASS	PASS	PASS	FAIL	PASS	FAIL	0	69.7917	70	2.03447	72	5025
35	GTGGTAGCGCAGTGCGTAGAA	080703_009s	NORMAL	NO	1	1	1	A	1	1	5	7	None	EAM1101	beta-tubulin					cDNA		None	None	None	AUTO	LOW_SIGNAL	207.965	179.238	0	0	-39.024	-195.12	129	129	0	-1	100	PASS	PASS	PASS	FAIL	PASS	FAIL	0	71.0822	71	2.40228	73	5189
49	GTGGTAGCGCAGTGCGTAGAA	080703_009s	NORMAL	NO	1	1	1	A	1	1	7	7	None	EAM1101	beta-tubulin					cDNA		None	None	None	AUTO	LOW_SIGNAL	208.439	225.361	0	0	-39.024	-195.12	129	129	0	-1	100	PASS	PASS	PASS	PASS	PASS	FAIL	0	69.5	69	3.47559	70	4865
735	GGTGATGCCCTGAATGTTGTC	080703_009s	NORMAL	NO	1	1	1	N	4	2	1	7	None	EAM1102	histone H4					cDNA		None	None	None	AUTO	LOW_SIGNAL	568.596	1133.21	0	0	26.016	-39.024	129	129	0	-1	100	PASS	PASS	PASS	FAIL	PASS	FAIL	0	66.7273	67	1.21001	77	5138
749	GGTGATGCCCTGAATGTTGTC	080703_009s	NORMAL	NO	1	1	1	N	4	2	3	7	None	EAM1102	histone H4					cDNA		None	None	None	AUTO	LOW_SIGNAL	569.069	1179.33	0	0	26.016	-39.024	129	129	0	-1	100	PASS	PASS	PASS	PASS	PASS	FAIL	0	64.6438	65	1.3781	73	4719
763	GGTGATGCCCTGAATGTTGTC	080703_009s	NORMAL	NO	1	1	1	N	4	2	5	7	None	EAM1102	histone H4					cDNA		None	None	None	AUTO	LOW_SIGNAL	569.543	1225.45	0	0	26.016	-39.024	129	129	0	-1	100	PASS	PASS	PASS	PASS	PASS	PASS	0	69.1333	69	1.50973	75	5185
777	GGTGATGCCCTGAATGTTGTC	080703_009s	NORMAL	NO	1	1	1	N	4	2	7	7	None	EAM1102	histone H4					cDNA		None	None	None	AUTO	LOW_SIGNAL	570.016	1271.58	0	0	26.016	-39.024	129	129	0	-1	100	PASS	PASS	PASS	PASS	PASS	FAIL	0	67.6447	68	1.43019	76	5141
511	TGTCATGGATGACCTTGGCCA	080703_009s	NORMAL	NO	1	1	1	J	3	2	1	7	None	EAM1103	glyceraldehyde dehydrogenase					cDNA		None	None	None	AUTO	LOW_SIGNAL	567.044	787.286	0	0	52.032	-39.024	129	129	0	-1	100	PASS	PASS	PASS	PASS	PASS	FAIL	0	66.411	66	1.55309	73	4848
525	TGTCATGGATGACCTTGGCCA	080703_009s	NORMAL	NO	1	1	1	J	3	2	3	7	None	EAM1103	glyceraldehyde dehydrogenase					cDNA		None	None	None	AUTO	LOW_SIGNAL	567.518	833.409	0	0	52.032	-39.024	129	129	0	-1	100	PASS	PASS	PASS	PASS	PASS	FAIL	0	68.3784	68	1.70978	74	5060
539	TGTCATGGATGACCTTGGCCA	080703_009s	NORMAL	NO	1	1	1	J	3	2	5	7	None	EAM1103	glyceraldehyde dehydrogenase					cDNA		None	None	None	AUTO	LOW_SIGNAL	567.991	879.532	0	0	52.032	-39.024	129	129	0	-1	100	PASS	PASS	PASS	PASS	PASS	FAIL	0	66.3974	66	1.79711	78	5179
553	TGTCATGGATGACCTTGGCCA	080703_009s	NORMAL	NO	1	1	1	J	3	2	7	7	None	EAM1103	glyceraldehyde dehydrogenase					cDNA		None	None	None	AUTO	LOW_SIGNAL	568.465	925.655	0	0	52.032	-39.024	129	129	0	-1	100	PASS	PASS	PASS	PASS	PASS	FAIL	0	68.3108	68	1.78215	74	5055
287	CTTTTGACATTGAAGGGAGCT	080703_009s	NORMAL	NO	1	1	1	F	2	2	1	7	None	EAM1104	laminin alpha 4					cDNA		None	None	None	AUTO	LOW_SIGNAL	564.492	436.363	0	0	65.04	-104.064	129	129	0	-1	100	PASS	PASS	PASS	FAIL	PASS	FAIL	0	66.0857	66	1.46201	70	4626
301	CTTTTGACATTGAAGGGAGCT	080703_009s	NORMAL	NO	1	1	1	F	2	2	3	7	None	EAM1104	laminin alpha 4					cDNA		None	None	None	AUTO	LOW_SIGNAL	564.966	482.486	0	0	65.04	-104.064	129	129	0	-1	100	PASS	PASS	PASS	FAIL	PASS	FAIL	0	66.3836	66	1.17414	73	4846
315	CTTTTGACATTGAAGGGAGCT	080703_009s	NORMAL	NO	1	1	1	F	2	2	5	7	None	EAM1104	laminin alpha 4					cDNA		None	None	None	AUTO	LOW_SIGNAL	565.44	528.609	0	0	65.04	-104.064	129	129	0	-1	100	PASS	PASS	PASS	FAIL	PASS	FAIL	0	67.2568	67	1.29341	74	4977
329	CTTTTGACATTGAAGGGAGCT	080703_009s	NORMAL	NO	1	1	1	F	2	2	7	7	None	EAM1104	laminin alpha 4					cDNA		None	None	None	AUTO	LOW_SIGNAL	565.913	574.732	0	0	65.04	-104.064	129	129	0	-1	100	PASS	PASS	PASS	FAIL	PASS	FAIL	0	66.1299	66	1.38935	77	5092
786	TAACTGTACAAACTACTACCTCA	080703_009s	NORMAL	NO	1	1	1	O	4	3	1	2	None	EAM111	no	r.ch.8	TGAGGTAGTAGTTTGTACAGTTA	6		yes		None	None	None	AUTO	DETECTED	800.368	1135.43	2.05156	-5.34484	39.024	26.016	157.105	132.865	12.3149	206	100	PASS	PASS	PASS	PASS	PASS	PASS	0	18336.1	19240	10279.7	83	1521897
800	TAACTGTACAAACTACTACCTCA	080703_009s	NORMAL	NO	1	1	1	O	4	3	3	2	None	EAM111	no	r.ch.8	TGAGGTAGTAGTTTGTACAGTTA	6		yes		None	None	None	AUTO	DETECTED	800.743	1181.82	0	-1.93087	39.024	26.016	150.638	142.677	12.0059	204	100	PASS	PASS	PASS	PASS	PASS	PASS	0	16230.7	18068	11946.5	95	1541919
814	TAACTGTACAAACTACTACCTCA	080703_009s	NORMAL	NO	1	1	1	O	4	3	5	2	None	EAM111	no	r.ch.8	TGAGGTAGTAGTTTGTACAGTTA	6		yes		None	None	None	AUTO	DETECTED	801.129	1228.55	0	5.99429	39.024	26.016	146.723	135.36	10.0849	211	100	PASS	PASS	PASS	PASS	PASS	PASS	0	18983.2	19085	13772.9	85	1613571
828	TAACTGTACAAACTACTACCTCA	080703_009s	NORMAL	NO	1	1	1	O	4	3	7	2	None	EAM111	no	r.ch.8	TGAGGTAGTAGTTTGTACAGTTA	6		yes		None	None	None	AUTO	DETECTED	801.65	1274.96	0	9.73059	39.024	26.016	145.707	140.001	16.1931	217	100	PASS	PASS	PASS	PASS	PASS	PASS	0	19504	18772	15164.2	91	1774866
338	TAACTGTAGAAAGTACTACCTCA	080703_009s	NORMAL	NO	1	1	1	G	2	3	1	2	None	EAM112	no		EAM111 control	6		synthetic		None	None	None	AUTO	DETECTED	794.772	437.056	8.63654	-12.224	52.032	-52.032	126.874	122.717	8.8351	86	100	PASS	PASS	PASS	PASS	PASS	PASS	0	199.145	236	76.6561	69	13741
352	TAACTGTAGAAAGTACTACCTCA	080703_009s	NORMAL	NO	1	1	1	G	2	3	3	2	None	EAM112	no		EAM111 control	6		synthetic		None	None	None	AUTO	DETECTED	794.942	483.474	4.68745	-8.38089	52.032	-52.032	122.207	110.753	8.86058	93	100	PASS	PASS	PASS	PASS	PASS	PASS	0	211.603	215.5	68.7576	58	12273
366	TAACTGTAGAAAGTACTACCTCA	080703_009s	NORMAL	NO	1	1	1	G	2	3	5	2	None	EAM112	no		EAM111 control	6		synthetic		None	None	None	AUTO	DETECTED	794.98	529.94	0	-3.91971	52.032	-52.032	123.405	119.291	9.41269	91	100	PASS	PASS	PASS	PASS	PASS	PASS	0	202.667	228	80.2485	69	13984
380	TAACTGTAGAAAGTACTACCTCA	080703_009s	NORMAL	NO	1	1	1	G	2	3	7	2	None	EAM112	no		EAM111 control	6		synthetic		None	None	None	AUTO	DETECTED	795.5	576.5	0	1.76415	52.032	-52.032	104.064	104.064	6.97118	88	100	PASS	PASS	PASS	PASS	PASS	PASS	0	216.558	241.5	70.4082	52	11261
681	ACAGGTTAAAGGGTCTCAGGGA	080703_009s	NORMAL	NO	1	1	1	M	4	1	2	2	None	EAM113	no, but 13/13 from mir-125b-1 14.07	r.ch.11	TCCCTGAGACCCTTTAACCTGT	7		yes	lin-4 like	None	None	None	AUTO	DETECTED	101.409	1164.03	-15.5175	0	-39.024	0	134.448	127.846	12.5787	173	100	PASS	PASS	PASS	PASS	PASS	PASS	0	7881.27	7946	4502.32	73	575333
695	ACAGGTTAAAGGGTCTCAGGGA	080703_009s	NORMAL	NO	1	1	1	M	4	1	4	2	None	EAM113	no, but 13/13 from mir-125b-1 14.07	r.ch.11	TCCCTGAGACCCTTTAACCTGT	7		yes	lin-4 like	None	None	None	AUTO	DETECTED	102.69	1209.98	-5.01674	-1.91658	-39.024	0	122.249	119.917	11.5904	192	100	PASS	PASS	PASS	PASS	PASS	PASS	0	7186.79	7193.5	4377.21	66	474328
709	ACAGGTTAAAGGGTCTCAGGGA	080703_009s	NORMAL	NO	1	1	1	M	4	1	6	2	None	EAM113	no, but 13/13 from mir-125b-1 14.07	r.ch.11	TCCCTGAGACCCTTTAACCTGT	7		yes	lin-4 like	None	None	None	AUTO	DETECTED	103.025	1256.81	-6.81711	7.29953	-39.024	0	130.058	119.796	14.1085	184	100	PASS	PASS	PASS	PASS	PASS	PASS	0	7093.67	7073	4411.65	67	475276
723	ACAGGTTAAAGGGTCTCAGGGA	080703_009s	NORMAL	NO	1	1	1	M	4	1	8	2	None	EAM113	no, but 13/13 from mir-125b-1 14.07	r.ch.11	TCCCTGAGACCCTTTAACCTGT	7		yes	lin-4 like	None	None	None	AUTO	DETECTED	102.716	1303.2	-16.9936	10.7754	-39.024	0	121.73	111.661	14.9739	208	100	PASS	PASS	PASS	PASS	PASS	PASS	0	10089.3	10218.5	5485.52	58	585177
233	ACAGGTAAAAGGGTGTCAGGGA	080703_009s	NORMAL	NO	1	1	1	E	2	1	2	2	None	EAM114	no		EAM113 control	7		synthetic		None	None	None	AUTO	DETECTED	99	461.105	6.5177	-13.7257	0	-130.08	117.072	117.072	9.85093	98	100	PASS	PASS	PASS	PASS	PASS	PASS	0	3913.26	3206	2949.99	65	254362
247	ACAGGTAAAAGGGTGTCAGGGA	080703_009s	NORMAL	NO	1	1	1	E	2	1	4	2	None	EAM114	no		EAM113 control	7		synthetic		None	None	None	AUTO	DETECTED	99.1184	507.5	1.89832	-10.1835	0	-130.08	117.072	104.064	10.293	109	100	PASS	PASS	PASS	PASS	PASS	PASS	0	3712.46	3440.5	2192.92	52	193048
261	ACAGGTAAAAGGGTGTCAGGGA	080703_009s	NORMAL	NO	1	1	1	E	2	1	6	2	None	EAM114	no		EAM113 control	7		synthetic		None	None	None	AUTO	DETECTED	99.8733	553.993	5.55841	-5.36628	0	-130.08	120.217	111.701	13.4409	102	100	PASS	PASS	PASS	PASS	PASS	PASS	0	3121.02	2620	2274.66	59	184140
275	ACAGGTAAAAGGGTGTCAGGGA	080703_009s	NORMAL	NO	1	1	1	E	2	1	8	2	None	EAM114	no		EAM113 control	7		synthetic		None	None	None	AUTO	DETECTED	100.486	600.401	7.36712	-1.65855	0	-130.08	110.376	110.376	12.11	94	100	PASS	PASS	PASS	PASS	PASS	PASS	0	3140.73	2787	2258.72	55	172740
685	CGCCAATATTTACGTGCTGCTA	080703_009s	NORMAL	NO	1	1	1	M	4	1	2	6	None	EAM115	mir-16-(1,2,3) 15.05,11.21,18.04	mir-16	TAGCAGCACGTAAATATTGGCG	8		yes		None	None	None	AUTO	TOO_LARGE	194.848	1163.06	0	0	-39.024	0	129	129	0	-1	100	PASS	PASS	FAIL	FAIL	PASS	PASS	0	9328.01	6401	10134.5	75	699601
699	CGCCAATATTTACGTGCTGCTA	080703_009s	NORMAL	NO	1	1	1	M	4	1	4	6	None	EAM115	mir-16-(1,2,3) 15.05,11.21,18.04	mir-16	TAGCAGCACGTAAATATTGGCG	8		yes		None	None	None	AUTO	TOO_LARGE	195.322	1209.18	0	0	-39.024	0	129	129	0	-1	100	PASS	PASS	FAIL	FAIL	PASS	PASS	0	7423.94	5170.5	9935.98	72	534524
713	CGCCAATATTTACGTGCTGCTA	080703_009s	NORMAL	NO	1	1	1	M	4	1	6	6	None	EAM115	mir-16-(1,2,3) 15.05,11.21,18.04	mir-16	TAGCAGCACGTAAATATTGGCG	8		yes		None	None	None	AUTO	TOO_LARGE	195.795	1255.3	0	0	-39.024	0	129	129	0	-1	100	PASS	PASS	FAIL	FAIL	PASS	PASS	0	8501.68	6000.5	9900.31	74	629124
727	CGCCAATATTTACGTGCTGCTA	080703_009s	NORMAL	NO	1	1	1	M	4	1	8	6	None	EAM115	mir-16-(1,2,3) 15.05,11.21,18.04	mir-16	TAGCAGCACGTAAATATTGGCG	8		yes		None	None	None	AUTO	TOO_LARGE	196.269	1301.43	0	0	-39.024	0	129	129	0	-1	100	PASS	PASS	FAIL	PASS	PASS	PASS	0	11162.6	8663	9345.49	71	792543
237	CGCCAATATTAAGGTGCTGCTA	080703_009s	NORMAL	NO	1	1	1	E	2	1	2	6	None	EAM116	no		EAM114 control	8		synthetic		None	None	None	AUTO	DETECTED	191.581	459.5	10.8721	-22.2797	0	-130.08	130.08	130.08	11.7361	110	100	PASS	PASS	PASS	PASS	PASS	PASS	0	3786.47	4331.5	2312.24	78	295345
251	CGCCAATATTAAGGTGCTGCTA	080703_009s	NORMAL	NO	1	1	1	E	2	1	4	6	None	EAM116	no		EAM114 control	8		synthetic		None	None	None	AUTO	DETECTED	191.98	506.398	9.8997	-12.1994	0	-130.08	140.644	136.518	17.9481	111	100	PASS	PASS	PASS	PASS	PASS	PASS	0	2968.85	3139.5	2124.91	86	255321
265	CGCCAATATTAAGGTGCTGCTA	080703_009s	NORMAL	NO	1	1	1	E	2	1	6	6	None	EAM116	no		EAM114 control	8		synthetic		None	None	None	AUTO	DETECTED	192.39	552.829	9.08174	-8.18955	0	-130.08	132.212	123.293	16.8379	114	100	PASS	PASS	PASS	PASS	PASS	PASS	0	3411.15	3527	2411.95	68	231958
279	CGCCAATATTAAGGTGCTGCTA	080703_009s	NORMAL	NO	1	1	1	E	2	1	8	6	None	EAM116	no		EAM114 control	8		synthetic		None	None	None	AUTO	DETECTED	192.833	599.224	8.68556	-4.65331	0	-130.08	132.655	130.043	19.2828	106	100	PASS	PASS	PASS	PASS	PASS	PASS	0	3282.04	2802	2473.59	75	246153
675	TAACCGATTTCAAATGGTGCTA	080703_009s	NORMAL	NO	1	1	1	M	4	1	1	3	None	EAM117	no, but 17/17 mir-29b-1 18.49,14.78,18.46		TAGCACCATTTGAAATCGGTTA	9		yes	mir-29 like	None	None	None	AUTO	DETECTED	124.335	1140.08	-14.2021	-8.12365	-39.024	0	147.333	143.415	17.1542	254	100	PASS	PASS	PASS	PASS	PASS	PASS	0	18578	14901	15415.6	97	1802066
689	TAACCGATTTCAAATGGTGCTA	080703_009s	NORMAL	NO	1	1	1	M	4	1	3	3	None	EAM117	no, but 17/17 mir-29b-1 18.49,14.78,18.46		TAGCACCATTTGAAATCGGTTA	9		yes	mir-29 like	None	None	None	AUTO	DETECTED	124.346	1186.62	-20.2253	-2.75499	-39.024	0	156.593	136.269	16.3991	213	100	PASS	PASS	PASS	PASS	PASS	PASS	0	18065.6	14978.5	13785.1	86	1553643
703	TAACCGATTTCAAATGGTGCTA	080703_009s	NORMAL	NO	1	1	1	M	4	1	5	3	None	EAM117	no, but 17/17 mir-29b-1 18.49,14.78,18.46		TAGCACCATTTGAAATCGGTTA	9		yes	mir-29 like	None	None	None	AUTO	DETECTED	125.662	1232.58	-9.26068	-4.90182	-39.024	0	158.443	144.95	12.0762	220	100	PASS	PASS	PASS	PASS	PASS	PASS	0	17035.7	13796.5	15533.8	96	1635424
717	TAACCGATTTCAAATGGTGCTA	080703_009s	NORMAL	NO	1	1	1	M	4	1	7	3	None	EAM117	no, but 17/17 mir-29b-1 18.49,14.78,18.46		TAGCACCATTTGAAATCGGTTA	9		yes	mir-29 like	None	None	None	AUTO	DETECTED	125.405	1279.69	-18.7653	7.99185	-39.024	0	147.481	144.827	13.495	223	100	PASS	PASS	PASS	PASS	PASS	PASS	0	16816.2	14014	15360.2	97	1631170
227	TAACCGATTTGAAAAGGTGCTA	080703_009s	NORMAL	NO	1	1	1	E	2	1	1	3	None	EAM118	no		EAM115 control	9		synthetic		None	None	None	AUTO	DETECTED	121.25	437.5	-0.958689	-17.7113	0	-130.08	91.056	78.048	8.878	110	100	PASS	PASS	PASS	PASS	PASS	PASS	0	111.821	108	23.6048	28	3131
241	TAACCGATTTGAAAAGGTGCTA	080703_009s	NORMAL	NO	1	1	1	E	2	1	3	3	None	EAM118	no		EAM115 control	9		synthetic		None	None	None	AUTO	DETECTED	121.867	483.969	0.912045	-13.2057	0	-130.08	99.0202	93.5353	13.6631	113	100	PASS	PASS	PASS	PASS	PASS	PASS	0	120.366	124	17.6207	41	4935
255	TAACCGATTTGAAAAGGTGCTA	080703_009s	NORMAL	NO	1	1	1	E	2	1	5	3	None	EAM118	no		EAM115 control	9		synthetic		None	None	None	AUTO	DETECTED	122.032	530.138	-3.10701	-12.6087	0	-130.08	94.2626	89.5052	18.4998	119	100	PASS	PASS	PASS	PASS	PASS	PASS	0	124.189	127	21.9707	37	4595
269	TAACCGATTTGAAAAGGTGCTA	080703_009s	NORMAL	NO	1	1	1	E	2	1	7	3	None	EAM118	no		EAM115 control	9		synthetic		None	None	None	AUTO	DETECTED	122.433	577.056	-4.04515	-2.27783	0	-130.08	94.4982	84.5348	10.8879	101	100	PASS	PASS	PASS	PASS	PASS	PASS	0	108.242	101	16.5152	33	3572
793	AACACTGATTTCAAATGGTGCTA	080703_009s	NORMAL	NO	1	1	1	O	4	3	2	2	None	EAM119	no	r.ch.6	TAGCACCATTTGAAATCAGTGTT	10		yes		None	None	None	AUTO	DETECTED	800.158	1159.22	-3.76092	4.19838	39.024	26.016	158.767	151.156	9.83831	171	100	PASS	PASS	PASS	PASS	PASS	PASS	0	16081.7	15974	13929.9	103	1656413
807	AACACTGATTTCAAATGGTGCTA	080703_009s	NORMAL	NO	1	1	1	O	4	3	4	2	None	EAM119	no	r.ch.6	TAGCACCATTTGAAATCAGTGTT	10		yes		None	None	None	AUTO	DETECTED	800.925	1205.85	0	10.7802	39.024	26.016	149.981	145.433	13.3088	199	100	PASS	PASS	PASS	PASS	PASS	PASS	0	17376.6	20859	15344.5	98	1702909
821	AACACTGATTTCAAATGGTGCTA	080703_009s	NORMAL	NO	1	1	1	O	4	3	6	2	None	EAM119	no	r.ch.6	TAGCACCATTTGAAATCAGTGTT	10		yes		None	None	None	AUTO	DETECTED	801.398	1252.45	0	16.9206	39.024	26.016	156.195	143.187	13.0358	187	100	PASS	PASS	PASS	PASS	PASS	PASS	0	22102	24667	18278	92	2033384
835	AACACTGATTTCAAATGGTGCTA	080703_009s	NORMAL	NO	1	1	1	O	4	3	8	2	None	EAM119	no	r.ch.6	TAGCACCATTTGAAATCAGTGTT	10		yes		None	None	None	AUTO	DETECTED	801.88	1298.69	0	18.5116	39.024	26.016	145.836	140.185	15.1172	184	100	PASS	PASS	PASS	PASS	PASS	PASS	0	22898.3	23626	21194.6	92	2106643
345	AACACTGATTTGAAAAGGTGCTA	080703_009s	NORMAL	NO	1	1	1	G	2	3	2	2	None	EAM120	no		EAM116 control	10		synthetic		None	None	None	AUTO	DETECTED	794.49	461.11	1.89356	0.691923	52.032	-52.032	134.086	132.37	10.6188	85	100	PASS	PASS	PASS	PASS	PASS	PASS	0	2881.89	2151.5	2583.42	80	230551
359	AACACTGATTTGAAAAGGTGCTA	080703_009s	NORMAL	NO	1	1	1	G	2	3	4	2	None	EAM120	no		EAM116 control	10		synthetic		None	None	None	AUTO	DETECTED	794.977	507.216	2.06982	0	52.032	-52.032	150.605	145.4	17.4669	87	100	PASS	PASS	PASS	FAIL	PASS	PASS	0	2525.5	1335.5	2631.25	98	247499
373	AACACTGATTTGAAAAGGTGCTA	080703_009s	NORMAL	NO	1	1	1	G	2	3	6	2	None	EAM120	no		EAM116 control	10		synthetic		None	None	None	AUTO	DETECTED	795.302	553.907	0	7.85847	52.032	-52.032	127.983	127.982	11.4036	97	100	PASS	PASS	PASS	PASS	PASS	PASS	0	3402.16	2291	2926.76	74	251760
387	AACACTGATTTGAAAAGGTGCTA	080703_009s	NORMAL	NO	1	1	1	G	2	3	8	2	None	EAM120	no		EAM116 control	10		synthetic		None	None	None	AUTO	DETECTED	796.233	600.163	6.08321	9.59324	52.032	-52.032	143.145	136.982	19.4741	83	100	PASS	PASS	PASS	PASS	PASS	PASS	0	2815.91	1709	2618.9	87	244984
797	CACAAGATCGGATCTACGGGT	080703_009s	NORMAL	NO	1	1	1	O	4	3	2	6	None	EAM121	no	r.ch.12	ACCCGTAGATCCGATCTTGTG	11		yes		None	None	None	AUTO	DETECTED	893.37	1157.43	8.80406	-6.88509	39.024	26.016	151.69	147.043	13.7082	168	100	PASS	PASS	PASS	PASS	PASS	PASS	0	8103.8	8240.5	5769.02	98	794172
811	CACAAGATCGGATCTACGGGT	080703_009s	NORMAL	NO	1	1	1	O	4	3	4	6	None	EAM121	no	r.ch.12	ACCCGTAGATCCGATCTTGTG	11		yes		None	None	None	AUTO	DETECTED	893.957	1204.33	10.2776	3.25835	39.024	26.016	146.833	135.546	13.495	135	100	PASS	PASS	PASS	PASS	PASS	PASS	0	9026.69	9419.5	6068.28	84	758242
825	CACAAGATCGGATCTACGGGT	080703_009s	NORMAL	NO	1	1	1	O	4	3	6	6	None	EAM121	no	r.ch.12	ACCCGTAGATCCGATCTTGTG	11		yes		None	None	None	AUTO	DETECTED	894.49	1250.79	11.0541	7.63934	39.024	26.016	148.031	140.577	11.1434	135	100	PASS	PASS	PASS	PASS	PASS	PASS	0	9419.71	10543	7005.54	89	838354
839	CACAAGATCGGATCTACGGGT	080703_009s	NORMAL	NO	1	1	1	O	4	3	8	6	None	EAM121	no	r.ch.12	ACCCGTAGATCCGATCTTGTG	11		yes		None	None	None	AUTO	DETECTED	894.871	1297.55	9.85048	15.9138	39.024	26.016	146.723	135.36	10.0849	151	100	PASS	PASS	PASS	PASS	PASS	PASS	0	13057.2	14882	9769.68	85	1109861
349	CACAAGATGGGATGTACGGGT	080703_009s	NORMAL	NO	1	1	1	G	2	3	2	6	None	EAM122	no		EAM117 control	11		synthetic		None	None	None	AUTO	DETECTED	887.557	458.995	12.5745	-14.497	52.032	-52.032	144.453	140.698	14.9227	87	100	PASS	PASS	PASS	PASS	PASS	PASS	0	2731.14	2526	2220.84	92	251265
363	CACAAGATGGGATGTACGGGT	080703_009s	NORMAL	NO	1	1	1	G	2	3	4	6	None	EAM122	no		EAM117 control	11		synthetic		None	None	None	AUTO	DETECTED	887.949	505.519	11.5067	-9.28837	52.032	-52.032	147.347	135.619	8.02727	88	100	PASS	PASS	PASS	PASS	PASS	PASS	0	2799.38	2182.5	2086.93	84	235148
377	CACAAGATGGGATGTACGGGT	080703_009s	NORMAL	NO	1	1	1	G	2	3	6	6	None	EAM122	no		EAM117 control	11		synthetic		None	None	None	AUTO	DETECTED	888.578	552.069	13.5399	-3.73631	52.032	-52.032	140.895	139.926	13.3227	87	100	PASS	PASS	PASS	PASS	PASS	PASS	0	2540.41	1830.5	2276.11	90	228637
391	CACAAGATGGGATGTACGGGT	080703_009s	NORMAL	NO	1	1	1	G	2	3	8	6	None	EAM122	no		EAM117 control	11		synthetic		None	None	None	AUTO	DETECTED	888.985	598.589	12.6706	1.43466	52.032	-52.032	140.703	140.703	14.4447	81	100	PASS	PASS	PASS	FAIL	PASS	PASS	0	2029.34	1082	2047.57	92	186699
787	AACTATGCAACCTACTACCTCT	080703_009s	NORMAL	NO	1	1	1	O	4	3	1	3	None	EAM123	let-7d 14.66	let-7d	AGAGGTAGTAGGTTGCATAGTT	12		yes		None	None	None	AUTO	DETECTED	823.508	1135.76	3.07416	2.06426	39.024	26.016	169.361	143.957	20.9799	255	70.3125	PASS	PASS	PASS	PASS	FAIL	PASS	22	33417.1	36252	26290.2	96	3208037
801	AACTATGCAACCTACTACCTCT	080703_009s	NORMAL	NO	1	1	1	O	4	3	3	3	None	EAM123	let-7d 14.66	let-7d	AGAGGTAGTAGGTTGCATAGTT	12		yes		None	None	None	AUTO	DETECTED	823.558	1182.22	-2.44376	6.40079	39.024	26.016	160.671	160.671	17.9804	248	100	PASS	PASS	PASS	FAIL	PASS	PASS	0	25496.8	19584	25454.1	118	3008616
815	AACTATGCAACCTACTACCTCT	080703_009s	NORMAL	NO	1	1	1	O	4	3	5	3	None	EAM123	let-7d 14.66	let-7d	AGAGGTAGTAGGTTGCATAGTT	12		yes		None	None	None	AUTO	DETECTED	823.948	1229	-3.52829	15.0119	39.024	26.016	176.767	158.491	19.2695	249	86.8644	PASS	PASS	PASS	FAIL	FAIL	PASS	15	26822.3	11292	27588.6	118	3165030
829	AACTATGCAACCTACTACCTCT	080703_009s	NORMAL	NO	1	1	1	O	4	3	7	3	None	EAM123	let-7d 14.66	let-7d	AGAGGTAGTAGGTTGCATAGTT	12		yes		None	None	None	AUTO	DETECTED	824.5	1275.65	-2.50728	21.8478	39.024	26.016	156.096	143.088	13.0359	256	66.6667	PASS	PASS	PASS	PASS	FAIL	PASS	23	33168.1	30598	28384.3	90	2985129
339	AACTATGCAACGTAGTACCTCT	080703_009s	NORMAL	NO	1	1	1	G	2	3	1	3	None	EAM124	no		EAM118 control	12		synthetic		None	None	None	AUTO	DETECTED	817.387	437	2.83121	-9.86676	52.032	-52.032	143.088	143.088	13.8385	112	100	PASS	PASS	PASS	PASS	PASS	PASS	0	7860.63	4996	7344.67	95	746760
353	AACTATGCAACGTAGTACCTCT	080703_009s	NORMAL	NO	1	1	1	G	2	3	3	3	None	EAM124	no		EAM118 control	12		synthetic		None	None	None	AUTO	DETECTED	817.738	483.762	1.23697	-1.55097	52.032	-52.032	159.355	152.162	12.4808	108	100	PASS	PASS	PASS	FAIL	PASS	PASS	0	6979.29	3998.5	7144.76	108	753763
367	AACTATGCAACGTAGTACCTCT	080703_009s	NORMAL	NO	1	1	1	G	2	3	5	3	None	EAM124	no		EAM118 control	12		synthetic		None	None	None	AUTO	DETECTED	818.237	530.46	1.57598	5.91886	52.032	-52.032	145.311	135.12	16.7567	134	100	PASS	PASS	PASS	PASS	PASS	PASS	0	8368.08	7164.5	7077.95	84	702919
381	AACTATGCAACGTAGTACCTCT	080703_009s	NORMAL	NO	1	1	1	G	2	3	7	3	None	EAM124	no		EAM118 control	12		synthetic		None	None	None	AUTO	DETECTED	818.833	576.965	3.16864	10.8921	52.032	-52.032	149.678	149.678	12.3149	103	100	PASS	PASS	PASS	FAIL	PASS	PASS	0	6854.81	3433	7670.58	103	706045
682	CGGCCTGATTCACAACACCAGCT	080703_009s	NORMAL	NO	1	1	1	M	4	1	2	3	None	EAM125	no	r.ch.4	AGCTGGTGTTGTGAATCAGGCCG	13		yes		None	None	None	AUTO	DETECTED	125.211	1163.02	-5.8872	-9.79411	-39.024	0	173.1	149.403	17.7837	211	100	PASS	PASS	PASS	PASS	PASS	PASS	0	20540.4	23086	15774.5	103	2115662
696	CGGCCTGATTCACAACACCAGCT	080703_009s	NORMAL	NO	1	1	1	M	4	1	4	3	None	EAM125	no	r.ch.4	AGCTGGTGTTGTGAATCAGGCCG	13		yes		None	None	None	AUTO	DETECTED	125.433	1209.69	-9.16133	-2.57873	-39.024	0	159.037	146.084	19.9633	222	100	PASS	PASS	PASS	PASS	PASS	PASS	0	20058.5	24477	15435.7	98	1965733
710	CGGCCTGATTCACAACACCAGCT	080703_009s	NORMAL	NO	1	1	1	M	4	1	6	3	None	EAM125	no	r.ch.4	AGCTGGTGTTGTGAATCAGGCCG	13		yes		None	None	None	AUTO	DETECTED	126.31	1256.22	-3.90552	2.61526	-39.024	0	160.299	147.455	14.9847	219	100	PASS	PASS	PASS	PASS	PASS	PASS	0	19130.2	22992	14777.8	99	1893894
724	CGGCCTGATTCACAACACCAGCT	080703_009s	NORMAL	NO	1	1	1	M	4	1	8	3	None	EAM125	no	r.ch.4	AGCTGGTGTTGTGAATCAGGCCG	13		yes		None	None	None	AUTO	DETECTED	126.26	1302.96	-10.7253	10.7183	-39.024	0	147.465	135.091	28.2522	260	100	PASS	PASS	PASS	PASS	PASS	PASS	0	26264.9	30399.5	16671.2	86	2258779
234	CGGCCTGATTGAGAACACCAGCT	080703_009s	NORMAL	NO	1	1	1	E	2	1	2	3	None	EAM126	no		EAM119 control	13		synthetic		None	None	None	AUTO	DETECTED	122.453	460.067	11.6069	-24.1447	0	-130.08	160.407	148.722	11.1224	140	100	PASS	PASS	PASS	PASS	PASS	PASS	0	14303	13582	11586.8	101	1444603
248	CGGCCTGATTGAGAACACCAGCT	080703_009s	NORMAL	NO	1	1	1	E	2	1	4	3	None	EAM126	no		EAM119 control	13		synthetic		None	None	None	AUTO	DETECTED	122.773	506.953	9.61944	-14.2188	0	-130.08	158.087	146.729	14.002	140	100	PASS	PASS	PASS	PASS	PASS	PASS	0	11556	10288.5	9231.64	100	1155602
262	CGGCCTGATTGAGAACACCAGCT	080703_009s	NORMAL	NO	1	1	1	E	2	1	6	3	None	EAM126	no		EAM119 control	13		synthetic		None	None	None	AUTO	DETECTED	123.167	553.37	8.57391	-10.3912	0	-130.08	145.689	133.402	10.3423	139	100	PASS	PASS	PASS	PASS	PASS	PASS	0	13194.4	11809	9312.2	83	1095137
276	CGGCCTGATTGAGAACACCAGCT	080703_009s	NORMAL	NO	1	1	1	E	2	1	8	3	None	EAM126	no		EAM119 control	13		synthetic		None	None	None	AUTO	DETECTED	123.59	600.041	7.92298	-3.26788	0	-130.08	160.793	150.758	15.6766	124	100	PASS	PASS	PASS	PASS	PASS	PASS	0	10045	9353	8558.49	106	1064772
686	TCATAGCCCTGTACAATGCTGCT	080703_009s	NORMAL	NO	1	1	1	M	4	1	2	7	None	EAM127	no	AL353194.13	AGCAGCATTGTACAGGGCTATGA	14		yes		None	None	None	AUTO	DETECTED	217.941	1161.51	0.414439	-17.073	-39.024	0	155.797	133.048	22.187	142	100	PASS	PASS	PASS	PASS	PASS	PASS	0	8644.43	9156	4653.73	82	708843
700	TCATAGCCCTGTACAATGCTGCT	080703_009s	NORMAL	NO	1	1	1	M	4	1	4	7	None	EAM127	no	AL353194.13	AGCAGCATTGTACAGGGCTATGA	14		yes		None	None	None	AUTO	DETECTED	217.786	1208.22	-7.77094	-9.37491	-39.024	0	156.721	140.037	21.9419	143	100	PASS	PASS	PASS	PASS	PASS	PASS	0	6832.34	7182.5	4884.66	94	642240
714	TCATAGCCCTGTACAATGCTGCT	080703_009s	NORMAL	NO	1	1	1	M	4	1	6	7	None	EAM127	no	AL353194.13	AGCAGCATTGTACAGGGCTATGA	14		yes		None	None	None	AUTO	DETECTED	218.672	1254.92	-2.40546	-1.86418	-39.024	0	169.582	133.137	27.129	163	100	PASS	PASS	PASS	PASS	PASS	PASS	0	8569.7	8987.5	5389.48	82	702715
728	TCATAGCCCTGTACAATGCTGCT	080703_009s	NORMAL	NO	1	1	1	M	4	1	8	7	None	EAM127	no	AL353194.13	AGCAGCATTGTACAGGGCTATGA	14		yes		None	None	None	AUTO	DETECTED	218.708	1301.54	-8.08911	4.56677	-39.024	0	156.236	130.531	25.6967	157	100	PASS	PASS	PASS	PASS	PASS	PASS	0	10912.2	11599	6688.72	81	883890
238	TCATAGCCCTGAAGAATGCTGCT	080703_009s	NORMAL	NO	1	1	1	E	2	1	2	7	None	EAM128	no		EAM121 control	14		synthetic		None	None	None	AUTO	DETECTED	214.917	459.074	14.4502	-24.7421	0	-130.08	154.069	148.202	11.3383	109	100	PASS	PASS	PASS	PASS	PASS	PASS	0	7648.59	6222.5	6648.5	100	764859
252	TCATAGCCCTGAAGAATGCTGCT	080703_009s	NORMAL	NO	1	1	1	E	2	1	4	7	None	EAM128	no		EAM121 control	14		synthetic		None	None	None	AUTO	DETECTED	215.164	505.376	11.4945	-22.4119	0	-130.08	154.92	145.002	13.3088	104	100	PASS	PASS	PASS	PASS	PASS	PASS	0	6037.15	4940	5187.24	98	591641
266	TCATAGCCCTGAAGAATGCTGCT	080703_009s	NORMAL	NO	1	1	1	E	2	1	6	7	None	EAM128	no		EAM121 control	14		synthetic		None	None	None	AUTO	DETECTED	215.5	552.258	9.70916	-12.5459	0	-130.08	130.08	130.08	11.7361	101	100	PASS	PASS	PASS	PASS	PASS	PASS	0	6011.91	5386.5	4614.28	80	480953
280	TCATAGCCCTGAAGAATGCTGCT	080703_009s	NORMAL	NO	1	1	1	E	2	1	8	7	None	EAM128	no		EAM121 control	14		synthetic		None	None	None	AUTO	DETECTED	215.942	598.5	9.30286	-10.993	0	-130.08	143.088	130.08	11.1434	100	100	PASS	PASS	PASS	PASS	PASS	PASS	0	6219.13	5341.5	4791.92	80	497530
676	AGGCATTCACCGCGTGCCTTAT	080703_009s	NORMAL	NO	1	1	1	M	4	1	1	4	None	EAM129	no	48.P5.M13F	ATAAGGCACGCGGTGAATGCCT	15		yes		None	None	None	AUTO	TOO_LARGE	148.488	1140.47	0	0	-39.024	0	129	129	0	-1	100	PASS	PASS	FAIL	PASS	PASS	PASS	0	54354.5	63171	17881.1	70	3804816
690	AGGCATTCACCGCGTGCCTTAT	080703_009s	NORMAL	NO	1	1	1	M	4	1	3	4	None	EAM129	no	48.P5.M13F	ATAAGGCACGCGGTGAATGCCT	15		yes		None	None	None	AUTO	TOO_LARGE	148.962	1186.59	0	0	-39.024	0	129	129	0	-1	85.5263	PASS	PASS	FAIL	PASS	FAIL	PASS	16	48183.9	64770.5	26321.2	76	3661974
704	AGGCATTCACCGCGTGCCTTAT	080703_009s	NORMAL	NO	1	1	1	M	4	1	5	4	None	EAM129	no	48.P5.M13F	ATAAGGCACGCGGTGAATGCCT	15		yes		None	None	None	AUTO	TOO_LARGE	149.435	1232.72	0	0	-39.024	0	129	129	0	-1	100	PASS	PASS	PASS	PASS	PASS	PASS	1	50996.5	64190.5	22586.7	74	3773738
718	AGGCATTCACCGCGTGCCTTAT	080703_009s	NORMAL	NO	1	1	1	M	4	1	7	4	None	EAM129	no	48.P5.M13F	ATAAGGCACGCGGTGAATGCCT	15		yes		None	None	None	AUTO	TOO_LARGE	149.909	1278.84	0	0	-39.024	0	129	129	0	-1	100	PASS	PASS	FAIL	PASS	PASS	PASS	0	52778.4	62677	19097	75	3958378
228	AGGCATTCAGCGGGTGCCTTAT	080703_009s	NORMAL	NO	1	1	1	E	2	1	1	4	None	EAM130	no		EAM123 control	15		synthetic		None	None	None	AUTO	DETECTED	145.18	437.282	10.3419	-17.4628	0	-130.08	172.963	161.125	12.2016	188	100	PASS	PASS	PASS	PASS	PASS	PASS	4	27317.7	29498	25102.9	121	3305436
242	AGGCATTCAGCGGGTGCCTTAT	080703_009s	NORMAL	NO	1	1	1	E	2	1	3	4	None	EAM130	no		EAM123 control	15		synthetic		None	None	None	AUTO	DETECTED	146.062	483.319	15.6584	-18.5803	0	-130.08	174.568	161.678	11.6105	195	100	PASS	PASS	PASS	PASS	PASS	PASS	2	26271	26787.5	24753.9	124	3257607
256	AGGCATTCAGCGGGTGCCTTAT	080703_009s	NORMAL	NO	1	1	1	E	2	1	5	4	None	EAM130	no		EAM123 control	15		synthetic		None	None	None	AUTO	DETECTED	145.989	530.223	8.54305	-8.4317	0	-130.08	169.527	159.368	17.3132	199	99.7899	PASS	PASS	PASS	PASS	FAIL	PASS	10	27384.9	21269	25908.3	119	3258802
270	AGGCATTCAGCGGGTGCCTTAT	080703_009s	NORMAL	NO	1	1	1	E	2	1	7	4	None	EAM130	no		EAM123 control	15		synthetic		None	None	None	AUTO	DETECTED	146.737	576.757	12.1061	-3.08448	0	-130.08	174.784	168.858	15.5361	184	100	PASS	PASS	PASS	FAIL	PASS	PASS	0	25373.2	12767	26122.7	134	3400015
794	ACAGGCCGGGACAAGTGCAATAT	080703_009s	NORMAL	NO	1	1	1	O	4	3	2	3	None	EAM131	no	r.ch.5	ATATTGCACTTGTCCCGGCCTGT	16		yes		None	None	None	AUTO	DETECTED	824.029	1159.05	6.76203	5.02409	39.024	26.016	133.926	128.872	8.58828	155	100	PASS	PASS	PASS	PASS	PASS	PASS	0	1087.03	1047	431.049	71	77179
808	ACAGGCCGGGACAAGTGCAATAT	080703_009s	NORMAL	NO	1	1	1	O	4	3	4	3	None	EAM131	no	r.ch.5	ATATTGCACTTGTCCCGGCCTGT	16		yes		None	None	None	AUTO	DETECTED	824.441	1205.54	5.9665	9.71472	39.024	26.016	132.529	119.554	16.5521	153	100	PASS	PASS	PASS	PASS	PASS	PASS	0	1151.11	1162	396.726	66	75973
822	ACAGGCCGGGACAAGTGCAATAT	080703_009s	NORMAL	NO	1	1	1	O	4	3	6	3	None	EAM131	no	r.ch.5	ATATTGCACTTGTCCCGGCCTGT	16		yes		None	None	None	AUTO	DETECTED	824.861	1252.05	5.27418	14.8642	39.024	26.016	129.04	124.16	13.8215	152	100	PASS	PASS	PASS	PASS	PASS	PASS	0	1288.77	1375	586.992	69	88925
836	ACAGGCCGGGACAAGTGCAATAT	080703_009s	NORMAL	NO	1	1	1	O	4	3	8	3	None	EAM131	no	r.ch.5	ATATTGCACTTGTCCCGGCCTGT	16		yes		None	None	None	AUTO	DETECTED	825.192	1298.49	3.41793	18.8959	39.024	26.016	133.008	116.031	11.3792	171	100	PASS	PASS	PASS	PASS	PASS	PASS	0	1977.85	1918	527.384	60	118671
346	ACAGGCCGGGAGAAGAGCAATAT	080703_009s	NORMAL	NO	1	1	1	G	2	3	2	3	None	EAM132	no		EAM125 control	16		synthetic		None	None	None	AUTO	DETECTED	817.852	460.523	5.80692	-3.86691	52.032	-52.032	135.786	126.778	12.5787	85	100	PASS	PASS	PASS	PASS	PASS	PASS	0	538.973	544	240.091	75	40423
360	ACAGGCCGGGAGAAGAGCAATAT	080703_009s	NORMAL	NO	1	1	1	G	2	3	4	3	None	EAM132	no		EAM125 control	16		synthetic		None	None	None	AUTO	DETECTED	818.311	506.867	5.61558	-0.993622	52.032	-52.032	131.019	118.341	13.7624	87	100	PASS	PASS	PASS	PASS	PASS	PASS	0	557.354	528	184.259	65	36228
374	ACAGGCCGGGAGAAGAGCAATAT	080703_009s	NORMAL	NO	1	1	1	G	2	3	6	3	None	EAM132	no		EAM125 control	16		synthetic		None	None	None	AUTO	DETECTED	819.064	553.538	9.25026	6.14434	52.032	-52.032	125.001	119.901	13.0211	83	100	PASS	PASS	PASS	PASS	PASS	PASS	0	588.849	588.5	258.9	66	38864
388	ACAGGCCGGGAGAAGAGCAATAT	080703_009s	NORMAL	NO	1	1	1	G	2	3	8	3	None	EAM132	no		EAM125 control	16		synthetic		None	None	None	AUTO	DETECTED	819.098	599.817	3.52591	8.1689	52.032	-52.032	124.914	124.914	11.3254	91	100	PASS	PASS	PASS	PASS	PASS	PASS	0	590.286	639.5	262.095	70	41320
798	ACACCAATGCCCTAGGGGATGCG	080703_009s	NORMAL	NO	1	1	1	O	4	3	2	7	None	EAM133	no	r.ch.9	CGCATCCCCTAGGGCATTGGTGT	17		yes		None	None	None	AUTO	DETECTED	916.348	1157.76	7.7108	0	39.024	26.016	135.472	132.619	16.4892	106	100	PASS	PASS	PASS	PASS	PASS	PASS	0	1130.43	1232	576.752	82	92695
812	ACACCAATGCCCTAGGGGATGCG	080703_009s	NORMAL	NO	1	1	1	O	4	3	4	7	None	EAM133	no	r.ch.9	CGCATCCCCTAGGGCATTGGTGT	17		yes		None	None	None	AUTO	DETECTED	917.029	1204.05	10.4174	2.75181	39.024	26.016	129.27	123.019	11.1433	109	100	PASS	PASS	PASS	PASS	PASS	PASS	0	1263.28	1283	526.44	69	87166
826	ACACCAATGCCCTAGGGGATGCG	080703_009s	NORMAL	NO	1	1	1	O	4	3	6	7	None	EAM133	no	r.ch.9	CGCATCCCCTAGGGCATTGGTGT	17		yes		None	None	None	AUTO	DETECTED	917.247	1250.88	7.08914	11.8996	39.024	26.016	133.801	127.98	10.1231	101	100	PASS	PASS	PASS	PASS	PASS	PASS	0	1235.86	1295	570.978	73	90218
840	ACACCAATGCCCTAGGGGATGCG	080703_009s	NORMAL	NO	1	1	1	O	4	3	8	7	None	EAM133	no	r.ch.9	CGCATCCCCTAGGGCATTGGTGT	17		yes		None	None	None	AUTO	DETECTED	917.753	1297.1	7.50993	13.2017	39.024	26.016	130.189	117.524	15.4302	99	100	PASS	PASS	PASS	PASS	PASS	PASS	0	1710.38	1829.5	818.428	66	112885
350	ACACCAATGGCGTAGGGGATGCG	080703_009s	NORMAL	NO	1	1	1	G	2	3	2	7	None	EAM134	no		EAM127 control	17		synthetic		None	None	None	AUTO	DETECTED	910.469	459.265	10.6325	-7.90373	52.032	-52.032	140.093	135.388	12.8763	91	100	PASS	PASS	PASS	PASS	PASS	PASS	0	1881.85	1956.5	941.286	84	158075
364	ACACCAATGGCGTAGGGGATGCG	080703_009s	NORMAL	NO	1	1	1	G	2	3	4	7	None	EAM134	no		EAM127 control	17		synthetic		None	None	None	AUTO	DETECTED	910.883	505.472	9.85524	-6.81642	52.032	-52.032	151.806	139.277	11.3735	84	100	PASS	PASS	PASS	PASS	PASS	PASS	0	1771.33	1830	981.564	89	157648
378	ACACCAATGGCGTAGGGGATGCG	080703_009s	NORMAL	NO	1	1	1	G	2	3	6	7	None	EAM134	no		EAM127 control	17		synthetic		None	None	None	AUTO	DETECTED	911.449	552.357	11.0557	3.09718	52.032	-52.032	139.002	130.196	9.35722	85	100	PASS	PASS	PASS	PASS	PASS	PASS	0	2152.72	2206	1061.07	79	170065
392	ACACCAATGGCGTAGGGGATGCG	080703_009s	NORMAL	NO	1	1	1	G	2	3	8	7	None	EAM134	no		EAM127 control	17		synthetic		None	None	None	AUTO	DETECTED	911.763	598.581	8.97555	4.4064	52.032	-52.032	145.348	134.52	11.7361	78	100	PASS	PASS	PASS	PASS	PASS	PASS	0	1952.06	2249	1248.32	83	162021
788	CAACAAACATTTAATGAGGCC	080703_009s	NORMAL	NO	1	1	1	O	4	3	1	4	None	EAM135	no	r.ch.10	GGCCTCATTAAATGTTTGTTG	18		yes		None	None	None	AUTO	DETECTED	839.803	1136.17	-84.9506	10.3991	39.024	26.016	91.5552	81.5162	38.5521	166	100	PASS	PASS	PASS	PASS	PASS	PASS	0	178.581	178	17.1187	31	5536
802	CAACAAACATTTAATGAGGCC	080703_009s	NORMAL	NO	1	1	1	O	4	3	3	4	None	EAM135	no	r.ch.10	GGCCTCATTAAATGTTTGTTG	18		yes		None	None	None	AUTO	DETECTED	851.833	1183.41	65.379	25.0029	39.024	26.016	157.384	79.4792	94.068	209	100	PASS	PASS	PASS	PASS	PASS	PASS	0	228.31	230	10.0325	29	6621
816	CAACAAACATTTAATGAGGCC	080703_009s	NORMAL	NO	1	1	1	O	4	3	5	4	None	EAM135	no	r.ch.10	GGCCTCATTAAATGTTTGTTG	18		yes		None	None	None	AUTO	DETECTED	840.275	1229.25	-91.1306	21.292	39.024	26.016	119.917	83.1993	61.0855	172	100	PASS	PASS	PASS	PASS	PASS	PASS	0	195.4	183	53.1826	30	5862
830	CAACAAACATTTAATGAGGCC	080703_009s	NORMAL	NO	1	1	1	O	4	3	7	4	None	EAM135	no	r.ch.10	GGCCTCATTAAATGTTTGTTG	18		yes		None	None	None	AUTO	TOO_LARGE	847.754	1273.74	0	0	39.024	26.016	129	129	0	-1	100	PASS	PASS	PASS	PASS	PASS	PASS	0	185.538	200.5	44.916	78	14472
340	CAACAAAGATTAAATGAGGCC	080703_009s	NORMAL	NO	1	1	1	G	2	3	1	4	None	EAM136	no		EAM129 control	18		synthetic		None	None	None	AUTO	DETECTED	841.347	436.788	14.5276	-9.54283	52.032	-52.032	114.254	98.2145	13.7533	89	100	PASS	PASS	PASS	PASS	PASS	PASS	0	99.0238	99	8.3476	42	4159
354	CAACAAAGATTAAATGAGGCC	080703_009s	NORMAL	NO	1	1	1	G	2	3	3	4	None	EAM136	no		EAM129 control	18		synthetic		None	None	None	AUTO	DETECTED	841.517	483.069	10.5762	-7.49008	52.032	-52.032	121.622	95.9045	22.4104	99	100	PASS	PASS	PASS	PASS	PASS	PASS	0	107.796	106.5	6.22291	44	4743
368	CAACAAAGATTAAATGAGGCC	080703_009s	NORMAL	NO	1	1	1	G	2	3	5	4	None	EAM136	no		EAM129 control	18		synthetic		None	None	None	AUTO	DETECTED	842.827	530.194	21.4476	5.54174	52.032	-52.032	103.987	92.9922	53.0427	102	100	PASS	PASS	PASS	PASS	PASS	PASS	0	113.85	113	8.71059	40	4554
382	CAACAAAGATTAAATGAGGCC	080703_009s	NORMAL	NO	1	1	1	G	2	3	7	4	None	EAM136	no		EAM129 control	18		synthetic		None	None	None	AUTO	DETECTED	842.427	576.627	10.0942	9.57895	52.032	-52.032	114.926	94.6601	29.0874	92	100	PASS	PASS	PASS	PASS	PASS	PASS	0	101.18	98	7.46173	39	3946
683	CCGACCATGGCTGTAGACTGTTA	080703_009s	NORMAL	NO	1	1	1	M	4	1	2	4	None	EAM137	no	r.ch.3	TAACAGTCTACAGCCATGGTCGG	19		yes		None	None	None	AUTO	DETECTED	147.875	1163.1	-11.0573	-5.5862	-39.024	0	130.571	117.731	12.5787	197	100	PASS	PASS	PASS	PASS	PASS	PASS	0	2829.08	2814.5	1075.24	66	186719
697	CCGACCATGGCTGTAGACTGTTA	080703_009s	NORMAL	NO	1	1	1	M	4	1	4	4	None	EAM137	no	r.ch.3	TAACAGTCTACAGCCATGGTCGG	19		yes		None	None	None	AUTO	DETECTED	148.774	1209.71	-5.52546	0	-39.024	0	135.609	122.966	14.056	200	100	PASS	PASS	PASS	PASS	PASS	PASS	0	2408	2423	1215.78	70	168560
711	CCGACCATGGCTGTAGACTGTTA	080703_009s	NORMAL	NO	1	1	1	M	4	1	6	4	None	EAM137	no	r.ch.3	TAACAGTCTACAGCCATGGTCGG	19		yes		None	None	None	AUTO	DETECTED	149.195	1255.99	-6.20468	2.73117	-39.024	0	135.123	122.331	20.8162	210	100	PASS	PASS	PASS	PASS	PASS	PASS	0	2632.28	2758	1206.68	69	181627
725	CCGACCATGGCTGTAGACTGTTA	080703_009s	NORMAL	NO	1	1	1	M	4	1	8	4	None	EAM137	no	r.ch.3	TAACAGTCTACAGCCATGGTCGG	19		yes		None	None	None	AUTO	DETECTED	149.624	1302.6	-6.7926	9.07797	-39.024	0	132.033	119.091	18.2803	233	100	PASS	PASS	PASS	PASS	PASS	PASS	0	3798.14	3717	1806.9	64	243081
235	CCGACCATGGGTGAAGACTGTTA	080703_009s	NORMAL	NO	1	1	1	E	2	1	2	4	None	EAM138	no		EAM131 control	19		synthetic		None	None	None	AUTO	DETECTED	145.422	460.478	10.4096	-15.7201	0	-130.08	134.266	130.724	15.3066	126	100	PASS	PASS	PASS	PASS	PASS	PASS	0	3084.85	3155	1889.89	80	246788
249	CCGACCATGGGTGAAGACTGTTA	080703_009s	NORMAL	NO	1	1	1	E	2	1	4	4	None	EAM138	no		EAM131 control	19		synthetic		None	None	None	AUTO	DETECTED	145.845	506.643	9.75243	-15.1735	0	-130.08	130.051	126.632	12.4664	153	100	PASS	PASS	PASS	PASS	PASS	PASS	0	2369.54	2607.5	1363.77	76	180085
263	CCGACCATGGGTGAAGACTGTTA	080703_009s	NORMAL	NO	1	1	1	E	2	1	6	4	None	EAM138	no		EAM131 control	19		synthetic		None	None	None	AUTO	DETECTED	146.486	553.542	11.9265	-5.0749	0	-130.08	123.405	115.178	13.8368	131	100	PASS	PASS	PASS	PASS	PASS	PASS	0	2490.18	2542	1318.69	60	149411
277	CCGACCATGGGTGAAGACTGTTA	080703_009s	NORMAL	NO	1	1	1	E	2	1	8	4	None	EAM138	no		EAM131 control	19		synthetic		None	None	None	AUTO	DETECTED	146.833	599.91	10.2858	-1.888	0	-130.08	121.988	120.589	13.0211	122	100	PASS	PASS	PASS	PASS	PASS	PASS	0	2242.81	2483.5	1359.89	68	152511
673	TAACCCATGGAATTCAGTTCTCA	080703_009s	NORMAL	NO	1	1	1	M	4	1	1	1	None	EAM139	no	r.ch.7	TGAGAACTGAATTCCATGGGTTA	20		yes		None	None	None	AUTO	DETECTED	77.9579	1139.87	-17.5058	-17.1191	-39.024	0	146.005	139.345	16.193	128	100	PASS	PASS	PASS	PASS	PASS	PASS	0	6044.73	6857	3602.14	92	556115
687	TAACCCATGGAATTCAGTTCTCA	080703_009s	NORMAL	NO	1	1	1	M	4	1	3	1	None	EAM139	no	r.ch.7	TGAGAACTGAATTCCATGGGTTA	20		yes		None	None	None	AUTO	DETECTED	78.4043	1186.94	-17.8599	-4.77796	-39.024	0	144.148	127.622	8.92142	129	100	PASS	PASS	PASS	PASS	PASS	PASS	0	5371.59	5724	2275.45	73	392126
701	TAACCCATGGAATTCAGTTCTCA	080703_009s	NORMAL	NO	1	1	1	M	4	1	5	1	None	EAM139	no	r.ch.7	TGAGAACTGAATTCCATGGGTTA	20		yes		None	None	None	AUTO	DETECTED	78.7418	1233.1	-19.6295	-4.19044	-39.024	0	134.504	122.816	12.5122	133	100	PASS	PASS	PASS	PASS	PASS	PASS	0	5817.87	6081.5	2761.42	68	395615
715	TAACCCATGGAATTCAGTTCTCA	080703_009s	NORMAL	NO	1	1	1	M	4	1	7	1	None	EAM139	no	r.ch.7	TGAGAACTGAATTCCATGGGTTA	20		yes		None	None	None	AUTO	DETECTED	79.3152	1280.01	-18.3297	5.99905	-39.024	0	137.836	125.089	11.2893	144	100	PASS	PASS	PASS	PASS	PASS	PASS	0	7124.69	7724	2998.73	71	505853
225	TAACCCATGGAAATGAGTTCTCA	080703_009s	NORMAL	NO	1	1	1	E	2	1	1	1	None	EAM140	no		EAM133 control	20		synthetic		None	None	None	AUTO	LOW_SIGNAL	75.2007	439.335	0	0	0	-130.08	129	129	0	-1	100	PASS	PASS	PASS	PASS	PASS	FAIL	0	70.4583	70	3.14861	72	5073
239	TAACCCATGGAAATGAGTTCTCA	080703_009s	NORMAL	NO	1	1	1	E	2	1	3	1	None	EAM140	no		EAM133 control	20		synthetic		None	None	None	AUTO	LOW_SIGNAL	75.6742	485.458	0	0	0	-130.08	129	129	0	-1	100	PASS	PASS	PASS	FAIL	PASS	FAIL	0	75.3108	75	2.59042	74	5573
253	TAACCCATGGAAATGAGTTCTCA	080703_009s	NORMAL	NO	1	1	1	E	2	1	5	1	None	EAM140	no		EAM133 control	20		synthetic		None	None	None	AUTO	LOW_SIGNAL	76.1477	531.581	0	0	0	-130.08	129	129	0	-1	100	PASS	PASS	PASS	PASS	PASS	PASS	0	74.4935	75	2.7175	77	5736
267	TAACCCATGGAAATGAGTTCTCA	080703_009s	NORMAL	NO	1	1	1	E	2	1	7	1	None	EAM140	no		EAM133 control	20		synthetic		None	None	None	AUTO	LOW_SIGNAL	76.6213	577.704	0	0	0	-130.08	129	129	0	-1	100	PASS	PASS	PASS	PASS	PASS	PASS	0	73.9114	74	3.29798	79	5839
677	TAACTATACAATCTACTACCTCA	080703_009s	NORMAL	NO	1	1	1	M	4	1	1	5	None	EAM141	no	let-7f	TGAGGTAGTAGATTGTATAGTTA	21		yes		None	None	None	AUTO	TOO_LARGE	171.55	1140.23	0	0	-39.024	0	129	129	0	-1	100	PASS	FAIL	FAIL	PASS	PASS	PASS	0	18817.5	15829.5	14157.6	76	1430129
691	TAACTATACAATCTACTACCTCA	080703_009s	NORMAL	NO	1	1	1	M	4	1	3	5	None	EAM141	no	let-7f	TGAGGTAGTAGATTGTATAGTTA	21		yes		None	None	None	AUTO	DETECTED	171.266	1186.38	-9.84651	0	-39.024	0	164.171	140.096	28.2491	398	100	PASS	PASS	FAIL	PASS	PASS	PASS	0	20328	21241	14336.4	89	1809189
705	TAACTATACAATCTACTACCTCA	080703_009s	NORMAL	NO	1	1	1	M	4	1	5	5	None	EAM141	no	let-7f	TGAGGTAGTAGATTGTATAGTTA	21		yes		None	None	None	AUTO	DETECTED	171.479	1232.45	-13.238	0	-39.024	0	140.1	135.269	8.09999	301	100	PASS	FAIL	FAIL	PASS	PASS	PASS	0	20577	19164	14761.7	87	1790202
719	TAACTATACAATCTACTACCTCA	080703_009s	NORMAL	NO	1	1	1	M	4	1	7	5	None	EAM141	no	let-7f	TGAGGTAGTAGATTGTATAGTTA	21		yes		None	None	None	AUTO	TOO_LARGE	172.97	1278.6	0	0	-39.024	0	129	129	0	-1	100	PASS	FAIL	FAIL	PASS	PASS	PASS	0	21258.7	19935.5	15692.5	76	1615663
229	TAACTATACAATGTAGTACCTCA	080703_009s	NORMAL	NO	1	1	1	E	2	1	1	5	None	EAM142	no		EAM135 control	21		synthetic		None	None	None	AUTO	LOW_SIGNAL	167.447	438.388	0	0	0	-130.08	129	129	0	-1	100	PASS	PASS	PASS	PASS	PASS	FAIL	0	84.2143	84	5.2472	70	5895
243	TAACTATACAATGTAGTACCTCA	080703_009s	NORMAL	NO	1	1	1	E	2	1	3	5	None	EAM142	no		EAM135 control	21		synthetic		None	None	None	AUTO	LOW_SIGNAL	167.92	484.511	0	0	0	-130.08	129	129	0	-1	100	PASS	PASS	PASS	PASS	PASS	FAIL	0	94.5823	89	42.2628	79	7472
257	TAACTATACAATGTAGTACCTCA	080703_009s	NORMAL	NO	1	1	1	E	2	1	5	5	None	EAM142	no		EAM135 control	21		synthetic		None	None	None	AUTO	LOW_SIGNAL	168.394	530.634	0	0	0	-130.08	129	129	0	-1	100	PASS	PASS	PASS	PASS	PASS	FAIL	0	91.4324	92	5.1287	74	6766
271	TAACTATACAATGTAGTACCTCA	080703_009s	NORMAL	NO	1	1	1	E	2	1	7	5	None	EAM142	no		EAM135 control	21		synthetic		None	None	None	AUTO	LOW_SIGNAL	168.867	576.757	0	0	0	-130.08	129	129	0	-1	100	PASS	PASS	PASS	PASS	PASS	FAIL	0	83.5325	84	3.80991	77	6432
795	TAACCATACAACCTATTACCTCA	080703_009s	NORMAL	NO	1	1	1	O	4	3	2	4	None	EAM143	no	let-7c, like	TGAGGTAATAGGTTGTATGGTTA	22		yes		None	None	None	AUTO	DETECTED	847.04	1158.82	6.11259	5.01932	39.024	26.016	164.535	156.427	13.8108	219	100	PASS	PASS	PASS	PASS	PASS	PASS	10	28055.6	18367	26906.1	113	3170284
809	TAACCATACAACCTATTACCTCA	080703_009s	NORMAL	NO	1	1	1	O	4	3	4	4	None	EAM143	no	let-7c, like	TGAGGTAATAGGTTGTATGGTTA	22		yes		None	None	None	AUTO	DETECTED	847.758	1204.95	9.2844	5.22892	39.024	26.016	144.73	121.972	14.04	316	100	PASS	PASS	PASS	PASS	PASS	PASS	0	41238	46464.5	22958.2	68	2804185
823	TAACCATACAACCTATTACCTCA	080703_009s	NORMAL	NO	1	1	1	O	4	3	6	4	None	EAM143	no	let-7c, like	TGAGGTAATAGGTTGTATGGTTA	22		yes		None	None	None	AUTO	DETECTED	848.312	1251.7	10.334	13.4034	39.024	26.016	162.706	148.031	15.921	240	100	PASS	PASS	PASS	PASS	PASS	PASS	0	29278.7	20440.5	27625.9	100	2927874
837	TAACCATACAACCTATTACCTCA	080703_009s	NORMAL	NO	1	1	1	O	4	3	8	4	None	EAM143	no	let-7c, like	TGAGGTAATAGGTTGTATGGTTA	22		yes		None	None	None	AUTO	DETECTED	848.287	1298.05	3.84984	16.2394	39.024	26.016	152.05	144.438	15.1172	214	100	PASS	PASS	PASS	FAIL	PASS	PASS	0	26962	15590	26850.7	97	2615318
347	TAACCATAGAACGTATTACCTCA	080703_009s	NORMAL	NO	1	1	1	G	2	3	2	4	None	EAM144	no		EAM137 control	22		synthetic		None	None	None	AUTO	LOW_SIGNAL	840.467	460.583	0	0	52.032	-52.032	129	129	0	-1	100	PASS	PASS	PASS	PASS	PASS	PASS	0	79.3108	79	3.01106	74	5869
361	TAACCATAGAACGTATTACCTCA	080703_009s	NORMAL	NO	1	1	1	G	2	3	4	4	None	EAM144	no		EAM137 control	22		synthetic		None	None	None	AUTO	DETECTED	841.167	506.343	2.9368	-4.72358	52.032	-52.032	110.555	101.081	52.7063	79	100	PASS	PASS	PASS	PASS	PASS	PASS	0	81.8864	82	2.14818	44	3603
375	TAACCATAGAACGTATTACCTCA	080703_009s	NORMAL	NO	1	1	1	G	2	3	6	4	None	EAM144	no		EAM137 control	22		synthetic		None	None	None	AUTO	LOW_SIGNAL	841.414	552.829	0	0	52.032	-52.032	129	129	0	-1	100	PASS	PASS	PASS	PASS	PASS	PASS	0	78.7067	79	3.30345	75	5903
389	TAACCATAGAACGTATTACCTCA	080703_009s	NORMAL	NO	1	1	1	G	2	3	8	4	None	EAM144	no		EAM137 control	22		synthetic		None	None	None	AUTO	DETECTED	842.32	599.449	5.6259	6.45636	52.032	-52.032	91.3563	82.1051	16.2553	75	100	PASS	PASS	PASS	PASS	PASS	PASS	0	76.4063	77	1.66287	32	2445
785	AACCATACAACCTACTACCTCA	080703_009s	NORMAL	NO	1	1	1	O	4	3	1	1	None	EAM145	let-7c 14.50	let-7c	TGAGGTAGTAGGTTGTATGGTT	23		yes		None	None	None	AUTO	DETECTED	777.455	1135.49	3.97687	-7.61076	39.024	26.016	164.352	157.314	16.4274	261	100	PASS	PASS	PASS	PASS	PASS	PASS	2	32505.2	29561.5	28697.7	116	3770607
799	AACCATACAACCTACTACCTCA	080703_009s	NORMAL	NO	1	1	1	O	4	3	3	1	None	EAM145	let-7c 14.50	let-7c	TGAGGTAGTAGGTTGTATGGTT	23		yes		None	None	None	AUTO	DETECTED	777.449	1182.39	-2.25719	2.46282	39.024	26.016	158.239	155.953	17.6567	305	78.271	PASS	PASS	PASS	PASS	FAIL	PASS	19	34041	35329	28658	107	3642390
813	AACCATACAACCTACTACCTCA	080703_009s	NORMAL	NO	1	1	1	O	4	3	5	1	None	EAM145	let-7c 14.50	let-7c	TGAGGTAGTAGGTTGTATGGTT	23		yes		None	None	None	AUTO	DETECTED	778.237	1228.5	1.82846	2.29609	39.024	26.016	143.088	130.08	7.72356	288	96.875	PASS	PASS	PASS	PASS	FAIL	PASS	11	41366	56069	26883.6	80	3309282
827	AACCATACAACCTACTACCTCA	080703_009s	NORMAL	NO	1	1	1	O	4	3	7	1	None	EAM145	let-7c 14.50	let-7c	TGAGGTAGTAGGTTGTATGGTT	23		yes		None	None	None	AUTO	DETECTED	778.635	1275.2	0	9.77982	39.024	26.016	160.741	158.15	16.4543	249	100	PASS	PASS	PASS	FAIL	PASS	PASS	0	26499.6	9076	28503.6	118	3126955
337	AACCATACAAGCTAGTACCTCA	080703_009s	NORMAL	NO	1	1	1	G	2	3	1	1	None	EAM146	no		EAM139 control	23		synthetic		None	None	None	AUTO	DETECTED	770.795	436.888	-3.27264	-17.4886	52.032	-52.032	170.275	145.722	16.8706	133	100	PASS	PASS	PASS	PASS	PASS	PASS	0	19687.5	15226	16905.2	99	1949061
351	AACCATACAAGCTAGTACCTCA	080703_009s	NORMAL	NO	1	1	1	G	2	3	3	1	None	EAM146	no		EAM139 control	23		synthetic		None	None	None	AUTO	DETECTED	771.588	483.441	0	-11.8881	52.032	-52.032	169.131	158.493	13.8591	128	100	PASS	PASS	PASS	FAIL	PASS	PASS	0	16231.3	8407	17687.7	117	1899058
365	AACCATACAAGCTAGTACCTCA	080703_009s	NORMAL	NO	1	1	1	G	2	3	5	1	None	EAM146	no		EAM139 control	23		synthetic		None	None	None	AUTO	DETECTED	772	530	0	-6.21977	52.032	-52.032	143.088	143.088	6.69916	136	100	PASS	PASS	PASS	PASS	PASS	PASS	0	18925.3	15396	17073.5	97	1835753
379	AACCATACAAGCTAGTACCTCA	080703_009s	NORMAL	NO	1	1	1	G	2	3	7	1	None	EAM146	no		EAM139 control	23		synthetic		None	None	None	AUTO	DETECTED	772.956	576.524	6.36427	-1.00355	52.032	-52.032	159.413	147.895	12.9003	125	100	PASS	PASS	PASS	PASS	PASS	PASS	0	17234.1	14173	16878.3	104	1792349
789	AACCACACAACCTACTACCTCA	080703_009s	NORMAL	NO	1	1	1	O	4	3	1	5	None	EAM147	let-7b 16.62	let-7b	TGAGGTAGTAGGTTGTGTGGTT	24		yes		None	None	None	AUTO	DETECTED	869.668	1134.68	3.54814	-5.81803	39.024	26.016	165.102	158.238	15.0863	252	100	PASS	PASS	PASS	PASS	PASS	PASS	0	31286.3	27800	28258.7	116	3629208
803	AACCACACAACCTACTACCTCA	080703_009s	NORMAL	NO	1	1	1	O	4	3	3	5	None	EAM147	let-7b 16.62	let-7b	TGAGGTAGTAGGTTGTGTGGTT	24		yes		None	None	None	AUTO	DETECTED	870.37	1181.53	6.51988	3.59816	39.024	26.016	144.808	140.633	10.6188	363	22.2222	FAIL	PASS	PASS	PASS	FAIL	PASS	41	37822.9	48725.5	27950.2	90	3404061
817	AACCACACAACCTACTACCTCA	080703_009s	NORMAL	NO	1	1	1	O	4	3	5	5	None	EAM147	let-7b 16.62	let-7b	TGAGGTAGTAGGTTGTGTGGTT	24		yes		None	None	None	AUTO	DETECTED	871.5	1227.73	15.0596	4.62553	39.024	26.016	171.356	154.706	36.7948	325	100	PASS	PASS	PASS	FAIL	PASS	PASS	0	27586.7	10985.5	28138	114	3144879
831	AACCACACAACCTACTACCTCA	080703_009s	NORMAL	NO	1	1	1	O	4	3	7	5	None	EAM147	let-7b 16.62	let-7b	TGAGGTAGTAGGTTGTGTGGTT	24		yes		None	None	None	AUTO	DETECTED	871.183	1274.56	4.77161	13.7654	39.024	26.016	148.22	138.528	11.1434	353	100	PASS	PASS	PASS	PASS	PASS	PASS	0	35956.5	43563	26815.5	87	3128212
341	AACCACACAAGCTAGTACCTCA	080703_009s	NORMAL	NO	1	1	1	G	2	3	1	5	None	EAM148			EAM147 control	24		synthetic		None	None	None	AUTO	DETECTED	863.458	435.803	2.15715	-19.2837	52.032	-52.032	158.785	145.821	15.3164	191	100	PASS	PASS	PASS	PASS	PASS	PASS	4	29172.8	27932	23989.3	99	2888111
355	AACCACACAAGCTAGTACCTCA	080703_009s	NORMAL	NO	1	1	1	G	2	3	3	5	None	EAM148			EAM147 control	24		synthetic		None	None	None	AUTO	DETECTED	863.953	482.714	2.43662	-9.03152	52.032	-52.032	151.838	147.558	15.921	205	100	PASS	PASS	PASS	PASS	PASS	PASS	0	28749.4	25134.5	23873.5	102	2932441
369	AACCACACAAGCTAGTACCTCA	080703_009s	NORMAL	NO	1	1	1	G	2	3	5	5	None	EAM148			EAM147 control	24		synthetic		None	None	None	AUTO	DETECTED	864.904	529	8.64051	-6.90732	52.032	-52.032	143.088	143.088	12.3149	215	96.6495	PASS	PASS	PASS	PASS	FAIL	PASS	11	30381.7	29458	25235.2	97	2947020
383	AACCACACAAGCTAGTACCTCA	080703_009s	NORMAL	NO	1	1	1	G	2	3	7	5	None	EAM148			EAM147 control	24		synthetic		None	None	None	AUTO	DETECTED	864.986	575.69	3.55291	0	52.032	-52.032	174.709	161.829	13.1825	156	100	PASS	PASS	PASS	FAIL	PASS	PASS	0	22179.1	8585	24337.5	124	2750213
456	GCATTCACCCGCGTGCCTTA	080703_009s	NORMAL	NO	1	1	1	I	3	1	2	1	None	EAM149II	no			25		yes		None	None	None	AUTO	LOW_SIGNAL	76.989	813.319	0	0	-26.016	-65.04	129	129	0	-1	100	PASS	PASS	PASS	PASS	PASS	FAIL	0	80.2603	80	2.26094	73	5859
470	GCATTCACCCGCGTGCCTTA	080703_009s	NORMAL	NO	1	1	1	I	3	1	4	1	None	EAM149II	no			25		yes		None	None	None	AUTO	LOW_SIGNAL	77.4625	859.442	0	0	-26.016	-65.04	129	129	0	-1	100	PASS	PASS	PASS	PASS	PASS	FAIL	0	80.7	81	2.69917	70	5649
484	GCATTCACCCGCGTGCCTTA	080703_009s	NORMAL	NO	1	1	1	I	3	1	6	1	None	EAM149II	no			25		yes		None	None	None	AUTO	LOW_SIGNAL	77.936	905.565	0	0	-26.016	-65.04	129	129	0	-1	100	PASS	PASS	PASS	PASS	PASS	FAIL	0	78.9091	79	2.7871	77	6076
498	GCATTCACCCGCGTGCCTTA	080703_009s	NORMAL	NO	1	1	1	I	3	1	8	1	None	EAM149II	no			25		yes		None	None	None	AUTO	LOW_SIGNAL	78.4096	951.688	0	0	-26.016	-65.04	129	129	0	-1	100	PASS	PASS	PASS	PASS	PASS	FAIL	0	73.6933	73	2.84735	75	5527
8	TCATACAGCTAGATAACCAAAGA	080703_009s	NORMAL	NO	1	1	1	A	1	1	2	1	None	EAM150II	no, but 12/12 mir-131-(1,2,3) 13.92,11.91,16.62			26		yes		None	None	None	AUTO	DETECTED	67.7756	111.012	-14.4431	-6.01076	-39.024	-195.12	167.969	155.463	14.2353	158	100	PASS	PASS	PASS	PASS	PASS	PASS	0	19508	15893.5	18135.2	110	2145882
22	TCATACAGCTAGATAACCAAAGA	080703_009s	NORMAL	NO	1	1	1	A	1	1	4	1	None	EAM150II	no, but 12/12 mir-131-(1,2,3) 13.92,11.91,16.62			26		yes		None	None	None	AUTO	DETECTED	68.4154	157.138	-12.2805	-5.96372	-39.024	-195.12	157.439	144.785	11.5991	142	100	PASS	PASS	PASS	PASS	PASS	PASS	0	17180.7	16225	13501.8	99	1700892
36	TCATACAGCTAGATAACCAAAGA	080703_009s	NORMAL	NO	1	1	1	A	1	1	6	1	None	EAM150II	no, but 12/12 mir-131-(1,2,3) 13.92,11.91,16.62			26		yes		None	None	None	AUTO	DETECTED	68.5776	203.707	-16.3303	0	-39.024	-195.12	157.893	148.228	14.9848	143	100	PASS	PASS	PASS	PASS	PASS	PASS	0	14164.9	14971	12152	102	1444819
50	TCATACAGCTAGATAACCAAAGA	080703_009s	NORMAL	NO	1	1	1	A	1	1	8	1	None	EAM150II	no, but 12/12 mir-131-(1,2,3) 13.92,11.91,16.62			26		yes		None	None	None	AUTO	DETECTED	69.3819	250.043	-12.0276	2.60593	-39.024	-195.12	159.614	146.644	11.1224	119	100	PASS	PASS	PASS	PASS	PASS	PASS	0	14409.6	14653.5	12344.8	100	1440961
460	ACAAGATCGGATCTACGG	080703_009s	NORMAL	NO	1	1	1	I	3	1	2	5	None	EAM151	no			28		yes		None	None	None	AUTO	DETECTED	169.038	811.13	-2.56524	-16.156	-26.016	-65.04	156.502	152.238	10.7613	103	100	PASS	PASS	PASS	PASS	PASS	PASS	0	7563.3	8273	6532.55	105	794146
474	ACAAGATCGGATCTACGG	080703_009s	NORMAL	NO	1	1	1	I	3	1	4	5	None	EAM151	no			28		yes		None	None	None	AUTO	DETECTED	169.297	857.669	-5.35854	-10.7421	-26.016	-65.04	162.494	149.66	13.0359	103	100	PASS	PASS	PASS	PASS	PASS	PASS	0	7072.72	7485	6196.87	103	728490
488	ACAAGATCGGATCTACGG	080703_009s	NORMAL	NO	1	1	1	I	3	1	6	5	None	EAM151	no			28		yes		None	None	None	AUTO	DETECTED	169.862	904.233	-4.16285	-5.01535	-26.016	-65.04	154.68	148.29	13.6258	102	100	PASS	PASS	PASS	PASS	PASS	PASS	0	7472.02	6998	6794.89	101	754674
502	ACAAGATCGGATCTACGG	080703_009s	NORMAL	NO	1	1	1	I	3	1	8	5	None	EAM151	no			28		yes		None	None	None	AUTO	DETECTED	170.358	950.65	-3.86632	0	-26.016	-65.04	152.161	144.134	13.3088	104	100	PASS	PASS	PASS	PASS	PASS	PASS	0	7815.06	8785	6570.84	96	750246
12	ACTTTCGGTTATCTAGCTTTAT	080703_009s	NORMAL	NO	1	1	1	A	1	1	2	5	None	EAM152	no			3		yes		None	None	None	AUTO	DETECTED	160.404	109.283	-9.46502	-16.1847	-39.024	-195.12	156.438	143.431	15.9846	88	100	PASS	PASS	PASS	PASS	PASS	PASS	0	3261.43	3350	2263.87	95	309836
26	ACTTTCGGTTATCTAGCTTTAT	080703_009s	NORMAL	NO	1	1	1	A	1	1	4	5	None	EAM152	no			3		yes		None	None	None	AUTO	DETECTED	160.846	155.5	-9.87747	-14.9571	-39.024	-195.12	143.088	130.08	11.1434	94	100	PASS	PASS	PASS	PASS	PASS	PASS	0	2434.44	2505	1322.98	80	194755
40	ACTTTCGGTTATCTAGCTTTAT	080703_009s	NORMAL	NO	1	1	1	A	1	1	6	5	None	EAM152	no			3		yes		None	None	None	AUTO	DETECTED	161.232	202.284	-11.0188	-6.36565	-39.024	-195.12	144.049	131.053	19.1641	90	100	PASS	PASS	PASS	PASS	PASS	PASS	0	2101.68	2150	1239.71	81	170236
54	ACTTTCGGTTATCTAGCTTTAT	080703_009s	NORMAL	NO	1	1	1	A	1	1	8	5	None	EAM152	no			3		yes		None	None	None	AUTO	DETECTED	161.894	248.596	-8.56389	-3.89907	-39.024	-195.12	143.406	130.506	11.1434	78	100	PASS	PASS	PASS	PASS	PASS	PASS	0	1786.71	1875	980.534	79	141150
450	AACTATACAACCTACTACCTCA	080703_009s	NORMAL	NO	1	1	1	I	3	1	1	2	None	EAM153	let-7a-(1,2,3,4) 13.37,12.84,15.55, 15.61			4		yes		None	None	None	AUTO	DETECTED	99.4571	788.693	-4.63813	-17.277	-26.016	-65.04	168.025	163.113	10.606	232	90.1639	PASS	PASS	PASS	PASS	FAIL	PASS	14	34924.6	43420.5	28609.1	122	4260801
464	AACTATACAACCTACTACCTCA	080703_009s	NORMAL	NO	1	1	1	I	3	1	3	2	None	EAM153	let-7a-(1,2,3,4) 13.37,12.84,15.55, 15.61			4		yes		None	None	None	AUTO	DETECTED	99.7569	835.542	-6.89819	-7.83545	-26.016	-65.04	173.039	168.399	14.5391	224	96.374	PASS	PASS	PASS	PASS	FAIL	PASS	11	32083.2	28410	28840.7	131	4202901
478	AACTATACAACCTACTACCTCA	080703_009s	NORMAL	NO	1	1	1	I	3	1	5	2	None	EAM153	let-7a-(1,2,3,4) 13.37,12.84,15.55, 15.61			4		yes		None	None	None	AUTO	DETECTED	100.454	881.981	-3.98809	-3.72281	-26.016	-65.04	161.13	149.295	7.72931	239	100	PASS	PASS	PASS	PASS	PASS	PASS	7	37967.7	52235	27752.8	101	3834733
492	AACTATACAACCTACTACCTCA	080703_009s	NORMAL	NO	1	1	1	I	3	1	7	2	None	EAM153	let-7a-(1,2,3,4) 13.37,12.84,15.55, 15.61			4		yes		None	None	None	AUTO	DETECTED	100.82	928.602	-5.39307	2.75658	-26.016	-65.04	173.482	168.454	12.2015	214	100	PASS	PASS	PASS	PASS	PASS	PASS	8	30841	20384	29119.3	132	4071005
2	AAAGAGACCGGTTCACTGTGA	080703_009s	NORMAL	NO	1	1	1	A	1	1	1	2	None	EAM154	mir-128a/b 17.65/14.88			4		yes		None	None	None	AUTO	DETECTED	90.688	86.7857	-13.3032	-18.0797	-39.024	-195.12	164.522	160.83	13.3557	242	72.479	PASS	PASS	PASS	PASS	FAIL	PASS	21	31929.5	29165	26620.7	119	3799616
16	AAAGAGACCGGTTCACTGTGA	080703_009s	NORMAL	NO	1	1	1	A	1	1	3	2	None	EAM154	mir-128a/b 17.65/14.88			4		yes		None	None	None	AUTO	DETECTED	91.3309	133.39	-11.0999	-11.8232	-39.024	-195.12	168.767	157.265	10.8552	235	66.8103	PASS	PASS	PASS	PASS	FAIL	PASS	23	32752.9	32727	26336.1	116	3799340
30	AAAGAGACCGGTTCACTGTGA	080703_009s	NORMAL	NO	1	1	1	A	1	1	5	2	None	EAM154	mir-128a/b 17.65/14.88			4		yes		None	None	None	AUTO	DETECTED	91.5857	180.314	-13.9448	-1.39675	-39.024	-195.12	174.483	163.572	10.606	228	65.0826	PASS	PASS	PASS	PASS	FAIL	PASS	24	31976.8	34081	26953.2	121	3869194
44	AAAGAGACCGGTTCACTGTGA	080703_009s	NORMAL	NO	1	1	1	A	1	1	7	2	None	EAM154	mir-128a/b 17.65/14.88			4		yes		None	None	None	AUTO	DETECTED	92.3169	226.246	-10.5933	-3.87922	-39.024	-195.12	174.443	163.507	13.1825	208	76.2195	PASS	PASS	PASS	PASS	FAIL	PASS	20	30129.9	28572	26475.8	123	3705978
568	TCCATCATCAAAACAAATGGAGT	080703_009s	NORMAL	NO	1	1	1	K	3	3	2	1	None	EAM155	no			5		yes		None	None	None	AUTO	DETECTED	774.613	809.396	10.1284	-10.6754	39.024	-13.008	156.612	145.327	15.9846	173	100	PASS	PASS	PASS	PASS	PASS	PASS	6	26973	13148.5	26621.3	96	2589413
582	TCCATCATCAAAACAAATGGAGT	080703_009s	NORMAL	NO	1	1	1	K	3	3	4	1	None	EAM155	no			5		yes		None	None	None	AUTO	DETECTED	774.266	855.86	0	-6.23009	39.024	-13.008	148.178	147.642	15.3504	183	92.5	PASS	PASS	PASS	FAIL	FAIL	PASS	13	25404.7	12915.5	26327.7	100	2540473
596	TCCATCATCAAAACAAATGGAGT	080703_009s	NORMAL	NO	1	1	1	K	3	3	6	1	None	EAM155	no			5		yes		None	None	None	AUTO	DETECTED	775.436	902.317	8.51109	-1.89674	39.024	-13.008	151.905	145.272	12.665	182	100	PASS	PASS	PASS	FAIL	PASS	PASS	1	25639.9	11805	26916	96	2461430
610	TCCATCATCAAAACAAATGGAGT	080703_009s	NORMAL	NO	1	1	1	K	3	3	8	1	None	EAM155	no			5		yes		None	None	None	AUTO	DETECTED	775.25	948.75	0	2.14207	39.024	-13.008	143.088	143.088	15.1172	163	80.7292	PASS	PASS	PASS	FAIL	FAIL	PASS	18	23022	4978	27973.4	96	2210109
120	ACTCACCGAGAGCGTTGAATGTT	080703_009s	NORMAL	NO	1	1	1	C	1	3	2	1	None	EAM156	no			5		yes		None	None	None	AUTO	DETECTED	770.357	110.768	8.13953	-7.84348	78.048	-104.064	157.648	148.3	15.7078	158	100	PASS	PASS	PASS	PASS	PASS	PASS	0	12632.7	7834	10694	100	1263270
134	ACTCACCGAGAGCGTTGAATGTT	080703_009s	NORMAL	NO	1	1	1	C	1	3	4	1	None	EAM156	no			5		yes		None	None	None	AUTO	DETECTED	770.953	157.115	9.73139	-4.92325	78.048	-104.064	157.176	151.816	9.43503	153	100	PASS	PASS	PASS	PASS	PASS	PASS	0	10686.5	8577	9012.36	105	1122080
148	ACTCACCGAGAGCGTTGAATGTT	080703_009s	NORMAL	NO	1	1	1	C	1	3	6	1	None	EAM156	no			5		yes		None	None	None	AUTO	DETECTED	771.204	203.909	6.84143	3.79565	78.048	-104.064	156.249	143.74	15.9846	157	100	PASS	PASS	PASS	PASS	PASS	PASS	0	12153.6	10093	9171.86	95	1154597
162	ACTCACCGAGAGCGTTGAATGTT	080703_009s	NORMAL	NO	1	1	1	C	1	3	8	1	None	EAM156	no			5		yes		None	None	None	AUTO	DETECTED	771.946	250.391	10.3229	8.47021	78.048	-104.064	145.228	135.608	14.4447	145	100	PASS	PASS	PASS	PASS	PASS	PASS	0	12446.4	11923	9542.65	85	1057945
572	TGGTGTCAGAAGTGGGATAC	080703_009s	NORMAL	NO	1	1	1	K	3	3	2	5	None	EAM157	no			6		yes		None	None	None	AUTO	DETECTED	866.817	808.151	9.58689	-14.5482	39.024	-13.008	115.12	102.908	17.1589	173	100	PASS	PASS	PASS	PASS	PASS	PASS	0	885.787	922	275.618	47	41632
586	TGGTGTCAGAAGTGGGATAC	080703_009s	NORMAL	NO	1	1	1	K	3	3	4	5	None	EAM157	no			6		yes		None	None	None	AUTO	DETECTED	866.56	854.649	0	-9.6647	39.024	-13.008	119.001	108.19	11.9267	189	100	PASS	PASS	PASS	PASS	PASS	PASS	0	882.094	932	322.974	53	46751
600	TGGTGTCAGAAGTGGGATAC	080703_009s	NORMAL	NO	1	1	1	K	3	3	6	5	None	EAM157	no			6		yes		None	None	None	AUTO	DETECTED	867.387	901.097	4.67713	-5.44329	39.024	-13.008	114.087	101.537	8.24907	164	100	PASS	PASS	PASS	PASS	PASS	PASS	0	954.372	953	260.725	43	41038
614	TGGTGTCAGAAGTGGGATAC	080703_009s	NORMAL	NO	1	1	1	K	3	3	8	5	None	EAM157	no			6		yes		None	None	None	AUTO	DETECTED	867.767	947.633	3.45446	0	39.024	-13.008	111.507	100.326	18.3301	173	100	PASS	PASS	PASS	PASS	PASS	PASS	0	877.898	962	344.168	49	43017
124	TACAGCTAAATAACCAAAGA	080703_009s	NORMAL	NO	1	1	1	C	1	3	2	5	None	EAM158	no			6		yes		None	None	None	AUTO	DETECTED	862.879	109.439	11.725	-12.8048	78.048	-104.064	117.757	108.376	13.6226	125	100	PASS	PASS	PASS	PASS	PASS	PASS	0	227.842	241	65.0636	57	12987
138	TACAGCTAAATAACCAAAGA	080703_009s	NORMAL	NO	1	1	1	C	1	3	4	5	None	EAM158	no			6		yes		None	None	None	AUTO	DETECTED	863.381	155.918	12.0934	-8.18061	78.048	-104.064	119.67	110.576	20.633	128	100	PASS	PASS	PASS	PASS	PASS	PASS	0	246.517	249.5	70.3546	58	14298
152	TACAGCTAAATAACCAAAGA	080703_009s	NORMAL	NO	1	1	1	C	1	3	6	5	None	EAM158	no			6		yes		None	None	None	AUTO	DETECTED	863.914	202.829	12.8754	2.06485	78.048	-104.064	121.705	108.855	11.2574	131	100	PASS	PASS	PASS	PASS	PASS	PASS	0	239.055	243	66.7409	55	13148
166	TACAGCTAAATAACCAAAGA	080703_009s	NORMAL	NO	1	1	1	C	1	3	8	5	None	EAM158	no			6		yes		None	None	None	AUTO	DETECTED	864.5	249	14.3347	2.69465	78.048	-104.064	104.064	91.056	7.39034	121	100	PASS	PASS	PASS	PASS	PASS	PASS	0	246.8	260.5	69.6854	40	9872
562	ATGCCCTTTTAACATTGCACTG	080703_009s	NORMAL	NO	1	1	1	K	3	3	1	2	None	EAM159	mir-130a 15.24			7		yes		None	None	None	AUTO	DETECTED	796.692	785.663	0	-16.3195	39.024	-13.008	148.258	139.573	14.5862	116	100	PASS	PASS	PASS	PASS	PASS	PASS	0	4123.39	4401	2605.04	89	366982
576	ATGCCCTTTTAACATTGCACTG	080703_009s	NORMAL	NO	1	1	1	K	3	3	3	2	None	EAM159	mir-130a 15.24			7		yes		None	None	None	AUTO	DETECTED	797.52	832.157	5.04076	-11.5051	39.024	-13.008	140.241	132.656	11.7361	129	100	PASS	PASS	PASS	PASS	PASS	PASS	0	4266.54	4452.5	2514.84	82	349856
590	ATGCCCTTTTAACATTGCACTG	080703_009s	NORMAL	NO	1	1	1	K	3	3	5	2	None	EAM159	mir-130a 15.24			7		yes		None	None	None	AUTO	DETECTED	797.944	879.031	4.39925	-1.73239	39.024	-13.008	128.872	123.818	16.6319	166	100	PASS	PASS	PASS	PASS	PASS	PASS	0	5233.96	5431	2994.81	69	361143
604	ATGCCCTTTTAACATTGCACTG	080703_009s	NORMAL	NO	1	1	1	K	3	3	7	2	None	EAM159	mir-130a 15.24			7		yes		None	None	None	AUTO	DETECTED	797.854	925.156	-2.93442	-1.70222	39.024	-13.008	144.401	131.97	16.7325	136	100	PASS	PASS	PASS	PASS	PASS	PASS	0	4910.48	5399	3024.8	81	397749
114	AACCTATCCTGAATTACTTGAA	080703_009s	NORMAL	NO	1	1	1	C	1	3	1	2	None	EAM160	mir-26b 11.65			7		yes		None	None	None	AUTO	DETECTED	793.037	86.9628	6.25788	-14.4356	78.048	-104.064	156.367	147.169	8.93056	156	100	PASS	PASS	PASS	PASS	PASS	PASS	0	11724.9	12659.5	7390.76	98	1149037
128	AACCTATCCTGAATTACTTGAA	080703_009s	NORMAL	NO	1	1	1	C	1	3	3	2	None	EAM160	mir-26b 11.65			7		yes		None	None	None	AUTO	DETECTED	793.451	133.615	5.47822	-7.55538	78.048	-104.064	159.566	156.632	13.7991	149	100	PASS	PASS	PASS	PASS	PASS	PASS	0	8105.57	7512	6704.48	115	932140
142	AACCTATCCTGAATTACTTGAA	080703_009s	NORMAL	NO	1	1	1	C	1	3	5	2	None	EAM160	mir-26b 11.65			7		yes		None	None	None	AUTO	DETECTED	794.013	180.064	6.62944	-3.31075	78.048	-104.064	157.359	144.359	14.002	151	100	PASS	PASS	PASS	PASS	PASS	PASS	0	8919.03	9276	6677.22	97	865146
156	AACCTATCCTGAATTACTTGAA	080703_009s	NORMAL	NO	1	1	1	C	1	3	7	2	None	EAM160	mir-26b 11.65			7		yes		None	None	None	AUTO	DETECTED	794.43	226.351	5.89346	-1.1806	78.048	-104.064	156.636	145.934	17.002	147	100	PASS	PASS	PASS	PASS	PASS	PASS	0	9978.27	9782	7637.96	97	967892
457	CTCAATAGACTGTGAGCTCCTT	080703_009s	NORMAL	NO	1	1	1	I	3	1	2	2	None	EAM161	no			8		yes		None	None	None	AUTO	DETECTED	99.6389	813.208	-5.35397	1.63553	-26.016	-65.04	117.477	116.242	12.2557	173	100	PASS	PASS	PASS	PASS	PASS	PASS	0	1371.71	1615	711.808	63	86418
471	CTCAATAGACTGTGAGCTCCTT	080703_009s	NORMAL	NO	1	1	1	I	3	1	4	2	None	EAM161	no			8		yes		None	None	None	AUTO	DETECTED	100.203	859.595	-4.17963	5.06061	-26.016	-65.04	123.34	114.583	9.22178	143	100	PASS	PASS	PASS	PASS	PASS	PASS	0	1302.07	1383.5	608.506	58	75520
485	CTCAATAGACTGTGAGCTCCTT	080703_009s	NORMAL	NO	1	1	1	I	3	1	6	2	None	EAM161	no			8		yes		None	None	None	AUTO	DETECTED	100.811	905.892	-2.42908	7.32732	-26.016	-65.04	119.884	119.884	14.9739	116	100	PASS	PASS	PASS	PASS	PASS	PASS	0	1206.33	1426	708.102	67	80824
499	CTCAATAGACTGTGAGCTCCTT	080703_009s	NORMAL	NO	1	1	1	I	3	1	8	2	None	EAM161	no			8		yes		None	None	None	AUTO	DETECTED	101.349	952.439	-1.59474	12.8484	-26.016	-65.04	116.344	110.605	11.8335	119	100	PASS	PASS	PASS	PASS	PASS	PASS	0	1303.85	1464	724.693	55	71712
9	ATCAAGGTCCGCTGTGAACACG	080703_009s	NORMAL	NO	1	1	1	A	1	1	2	2	None	EAM162	no			8		yes		None	None	None	AUTO	DETECTED	90.9416	111.24	-13.0843	0	-39.024	-195.12	124.482	119.836	14.4889	119	100	PASS	PASS	PASS	PASS	PASS	PASS	0	446.242	425	164.161	66	29452
23	ATCAAGGTCCGCTGTGAACACG	080703_009s	NORMAL	NO	1	1	1	A	1	1	4	2	None	EAM162	no			8		yes		None	None	None	AUTO	DETECTED	91.1533	157.553	-16.4892	2.51284	-39.024	-195.12	121.479	110.485	11.7635	122	100	PASS	PASS	PASS	PASS	PASS	PASS	0	350.086	329	101.464	58	20305
37	ATCAAGGTCCGCTGTGAACACG	080703_009s	NORMAL	NO	1	1	1	A	1	1	6	2	None	EAM162	no			8		yes		None	None	None	AUTO	DETECTED	91.4714	203.714	-18.5113	3.00608	-39.024	-195.12	123.276	111.136	15.463	126	100	PASS	PASS	PASS	PASS	PASS	PASS	0	279.071	267.5	78.3444	56	15628
51	ATCAAGGTCCGCTGTGAACACG	080703_009s	NORMAL	NO	1	1	1	A	1	1	8	2	None	EAM162	no			8		yes		None	None	None	AUTO	DETECTED	92.1111	250.319	-16.3501	9.27785	-39.024	-195.12	118.135	106.326	12.2557	96	100	PASS	PASS	PASS	PASS	PASS	PASS	0	267.157	262	71.9498	51	13625
461	TCCATAAAGTAGGAAACACTACA	080703_009s	NORMAL	NO	1	1	1	I	3	1	2	6	None	EAM163	no			9		yes		None	None	None	AUTO	DETECTED	192.452	810.967	2.02714	-15.2041	-26.016	-65.04	145.431	139.887	13.495	82	100	PASS	PASS	PASS	PASS	PASS	PASS	0	1246.87	1341	699.126	91	113465
475	TCCATAAAGTAGGAAACACTACA	080703_009s	NORMAL	NO	1	1	1	I	3	1	4	6	None	EAM163	no			9		yes		None	None	None	AUTO	DETECTED	192.781	857.74	0	-6.75012	-26.016	-65.04	140.362	140.362	15.2279	89	100	PASS	PASS	PASS	PASS	PASS	PASS	0	1259.79	1326	742.842	93	117160
489	TCCATAAAGTAGGAAACACTACA	080703_009s	NORMAL	NO	1	1	1	I	3	1	6	6	None	EAM163	no			9		yes		None	None	None	AUTO	DETECTED	193.365	904.006	1.58134	-4.8907	-26.016	-65.04	135.112	128.072	15.0406	85	100	PASS	PASS	PASS	PASS	PASS	PASS	0	1416.66	1458	665.36	73	103416
503	TCCATAAAGTAGGAAACACTACA	080703_009s	NORMAL	NO	1	1	1	I	3	1	8	6	None	EAM163	no			9		yes		None	None	None	AUTO	DETECTED	193.792	950.86	0.975362	4.61759	-26.016	-65.04	133.925	128.858	16.6023	87	100	PASS	PASS	PASS	PASS	PASS	PASS	0	1226.21	1328	631.572	77	94418
13	GAGTGCTTGCTAGGTGCCAAG	080703_009s	NORMAL	NO	1	1	1	A	1	1	2	6	None	EAM164	no			9		yes		None	None	None	AUTO	LOW_SIGNAL	184.194	110.29	0	0	-39.024	-195.12	129	129	0	-1	100	PASS	PASS	PASS	PASS	PASS	FAIL	0	70.0139	70	1.84996	72	5041
27	GAGTGCTTGCTAGGTGCCAAG	080703_009s	NORMAL	NO	1	1	1	A	1	1	4	6	None	EAM164	no			9		yes		None	None	None	AUTO	LOW_SIGNAL	184.667	156.413	0	0	-39.024	-195.12	129	129	0	-1	100	PASS	PASS	PASS	PASS	PASS	FAIL	0	70.0946	70	1.42549	74	5187
41	GAGTGCTTGCTAGGTGCCAAG	080703_009s	NORMAL	NO	1	1	1	A	1	1	6	6	None	EAM164	no			9		yes		None	None	None	AUTO	LOW_SIGNAL	185.141	202.536	0	0	-39.024	-195.12	129	129	0	-1	100	PASS	PASS	PASS	FAIL	PASS	FAIL	0	71.4416	71	1.76586	77	5501
55	GAGTGCTTGCTAGGTGCCAAG	080703_009s	NORMAL	NO	1	1	1	A	1	1	8	6	None	EAM164	no			9		yes		None	None	None	AUTO	LOW_SIGNAL	185.614	248.659	0	0	-39.024	-195.12	129	129	0	-1	100	PASS	PASS	PASS	FAIL	PASS	FAIL	0	66.2658	66	1.8654	79	5235
451	GGGAGTGAAGACACGGAGCCAGA	080703_009s	NORMAL	NO	1	1	1	I	3	1	1	3	None	EAM165	no			10		yes		None	None	None	AUTO	DETECTED	122.177	789.359	-9.08551	-5.53777	-26.016	-65.04	156.346	135.883	24.0453	125	100	PASS	PASS	PASS	PASS	PASS	PASS	0	3174.95	3387	1870.22	86	273046
465	GGGAGTGAAGACACGGAGCCAGA	080703_009s	NORMAL	NO	1	1	1	I	3	1	3	3	None	EAM165	no			10		yes		None	None	None	AUTO	DETECTED	122.652	835.761	-9.0612	-1.90467	-26.016	-65.04	135.472	132.619	16.4892	133	100	PASS	PASS	PASS	PASS	PASS	PASS	0	2749.29	2780.5	1565.2	82	225442
479	GGGAGTGAAGACACGGAGCCAGA	080703_009s	NORMAL	NO	1	1	1	I	3	1	5	3	None	EAM165	no			10		yes		None	None	None	AUTO	DETECTED	123.152	882.051	-8.72328	0	-26.016	-65.04	134.63	123.855	11.3138	116	100	PASS	PASS	PASS	PASS	PASS	PASS	0	3217.48	3179	1477.02	69	222006
493	GGGAGTGAAGACACGGAGCCAGA	080703_009s	NORMAL	NO	1	1	1	I	3	1	7	3	None	EAM165	no			10		yes		None	None	None	AUTO	DETECTED	123.649	928.983	-8.40858	10.7889	-26.016	-65.04	133.289	121.625	13.8728	119	100	PASS	PASS	PASS	PASS	PASS	PASS	0	3441.74	3519.5	1829.46	68	234038
3	GCCTATCCTGGATTACTTGAA	080703_009s	NORMAL	NO	1	1	1	A	1	1	1	3	None	EAM166	mir-26a 15.46			10		yes		None	None	None	AUTO	DETECTED	113.707	86.9685	-13.8531	-12.6225	-39.024	-195.12	158.713	142.631	27.14	177	100	PASS	PASS	PASS	PASS	PASS	PASS	0	10188.7	10105.5	7852.68	96	978114
17	GCCTATCCTGGATTACTTGAA	080703_009s	NORMAL	NO	1	1	1	A	1	1	3	3	None	EAM166	mir-26a 15.46			10		yes		None	None	None	AUTO	DETECTED	114.056	133.676	-15.4815	-5.02031	-39.024	-195.12	153.795	136.765	13.7082	154	100	PASS	PASS	PASS	PASS	PASS	PASS	0	8989.27	8678.5	6060.07	88	791056
31	GCCTATCCTGGATTACTTGAA	080703_009s	NORMAL	NO	1	1	1	A	1	1	5	3	None	EAM166	mir-26a 15.46			10		yes		None	None	None	AUTO	DETECTED	113.907	180.181	-23.5726	0	-39.024	-195.12	156.581	130.468	24.8897	152	100	PASS	PASS	PASS	PASS	PASS	PASS	0	8618.92	9470.5	5067.45	78	672276
45	GCCTATCCTGGATTACTTGAA	080703_009s	NORMAL	NO	1	1	1	A	1	1	7	3	None	EAM166	mir-26a 15.46			10		yes		None	None	None	AUTO	DETECTED	114.892	226.647	-16.9185	4.41156	-39.024	-195.12	143.813	131.206	20.3969	140	100	PASS	PASS	PASS	PASS	PASS	PASS	0	8368.76	7839	5597.52	79	661132
569	GTTGTGGTCACTTACAATT	080703_009s	NORMAL	NO	1	1	1	K	3	3	2	2	None	EAM167	no			11		yes		None	None	None	AUTO	LOW_SIGNAL	796.896	809.98	0	0	39.024	-13.008	129	129	0	-1	100	PASS	PASS	PASS	FAIL	PASS	FAIL	0	100.324	100	3.85387	74	7424
583	GTTGTGGTCACTTACAATT	080703_009s	NORMAL	NO	1	1	1	K	3	3	4	2	None	EAM167	no			11		yes		None	None	None	AUTO	LOW_SIGNAL	797.369	856.103	0	0	39.024	-13.008	129	129	0	-1	100	PASS	PASS	PASS	PASS	PASS	FAIL	0	106.164	106	3.18858	73	7750
597	GTTGTGGTCACTTACAATT	080703_009s	NORMAL	NO	1	1	1	K	3	3	6	2	None	EAM167	no			11		yes		None	None	None	AUTO	LOW_SIGNAL	797.843	902.226	0	0	39.024	-13.008	129	129	0	-1	100	PASS	PASS	PASS	PASS	PASS	FAIL	0	105.716	105	4.35267	74	7823
611	GTTGTGGTCACTTACAATT	080703_009s	NORMAL	NO	1	1	1	K	3	3	8	2	None	EAM167	no			11		yes		None	None	None	AUTO	LOW_SIGNAL	798.317	948.349	0	0	39.024	-13.008	129	129	0	-1	100	PASS	PASS	PASS	FAIL	PASS	FAIL	0	96.5556	97	4.5063	72	6952
121	CTATACAACCTCCTACCTCA	080703_009s	NORMAL	NO	1	1	1	C	1	3	2	2	None	EAM168	let-7e 14.53			11		yes		None	None	None	AUTO	DETECTED	793.368	111.037	7.47817	-1.26019	78.048	-104.064	158.245	149.882	16.6326	167	100	PASS	PASS	PASS	FAIL	PASS	PASS	0	17720.5	11717	17716.9	103	1825211
135	CTATACAACCTCCTACCTCA	080703_009s	NORMAL	NO	1	1	1	C	1	3	4	2	None	EAM168	let-7e 14.53			11		yes		None	None	None	AUTO	DETECTED	793.902	157.201	8.26418	-0.731819	78.048	-104.064	147.424	145.539	12.6547	164	100	PASS	PASS	PASS	PASS	PASS	PASS	0	17164.3	13101	15792.6	98	1682106
149	CTATACAACCTCCTACCTCA	080703_009s	NORMAL	NO	1	1	1	C	1	3	6	2	None	EAM168	let-7e 14.53			11		yes		None	None	None	AUTO	DETECTED	794.164	203.828	5.51316	5.82061	78.048	-104.064	149.037	149.037	13.6258	167	100	PASS	PASS	PASS	PASS	PASS	PASS	0	15379.6	10653.5	14953	102	1568723
163	CTATACAACCTCCTACCTCA	080703_009s	NORMAL	NO	1	1	1	C	1	3	8	2	None	EAM168	let-7e 14.53			11		yes		None	None	None	AUTO	DETECTED	794.833	249.965	8.06251	6.00639	78.048	-104.064	149.678	149.678	12.3149	158	100	PASS	PASS	PASS	PASS	PASS	PASS	0	16060.2	12077	15381.2	103	1654201
573	AACAGCACAAACTACTACCTCA	080703_009s	NORMAL	NO	1	1	1	K	3	3	2	6	None	EAM169	17/17 let-7i 16.63			12		yes		None	None	None	AUTO	DETECTED	889.746	807.814	7.8545	-15.8559	39.024	-13.008	164.283	148.314	13.0359	154	100	PASS	PASS	PASS	PASS	PASS	PASS	0	12673.3	14824	10557.1	101	1280006
587	AACAGCACAAACTACTACCTCA	080703_009s	NORMAL	NO	1	1	1	K	3	3	4	6	None	EAM169	17/17 let-7i 16.63			12		yes		None	None	None	AUTO	DETECTED	890.75	854.565	14.7571	-7.68301	39.024	-13.008	151.941	140.026	10.3423	160	100	PASS	PASS	PASS	PASS	PASS	PASS	0	13936.8	15104	10442.2	89	1240373
601	AACAGCACAAACTACTACCTCA	080703_009s	NORMAL	NO	1	1	1	K	3	3	6	6	None	EAM169	17/17 let-7i 16.63			12		yes		None	None	None	AUTO	DETECTED	890.556	900.984	6.08003	-3.83237	39.024	-13.008	163.909	149.143	13.8108	150	100	PASS	PASS	PASS	PASS	PASS	PASS	0	12407.7	9986.5	11914.9	104	1290404
615	AACAGCACAAACTACTACCTCA	080703_009s	NORMAL	NO	1	1	1	K	3	3	8	6	None	EAM169	17/17 let-7i 16.63			12		yes		None	None	None	AUTO	DETECTED	891.22	947.441	8.55555	0	39.024	-13.008	157.724	154.549	20.9799	128	100	PASS	PASS	PASS	FAIL	PASS	PASS	0	11936.9	3100.5	13180.6	106	1265316
125	TGGCATTCACCGCCGTGCCTTA	080703_009s	NORMAL	NO	1	1	1	C	1	3	2	6	None	EAM170	no			12		yes		None	None	None	AUTO	DETECTED	886.453	109.106	18.391	-14.0577	78.048	-104.064	160.15	148.368	11.1224	344	90	PASS	PASS	PASS	PASS	FAIL	PASS	14	42366.2	61031.5	26656.5	100	4236619
139	TGGCATTCACCGCCGTGCCTTA	080703_009s	NORMAL	NO	1	1	1	C	1	3	4	6	None	EAM170	no			12		yes		None	None	None	AUTO	DETECTED	886.963	155.963	18.8665	-4.51656	78.048	-104.064	156.367	147.169	8.93056	355	100	PASS	PASS	PASS	PASS	PASS	PASS	6	42489.1	62277	26182.4	98	4163933
153	TGGCATTCACCGCCGTGCCTTA	080703_009s	NORMAL	NO	1	1	1	C	1	3	6	6	None	EAM170	no			12		yes		None	None	None	AUTO	DETECTED	887.133	202.15	14.9246	-3.68192	78.048	-104.064	157.169	157.169	9.83831	351	31.5217	FAIL	PASS	PASS	PASS	FAIL	PASS	37	35995.2	44257	29045.3	115	4139447
167	TGGCATTCACCGCCGTGCCTTA	080703_009s	NORMAL	NO	1	1	1	C	1	3	8	6	None	EAM170	no			12		yes		None	None	None	AUTO	DETECTED	887.638	248.962	15.3359	5.27418	78.048	-104.064	161.357	159.739	12.8711	241	100	PASS	PASS	PASS	FAIL	PASS	PASS	0	26769	8019	28215	119	3185506
563	CTACGCGTATTCTTAAGCAATAA	080703_009s	NORMAL	NO	1	1	1	K	3	3	1	3	None	EAM171	no			13		yes		None	None	None	AUTO	DETECTED	819.847	785.856	1.63791	-10.7286	39.024	-13.008	144.275	135.665	17.9898	170	100	PASS	PASS	PASS	PASS	PASS	PASS	0	16641.2	17308	13529.5	88	1464423
577	CTACGCGTATTCTTAAGCAATAA	080703_009s	NORMAL	NO	1	1	1	K	3	3	3	3	None	EAM171	no			13		yes		None	None	None	AUTO	DETECTED	820.027	832.634	-2.177	-2.2159	39.024	-13.008	159.408	140.295	17.6839	172	100	PASS	PASS	PASS	PASS	PASS	PASS	0	14990.8	14857.5	12672.2	92	1379153
591	CTACGCGTATTCTTAAGCAATAA	080703_009s	NORMAL	NO	1	1	1	K	3	3	5	3	None	EAM171	no			13		yes		None	None	None	AUTO	DETECTED	820.654	878.819	0	-1.41322	39.024	-13.008	134.258	125.016	12.5122	190	100	PASS	PASS	PASS	PASS	PASS	PASS	0	19487.8	19420	14322.6	73	1422607
605	CTACGCGTATTCTTAAGCAATAA	080703_009s	NORMAL	NO	1	1	1	K	3	3	7	3	None	EAM171	no			13		yes		None	None	None	AUTO	DETECTED	821.559	925.648	5.43932	7.78066	39.024	-13.008	145.014	135.179	12.9921	167	100	PASS	PASS	PASS	PASS	PASS	PASS	0	17521.6	12129	16985.2	85	1489334
115	CTCGTACTGAGCAGGATTA	080703_009s	NORMAL	NO	1	1	1	C	1	3	1	3	None	EAM172	no			13		yes		None	None	None	AUTO	DETECTED	815.975	87.4322	4.64299	-5.24976	78.048	-104.064	108.168	96.912	9.21051	116	100	PASS	PASS	PASS	PASS	PASS	PASS	0	117.927	117	11.2303	41	4835
129	CTCGTACTGAGCAGGATTA	080703_009s	NORMAL	NO	1	1	1	C	1	3	3	3	None	EAM172	no			13		yes		None	None	None	AUTO	DETECTED	816.5	134	5.31864	0.535715	78.048	-104.064	104.064	91.056	7.39034	123	100	PASS	PASS	PASS	PASS	PASS	PASS	0	127.925	127.5	10.2467	40	5117
143	CTCGTACTGAGCAGGATTA	080703_009s	NORMAL	NO	1	1	1	C	1	3	5	3	None	EAM172	no			13		yes		None	None	None	AUTO	DETECTED	816.886	180.36	4.18012	3.61364	78.048	-104.064	107.025	104.724	19.7203	124	100	PASS	PASS	PASS	PASS	PASS	PASS	0	131.177	131	12.1847	51	6690
157	CTCGTACTGAGCAGGATTA	080703_009s	NORMAL	NO	1	1	1	C	1	3	7	3	None	EAM172	no			13		yes		None	None	None	AUTO	DETECTED	817.5	227.13	6.00699	12.0291	78.048	-104.064	104.064	91.056	19.3226	120	100	PASS	PASS	PASS	PASS	PASS	PASS	0	132.395	133.5	12.8978	38	5031
458	GTCTCGAAAAGGTAGCGTTC	080703_009s	NORMAL	NO	1	1	1	I	3	1	2	3	None	EAM173	no			14		yes		None	None	None	AUTO	LOW_SIGNAL	123.112	812.846	0	0	-26.016	-65.04	129	129	0	-1	100	PASS	PASS	PASS	FAIL	PASS	FAIL	0	87.7838	88	2.19133	74	6496
472	GTCTCGAAAAGGTAGCGTTC	080703_009s	NORMAL	NO	1	1	1	I	3	1	4	3	None	EAM173	no			14		yes		None	None	None	AUTO	LOW_SIGNAL	123.585	858.969	0	0	-26.016	-65.04	129	129	0	-1	100	PASS	PASS	PASS	PASS	PASS	FAIL	0	91.0132	91	2.40274	76	6917
486	GTCTCGAAAAGGTAGCGTTC	080703_009s	NORMAL	NO	1	1	1	I	3	1	6	3	None	EAM173	no			14		yes		None	None	None	AUTO	LOW_SIGNAL	124.059	905.092	0	0	-26.016	-65.04	129	129	0	-1	100	PASS	PASS	PASS	FAIL	PASS	FAIL	0	87.4366	87	1.97652	71	6208
500	GTCTCGAAAAGGTAGCGTTC	080703_009s	NORMAL	NO	1	1	1	I	3	1	8	3	None	EAM173	no			14		yes		None	None	None	AUTO	LOW_SIGNAL	124.533	951.215	0	0	-26.016	-65.04	129	129	0	-1	100	PASS	PASS	PASS	FAIL	PASS	FAIL	0	79.4868	79.5	1.70093	76	6041
10	AGAAAACATGCTCCAGGTGA	080703_009s	NORMAL	NO	1	1	1	A	1	1	2	3	None	EAM174	no			14		yes		None	None	None	AUTO	DETECTED	114.038	109.621	-12.624	-17.9442	-39.024	-195.12	147.831	124.661	17.7693	108	100	PASS	PASS	PASS	PASS	PASS	PASS	0	2209.34	2100	1147.7	73	161282
24	AGAAAACATGCTCCAGGTGA	080703_009s	NORMAL	NO	1	1	1	A	1	1	4	3	None	EAM174	no			14		yes		None	None	None	AUTO	DETECTED	114.909	156.954	-7.45872	-2.19625	-39.024	-195.12	135.808	127.096	12.5787	110	100	PASS	PASS	PASS	PASS	PASS	PASS	0	1459.78	1375	728.317	69	100725
38	AGAAAACATGCTCCAGGTGA	080703_009s	NORMAL	NO	1	1	1	A	1	1	6	3	None	EAM174	no			14		yes		None	None	None	AUTO	DETECTED	114.942	203	-13.192	-3.20536	-39.024	-195.12	117.072	117.072	9.85093	107	100	PASS	PASS	PASS	PASS	PASS	PASS	0	1287.78	1265	544.525	67	86281
52	AGAAAACATGCTCCAGGTGA	080703_009s	NORMAL	NO	1	1	1	A	1	1	8	3	None	EAM174	no			14		yes		None	None	None	AUTO	DETECTED	115.554	249.522	-11.3847	1.98109	-39.024	-195.12	136.578	132.541	12.8	87	100	PASS	PASS	PASS	PASS	PASS	PASS	0	1094.1	1073	590.643	81	88622
462	TCGCCCTCTCAACCCAGCTTTT	080703_009s	NORMAL	NO	1	1	1	I	3	1	2	7	None	EAM175	no			15		yes		None	None	None	AUTO	DETECTED	215.599	810.752	3.13569	-14.9135	-26.016	-65.04	156.068	147.604	20.1642	85	100	PASS	PASS	PASS	PASS	PASS	PASS	0	2579.31	2646	1869.96	101	260510
476	TCGCCCTCTCAACCCAGCTTTT	080703_009s	NORMAL	NO	1	1	1	I	3	1	4	7	None	EAM175	no			15		yes		None	None	None	AUTO	DETECTED	215.915	857.368	1.08632	-8.50474	-26.016	-65.04	143.42	130.525	15.8536	84	100	PASS	PASS	PASS	PASS	PASS	PASS	0	2998.7	2938	1699.93	79	236897
490	TCGCCCTCTCAACCCAGCTTTT	080703_009s	NORMAL	NO	1	1	1	I	3	1	6	7	None	EAM175	no			15		yes		None	None	None	AUTO	DETECTED	216.5	903.837	2.53487	-4.00863	-26.016	-65.04	130.08	130.08	9.52354	83	100	PASS	PASS	PASS	PASS	PASS	PASS	0	2928.01	2943	1738.51	80	234241
504	TCGCCCTCTCAACCCAGCTTTT	080703_009s	NORMAL	NO	1	1	1	I	3	1	8	7	None	EAM175	no			15		yes		None	None	None	AUTO	DETECTED	217.075	950.319	3.84786	0	-26.016	-65.04	138.625	129.663	19.2162	90	100	PASS	PASS	PASS	PASS	PASS	PASS	0	3192.04	3123	1763.59	73	233019
14	TACAGTACTGTGATAGCTGAA	080703_009s	NORMAL	NO	1	1	1	A	1	1	2	7	None	EAM176	1 mismatch mir-101-(1,2,3) 13.43,11.79			15		yes		None	None	None	AUTO	DETECTED	207.014	109.429	-3.13132	-8.12623	-39.024	-195.12	122.757	110.061	15.463	89	100	PASS	PASS	PASS	PASS	PASS	PASS	0	117.804	125.5	24.1024	56	6597
28	TACAGTACTGTGATAGCTGAA	080703_009s	NORMAL	NO	1	1	1	A	1	1	4	7	None	EAM176	1 mismatch mir-101-(1,2,3) 13.43,11.79			15		yes		None	None	None	AUTO	DETECTED	207.486	155.616	-3.16129	-7.28921	-39.024	-195.12	119.927	111.433	11.1258	87	100	PASS	PASS	PASS	PASS	PASS	PASS	0	118.429	127.5	24.4383	56	6632
42	TACAGTACTGTGATAGCTGAA	080703_009s	NORMAL	NO	1	1	1	A	1	1	6	7	None	EAM176	1 mismatch mir-101-(1,2,3) 13.43,11.79			15		yes		None	None	None	AUTO	DETECTED	207.651	202.424	-7.16159	1.62461	-39.024	-195.12	122.682	106.926	16.177	90	100	PASS	PASS	PASS	PASS	PASS	PASS	0	119.25	127.5	22.7121	52	6201
56	TACAGTACTGTGATAGCTGAA	080703_009s	NORMAL	NO	1	1	1	A	1	1	8	7	None	EAM176	1 mismatch mir-101-(1,2,3) 13.43,11.79			15		yes		None	None	None	AUTO	DETECTED	208.333	248.597	-4.45245	2.27465	-39.024	-195.12	122.708	115.951	12.2557	72	100	PASS	PASS	PASS	PASS	PASS	PASS	0	115.21	127	28.1659	62	7143
452	TTCAGCTATCACAGTACTGTA	080703_009s	NORMAL	NO	1	1	1	I	3	1	1	4	None	EAM177	1 mismatch mir-101-(1,2,3) 13.43,11.79			16		yes		None	None	None	AUTO	DETECTED	146.163	788.952	2.94931	-7.74811	-26.016	-65.04	148.302	141.783	19.5448	102	100	PASS	PASS	PASS	PASS	PASS	PASS	0	1642.68	1690	944.742	94	154412
466	TTCAGCTATCACAGTACTGTA	080703_009s	NORMAL	NO	1	1	1	I	3	1	3	4	None	EAM177	1 mismatch mir-101-(1,2,3) 13.43,11.79			16		yes		None	None	None	AUTO	DETECTED	146.52	835.216	1.42216	-5.91648	-26.016	-65.04	143.792	139.784	8.44978	101	100	PASS	PASS	PASS	PASS	PASS	PASS	0	1568.75	1627.5	855.204	88	138050
480	TTCAGCTATCACAGTACTGTA	080703_009s	NORMAL	NO	1	1	1	I	3	1	5	4	None	EAM177	1 mismatch mir-101-(1,2,3) 13.43,11.79			16		yes		None	None	None	AUTO	DETECTED	146.904	881.813	0.262994	0	-26.016	-65.04	144.129	131.135	16.7567	97	100	PASS	PASS	PASS	PASS	PASS	PASS	0	1867.67	1750	895.884	79	147546
494	TTCAGCTATCACAGTACTGTA	080703_009s	NORMAL	NO	1	1	1	I	3	1	7	4	None	EAM177	1 mismatch mir-101-(1,2,3) 13.43,11.79			16		yes		None	None	None	AUTO	DETECTED	147.304	928.332	-0.697481	5.40042	-26.016	-65.04	148.26	143.326	11.3736	93	100	PASS	PASS	PASS	PASS	PASS	PASS	0	1743.83	1687	1140.53	96	167408
4	TGCCAATATTTCTGTGCTGCTA	080703_009s	NORMAL	NO	1	1	1	A	1	1	1	4	None	EAM178	no			16		yes		None	None	None	AUTO	DETECTED	136.939	86.8772	-11.6432	-10.7301	-39.024	-195.12	161.289	143.678	20.3742	127	100	PASS	PASS	PASS	PASS	PASS	PASS	0	5794.46	5934	4065.91	97	562063
18	TGCCAATATTTCTGTGCTGCTA	080703_009s	NORMAL	NO	1	1	1	A	1	1	3	4	None	EAM178	no			16		yes		None	None	None	AUTO	DETECTED	137.778	133.444	-6.88708	-4.95164	-39.024	-195.12	162.992	137.417	15.1172	124	100	PASS	PASS	PASS	PASS	PASS	PASS	0	4338	4408	2741.02	87	377406
32	TGCCAATATTTCTGTGCTGCTA	080703_009s	NORMAL	NO	1	1	1	A	1	1	5	4	None	EAM178	no			16		yes		None	None	None	AUTO	DETECTED	137.804	179.796	-12.7011	-1.98327	-39.024	-195.12	157.492	131.482	19.3274	106	100	PASS	PASS	PASS	PASS	PASS	PASS	0	3723.16	3513	2197.43	81	301576
46	TGCCAATATTTCTGTGCTGCTA	080703_009s	NORMAL	NO	1	1	1	A	1	1	7	4	None	EAM178	no			16		yes		None	None	None	AUTO	DETECTED	138.802	226.34	-5.88512	3.49237	-39.024	-195.12	150.442	137.679	12.4243	107	100	PASS	PASS	PASS	PASS	PASS	PASS	0	3736.23	3977	2529.85	87	325052
570	ACTATGCAACCTACTACCTCT	080703_009s	NORMAL	NO	1	1	1	K	3	3	2	3	None	EAM179	let-7d		AGAGGTAGTAGGTTGCATAGT	17				None	None	None	AUTO	DETECTED	820.624	809.26	8.67068	-6.27534	39.024	-13.008	160.679	152.054	13.4104	210	80.6075	PASS	PASS	PASS	PASS	FAIL	PASS	18	28746.1	19602	27291.3	107	3075829
584	ACTATGCAACCTACTACCTCT	080703_009s	NORMAL	NO	1	1	1	K	3	3	4	3	None	EAM179	let-7d		AGAGGTAGTAGGTTGCATAGT	17				None	None	None	AUTO	DETECTED	821.125	855.75	9.02795	-1.50611	39.024	-13.008	162.558	151.794	9.83831	210	99.0566	PASS	PASS	PASS	PASS	FAIL	PASS	10	27911.2	24015	26676.4	106	2958593
598	ACTATGCAACCTACTACCTCT	080703_009s	NORMAL	NO	1	1	1	K	3	3	6	3	None	EAM179	let-7d		AGAGGTAGTAGGTTGCATAGT	17				None	None	None	AUTO	DETECTED	821.642	902.125	9.58927	1.77129	39.024	-13.008	160.403	148.07	14.3554	202	78.4314	PASS	PASS	PASS	FAIL	FAIL	PASS	19	27204.2	16028	27383.8	102	2774833
612	ACTATGCAACCTACTACCTCT	080703_009s	NORMAL	NO	1	1	1	K	3	3	8	3	None	EAM179	let-7d		AGAGGTAGTAGGTTGCATAGT	17				None	None	None	AUTO	DETECTED	822.288	948.518	11.8322	5.27974	39.024	-13.008	148.157	136.317	8.67687	215	51.4706	PASS	PASS	PASS	PASS	FAIL	PASS	29	35254.9	37158	28021.9	85	2996665
122	AACTATACAATCTACTACCTCA	080703_009s	NORMAL	NO	1	1	1	C	1	3	2	3	None	EAM180	let-7f-1		TGAGGTAGTAGATTGTATAGTT	17				None	None	None	AUTO	DETECTED	816.88	110.353	13.3391	-7.08398	78.048	-104.064	164.107	157.094	13.7461	188	100	PASS	PASS	PASS	PASS	PASS	PASS	0	23161.2	15871	22010.3	114	2640375
136	AACTATACAATCTACTACCTCA	080703_009s	NORMAL	NO	1	1	1	C	1	3	4	3	None	EAM180	let-7f-1		TGAGGTAGTAGATTGTATAGTT	17				None	None	None	AUTO	DETECTED	817.183	156.936	11.1176	-1.09028	78.048	-104.064	157.023	144.669	15.1419	200	100	PASS	PASS	PASS	PASS	PASS	PASS	0	26994.2	21278	21738.6	97	2618437
150	AACTATACAATCTACTACCTCA	080703_009s	NORMAL	NO	1	1	1	C	1	3	6	3	None	EAM180	let-7f-1		TGAGGTAGTAGATTGTATAGTT	17				None	None	None	AUTO	DETECTED	817.715	203.515	11.8885	4.8391	78.048	-104.064	164.246	159.403	12.8711	195	100	PASS	PASS	PASS	FAIL	PASS	PASS	0	20960	16738	21025.6	117	2452325
164	AACTATACAATCTACTACCTCA	080703_009s	NORMAL	NO	1	1	1	C	1	3	8	3	None	EAM180	let-7f-1		TGAGGTAGTAGATTGTATAGTT	17				None	None	None	AUTO	DETECTED	818.115	249.953	10.9318	8.93129	78.048	-104.064	157.176	151.816	9.43501	180	100	PASS	PASS	PASS	PASS	PASS	PASS	4	24065.2	13178	23786.1	105	2526845
574	AACTATACAATCTACTACCTCA	080703_009s	NORMAL	NO	1	1	1	K	3	3	2	7	None	EAM181	let-7f-2		TGAGGTAGTAGATTGTATAGTT	18				None	None	None	AUTO	DETECTED	912.957	808.027	9.80522	-9.99736	39.024	-13.008	173.398	155.213	13.746	149	100	PASS	PASS	PASS	FAIL	PASS	PASS	0	15619.4	4937.5	18089.6	110	1718135
588	AACTATACAATCTACTACCTCA	080703_009s	NORMAL	NO	1	1	1	K	3	3	4	7	None	EAM181	let-7f-2		TGAGGTAGTAGATTGTATAGTT	18				None	None	None	AUTO	DETECTED	913.774	854.332	14.2736	-7.63378	39.024	-13.008	154.322	151.683	16.6425	161	100	PASS	PASS	PASS	FAIL	PASS	PASS	0	15958.9	4477	18619.5	106	1691643
602	AACTATACAATCTACTACCTCA	080703_009s	NORMAL	NO	1	1	1	K	3	3	6	7	None	EAM181	let-7f-2		TGAGGTAGTAGATTGTATAGTT	18				None	None	None	AUTO	DETECTED	913.696	900.608	7.09628	-5.64416	39.024	-13.008	148.238	132.93	13.3227	184	100	PASS	PASS	PASS	PASS	PASS	PASS	0	22038.3	17258	21208.6	82	1807143
616	AACTATACAATCTACTACCTCA	080703_009s	NORMAL	NO	1	1	1	K	3	3	8	7	None	EAM181	let-7f-2		TGAGGTAGTAGATTGTATAGTT	18				None	None	None	AUTO	DETECTED	914.962	947.175	17.3969	0	39.024	-13.008	156.62	148.639	12.6547	134	100	PASS	PASS	PASS	FAIL	PASS	PASS	0	16262.9	2257.5	20987.4	102	1658812
126	AACTGTACACACTACTACCTCA	080703_009s	NORMAL	NO	1	1	1	C	1	3	2	7	None	EAM182	let-7h		TGAGGTAGTAGTGTGTACAGTT	18				None	None	None	AUTO	DETECTED	909.444	109.407	17.4827	-7.06095	78.048	-104.064	143.399	130.602	13.7082	155	100	PASS	PASS	PASS	PASS	PASS	PASS	0	11142.3	12150	7014.14	79	880241
140	AACTGTACACACTACTACCTCA	080703_009s	NORMAL	NO	1	1	1	C	1	3	4	7	None	EAM182	let-7h		TGAGGTAGTAGTGTGTACAGTT	18				None	None	None	AUTO	DETECTED	909.896	155.5	17.1992	-7.45693	78.048	-104.064	143.088	130.08	9.04639	156	100	PASS	PASS	PASS	PASS	PASS	PASS	0	9516.92	9635	6051.37	80	761354
154	AACTGTACACACTACTACCTCA	080703_009s	NORMAL	NO	1	1	1	C	1	3	6	7	None	EAM182	let-7h		TGAGGTAGTAGTGTGTACAGTT	18				None	None	None	AUTO	DETECTED	910.363	202.461	17.1079	3.44056	78.048	-104.064	145.264	140.016	11.8844	160	100	PASS	PASS	PASS	PASS	PASS	PASS	0	8244.88	8087	6212.54	88	725549
168	AACTGTACACACTACTACCTCA	080703_009s	NORMAL	NO	1	1	1	C	1	3	8	7	None	EAM182	let-7h		TGAGGTAGTAGTGTGTACAGTT	18				None	None	None	AUTO	DETECTED	910.729	248.729	15.7154	5.33134	78.048	-104.064	137.971	128.773	11.6355	140	100	PASS	PASS	PASS	PASS	PASS	PASS	0	9683.88	10261	6932.75	77	745659
564	AGCACAAACTACTACCTCA	080703_009s	NORMAL	NO	1	1	1	K	3	3	1	4	None	EAM183	let-7i		TGAGGTAGTAGTTTGTGCT	19				None	None	None	AUTO	DETECTED	843.019	785.66	3.07892	-10.199	39.024	-13.008	153.94	135.493	12.4243	156	100	PASS	PASS	PASS	PASS	PASS	PASS	0	11477.5	12182	7886.74	85	975584
578	AGCACAAACTACTACCTCA	080703_009s	NORMAL	NO	1	1	1	K	3	3	3	4	None	EAM183	let-7i		TGAGGTAGTAGTTTGTGCT	19				None	None	None	AUTO	DETECTED	844.122	832	11.2716	-7.38131	39.024	-13.008	130.08	117.072	10.077	202	100	PASS	PASS	PASS	PASS	PASS	PASS	0	13791.2	15135	7111.4	65	896428
592	AGCACAAACTACTACCTCA	080703_009s	NORMAL	NO	1	1	1	K	3	3	5	4	None	EAM183	let-7i		TGAGGTAGTAGTTTGTGCT	19				None	None	None	AUTO	DETECTED	844.651	878.247	11.9965	-5.76245	39.024	-13.008	144.437	130.956	16.7567	159	100	PASS	PASS	PASS	PASS	PASS	PASS	0	10987.9	12380	9244.59	82	901010
606	AGCACAAACTACTACCTCA	080703_009s	NORMAL	NO	1	1	1	K	3	3	7	4	None	EAM183	let-7i		TGAGGTAGTAGTTTGTGCT	19				None	None	None	AUTO	DETECTED	844.088	925.272	-1.49659	5.96174	39.024	-13.008	173.078	122.417	22.3717	150	100	PASS	PASS	PASS	PASS	PASS	PASS	0	12992	15568	8069.8	68	883458
116	CACAAGTTCGGATCTACGGGTT	080703_009s	NORMAL	NO	1	1	1	C	1	3	1	4	None	EAM184	mir-100-1		AACCCGTAGATCCGAACTTGTG	19				None	None	None	AUTO	DETECTED	839.613	87.2253	12.1434	-4.86063	78.048	-104.064	173.548	163.768	16.1523	137	100	PASS	PASS	PASS	PASS	PASS	PASS	0	11892	11162	9826.39	125	1486503
130	CACAAGTTCGGATCTACGGGTT	080703_009s	NORMAL	NO	1	1	1	C	1	3	3	4	None	EAM184	mir-100-1		AACCCGTAGATCCGAACTTGTG	19				None	None	None	AUTO	DETECTED	840.378	133.141	15.9377	-7.55538	78.048	-104.064	161.988	160.103	12.0095	152	100	PASS	PASS	PASS	PASS	PASS	PASS	0	10829.3	10276.5	8965.04	120	1299513
144	CACAAGTTCGGATCTACGGGTT	080703_009s	NORMAL	NO	1	1	1	C	1	3	5	4	None	EAM184	mir-100-1		AACCCGTAGATCCGAACTTGTG	19				None	None	None	AUTO	DETECTED	840.545	179.873	11.9497	0.365016	78.048	-104.064	167.506	164.197	9.50178	148	100	PASS	PASS	PASS	PASS	PASS	PASS	0	10012.1	10613	8863.65	126	1261528
158	CACAAGTTCGGATCTACGGGTT	080703_009s	NORMAL	NO	1	1	1	C	1	3	7	4	None	EAM184	mir-100-1		AACCCGTAGATCCGAACTTGTG	19				None	None	None	AUTO	DETECTED	841.09	226.238	12.8834	3.50686	78.048	-104.064	160.898	151.363	15.6765	142	100	PASS	PASS	PASS	PASS	PASS	PASS	0	11865.2	11250	9553.49	104	1233980
459	TCATAGCCCTGTACAATGCTGCT	080703_009s	NORMAL	NO	1	1	1	I	3	1	2	4	None	EAM185	mir-103-1		AGCAGCATTGTACAGGGCTATGA	20				None	None	None	AUTO	DETECTED	145.895	812.021	-3.62337	-7.64966	-26.016	-65.04	173.192	147.52	19.9633	107	100	PASS	PASS	PASS	PASS	PASS	PASS	0	5550.96	6123	3788.51	99	549545
473	TCATAGCCCTGTACAATGCTGCT	080703_009s	NORMAL	NO	1	1	1	I	3	1	4	4	None	EAM185	mir-103-1		AGCAGCATTGTACAGGGCTATGA	20				None	None	None	AUTO	DETECTED	146.406	858.416	-3.12854	-4.11264	-26.016	-65.04	152.073	139.646	14.7709	110	100	PASS	PASS	PASS	PASS	PASS	PASS	0	5250.06	5594	3203.21	88	462005
487	TCATAGCCCTGTACAATGCTGCT	080703_009s	NORMAL	NO	1	1	1	I	3	1	6	4	None	EAM185	mir-103-1		AGCAGCATTGTACAGGGCTATGA	20				None	None	None	AUTO	DETECTED	147.148	905.367	0.351718	6.65406	-26.016	-65.04	146.7	135.322	13.495	118	100	PASS	PASS	PASS	PASS	PASS	PASS	0	7355.22	7821	4813.17	85	625194
501	TCATAGCCCTGTACAATGCTGCT	080703_009s	NORMAL	NO	1	1	1	I	3	1	8	4	None	EAM185	mir-103-1		AGCAGCATTGTACAGGGCTATGA	20				None	None	None	AUTO	DETECTED	147.492	951.5	-1.33542	6.78903	-26.016	-65.04	157.06	155.403	18.6623	105	100	PASS	PASS	PASS	PASS	PASS	PASS	0	7174.56	6377	6855.58	108	774853
11	GCTACCTGCACTGTAAGCACTTTT	080703_009s	NORMAL	NO	1	1	1	A	1	1	2	4	None	EAM186	mir-106		AAAAGTGCTTACAGTGCAGGTAGC	20				None	None	None	AUTO	DETECTED	137.315	109.913	-9.82428	-11.0638	-39.024	-195.12	130.859	118.051	11.2893	90	100	PASS	PASS	PASS	PASS	PASS	PASS	0	1819.48	2005	842.538	65	118266
25	GCTACCTGCACTGTAAGCACTTTT	080703_009s	NORMAL	NO	1	1	1	A	1	1	4	4	None	EAM186	mir-106		AAAAGTGCTTACAGTGCAGGTAGC	20				None	None	None	AUTO	DETECTED	138.082	156.907	-6.00441	0.259819	-39.024	-195.12	140.271	125.041	17.7693	91	100	PASS	PASS	PASS	PASS	PASS	PASS	0	1342.7	1517	655.515	69	92646
39	GCTACCTGCACTGTAAGCACTTTT	080703_009s	NORMAL	NO	1	1	1	A	1	1	6	4	None	EAM186	mir-106		AAAAGTGCTTACAGTGCAGGTAGC	20				None	None	None	AUTO	DETECTED	138.204	203.154	-10.5863	1.88205	-39.024	-195.12	127.165	123.365	12.6998	94	100	PASS	PASS	PASS	PASS	PASS	PASS	0	1184.93	1201	584.53	69	81760
53	GCTACCTGCACTGTAAGCACTTTT	080703_009s	NORMAL	NO	1	1	1	A	1	1	8	4	None	EAM186	mir-106		AAAAGTGCTTACAGTGCAGGTAGC	20				None	None	None	AUTO	DETECTED	139.247	249.898	-3.17479	9.94992	-39.024	-195.12	130.189	117.524	15.4302	82	100	PASS	PASS	PASS	PASS	PASS	PASS	0	1141.18	1252	575.703	66	75318
449	TGATAGCCCTGTACAATGCTGCT	080703_009s	NORMAL	NO	1	1	1	I	3	1	1	1	None	EAM187	mir-107		AGCAGCATTGTACAGGGCTATCA	21				None	None	None	AUTO	DETECTED	76.25	789.052	-6.53258	-15.6891	-26.016	-65.04	153.537	146.991	18.2987	135	100	PASS	PASS	PASS	PASS	PASS	PASS	0	10072.5	10565	6732.14	101	1017328
463	TGATAGCCCTGTACAATGCTGCT	080703_009s	NORMAL	NO	1	1	1	I	3	1	3	1	None	EAM187	mir-107		AGCAGCATTGTACAGGGCTATCA	21				None	None	None	AUTO	DETECTED	76.431	835.802	-10.3374	-7.53295	-26.016	-65.04	156.518	144.671	14.9848	138	100	PASS	PASS	PASS	PASS	PASS	PASS	0	8739.44	8602	5410.35	97	847726
477	TGATAGCCCTGTACAATGCTGCT	080703_009s	NORMAL	NO	1	1	1	I	3	1	5	1	None	EAM187	mir-107		AGCAGCATTGTACAGGGCTATCA	21				None	None	None	AUTO	DETECTED	77.0405	882.212	-8.56866	-3.80062	-26.016	-65.04	151.565	140.388	15.3504	129	100	PASS	PASS	PASS	PASS	PASS	PASS	0	9032.75	8775	6045.17	93	840046
491	TGATAGCCCTGTACAATGCTGCT	080703_009s	NORMAL	NO	1	1	1	I	3	1	7	1	None	EAM187	mir-107		AGCAGCATTGTACAGGGCTATCA	21				None	None	None	AUTO	DETECTED	77.2699	928.73	-11.7448	1.34177	-26.016	-65.04	147.169	147.169	13.3088	132	100	PASS	PASS	PASS	PASS	PASS	PASS	0	9348.19	9299	6509.28	98	916123
1	AATGCCCCTAAAAATCCTTAT	080703_009s	NORMAL	NO	1	1	1	A	1	1	1	1	None	EAM188	mir-108-1		ATAAGGATTTTTAGGGGCATT	21				None	None	None	AUTO	LOW_SIGNAL	68.6491	88.4124	0	0	-39.024	-195.12	129	129	0	-1	100	PASS	PASS	PASS	PASS	PASS	FAIL	0	93.8108	91	10.0624	74	6942
15	AATGCCCCTAAAAATCCTTAT	080703_009s	NORMAL	NO	1	1	1	A	1	1	3	1	None	EAM188	mir-108-1		ATAAGGATTTTTAGGGGCATT	21				None	None	None	AUTO	LOW_SIGNAL	69.1227	134.535	0	0	-39.024	-195.12	129	129	0	-1	100	PASS	PASS	PASS	FAIL	PASS	FAIL	0	96.8182	96	9.23342	77	7455
29	AATGCCCCTAAAAATCCTTAT	080703_009s	NORMAL	NO	1	1	1	A	1	1	5	1	None	EAM188	mir-108-1		ATAAGGATTTTTAGGGGCATT	21				None	None	None	AUTO	LOW_SIGNAL	69.5962	180.658	0	0	-39.024	-195.12	129	129	0	-1	100	PASS	PASS	PASS	FAIL	PASS	FAIL	0	96.5513	95	8.23778	78	7531
43	AATGCCCCTAAAAATCCTTAT	080703_009s	NORMAL	NO	1	1	1	A	1	1	7	1	None	EAM188	mir-108-1		ATAAGGATTTTTAGGGGCATT	21				None	None	None	AUTO	DETECTED	69	227	-13.9154	2.84272	-39.024	-195.12	91.056	91.056	7.10559	91	100	PASS	PASS	PASS	PASS	PASS	PASS	0	96	98	6.89605	37	3552
453	CACAAATTCGGATCTACAGGGTA	080703_009s	NORMAL	NO	1	1	1	I	3	1	1	5	None	EAM189	mir-10a		TACCCTGTAGATCCGAATTTGTG	22				None	None	None	AUTO	DETECTED	168.819	788.269	-2.33599	-13.5479	-26.016	-65.04	145.389	128.519	17.7693	98	100	PASS	PASS	PASS	PASS	PASS	PASS	0	785.365	799.5	275.147	74	58117
467	CACAAATTCGGATCTACAGGGTA	080703_009s	NORMAL	NO	1	1	1	I	3	1	3	5	None	EAM189	mir-10a		TACCCTGTAGATCCGAATTTGTG	22				None	None	None	AUTO	DETECTED	169.122	835	-4.54732	-5.64178	-26.016	-65.04	130.08	117.072	10.077	90	100	PASS	PASS	PASS	PASS	PASS	PASS	0	751.677	748	266.804	65	48859
481	CACAAATTCGGATCTACAGGGTA	080703_009s	NORMAL	NO	1	1	1	I	3	1	5	5	None	EAM189	mir-10a		TACCCTGTAGATCCGAATTTGTG	22				None	None	None	AUTO	DETECTED	169.826	881.36	-1.55772	-2.55412	-26.016	-65.04	131.289	121.389	16.7867	100	100	PASS	PASS	PASS	PASS	PASS	PASS	0	810.191	848	336.237	68	55093
495	CACAAATTCGGATCTACAGGGTA	080703_009s	NORMAL	NO	1	1	1	I	3	1	7	5	None	EAM189	mir-10a		TACCCTGTAGATCCGAATTTGTG	22				None	None	None	AUTO	DETECTED	169.883	928	-6.97084	4.16424	-26.016	-65.04	143.088	117.072	10.4	87	100	PASS	PASS	PASS	PASS	PASS	PASS	0	860.015	890	296.98	65	55901
5	ACAAATTCGGTTCTACAGGGTA	080703_009s	NORMAL	NO	1	1	1	A	1	1	1	5	None	EAM190	mir-10b		TACCCTGTAGAACCGAATTTGT	22				None	None	None	AUTO	DETECTED	160.343	86.3989	-7.18699	-13.872	-39.024	-195.12	135.608	129.494	16.6022	93	100	PASS	PASS	PASS	PASS	PASS	PASS	0	419.761	400	146.15	71	29803
19	ACAAATTCGGTTCTACAGGGTA	080703_009s	NORMAL	NO	1	1	1	A	1	1	3	5	None	EAM190	mir-10b		TACCCTGTAGAACCGAATTTGT	22				None	None	None	AUTO	DETECTED	160.645	133.054	-9.41996	-6.94782	-39.024	-195.12	132.488	121.525	11.5656	98	100	PASS	PASS	PASS	PASS	PASS	PASS	0	317.493	313	117.098	67	21272
33	ACAAATTCGGTTCTACAGGGTA	080703_009s	NORMAL	NO	1	1	1	A	1	1	5	5	None	EAM190	mir-10b		TACCCTGTAGAACCGAATTTGT	22				None	None	None	AUTO	DETECTED	161.018	179.315	-10.7155	-5.15826	-39.024	-195.12	126.381	123.118	8.8351	89	100	PASS	PASS	PASS	PASS	PASS	PASS	0	269.149	255	88.7366	67	18033
47	ACAAATTCGGTTCTACAGGGTA	080703_009s	NORMAL	NO	1	1	1	A	1	1	7	5	None	EAM190	mir-10b		TACCCTGTAGAACCGAATTTGT	22				None	None	None	AUTO	DETECTED	161.5	226	-10.6121	2.15417	-39.024	-195.12	130.08	117.072	18.7172	95	100	PASS	PASS	PASS	PASS	PASS	PASS	0	291.097	283	101.154	62	18048
571	ACAAACACCATTGTCACACTCCA	080703_009s	NORMAL	NO	1	1	1	K	3	3	2	4	None	EAM191	mir-122a		TGGAGTGTGACAATGGTGTTTGT	23				None	None	None	AUTO	DETECTED	842.525	809.154	-6.42858	-4.57471	39.024	-13.008	150.62	97.3001	28.8327	146	100	PASS	PASS	PASS	PASS	PASS	PASS	0	504.386	470	102.372	44	22193
585	ACAAACACCATTGTCACACTCCA	080703_009s	NORMAL	NO	1	1	1	K	3	3	4	4	None	EAM191	mir-122a		TGGAGTGTGACAATGGTGTTTGT	23				None	None	None	AUTO	TOO_LARGE	843.492	855.629	0	0	39.024	-13.008	129	129	0	-1	100	PASS	PASS	PASS	PASS	PASS	PASS	0	403.851	460.5	176.263	74	29885
599	ACAAACACCATTGTCACACTCCA	080703_009s	NORMAL	NO	1	1	1	K	3	3	6	4	None	EAM191	mir-122a		TGGAGTGTGACAATGGTGTTTGT	23				None	None	None	AUTO	DETECTED	843.241	902.018	-9.42889	3.45446	39.024	-13.008	157.024	93.094	42.6971	134	100	PASS	PASS	PASS	PASS	PASS	PASS	0	482.366	466	125.038	41	19777
613	ACAAACACCATTGTCACACTCCA	080703_009s	NORMAL	NO	1	1	1	K	3	3	8	4	None	EAM191	mir-122a		TGGAGTGTGACAATGGTGTTTGT	23				None	None	None	AUTO	TOO_LARGE	844.44	947.875	0	0	39.024	-13.008	129	129	0	-1	100	PASS	PASS	PASS	PASS	PASS	PASS	0	399.653	445	223.464	75	29974
123	CGCGTACCAAAAGTAATAATG	080703_009s	NORMAL	NO	1	1	1	C	1	3	2	4	None	EAM192	mir-123/mir126as		CATTATTACTTTTGGTACGCG	23				None	None	None	AUTO	DETECTED	839.936	110.262	13.2652	-5.1793	78.048	-104.064	150.642	135.278	14.4447	143	100	PASS	PASS	PASS	PASS	PASS	PASS	0	7847.52	8041	5449.19	85	667039
137	CGCGTACCAAAAGTAATAATG	080703_009s	NORMAL	NO	1	1	1	C	1	3	4	4	None	EAM192	mir-123/mir126as		CATTATTACTTTTGGTACGCG	23				None	None	None	AUTO	DETECTED	840.461	156.598	13.9361	-2.41339	78.048	-104.064	145.065	140.09	11.8844	150	100	PASS	PASS	PASS	PASS	PASS	PASS	0	6994.57	7244	4636.33	88	615522
151	CGCGTACCAAAAGTAATAATG	080703_009s	NORMAL	NO	1	1	1	C	1	3	6	4	None	EAM192	mir-123/mir126as		CATTATTACTTTTGGTACGCG	23				None	None	None	AUTO	DETECTED	841.09	203.424	15.967	6.72809	78.048	-104.064	156.637	132.841	14.9227	149	100	PASS	PASS	PASS	PASS	PASS	PASS	0	6793.26	6893	4325.19	80	543461
165	CGCGTACCAAAAGTAATAATG	080703_009s	NORMAL	NO	1	1	1	C	1	3	8	4	None	EAM192	mir-123/mir126as		CATTATTACTTTTGGTACGCG	23				None	None	None	AUTO	DETECTED	841.457	249.543	14.5816	6.67232	78.048	-104.064	137.3	132.637	14.0107	128	100	PASS	PASS	PASS	PASS	PASS	PASS	0	6631.94	6911.5	5170.01	82	543819
561	CACAGGTTAAAGGGTCTCAGGGA	080703_009s	NORMAL	NO	1	1	1	K	3	3	1	1	None	EAM193	mir-125a		TCCCTGAGACCCTTTAACCTGTG	24				None	None	None	AUTO	DETECTED	773.474	785.561	-1.60933	-20.7339	39.024	-13.008	159.249	136.005	11.3383	139	100	PASS	PASS	PASS	PASS	PASS	PASS	0	17167	16597.5	11827.7	88	1510699
575	CACAGGTTAAAGGGTCTCAGGGA	080703_009s	NORMAL	NO	1	1	1	K	3	3	3	1	None	EAM193	mir-125a		TCCCTGAGACCCTTTAACCTGTG	24				None	None	None	AUTO	DETECTED	774.359	832.384	3.7506	-11.6226	39.024	-13.008	159.662	148.317	13.4103	146	100	PASS	PASS	PASS	PASS	PASS	PASS	0	15110.3	15411	12244.9	100	1511032
589	CACAGGTTAAAGGGTCTCAGGGA	080703_009s	NORMAL	NO	1	1	1	K	3	3	5	1	None	EAM193	mir-125a		TCCCTGAGACCCTTTAACCTGTG	24				None	None	None	AUTO	DETECTED	774.259	878.574	-3.71328	-10.754	39.024	-13.008	143.83	131.012	13.7082	179	100	PASS	PASS	PASS	PASS	PASS	PASS	0	17992.1	19012	13115.3	81	1457358
603	CACAGGTTAAAGGGTCTCAGGGA	080703_009s	NORMAL	NO	1	1	1	K	3	3	7	1	None	EAM193	mir-125a		TCCCTGAGACCCTTTAACCTGTG	24				None	None	None	AUTO	DETECTED	775.19	925.473	2.23734	0	39.024	-13.008	149.335	137.825	8.67687	145	100	PASS	PASS	PASS	PASS	PASS	PASS	0	18126.7	22506	13636.8	87	1577023
113	AAAAGAGACCGGTTCACTGTGA	080703_009s	NORMAL	NO	1	1	1	C	1	3	1	1	None	EAM194	mir-128a		TCACAGTGAACCGGTCTCTTTT	24				None	None	None	AUTO	DETECTED	770.089	87	7.73303	-17.0317	78.048	-104.064	169.104	169.104	14.1775	244	90.3285	PASS	PASS	PASS	PASS	FAIL	PASS	14	30210.2	25267	26042.6	137	4138792
127	AAAAGAGACCGGTTCACTGTGA	080703_009s	NORMAL	NO	1	1	1	C	1	3	3	1	None	EAM194	mir-128a		TCACAGTGAACCGGTCTCTTTT	24				None	None	None	AUTO	DETECTED	770.542	133.654	7.46388	-10.127	78.048	-104.064	169.59	169.59	12.391	228	100	PASS	PASS	PASS	PASS	PASS	PASS	0	29071.2	28577	24940.9	133	3866474
141	AAAAGAGACCGGTTCACTGTGA	080703_009s	NORMAL	NO	1	1	1	C	1	3	5	1	None	EAM194	mir-128a		TCACAGTGAACCGGTCTCTTTT	24				None	None	None	AUTO	DETECTED	771.034	180.055	7.70842	-6.51174	78.048	-104.064	169.598	169.598	14.1775	223	100	PASS	PASS	PASS	PASS	PASS	PASS	1	27604.8	24902	26076.1	137	3781864
155	AAAAGAGACCGGTTCACTGTGA	080703_009s	NORMAL	NO	1	1	1	C	1	3	7	1	None	EAM194	mir-128a		TCACAGTGAACCGGTCTCTTTT	24				None	None	None	AUTO	DETECTED	771.5	226.688	7.60679	0	78.048	-104.064	168.274	166.559	12.209	244	100	PASS	PASS	PASS	PASS	PASS	PASS	6	30106.9	29985	25969.5	126	3793473
565	GAAAGAGACCGGTTCACTGTGA	080703_009s	NORMAL	NO	1	1	1	K	3	3	1	5	None	EAM195	mir-128b		TCACAGTGAACCGGTCTCTTTC	25				None	None	None	AUTO	DETECTED	866.656	784.922	10.5698	-16.7261	39.024	-13.008	162.686	149.869	13.3428	227	100	PASS	PASS	PASS	PASS	PASS	PASS	8	33575.4	44668	27189.6	106	3558997
579	GAAAGAGACCGGTTCACTGTGA	080703_009s	NORMAL	NO	1	1	1	K	3	3	3	5	None	EAM195	mir-128b		TCACAGTGAACCGGTCTCTTTC	25				None	None	None	AUTO	DETECTED	866.68	831.605	4.72477	-9.43604	39.024	-13.008	174.147	155.209	13.3557	234	88.0435	PASS	PASS	PASS	PASS	FAIL	PASS	15	31888.1	31422	27823.7	115	3667130
593	GAAAGAGACCGGTTCACTGTGA	080703_009s	NORMAL	NO	1	1	1	K	3	3	5	5	None	EAM195	mir-128b		TCACAGTGAACCGGTCTCTTTC	25				None	None	None	AUTO	DETECTED	867.561	877.744	10.0204	-9.22882	39.024	-13.008	164.481	155.817	15.0863	207	100	PASS	PASS	PASS	PASS	PASS	PASS	0	28107.8	24678	26675	115	3232401
607	GAAAGAGACCGGTTCACTGTGA	080703_009s	NORMAL	NO	1	1	1	K	3	3	7	5	None	EAM195	mir-128b		TCACAGTGAACCGGTCTCTTTC	25				None	None	None	AUTO	DETECTED	868.022	924.514	9.85286	0	39.024	-13.008	180.333	157.084	16.4631	200	100	PASS	PASS	PASS	PASS	PASS	PASS	0	29819.3	22915	26776.5	113	3369580
736	GCAAGCCCAGACCGAAAAAAG	080703_009s	NORMAL	NO	1	1	1	N	4	2	2	1	None	EAM196	mir-129a		CTTTTTTCGGTCTGGGCTTGC	1				None	None	None	AUTO	LOW_SIGNAL	430.463	1157.69	0	0	26.016	-39.024	129	129	0	-1	100	PASS	PASS	PASS	FAIL	PASS	FAIL	0	64.6081	64	1.25859	74	4781
750	GCAAGCCCAGACCGAAAAAAG	080703_009s	NORMAL	NO	1	1	1	N	4	2	4	1	None	EAM196	mir-129a		CTTTTTTCGGTCTGGGCTTGC	1				None	None	None	AUTO	LOW_SIGNAL	430.937	1203.81	0	0	26.016	-39.024	129	129	0	-1	100	PASS	PASS	PASS	FAIL	PASS	FAIL	0	65.5974	66	1.38848	77	5051
764	GCAAGCCCAGACCGAAAAAAG	080703_009s	NORMAL	NO	1	1	1	N	4	2	6	1	None	EAM196	mir-129a		CTTTTTTCGGTCTGGGCTTGC	1				None	None	None	AUTO	LOW_SIGNAL	431.41	1249.94	0	0	26.016	-39.024	129	129	0	-1	100	PASS	PASS	PASS	PASS	PASS	FAIL	0	64.5541	65	1.50015	74	4777
778	GCAAGCCCAGACCGAAAAAAG	080703_009s	NORMAL	NO	1	1	1	N	4	2	8	1	None	EAM196	mir-129a		CTTTTTTCGGTCTGGGCTTGC	1				None	None	None	AUTO	LOW_SIGNAL	431.884	1296.06	0	0	26.016	-39.024	129	129	0	-1	100	PASS	PASS	PASS	FAIL	PASS	FAIL	0	65.6986	66	1.47841	73	4796
288	GCAAGCCCAGACCGCAAAAAG	080703_009s	NORMAL	NO	1	1	1	F	2	2	2	1	None	EAM197	mir-129b		CTTTTTGCGGTCTGGGCTTGC	3				None	None	None	AUTO	DETECTED	425.92	459.205	-5.71998	-21.3397	65.04	-104.064	135.577	127.814	12.5787	78	100	PASS	PASS	PASS	PASS	PASS	PASS	0	904.194	882	453.994	72	65102
302	GCAAGCCCAGACCGCAAAAAG	080703_009s	NORMAL	NO	1	1	1	F	2	2	4	1	None	EAM197	mir-129b		CTTTTTGCGGTCTGGGCTTGC	3				None	None	None	AUTO	DETECTED	426.778	505.613	-0.720108	-17.622	65.04	-104.064	145.434	133.792	10.4846	70	100	PASS	PASS	PASS	PASS	PASS	PASS	0	832.494	847	500.651	83	69097
316	GCAAGCCCAGACCGCAAAAAG	080703_009s	NORMAL	NO	1	1	1	F	2	2	6	1	None	EAM197	mir-129b		CTTTTTGCGGTCTGGGCTTGC	3				None	None	None	AUTO	DETECTED	427.378	552.656	0.917404	-5.66639	65.04	-104.064	133.677	129.709	15.3067	73	100	PASS	PASS	PASS	PASS	PASS	PASS	0	954.818	942	529.718	77	73521
330	GCAAGCCCAGACCGCAAAAAG	080703_009s	NORMAL	NO	1	1	1	F	2	2	8	1	None	EAM197	mir-129b		CTTTTTGCGGTCTGGGCTTGC	3				None	None	None	AUTO	DETECTED	427.854	598.804	0.958292	-5.33849	65.04	-104.064	127.584	122.568	11.5904	77	100	PASS	PASS	PASS	PASS	PASS	PASS	0	1050.59	1110	642.221	68	71440
740	GCCCTTTCATCATTGCACTG	080703_009s	NORMAL	NO	1	1	1	N	4	2	2	5	None	EAM198	mir-130b		CAGTGCAATGATGAAAGGGC	5				None	None	None	AUTO	DETECTED	523.381	1155.5	8.7334	-16.1758	26.016	-39.024	104.064	104.064	10.1644	73	100	PASS	PASS	PASS	PASS	PASS	PASS	0	192.558	205.5	68.2945	52	10013
754	GCCCTTTCATCATTGCACTG	080703_009s	NORMAL	NO	1	1	1	N	4	2	4	5	None	EAM198	mir-130b		CAGTGCAATGATGAAAGGGC	5				None	None	None	AUTO	DETECTED	523.941	1201.69	9.85842	-15.3501	26.016	-39.024	107.085	102.436	13.7533	76	100	PASS	PASS	PASS	PASS	PASS	PASS	0	202.125	201.5	69.0062	48	9702
768	GCCCTTTCATCATTGCACTG	080703_009s	NORMAL	NO	1	1	1	N	4	2	6	5	None	EAM198	mir-130b		CAGTGCAATGATGAAAGGGC	5				None	None	None	AUTO	DETECTED	524.291	1248.4	8.25544	-7.72668	26.016	-39.024	110.993	110.993	14.443	73	100	PASS	PASS	PASS	PASS	PASS	PASS	0	203.564	214	78.1288	55	11196
782	GCCCTTTCATCATTGCACTG	080703_009s	NORMAL	NO	1	1	1	N	4	2	8	5	None	EAM198	mir-130b		CAGTGCAATGATGAAAGGGC	5				None	None	None	AUTO	DETECTED	524.68	1295.12	7.1598	0	26.016	-39.024	110.241	100.564	10.0236	74	100	PASS	PASS	PASS	PASS	PASS	PASS	0	237.739	240.5	77.821	46	10936
292	ACGACCATGGCTGTAGACTGTTA	080703_009s	NORMAL	NO	1	1	1	F	2	2	2	5	None	EAM199	mir-132		TAACAGTCTACAGCCATGGTCGT	7				None	None	None	AUTO	DETECTED	518.904	458.193	3.86731	-22.1789	65.04	-104.064	144.859	144.393	12.3149	81	100	PASS	PASS	PASS	PASS	PASS	PASS	0	3132.34	3122	2054.7	97	303837
306	ACGACCATGGCTGTAGACTGTTA	080703_009s	NORMAL	NO	1	1	1	F	2	2	4	5	None	EAM199	mir-132		TAACAGTCTACAGCCATGGTCGT	7				None	None	None	AUTO	DETECTED	519.176	504.907	1.25126	-14.4859	65.04	-104.064	146.046	139.971	15.1172	87	100	PASS	PASS	PASS	PASS	PASS	PASS	0	2900.18	2893	1796.07	93	269717
320	ACGACCATGGCTGTAGACTGTTA	080703_009s	NORMAL	NO	1	1	1	F	2	2	6	5	None	EAM199	mir-132		TAACAGTCTACAGCCATGGTCGT	7				None	None	None	AUTO	DETECTED	519.815	551.018	3.40206	-14.6411	65.04	-104.064	148.153	137.525	15.1172	77	100	PASS	PASS	PASS	PASS	PASS	PASS	0	2476.44	2583	1639.6	91	225356
334	ACGACCATGGCTGTAGACTGTTA	080703_009s	NORMAL	NO	1	1	1	F	2	2	8	5	None	EAM199	mir-132		TAACAGTCTACAGCCATGGTCGT	7				None	None	None	AUTO	DETECTED	520.173	597.809	1.89753	-5.95777	65.04	-104.064	152.245	140.07	13.0242	84	100	PASS	PASS	PASS	PASS	PASS	PASS	0	3056.15	3282	2018.41	93	284222
730	ACAGCTGGTTGAAGGGGACCAA	080703_009s	NORMAL	NO	1	1	1	N	4	2	1	2	None	EAM200	mir-133a-1		TTGGTCCCCTTCAACCAGCTGT	9				None	None	None	AUTO	DETECTED	453.789	1132.89	6.52385	-19.4802	26.016	-39.024	127.979	116.359	15.9953	78	100	PASS	PASS	PASS	PASS	PASS	PASS	0	252.969	250.5	93.2803	64	16190
744	ACAGCTGGTTGAAGGGGACCAA	080703_009s	NORMAL	NO	1	1	1	N	4	2	3	2	None	EAM200	mir-133a-1		TTGGTCCCCTTCAACCAGCTGT	9				None	None	None	AUTO	DETECTED	454.095	1179.42	4.33335	-14.2608	26.016	-39.024	117.75	105.47	13.2738	79	100	PASS	PASS	PASS	PASS	PASS	PASS	0	277.173	269	75.4323	52	14413
758	ACAGCTGGTTGAAGGGGACCAA	080703_009s	NORMAL	NO	1	1	1	N	4	2	5	2	None	EAM200	mir-133a-1		TTGGTCCCCTTCAACCAGCTGT	9				None	None	None	AUTO	DETECTED	454.934	1226.3	9.09504	-4.3667	26.016	-39.024	121.54	119.034	15.9953	74	100	PASS	PASS	PASS	PASS	PASS	PASS	0	270.455	271	106.569	66	17850
772	ACAGCTGGTTGAAGGGGACCAA	080703_009s	NORMAL	NO	1	1	1	N	4	2	7	2	None	EAM200	mir-133a-1		TTGGTCCCCTTCAACCAGCTGT	9				None	None	None	AUTO	DETECTED	455	1272.5	3.79109	-3.39967	26.016	-39.024	117.072	104.064	7.46493	74	100	PASS	PASS	PASS	PASS	PASS	PASS	0	393.375	383	100.323	48	18882
282	TAGCTGGTTGAAGGGGACCAA	080703_009s	NORMAL	NO	1	1	1	F	2	2	1	2	None	EAM201	mir-133b		TTGGTCCCCTTCAACCAGCTA	11				None	None	None	AUTO	DETECTED	449.445	435.973	3.38419	-20.4782	65.04	-104.064	139.739	127.937	8.86734	76	100	PASS	PASS	PASS	PASS	PASS	PASS	0	366.767	346	138.852	73	26774
296	TAGCTGGTTGAAGGGGACCAA	080703_009s	NORMAL	NO	1	1	1	F	2	2	3	2	None	EAM201	mir-133b		TTGGTCCCCTTCAACCAGCTA	11				None	None	None	AUTO	DETECTED	449.809	482.582	1.96224	-14.1441	65.04	-104.064	139.695	138.268	14.04	75	100	PASS	PASS	PASS	PASS	PASS	PASS	0	327.667	318	144.643	87	28507
310	TAGCTGGTTGAAGGGGACCAA	080703_009s	NORMAL	NO	1	1	1	F	2	2	5	2	None	EAM201	mir-133b		TTGGTCCCCTTCAACCAGCTA	11				None	None	None	AUTO	DETECTED	449.919	529.081	-2.77524	-9.25423	65.04	-104.064	128.773	128.773	9.85093	78	100	PASS	PASS	PASS	PASS	PASS	PASS	0	390.278	371.5	145.452	72	28100
324	TAGCTGGTTGAAGGGGACCAA	080703_009s	NORMAL	NO	1	1	1	F	2	2	7	2	None	EAM201	mir-133b		TTGGTCCCCTTCAACCAGCTA	11				None	None	None	AUTO	DETECTED	450.758	575.242	1.98923	-8.77151	65.04	-104.064	130.08	130.08	12.85	78	100	PASS	PASS	PASS	PASS	PASS	PASS	0	386.709	386	159.554	79	30550
848	TCCCTCTGGTCAACCAGTCACA	080703_009s	NORMAL	NO	1	1	1	P	4	4	2	1	None	EAM202	mir-134		TGTGACTGGTTGACCAGAGGGA	1				None	None	None	AUTO	DETECTED	1128.98	1153.85	-4.2349	3.39173	117.072	0	143.841	136.37	29.8755	76	100	PASS	PASS	PASS	PASS	PASS	PASS	0	402.261	441	236.356	88	35399
862	TCCCTCTGGTCAACCAGTCACA	080703_009s	NORMAL	NO	1	1	1	P	4	4	4	1	None	EAM202	mir-134		TGTGACTGGTTGACCAGAGGGA	1				None	None	None	AUTO	DETECTED	1129.86	1200.2	0	6.41667	117.072	0	125.11	122.51	22.3077	78	100	PASS	PASS	PASS	PASS	PASS	PASS	0	442.088	447.5	195.424	68	30062
876	TCCCTCTGGTCAACCAGTCACA	080703_009s	NORMAL	NO	1	1	1	P	4	4	6	1	None	EAM202	mir-134		TGTGACTGGTTGACCAGAGGGA	1				None	None	None	AUTO	DETECTED	1129.76	1246.94	-6.4516	14.4133	117.072	0	124.482	119.836	14.4889	83	100	PASS	PASS	PASS	PASS	PASS	PASS	0	422.53	429.5	177.108	66	27887
890	TCCCTCTGGTCAACCAGTCACA	080703_009s	NORMAL	NO	1	1	1	P	4	4	8	1	None	EAM202	mir-134		TGTGACTGGTTGACCAGAGGGA	1				None	None	None	AUTO	DETECTED	1130.4	1293.09	-4.23014	14.7309	117.072	0	119.318	115.142	14.8255	76	100	PASS	PASS	PASS	PASS	PASS	PASS	0	410.393	427	185.657	61	25034
400	TTCACATAGGAATAAAAAGCCATA	080703_009s	NORMAL	NO	1	1	1	H	2	4	2	1	None	EAM203	mir-135a		TATGGCTTTTTATTCCTATGTGAA	3				None	None	None	AUTO	DETECTED	1124.44	459.849	3.09162	-11.6158	143.088	-13.008	146.551	140.238	12.4243	95	100	PASS	PASS	PASS	PASS	PASS	PASS	0	4622.72	4427	3088.28	90	416045
414	TTCACATAGGAATAAAAAGCCATA	080703_009s	NORMAL	NO	1	1	1	H	2	4	4	1	None	EAM203	mir-135a		TATGGCTTTTTATTCCTATGTGAA	3				None	None	None	AUTO	DETECTED	1124.95	505.883	3.55052	-12.7797	143.088	-13.008	151.768	146.36	11.3382	90	100	PASS	PASS	PASS	PASS	PASS	PASS	0	4137.67	3959	3150.58	99	409629
428	TTCACATAGGAATAAAAAGCCATA	080703_009s	NORMAL	NO	1	1	1	H	2	4	6	1	None	EAM203	mir-135a		TATGGCTTTTTATTCCTATGTGAA	3				None	None	None	AUTO	DETECTED	1124.78	552.339	-4.8907	-8.43964	143.088	-13.008	148.432	139.582	15.7078	85	100	PASS	PASS	PASS	PASS	PASS	PASS	0	4314.51	4608	3006.78	89	383991
442	TTCACATAGGAATAAAAAGCCATA	080703_009s	NORMAL	NO	1	1	1	H	2	4	8	1	None	EAM203	mir-135a		TATGGCTTTTTATTCCTATGTGAA	3				None	None	None	AUTO	DETECTED	1125.49	598.71	-1.76573	-5.22416	143.088	-13.008	145.127	132.903	16.957	84	100	PASS	PASS	PASS	PASS	PASS	PASS	0	4322.39	4368.5	3411.85	84	363081
852	ATCACATAGGAATAAAAAGCCATA	080703_009s	NORMAL	NO	1	1	1	P	4	4	2	5	None	EAM204	mir-135b		TATGGCTTTTTATTCCTATGTGAT	5				None	None	None	AUTO	DETECTED	1221.84	1152.49	3.74901	-1.95152	117.072	0	146.151	135.677	10.0849	89	100	PASS	PASS	PASS	PASS	PASS	PASS	0	3100.7	2992	1918.32	86	266660
866	ATCACATAGGAATAAAAAGCCATA	080703_009s	NORMAL	NO	1	1	1	P	4	4	4	5	None	EAM204	mir-135b		TATGGCTTTTTATTCCTATGTGAT	5				None	None	None	AUTO	DETECTED	1221.93	1198.76	0	0	117.072	0	146.693	133.724	12.665	86	100	PASS	PASS	PASS	PASS	PASS	PASS	0	2944.25	2965	1919.68	83	244373
880	ATCACATAGGAATAAAAAGCCATA	080703_009s	NORMAL	NO	1	1	1	P	4	4	6	5	None	EAM204	mir-135b		TATGGCTTTTTATTCCTATGTGAT	5				None	None	None	AUTO	DETECTED	1222.56	1245.83	0	12.3173	117.072	0	145.434	145.434	18.4063	84	100	PASS	PASS	PASS	PASS	PASS	PASS	0	2294.21	2168.5	1871.84	100	229421
894	ATCACATAGGAATAAAAAGCCATA	080703_009s	NORMAL	NO	1	1	1	P	4	4	8	5	None	EAM204	mir-135b		TATGGCTTTTTATTCCTATGTGAT	5				None	None	None	AUTO	DETECTED	1222.64	1291.84	-4.30636	10.8056	117.072	0	137.31	134.974	14.04	89	100	PASS	PASS	PASS	PASS	PASS	PASS	0	2566.82	2748.5	1793.62	84	215613
404	GATTCACAACACCAGCT	080703_009s	NORMAL	NO	1	1	1	H	2	4	2	5	None	EAM205	mir-138-2		AGCTGGTGTTGTGAATC	7				None	None	None	AUTO	DETECTED	1217.4	458.345	12.2919	-18.8634	143.088	-13.008	156.548	145.484	14.9847	176	100	PASS	PASS	PASS	PASS	PASS	PASS	0	29365.9	30666	23853.3	97	2848492
418	GATTCACAACACCAGCT	080703_009s	NORMAL	NO	1	1	1	H	2	4	4	5	None	EAM205	mir-138-2		AGCTGGTGTTGTGAATC	7				None	None	None	AUTO	DETECTED	1217.91	504.847	12.8794	-13.9254	143.088	-13.008	150.177	150.177	11.7	189	100	PASS	PASS	PASS	PASS	PASS	PASS	2	27350.1	28672	24555.7	103	2817061
432	GATTCACAACACCAGCT	080703_009s	NORMAL	NO	1	1	1	H	2	4	6	5	None	EAM205	mir-138-2		AGCTGGTGTTGTGAATC	7				None	None	None	AUTO	DETECTED	1218.35	551.603	12.3077	-5.69179	143.088	-13.008	156.548	145.484	14.9848	167	100	PASS	PASS	PASS	PASS	PASS	PASS	0	25903.1	20017	22874.2	97	2512599
446	GATTCACAACACCAGCT	080703_009s	NORMAL	NO	1	1	1	H	2	4	8	5	None	EAM205	mir-138-2		AGCTGGTGTTGTGAATC	7				None	None	None	AUTO	DETECTED	1218.83	597.962	12.3919	-2.63431	143.088	-13.008	156.62	148.639	12.6547	157	100	PASS	PASS	PASS	PASS	PASS	PASS	1	25739.6	15844	25177	102	2625439
842	AGACACGTGCACTGTAGA	080703_009s	NORMAL	NO	1	1	1	P	4	4	1	2	None	EAM206	mir-139		TCTACAGTGCACGTGTCT	9				None	None	None	AUTO	DETECTED	1151.94	1129.7	-2.48346	-7.6187	117.072	0	154.099	147.34	16.6425	84	100	PASS	PASS	PASS	PASS	PASS	PASS	0	2481.96	2361	1751.09	101	250678
856	AGACACGTGCACTGTAGA	080703_009s	NORMAL	NO	1	1	1	P	4	4	3	2	None	EAM206	mir-139		TCTACAGTGCACGTGTCT	9				None	None	None	AUTO	DETECTED	1152.4	1176.31	-2.71529	0	117.072	0	152.05	141.903	18.5546	84	100	PASS	PASS	PASS	PASS	PASS	PASS	0	2508.82	2655.5	1679.61	92	230811
870	AGACACGTGCACTGTAGA	080703_009s	NORMAL	NO	1	1	1	P	4	4	5	2	None	EAM206	mir-139		TCTACAGTGCACGTGTCT	9				None	None	None	AUTO	DETECTED	1152.99	1222.76	0	2.88996	117.072	0	147.271	136.13	23.0956	84	100	PASS	PASS	PASS	PASS	PASS	PASS	0	2463.14	2791	1787.37	88	216756
884	AGACACGTGCACTGTAGA	080703_009s	NORMAL	NO	1	1	1	P	4	4	7	2	None	EAM206	mir-139		TCTACAGTGCACGTGTCT	9				None	None	None	AUTO	DETECTED	1153.13	1269.48	-5.50204	10.696	117.072	0	144.277	139.713	12.2225	82	100	PASS	PASS	PASS	PASS	PASS	PASS	0	2332.72	2658	1710.7	90	209945
394	CTACCATAGGGTAAAACCACT	080703_009s	NORMAL	NO	1	1	1	H	2	4	1	2	None	EAM207	mir-140		AGTGGTTTTACCCTATGGTAG	11				None	None	None	AUTO	DETECTED	1147.44	436.03	5.32737	-18.3902	143.088	-13.008	145.033	135.713	15.5892	94	100	PASS	PASS	PASS	PASS	PASS	PASS	0	1254.58	1303.5	632.353	84	105385
408	CTACCATAGGGTAAAACCACT	080703_009s	NORMAL	NO	1	1	1	H	2	4	3	2	None	EAM207	mir-140		AGTGGTTTTACCCTATGGTAG	11				None	None	None	AUTO	DETECTED	1147.85	482.443	4.48897	-14.613	143.088	-13.008	146.551	140.238	12.4243	88	100	PASS	PASS	PASS	PASS	PASS	PASS	0	1333.81	1425	710.614	90	120043
422	CTACCATAGGGTAAAACCACT	080703_009s	NORMAL	NO	1	1	1	H	2	4	5	2	None	EAM207	mir-140		AGTGGTTTTACCCTATGGTAG	11				None	None	None	AUTO	DETECTED	1148.36	529.335	4.92087	-4.6152	143.088	-13.008	139.973	139.973	10.4846	97	100	PASS	PASS	PASS	PASS	PASS	PASS	0	1255.22	1190	751.274	91	114225
436	CTACCATAGGGTAAAACCACT	080703_009s	NORMAL	NO	1	1	1	H	2	4	7	2	None	EAM207	mir-140		AGTGGTTTTACCCTATGGTAG	11				None	None	None	AUTO	DETECTED	1148.91	575.422	5.98476	-5.08125	143.088	-13.008	130.533	117.835	13.7624	88	100	PASS	PASS	PASS	PASS	PASS	PASS	0	1644.37	1600	753.863	63	103595
737	CCATCTTTACCAGACAGTGTT	080703_009s	NORMAL	NO	1	1	1	N	4	2	2	2	None	EAM208	mir-141		AACACTGTCTGGTAAAGATGG	1				None	None	None	AUTO	LOW_SIGNAL	453.525	1157.45	0	0	26.016	-39.024	129	129	0	-1	100	PASS	PASS	PASS	PASS	PASS	FAIL	0	65.2027	65	1.2161	74	4825
751	CCATCTTTACCAGACAGTGTT	080703_009s	NORMAL	NO	1	1	1	N	4	2	4	2	None	EAM208	mir-141		AACACTGTCTGGTAAAGATGG	1				None	None	None	AUTO	LOW_SIGNAL	453.998	1203.58	0	0	26.016	-39.024	129	129	0	-1	100	PASS	PASS	PASS	FAIL	PASS	FAIL	0	66.5395	66	1.39944	76	5057
765	CCATCTTTACCAGACAGTGTT	080703_009s	NORMAL	NO	1	1	1	N	4	2	6	2	None	EAM208	mir-141		AACACTGTCTGGTAAAGATGG	1				None	None	None	AUTO	LOW_SIGNAL	454.472	1249.7	0	0	26.016	-39.024	129	129	0	-1	100	PASS	PASS	PASS	FAIL	PASS	FAIL	0	66.5135	67	1.08846	74	4922
779	CCATCTTTACCAGACAGTGTT	080703_009s	NORMAL	NO	1	1	1	N	4	2	8	2	None	EAM208	mir-141		AACACTGTCTGGTAAAGATGG	1				None	None	None	AUTO	LOW_SIGNAL	454.945	1295.82	0	0	26.016	-39.024	129	129	0	-1	100	PASS	PASS	PASS	PASS	PASS	FAIL	0	67.4805	67	1.18777	77	5196
741	GTAGTGCTTTCTACTTTATG	080703_009s	NORMAL	NO	1	1	1	N	4	2	2	6	None	EAM209	mir-142		CATAAAGTAGAAAGCACTAC	#REF!				None	None	None	AUTO	LOW_SIGNAL	545.771	1156.51	0	0	26.016	-39.024	129	129	0	-1	100	PASS	PASS	PASS	PASS	PASS	FAIL	0	65.7179	66	1.21567	78	5126
755	GTAGTGCTTTCTACTTTATG	080703_009s	NORMAL	NO	1	1	1	N	4	2	4	6	None	EAM209	mir-142		CATAAAGTAGAAAGCACTAC	#REF!				None	None	None	AUTO	LOW_SIGNAL	546.244	1202.63	0	0	26.016	-39.024	129	129	0	-1	100	PASS	PASS	PASS	PASS	PASS	FAIL	0	66.1053	66	1.271	76	5024
769	GTAGTGCTTTCTACTTTATG	080703_009s	NORMAL	NO	1	1	1	N	4	2	6	6	None	EAM209	mir-142		CATAAAGTAGAAAGCACTAC	#REF!				None	None	None	AUTO	LOW_SIGNAL	546.718	1248.75	0	0	26.016	-39.024	129	129	0	-1	100	PASS	PASS	PASS	PASS	PASS	FAIL	0	65.7436	66	1.48093	78	5128
783	GTAGTGCTTTCTACTTTATG	080703_009s	NORMAL	NO	1	1	1	N	4	2	8	6	None	EAM209	mir-142		CATAAAGTAGAAAGCACTAC	#REF!				None	None	None	AUTO	LOW_SIGNAL	547.191	1294.88	0	0	26.016	-39.024	129	129	0	-1	100	PASS	PASS	PASS	PASS	PASS	FAIL	0	65.1487	65	1.87033	74	4821
289	tgAGCTACAGTGCTTCATCTCA	080703_009s	NORMAL	NO	1	1	1	F	2	2	2	2	None	EAM210	mir-143		TGAGATGAAGCACTGTAGCTca	3				None	None	None	AUTO	DETECTED	449.265	459.373	-2.04163	-16.0746	65.04	-104.064	145.4	139.333	9.86595	73	100	PASS	PASS	PASS	PASS	PASS	PASS	0	1665.85	1706	1172.36	88	146595
303	tgAGCTACAGTGCTTCATCTCA	080703_009s	NORMAL	NO	1	1	1	F	2	2	4	2	None	EAM210	mir-143		TGAGATGAAGCACTGTAGCTca	3				None	None	None	AUTO	DETECTED	449.747	505.675	-1.92214	-13.7372	65.04	-104.064	140.682	133.281	10.4846	75	100	PASS	PASS	PASS	PASS	PASS	PASS	0	1629.59	1704	1056.58	82	133626
317	tgAGCTACAGTGCTTCATCTCA	080703_009s	NORMAL	NO	1	1	1	F	2	2	6	2	None	EAM210	mir-143		TGAGATGAAGCACTGTAGCTca	3				None	None	None	AUTO	DETECTED	450.38	552.38	0	-6.16499	65.04	-104.064	130.08	130.08	16.4892	75	100	PASS	PASS	PASS	PASS	PASS	PASS	0	1734.43	1824	1136.7	81	140489
331	tgAGCTACAGTGCTTCATCTCA	080703_009s	NORMAL	NO	1	1	1	F	2	2	8	2	None	EAM210	mir-143		TGAGATGAAGCACTGTAGCTca	3				None	None	None	AUTO	DETECTED	451.117	598.543	3.57394	-5.65686	65.04	-104.064	138.243	137.424	22.9672	74	100	PASS	PASS	PASS	PASS	PASS	PASS	0	1652.98	1962	1240.29	86	142156
293	CTAGTACATCATCTATACTGTA	080703_009s	NORMAL	NO	1	1	1	F	2	2	2	6	None	EAM211	mir-144		TACAGTATAGATGATGTACTAG	#REF!				None	None	None	AUTO	DETECTED	542.287	458.038	8.06172	-21.1213	65.04	-104.064	125.067	122.343	10.1955	78	100	PASS	PASS	PASS	PASS	PASS	PASS	0	255.612	288	103.19	67	17126
307	CTAGTACATCATCTATACTGTA	080703_009s	NORMAL	NO	1	1	1	F	2	2	4	6	None	EAM211	mir-144		TACAGTATAGATGATGTACTAG	#REF!				None	None	None	AUTO	DETECTED	542.867	504.867	9.4408	-11.9306	65.04	-104.064	119.575	110.376	7.69704	76	100	PASS	PASS	PASS	PASS	PASS	PASS	0	272.196	297.5	97.2602	56	15243
321	CTAGTACATCATCTATACTGTA	080703_009s	NORMAL	NO	1	1	1	F	2	2	6	6	None	EAM211	mir-144		TACAGTATAGATGATGTACTAG	#REF!				None	None	None	AUTO	DETECTED	543.084	551.357	6.10862	-7.15742	65.04	-104.064	127.236	115.664	14.4889	74	100	PASS	PASS	PASS	PASS	PASS	PASS	0	279.738	280	115.355	61	17064
335	CTAGTACATCATCTATACTGTA	080703_009s	NORMAL	NO	1	1	1	F	2	2	8	6	None	EAM211	mir-144		TACAGTATAGATGATGTACTAG	#REF!				None	None	None	AUTO	DETECTED	543.733	597.76	8.38327	-3.51321	65.04	-104.064	123.202	118.389	16.5489	71	100	PASS	PASS	PASS	PASS	PASS	PASS	0	286.906	290	140.487	64	18362
731	AAGGGATTCCTGGGAAAACTGGAC	080703_009s	NORMAL	NO	1	1	1	N	4	2	1	3	None	EAM212	mir-145		GTCCAGTTTTCCCAGGAATCCCTT	#REF!				None	None	None	AUTO	DETECTED	476.511	1133.16	2.09919	-12.9095	26.016	-39.024	138.591	128.947	11.2893	73	100	PASS	PASS	PASS	PASS	PASS	PASS	0	1477	1617.5	895.974	76	112252
745	AAGGGATTCCTGGGAAAACTGGAC	080703_009s	NORMAL	NO	1	1	1	N	4	2	3	3	None	EAM212	mir-145		GTCCAGTTTTCCCAGGAATCCCTT	#REF!				None	None	None	AUTO	DETECTED	476.77	1179.77	-0.693908	-6.61833	26.016	-39.024	131.188	130.557	20.4158	76	100	PASS	PASS	PASS	PASS	PASS	PASS	0	1455.92	1673	1003.66	79	115018
759	AAGGGATTCCTGGGAAAACTGGAC	080703_009s	NORMAL	NO	1	1	1	N	4	2	5	3	None	EAM212	mir-145		GTCCAGTTTTCCCAGGAATCCCTT	#REF!				None	None	None	AUTO	DETECTED	477.5	1226.11	2.64662	-3.79506	26.016	-39.024	134.878	122.068	12.9261	74	100	PASS	PASS	PASS	PASS	PASS	PASS	0	1721.42	2033.5	1271.89	72	123942
773	AAGGGATTCCTGGGAAAACTGGAC	080703_009s	NORMAL	NO	1	1	1	N	4	2	7	3	None	EAM212	mir-145		GTCCAGTTTTCCCAGGAATCCCTT	#REF!				None	None	None	AUTO	DETECTED	477.767	1272.89	0	4.82401	26.016	-39.024	130.956	118.922	15.1969	76	100	PASS	PASS	PASS	PASS	PASS	PASS	0	2282	2537.5	1456.2	66	150612
283	AAACCCATGGAATTCAGTTCTCA	080703_009s	NORMAL	NO	1	1	1	F	2	2	1	3	None	EAM213	mir-146		TGAGAACTGAATTCCATGGGTTT	#REF!				None	None	None	AUTO	DETECTED	472.113	436.038	-1.73001	-16.549	65.04	-104.064	162.992	145.567	18.5927	93	100	PASS	PASS	PASS	PASS	PASS	PASS	0	6656.32	6648.5	4893.23	98	652319
297	AAACCCATGGAATTCAGTTCTCA	080703_009s	NORMAL	NO	1	1	1	F	2	2	3	3	None	EAM213	mir-146		TGAGAACTGAATTCCATGGGTTT	#REF!				None	None	None	AUTO	DETECTED	472.694	482.718	0	-9.30504	65.04	-104.064	160.292	156.053	15.1261	88	100	PASS	PASS	PASS	PASS	PASS	PASS	0	5142.35	5332	4579.41	116	596513
311	AAACCCATGGAATTCAGTTCTCA	080703_009s	NORMAL	NO	1	1	1	F	2	2	5	3	None	EAM213	mir-146		TGAGAACTGAATTCCATGGGTTT	#REF!				None	None	None	AUTO	DETECTED	473.035	528.86	-2.06029	-9.05971	65.04	-104.064	147.196	146.024	12.3149	92	100	PASS	PASS	PASS	PASS	PASS	PASS	0	5874.06	6090	4638.73	99	581532
325	AAACCCATGGAATTCAGTTCTCA	080703_009s	NORMAL	NO	1	1	1	F	2	2	7	3	None	EAM213	mir-146		TGAGAACTGAATTCCATGGGTTT	#REF!				None	None	None	AUTO	DETECTED	473.527	576.031	-1.82726	4.57709	65.04	-104.064	152.116	144.925	21.4394	85	100	PASS	PASS	PASS	PASS	PASS	PASS	0	5517.62	4937	5019.05	99	546244
849	ACAAAGTTCTGTAGTGCACTGA	080703_009s	NORMAL	NO	1	1	1	P	4	4	2	2	None	EAM214	mir-148a		TCAGTGCACTACAGAACTTTGT	1				None	None	None	AUTO	DETECTED	1152.26	1153.95	0	7.77272	117.072	0	132.252	126.81	13.8727	84	100	PASS	PASS	PASS	PASS	PASS	PASS	0	813.042	868	370.716	72	58539
863	ACAAAGTTCTGTAGTGCACTGA	080703_009s	NORMAL	NO	1	1	1	P	4	4	4	2	None	EAM214	mir-148a		TCAGTGCACTACAGAACTTTGT	1				None	None	None	AUTO	DETECTED	1152.87	1200.53	0	13.6971	117.072	0	121.427	108.476	11.7635	88	100	PASS	PASS	PASS	PASS	PASS	PASS	0	816.776	833.5	354.175	58	47373
877	ACAAAGTTCTGTAGTGCACTGA	080703_009s	NORMAL	NO	1	1	1	P	4	4	6	2	None	EAM214	mir-148a		TCAGTGCACTACAGAACTTTGT	1				None	None	None	AUTO	DETECTED	1153.31	1247	0	18.2528	117.072	0	133.149	123.033	14.1085	87	100	PASS	PASS	PASS	PASS	PASS	PASS	0	771.269	829	350.078	67	51675
891	ACAAAGTTCTGTAGTGCACTGA	080703_009s	NORMAL	NO	1	1	1	P	4	4	8	2	None	EAM214	mir-148a		TCAGTGCACTACAGAACTTTGT	1				None	None	None	AUTO	DETECTED	1153.65	1293.27	-1.84831	20.1678	117.072	0	122.46	116.294	14.9739	84	100	PASS	PASS	PASS	PASS	PASS	PASS	0	706.145	746	337.989	62	43781
401	ACAAAGTTCTGTGATGCACTGA	080703_009s	NORMAL	NO	1	1	1	H	2	4	2	2	None	EAM215	mir-148b		TCAGTGCATCACAGAACTTTGT	3				None	None	None	AUTO	DETECTED	1147.95	459.971	8.85884	-6.94623	143.088	-13.008	133.926	128.872	8.58828	93	100	PASS	PASS	PASS	PASS	PASS	PASS	0	1986.72	2201.5	1144.8	72	143044
415	ACAAAGTTCTGTGATGCACTGA	080703_009s	NORMAL	NO	1	1	1	H	2	4	4	2	None	EAM215	mir-148b		TCAGTGCATCACAGAACTTTGT	3				None	None	None	AUTO	DETECTED	1148.08	506.205	4.40798	-5.51197	143.088	-13.008	135.577	127.814	12.5787	92	100	PASS	PASS	PASS	PASS	PASS	PASS	0	1911.69	1839	1089.78	72	137642
429	ACAAAGTTCTGTGATGCACTGA	080703_009s	NORMAL	NO	1	1	1	H	2	4	6	2	None	EAM215	mir-148b		TCAGTGCATCACAGAACTTTGT	3				None	None	None	AUTO	DETECTED	1148.81	552.85	7.78225	1.28302	143.088	-13.008	120.221	119.371	14.1085	97	100	PASS	PASS	PASS	PASS	PASS	PASS	0	1772.6	1994	1055.34	67	118764
443	ACAAAGTTCTGTGATGCACTGA	080703_009s	NORMAL	NO	1	1	1	H	2	4	8	2	None	EAM215	mir-148b		TCAGTGCATCACAGAACTTTGT	3				None	None	None	AUTO	DETECTED	1148.97	599.112	3.67914	3.08765	143.088	-13.008	133.895	129.221	11.1433	90	100	PASS	PASS	PASS	PASS	PASS	PASS	0	1711.56	1717	1043.03	73	124944
853	GGAGTGAAGACACGGAGCCAGA	080703_009s	NORMAL	NO	1	1	1	P	4	4	2	6	None	EAM216	mir-149		TCTGGCTCCGTGTCTTCACTCC	5				None	None	None	AUTO	DETECTED	1245.26	1152.32	8.36024	0	117.072	0	151.692	147.073	14.3205	89	100	PASS	PASS	PASS	PASS	PASS	PASS	0	3256.25	3560	2332.25	99	322369
867	GGAGTGAAGACACGGAGCCAGA	080703_009s	NORMAL	NO	1	1	1	P	4	4	4	6	None	EAM216	mir-149		TCTGGCTCCGTGTCTTCACTCC	5				None	None	None	AUTO	DETECTED	1245.95	1199.18	11.1724	8.52856	117.072	0	146.07	145.395	19.6626	88	100	PASS	PASS	PASS	PASS	PASS	PASS	0	2967.81	3203	2398.48	99	293813
881	GGAGTGAAGACACGGAGCCAGA	080703_009s	NORMAL	NO	1	1	1	P	4	4	6	6	None	EAM216	mir-149		TCTGGCTCCGTGTCTTCACTCC	5				None	None	None	AUTO	DETECTED	1246.19	1245.59	8.12047	12.2807	117.072	0	133.587	132.62	15.2279	90	100	PASS	PASS	PASS	PASS	PASS	PASS	0	3311.11	3590.5	2263.72	82	271511
895	GGAGTGAAGACACGGAGCCAGA	080703_009s	NORMAL	NO	1	1	1	P	4	4	8	6	None	EAM216	mir-149		TCTGGCTCCGTGTCTTCACTCC	5				None	None	None	AUTO	DETECTED	1246.55	1292.29	6.66279	19.7899	117.072	0	144.386	140.702	8.44978	86	100	PASS	PASS	PASS	PASS	PASS	PASS	0	2791.98	3082.5	2084.93	90	251278
405	ACACTGGTACAAGGGTTGGGAGA	080703_009s	NORMAL	NO	1	1	1	H	2	4	2	6	None	EAM217	mir-150		TCTCCCAACCCTTGTACCAGTGT	7				None	None	None	AUTO	DETECTED	1240.77	458.232	16.3203	-17.2489	143.088	-13.008	147.169	137.971	11.0059	99	100	PASS	PASS	PASS	PASS	PASS	PASS	0	2932.63	2635	1631.27	89	261004
419	ACACTGGTACAAGGGTTGGGAGA	080703_009s	NORMAL	NO	1	1	1	H	2	4	4	6	None	EAM217	mir-150		TCTCCCAACCCTTGTACCAGTGT	7				None	None	None	AUTO	DETECTED	1241.12	504.913	14.7928	-9.99498	143.088	-13.008	148.164	140.648	14.0611	109	100	PASS	PASS	PASS	PASS	PASS	PASS	0	2807.66	2610	1697.9	93	261112
433	ACACTGGTACAAGGGTTGGGAGA	080703_009s	NORMAL	NO	1	1	1	H	2	4	6	6	None	EAM217	mir-150		TCTCCCAACCCTTGTACCAGTGT	7				None	None	None	AUTO	DETECTED	1241.63	551.56	15.2168	-3.17737	143.088	-13.008	148.153	131.241	10.6188	107	100	PASS	PASS	PASS	PASS	PASS	PASS	0	3111.48	2844	1808.09	81	252030
447	ACACTGGTACAAGGGTTGGGAGA	080703_009s	NORMAL	NO	1	1	1	H	2	4	8	6	None	EAM217	mir-150		TCTCCCAACCCTTGTACCAGTGT	7				None	None	None	AUTO	DETECTED	1241.83	598.276	11.6138	4.52946	143.088	-13.008	143.231	130.529	17.9481	100	100	PASS	PASS	PASS	PASS	PASS	PASS	0	3158.89	3140	1913.94	79	249552
843	CCAAGTTCTGTCATGCACTGA	080703_009s	NORMAL	NO	1	1	1	P	4	4	1	3	None	EAM218	mir-152		TCAGTGCATGACAGAACTTGG	9				None	None	None	AUTO	DETECTED	1175.08	1130.29	-1.55931	3.05669	117.072	0	126.304	126.304	10.1955	85	100	PASS	PASS	PASS	PASS	PASS	PASS	0	279.125	274	110.321	72	20097
857	CCAAGTTCTGTCATGCACTGA	080703_009s	NORMAL	NO	1	1	1	P	4	4	3	3	None	EAM218	mir-152		TCAGTGCATGACAGAACTTGG	9				None	None	None	AUTO	DETECTED	1175.29	1177.04	-4.95422	11.2137	117.072	0	125.067	122.343	10.1955	86	100	PASS	PASS	PASS	PASS	PASS	PASS	0	285.03	282	97.2328	67	19097
871	CCAAGTTCTGTCATGCACTGA	080703_009s	NORMAL	NO	1	1	1	P	4	4	5	3	None	EAM218	mir-152		TCAGTGCATGACAGAACTTGG	9				None	None	None	AUTO	DETECTED	1175.85	1223.39	-3.76965	14.164	117.072	0	119.534	114.787	13.8368	88	100	PASS	PASS	PASS	PASS	PASS	PASS	0	282.667	275	98.7878	60	16960
885	CCAAGTTCTGTCATGCACTGA	080703_009s	NORMAL	NO	1	1	1	P	4	4	7	3	None	EAM218	mir-152		TCAGTGCATGACAGAACTTGG	9				None	None	None	AUTO	DETECTED	1176.25	1270.34	-4.75414	24.9331	117.072	0	118.135	111.497	12.76	87	100	PASS	PASS	PASS	PASS	PASS	PASS	0	265.679	271.5	92.8827	56	14878
395	TCACTTTTGTGACTATGCAA	080703_009s	NORMAL	NO	1	1	1	H	2	4	1	3	None	EAM219	mir-153-1		TTGCATAGTCACAAAAGTGA	11				None	None	None	AUTO	DETECTED	1170.28	436.065	2.40248	-14.8591	143.088	-13.008	132.652	124.78	16.5521	99	100	PASS	PASS	PASS	PASS	PASS	PASS	0	2311.82	2472	1393.17	71	164139
409	TCACTTTTGTGACTATGCAA	080703_009s	NORMAL	NO	1	1	1	H	2	4	3	3	None	EAM219	mir-153-1		TTGCATAGTCACAAAAGTGA	11				None	None	None	AUTO	DETECTED	1171	482.878	5.65448	-5.88274	143.088	-13.008	130.08	117.072	10.077	95	100	PASS	PASS	PASS	PASS	PASS	PASS	0	2378.25	2331	1351.96	65	154586
423	TCACTTTTGTGACTATGCAA	080703_009s	NORMAL	NO	1	1	1	H	2	4	5	3	None	EAM219	mir-153-1		TTGCATAGTCACAAAAGTGA	11				None	None	None	AUTO	DETECTED	1171.19	529.115	1.99598	-4.39211	143.088	-13.008	124.291	114.04	9.07777	124	100	PASS	PASS	PASS	PASS	PASS	PASS	0	2370.38	2545	1262.09	63	149334
437	TCACTTTTGTGACTATGCAA	080703_009s	NORMAL	NO	1	1	1	H	2	4	7	3	None	EAM219	mir-153-1		TTGCATAGTCACAAAAGTGA	11				None	None	None	AUTO	DETECTED	1171.83	576	4.17456	5.51474	143.088	-13.008	117.072	117.072	12.4664	91	100	PASS	PASS	PASS	PASS	PASS	PASS	0	2320.14	2205	1415.28	65	150809
738	CGAAGGCAACACGGATAACCTA	080703_009s	NORMAL	NO	1	1	1	N	4	2	2	3	None	EAM220	mir-154		TAGGTTATCCGTGTTGCCTTCG	1				None	None	None	AUTO	DETECTED	477.314	1156.32	9.46303	-11.6234	26.016	-39.024	138.12	128.953	14.7703	74	100	PASS	PASS	PASS	PASS	PASS	PASS	0	2541.53	2808.5	1414.48	72	182990
752	CGAAGGCAACACGGATAACCTA	080703_009s	NORMAL	NO	1	1	1	N	4	2	4	3	None	EAM220	mir-154		TAGGTTATCCGTGTTGCCTTCG	1				None	None	None	AUTO	DETECTED	477.904	1202.95	10.9878	-5.07966	26.016	-39.024	134.32	123.304	11.3138	78	100	PASS	PASS	PASS	PASS	PASS	PASS	0	2846.01	3271	1754.48	69	196375
766	CGAAGGCAACACGGATAACCTA	080703_009s	NORMAL	NO	1	1	1	N	4	2	6	3	None	EAM220	mir-154		TAGGTTATCCGTGTTGCCTTCG	1				None	None	None	AUTO	DETECTED	478.429	1249.38	11.6452	0	26.016	-39.024	144.695	133.705	9.35722	76	100	PASS	PASS	PASS	PASS	PASS	PASS	0	2587.24	3378	1966.31	83	214741
780	CGAAGGCAACACGGATAACCTA	080703_009s	NORMAL	NO	1	1	1	N	4	2	8	3	None	EAM220	mir-154		TAGGTTATCCGTGTTGCCTTCG	1				None	None	None	AUTO	DETECTED	478.833	1295.71	10.7508	0	26.016	-39.024	147.16	134.282	16.7567	78	100	PASS	PASS	PASS	PASS	PASS	PASS	0	3230.54	3825	2484.31	83	268135
290	CCCCTATCACAATTAGCATTAA	080703_009s	NORMAL	NO	1	1	1	F	2	2	2	3	None	EAM221	mir-155		TTAATGCTAATTGTGATAGGGG	3				None	None	None	AUTO	DETECTED	472.941	458.912	5.95737	-18.9888	65.04	-104.064	119.925	114.449	20.6758	78	100	PASS	PASS	PASS	PASS	PASS	PASS	0	106.429	109	17.4621	63	6705
304	CCCCTATCACAATTAGCATTAA	080703_009s	NORMAL	NO	1	1	1	F	2	2	4	3	None	EAM221	mir-155		TTAATGCTAATTGTGATAGGGG	3				None	None	None	AUTO	DETECTED	473.333	505.283	4.89904	-15.7559	65.04	-104.064	110.343	104.788	13.7343	92	100	PASS	PASS	PASS	PASS	PASS	PASS	0	109.78	110	12.5394	50	5489
318	CCCCTATCACAATTAGCATTAA	080703_009s	NORMAL	NO	1	1	1	F	2	2	6	3	None	EAM221	mir-155		TTAATGCTAATTGTGATAGGGG	3				None	None	None	AUTO	DETECTED	474	552	7.41108	-8.03393	65.04	-104.064	91.056	91.056	7.10559	94	100	PASS	PASS	PASS	PASS	PASS	PASS	0	115.892	116	14.4545	37	4288
332	CCCCTATCACAATTAGCATTAA	080703_009s	NORMAL	NO	1	1	1	F	2	2	8	3	None	EAM221	mir-155		TTAATGCTAATTGTGATAGGGG	3				None	None	None	AUTO	DETECTED	474.5	598.623	7.75526	-1.52993	65.04	-104.064	110.929	110.646	13.554	81	100	PASS	PASS	PASS	PASS	PASS	PASS	0	115.643	113.5	18.698	56	6476
294	CACAAACCATTATGTGCTGCTA	080703_009s	NORMAL	NO	1	1	1	F	2	2	2	7	None	EAM222	mir-15a-1		TAGCAGCACATAATGGTTTGTG	#REF!				None	None	None	AUTO	DETECTED	564.702	457.183	0	-29.1612	65.04	-104.064	147.19	137.981	28.2522	79	100	PASS	PASS	PASS	PASS	PASS	PASS	0	1759.59	1368	1413.82	87	153084
308	CACAAACCATTATGTGCTGCTA	080703_009s	NORMAL	NO	1	1	1	F	2	2	4	7	None	EAM222	mir-15a-1		TAGCAGCACATAATGGTTTGTG	#REF!				None	None	None	AUTO	DETECTED	565.404	503.327	2.61605	-28.8849	65.04	-104.064	147.381	138.296	19.5448	79	100	PASS	PASS	PASS	PASS	PASS	PASS	0	2524.92	2747	1599.15	86	217143
322	CACAAACCATTATGTGCTGCTA	080703_009s	NORMAL	NO	1	1	1	F	2	2	6	7	None	EAM222	mir-15a-1		TAGCAGCACATAATGGTTTGTG	#REF!				None	None	None	AUTO	DETECTED	565.509	550.606	-2.17859	-13.8448	65.04	-104.064	148.312	148.312	22.8627	76	100	PASS	PASS	PASS	PASS	PASS	PASS	0	2264.44	2015.5	1840.97	104	235502
336	CACAAACCATTATGTGCTGCTA	080703_009s	NORMAL	NO	1	1	1	F	2	2	8	7	None	EAM222	mir-15a-1		TAGCAGCACATAATGGTTTGTG	#REF!				None	None	None	AUTO	DETECTED	566.274	596.33	1.60933	-19.0356	65.04	-104.064	149.22	139.453	17.2892	74	100	PASS	PASS	PASS	PASS	PASS	PASS	0	2550.93	2657	2096.32	89	227033
742	TGTAAACCATGATGTGCTGCTA	080703_009s	NORMAL	NO	1	1	1	N	4	2	2	7	None	EAM223	mir-15b		TAGCAGCACATCATGGTTTACA	5				None	None	None	AUTO	DETECTED	569.78	1154.99	12.322	-16.5903	26.016	-39.024	140.068	132.461	15.2366	74	100	PASS	PASS	PASS	PASS	PASS	PASS	0	1723.67	1681.5	1174.43	80	137894
756	TGTAAACCATGATGTGCTGCTA	080703_009s	NORMAL	NO	1	1	1	N	4	2	4	7	None	EAM223	mir-15b		TAGCAGCACATCATGGTTTACA	5				None	None	None	AUTO	DETECTED	570.378	1201.56	13.9441	-10.8929	26.016	-39.024	132.939	130.716	15.3067	78	100	PASS	PASS	PASS	PASS	PASS	PASS	0	1871.42	1503.5	1455.43	80	149714
770	TGTAAACCATGATGTGCTGCTA	080703_009s	NORMAL	NO	1	1	1	N	4	2	6	7	None	EAM223	mir-15b		TAGCAGCACATCATGGTTTACA	5				None	None	None	AUTO	DETECTED	570.919	1248.17	14.8293	-4.54454	26.016	-39.024	139.857	131.499	15.2366	75	100	PASS	PASS	PASS	PASS	PASS	PASS	0	1916.47	1741	1485.27	79	151401
784	TGTAAACCATGATGTGCTGCTA	080703_009s	NORMAL	NO	1	1	1	N	4	2	8	7	None	EAM223	mir-15b		TAGCAGCACATCATGGTTTACA	5				None	None	None	AUTO	DETECTED	571.296	1294.56	13.5669	0	26.016	-39.024	144.522	140.692	12.8763	75	100	PASS	PASS	PASS	PASS	PASS	PASS	0	2049.44	1780	1832.82	90	184450
732	ACTACCTGCACTGTAAGCACTTTG	080703_009s	NORMAL	NO	1	1	1	N	4	2	1	4	None	EAM224	mir-17as/mir-91		CAAAGTGCTTACAGTGCAGGTAGT	#REF!				None	None	None	AUTO	DETECTED	500.206	1133.05	10.3399	-11.2613	26.016	-39.024	137.34	129.97	14.9546	80	100	PASS	PASS	PASS	PASS	PASS	PASS	0	1783.93	1810	1034.82	73	130227
746	ACTACCTGCACTGTAAGCACTTTG	080703_009s	NORMAL	NO	1	1	1	N	4	2	3	4	None	EAM224	mir-17as/mir-91		CAAAGTGCTTACAGTGCAGGTAGT	#REF!				None	None	None	AUTO	DETECTED	500.654	1179.12	10.0073	-12.0489	26.016	-39.024	136.118	133.845	17.7693	75	100	PASS	PASS	PASS	PASS	PASS	PASS	0	1556.23	1405	1203.4	83	129167
760	ACTACCTGCACTGTAAGCACTTTG	080703_009s	NORMAL	NO	1	1	1	N	4	2	5	4	None	EAM224	mir-17as/mir-91		CAAAGTGCTTACAGTGCAGGTAGT	#REF!				None	None	None	AUTO	DETECTED	501.274	1225.95	11.9124	-2.76293	26.016	-39.024	127.917	127.917	14.056	76	100	PASS	PASS	PASS	PASS	PASS	PASS	0	1834.74	1818	1360.52	73	133936
774	ACTACCTGCACTGTAAGCACTTTG	080703_009s	NORMAL	NO	1	1	1	N	4	2	7	4	None	EAM224	mir-17as/mir-91		CAAAGTGCTTACAGTGCAGGTAGT	#REF!				None	None	None	AUTO	DETECTED	501.554	1272.37	9.4019	0	26.016	-39.024	135.281	130.462	12.8	76	100	PASS	PASS	PASS	PASS	PASS	PASS	0	1943.54	1978	1544.9	80	155483
284	TATCTGCACTAGATGCACCTTA	080703_009s	NORMAL	NO	1	1	1	F	2	2	1	4	None	EAM225	mir-18		TAAGGTGCATCTAGTGCAGATA	#REF!				None	None	None	AUTO	DETECTED	496.042	435.958	9.55116	-14.5098	65.04	-104.064	117.072	117.072	9.98412	80	100	PASS	PASS	PASS	PASS	PASS	PASS	0	277.881	273	90.9703	67	18618
298	TATCTGCACTAGATGCACCTTA	080703_009s	NORMAL	NO	1	1	1	F	2	2	3	4	None	EAM225	mir-18		TAAGGTGCATCTAGTGCAGATA	#REF!				None	None	None	AUTO	DETECTED	496.423	482.423	8.34595	-10.0581	65.04	-104.064	130.08	130.08	14.0396	74	100	PASS	PASS	PASS	PASS	PASS	PASS	0	254.165	254	99.159	79	20079
312	TATCTGCACTAGATGCACCTTA	080703_009s	NORMAL	NO	1	1	1	F	2	2	5	4	None	EAM225	mir-18		TAAGGTGCATCTAGTGCAGATA	#REF!				None	None	None	AUTO	DETECTED	496.817	529.098	7.31144	-2.8852	65.04	-104.064	124.914	124.914	11.3254	74	100	PASS	PASS	PASS	PASS	PASS	PASS	0	262.9	264	105.257	70	18403
326	TATCTGCACTAGATGCACCTTA	080703_009s	NORMAL	NO	1	1	1	F	2	2	7	4	None	EAM225	mir-18		TAAGGTGCATCTAGTGCAGATA	#REF!				None	None	None	AUTO	DETECTED	497.44	575.175	9.25145	-3.48224	65.04	-104.064	129.938	121.656	15.4302	72	100	PASS	PASS	PASS	PASS	PASS	PASS	0	281	288	84.0952	67	18827
850	ACTCACCGACAGCGTTGAATGTT	080703_009s	NORMAL	NO	1	1	1	P	4	4	2	3	None	EAM226	mir-181a		AACATTCAACGCTGTCGGTGAGT	1				None	None	None	AUTO	DETECTED	1175.48	1153.44	0	4.20156	117.072	0	172.767	172.767	8.28561	114	100	PASS	PASS	PASS	FAIL	PASS	PASS	0	11849.6	3340	12588.5	139	1647093
864	ACTCACCGACAGCGTTGAATGTT	080703_009s	NORMAL	NO	1	1	1	P	4	4	4	3	None	EAM226	mir-181a		AACATTCAACGCTGTCGGTGAGT	1				None	None	None	AUTO	DETECTED	1176	1199.91	0	8.71276	117.072	0	143.088	143.088	8.5076	124	100	PASS	PASS	PASS	PASS	PASS	PASS	0	16034.5	15144	12956.7	97	1555347
878	ACTCACCGACAGCGTTGAATGTT	080703_009s	NORMAL	NO	1	1	1	P	4	4	6	3	None	EAM226	mir-181a		AACATTCAACGCTGTCGGTGAGT	1				None	None	None	AUTO	DETECTED	1176.38	1246.48	0	14.6213	117.072	0	158.011	151.637	14.2051	121	100	PASS	PASS	PASS	PASS	PASS	PASS	0	14783.1	15014	12974	104	1537439
892	ACTCACCGACAGCGTTGAATGTT	080703_009s	NORMAL	NO	1	1	1	P	4	4	8	3	None	EAM226	mir-181a		AACATTCAACGCTGTCGGTGAGT	1				None	None	None	AUTO	DETECTED	1176.95	1293.02	0	20.0058	117.072	0	157.176	151.793	7.59579	121	100	PASS	PASS	PASS	PASS	PASS	PASS	0	13552.6	13285	12315	105	1423027
402	AACCCACCGACAGCAATGAATGTT	080703_009s	NORMAL	NO	1	1	1	H	2	4	2	3	None	EAM227	mir-181b		AACATTCATTGCTGTCGGTGGGTT	3				None	None	None	AUTO	DETECTED	1171.25	459.007	11.9393	-16.4089	143.088	-13.008	173.267	168.062	13.1825	131	100	PASS	PASS	PASS	PASS	PASS	PASS	0	13463.1	12670	12693.6	131	1763669
416	AACCCACCGACAGCAATGAATGTT	080703_009s	NORMAL	NO	1	1	1	H	2	4	4	3	None	EAM227	mir-181b		AACATTCATTGCTGTCGGTGGGTT	3				None	None	None	AUTO	DETECTED	1171.48	505.674	8.79533	-9.33442	143.088	-13.008	168.341	160.073	9.24862	133	100	PASS	PASS	PASS	PASS	PASS	PASS	0	14217.7	13710	12025.1	118	1677691
[truncated: 370 more rows]
[truncated: 17 more columns]

## Sheet: hyb3
Number	Name	Array/Plate	Flagged As	Control Spot	Multi-Set	Multi-Set Row	Multi-Set Column	Set	Set Row	Set Column	Row	Column	Comments	Clone ID	UniGene cluster ID	Gene symbol	Locus ID	Chromosome ID	GenBank accession number	Tissue	Gene map	Gene name	Organism	Sequence	Detection Method (M1P18_w595)	Detection Status (M1P18_w595)	X Centroid (pixels) (M1P18_w595)	Y Centroid (pixels) (M1P18_w595)	X Spot Deviation (um) (M1P18_w595)	Y Spot Deviation (um) (M1P18_w595)	X Set Deviation (um) (M1P18_w595)	Y Set Deviation (um) (M1P18_w595)	Major Extent (um) (M1P18_w595)	Minor Extent (um) (M1P18_w595)	Compactness (%) (M1P18_w595)	Threshold (M1P18_w595)	Spot Confidence (M1P18_w595)	Confidence Status (M1P18_w595)	Background Mean Confidence Status (M1P18_w595)	Background SD Confidence Status (M1P18_w595)	Signal CV Confidence Status (M1P18_w595)	Saturated Pixels Confidence Status (M1P18_w595)	SNR Confidence Status (M1P18_w595)	Spot Saturation (%) (M1P18_w595)	Spot Mean Intensity (M1P18_w595)	Spot Median Intensity (M1P18_w595)	Spot Standard Deviation (M1P18_w595)	Spot Number of Pixels (M1P18_w595)	Spot Total Intensity (M1P18_w595)
[truncated: 896 more rows]
[truncated: 17 more columns]

[truncated: 1 more sheets: hyb4]
