# Supplementary material for: Microarray analysis of microRNA expression in the developing mammalian brain
Source: Genome Biol. 2004 Aug 31;5(9):R68. doi: 10.1186/gb-2004-5-9-r68 (PMC522875; doi:10.1186/gb-2004-5-9-r68)
Supplement: Additional data file 11 — An Excel file with the primary microarray data corresponding to the Adult time point [file gb-2004-5-9-r68-s11.xls]

## Sheet: info
This Excel sheet contains raw microarray data extracted from MolecularWare's DigitalGenome suite.
	4 spots/probe on each array
	4 independent hybridizations (hyb1, hyb2, hyb3, hyb4)

## Sheet: hyb1
Number	Name	Array/Plate	Flagged As	Control Spot	Multi-Set	Multi-Set Row	Multi-Set Column	Set	Set Row	Set Column	Row	Column	Comments	Clone ID	UniGene cluster ID	Gene symbol	Locus ID	Chromosome ID	GenBank accession number	Tissue	Gene map	Gene name	Organism	Sequence	Detection Method (a5_w595)	Detection Status (a5_w595)	X Centroid (pixels) (a5_w595)	Y Centroid (pixels) (a5_w595)	X Spot Deviation (um) (a5_w595)	Y Spot Deviation (um) (a5_w595)	X Set Deviation (um) (a5_w595)	Y Set Deviation (um) (a5_w595)	Major Extent (um) (a5_w595)	Minor Extent (um) (a5_w595)	Compactness (%) (a5_w595)	Threshold (a5_w595)	Spot Confidence (a5_w595)	Confidence Status (a5_w595)	Background Mean Confidence Status (a5_w595)	Background SD Confidence Status (a5_w595)	Signal CV Confidence Status (a5_w595)	Saturated Pixels Confidence Status (a5_w595)	SNR Confidence Status (a5_w595)	Spot Saturation (%) (a5_w595)	Spot Mean Intensity (a5_w595)	Spot Median Intensity (a5_w595)	Spot Standard Deviation (a5_w595)	Spot Number of Pixels (a5_w595)	Spot Total Intensity (a5_w595)
680	TCCATCATCAAAACAAATGGAGT	080703_005s	NORMAL	NO	1	1	1	M	4	1	2	1	None	EAM101	no	r.ch.2	ACTCCATTTGTTTTGATGATGGA	1	rat brain	yes	?	None	None	None	AUTO	DETECTED	79.0364	1160.15	-14.8636	-2.54698	-65.04	0	151.686	140.618	13.0242	172	100	PASS	PASS	PASS	PASS	PASS	PASS	0	18443.1	15616	16299.5	93	1715212
694	TCCATCATCAAAACAAATGGAGT	080703_005s	NORMAL	NO	1	1	1	M	4	1	4	1	None	EAM101	no	r.ch.2	ACTCCATTTGTTTTGATGATGGA	1	rat brain	yes	?	None	None	None	AUTO	DETECTED	79.3774	1206.99	-13.5879	6.82317	-65.04	0	149.7	137.61	20.7915	172	100	PASS	PASS	PASS	PASS	PASS	PASS	0	19461.2	14455.5	17654.1	88	1712586
708	TCCATCATCAAAACAAATGGAGT	080703_005s	NORMAL	NO	1	1	1	M	4	1	6	1	None	EAM101	no	r.ch.2	ACTCCATTTGTTTTGATGATGGA	1	rat brain	yes	?	None	None	None	AUTO	DETECTED	79.5808	1253.24	-14.1012	8.40947	-65.04	0	145.348	134.52	11.7361	194	100	PASS	PASS	PASS	PASS	PASS	PASS	0	22758.9	16345	20130.2	83	1888991
722	TCCATCATCAAAACAAATGGAGT	080703_005s	NORMAL	NO	1	1	1	M	4	1	8	1	None	EAM101	no	r.ch.2	ACTCCATTTGTTTTGATGATGGA	1	rat brain	yes	?	None	None	None	AUTO	DETECTED	79.8805	1300.15	-13.3623	18.6037	-65.04	0	169.101	142.268	21.4394	177	100	PASS	PASS	PASS	PASS	PASS	PASS	0	19886.6	19690	19092.5	94	1869340
232	TCCATCATGAAAAGAAATGGAGT	080703_005s	NORMAL	NO	1	1	1	E	2	1	2	1	None	EAM102	no		EAM101 control	1		synthetic		None	None	None	AUTO	DETECTED	80.2143	457.578	-17.1834	-11.5916	0	-130.08	127.674	119.113	18.5543	87	100	PASS	PASS	PASS	PASS	PASS	PASS	0	800.615	888	461.137	65	52040
246	TCCATCATGAAAAGAAATGGAGT	080703_005s	NORMAL	NO	1	1	1	E	2	1	4	1	None	EAM102	no		EAM101 control	1		synthetic		None	None	None	AUTO	DETECTED	80.3718	504.115	-18.2943	-6.22374	0	-130.08	119.909	119.909	13.0211	89	100	PASS	PASS	PASS	PASS	PASS	PASS	0	777.076	760.5	473.728	66	51287
260	TCCATCATGAAAAGAAATGGAGT	080703_005s	NORMAL	NO	1	1	1	E	2	1	6	1	None	EAM102	no		EAM101 control	1		synthetic		None	None	None	AUTO	DETECTED	80.8857	550.671	-14.7692	0	0	-130.08	117.358	116.265	15.463	78	100	PASS	PASS	PASS	PASS	PASS	PASS	0	708.349	703	511.699	63	44626
274	TCCATCATGAAAAGAAATGGAGT	080703_005s	NORMAL	NO	1	1	1	E	2	1	8	1	None	EAM102	no		EAM101 control	1		synthetic		None	None	None	AUTO	DETECTED	80.8857	597.329	-17.929	6.30948	0	-130.08	117.358	116.265	15.463	80	100	PASS	PASS	PASS	PASS	PASS	PASS	0	751.794	768	519.245	63	47363
684	TGGCATTCACCGCGTGCCTTA	080703_005s	NORMAL	NO	1	1	1	M	4	1	2	5	None	EAM103	no	N1_H09-5	TAAGGCACGCGGTGAATGCCA	2	rat brain	yes	N1_H09-5	None	None	None	AUTO	DETECTED	172	1159.09	-5.57588	-9.91638	-65.04	0	143.088	143.088	8.50762	247	100	PASS	PASS	PASS	PASS	PASS	PASS	0	31103.4	32490	25132.7	97	3017034
698	TGGCATTCACCGCGTGCCTTA	080703_005s	NORMAL	NO	1	1	1	M	4	1	4	5	None	EAM103	no	N1_H09-5	TAAGGCACGCGGTGAATGCCA	2	rat brain	yes	N1_H09-5	None	None	None	AUTO	DETECTED	172.708	1205.74	0.478154	-3.10274	-65.04	0	156.84	144.25	14.3554	260	73.4536	PASS	PASS	PASS	PASS	FAIL	PASS	21	32166.8	36610	27237.3	97	3120177
712	TGGCATTCACCGCGTGCCTTA	080703_005s	NORMAL	NO	1	1	1	M	4	1	6	5	None	EAM103	no	N1_H09-5	TAAGGCACGCGGTGAATGCCA	2	rat brain	yes	N1_H09-5	None	None	None	AUTO	DETECTED	172.534	1252.19	-4.95442	0	-65.04	0	158.991	146.036	15.3164	253	100	PASS	PASS	PASS	PASS	PASS	PASS	0	28589.6	26637	26379.5	101	2887547
726	TGGCATTCACCGCGTGCCTTA	080703_005s	NORMAL	NO	1	1	1	M	4	1	8	5	None	EAM103	no	N1_H09-5	TAAGGCACGCGGTGAATGCCA	2	rat brain	yes	N1_H09-5	None	None	None	AUTO	DETECTED	173.024	1298.55	-1.73795	4.13169	-65.04	0	151.916	139.422	10.0849	264	100	PASS	PASS	PASS	PASS	PASS	PASS	0	30334.1	30221.5	26705.8	90	2730068
236	TGGCATTCAGCGGGTGCCTTA	080703_005s	NORMAL	NO	1	1	1	E	2	1	2	5	None	EAM104	no		EAM103 control	2		synthetic		None	None	None	AUTO	DETECTED	173.144	456.771	-8.33603	-15.7658	0	-130.08	152.298	150.01	11.7	174	100	PASS	PASS	PASS	FAIL	PASS	PASS	0	23123.1	11581	24397.4	103	2381675
250	TGGCATTCAGCGGGTGCCTTA	080703_005s	NORMAL	NO	1	1	1	E	2	1	4	5	None	EAM104	no		EAM103 control	2		synthetic		None	None	None	AUTO	DETECTED	173.229	503.297	-10.3935	-10.5547	0	-130.08	152.636	150.234	8.50762	175	100	PASS	PASS	PASS	FAIL	PASS	PASS	0	23683.3	15401	24465.5	103	2439384
264	TGGCATTCAGCGGGTGCCTTA	080703_005s	NORMAL	NO	1	1	1	E	2	1	6	5	None	EAM104	no		EAM103 control	2		synthetic		None	None	None	AUTO	DETECTED	173.904	549.807	-4.77717	-5.53936	0	-130.08	144.859	144.393	12.3149	168	100	PASS	PASS	PASS	FAIL	PASS	PASS	5	23491.9	14233	24833.9	97	2278717
278	TGGCATTCAGCGGGTGCCTTA	080703_005s	NORMAL	NO	1	1	1	E	2	1	8	5	None	EAM104	no		EAM103 control	2		synthetic		None	None	None	AUTO	DETECTED	174	596.237	-6.68165	-1.57201	0	-130.08	143.088	143.088	12.3149	141	100	PASS	PASS	PASS	FAIL	PASS	PASS	0	21554.4	4477	25010.3	97	2090776
674	TCACAAGTTAGGGTCTCAGGGA	080703_005s	NORMAL	NO	1	1	1	M	4	1	1	2	None	EAM105	mir-125b-1 14.07	r.ch.1	TCCCTGAGACCCTAACTTGTGA	3	rat brain	yes	lin-4 like	None	None	None	AUTO	DETECTED	102.036	1136.59	-14.1039	-7.39163	-65.04	0	149.828	145.427	17.6839	249	100	PASS	PASS	PASS	PASS	PASS	PASS	4	28839.2	21682.5	24867.6	100	2883921
688	TCACAAGTTAGGGTCTCAGGGA	080703_005s	NORMAL	NO	1	1	1	M	4	1	3	2	None	EAM105	mir-125b-1 14.07	r.ch.1	TCCCTGAGACCCTAACTTGTGA	3	rat brain	yes	lin-4 like	None	None	None	AUTO	DETECTED	102.948	1183.52	-5.40181	3.08051	-65.04	0	147.541	138.957	10.0849	273	100	PASS	PASS	PASS	PASS	PASS	PASS	7	30358.4	24613	24693.4	88	2671540
702	TCACAAGTTAGGGTCTCAGGGA	080703_005s	NORMAL	NO	1	1	1	M	4	1	5	2	None	EAM105	mir-125b-1 14.07	r.ch.1	TCCCTGAGACCCTAACTTGTGA	3	rat brain	yes	lin-4 like	None	None	None	AUTO	DETECTED	102.662	1229.81	-12.2783	5.2972	-65.04	0	151.639	140.303	18.4063	281	100	PASS	PASS	PASS	PASS	PASS	PASS	1	29617.8	27411	24948.6	92	2724841
716	TCACAAGTTAGGGTCTCAGGGA	080703_005s	NORMAL	NO	1	1	1	M	4	1	7	2	None	EAM105	mir-125b-1 14.07	r.ch.1	TCCCTGAGACCCTAACTTGTGA	3	rat brain	yes	lin-4 like	None	None	None	AUTO	DETECTED	103.304	1276.01	-7.08914	6.27217	-65.04	0	152.214	139.889	12.7746	267	100	PASS	PASS	PASS	PASS	PASS	PASS	1	30038.2	36612	25575.1	91	2733479
226	TCACAAGTAAGGGTGTCAGGGA	080703_005s	NORMAL	NO	1	1	1	E	2	1	1	2	None	EAM106	no		EAM105 control	3		synthetic		None	None	None	AUTO	DETECTED	103.369	433.783	-14.4067	-19.5422	0	-130.08	145.391	135.291	16.7567	115	100	PASS	PASS	PASS	PASS	PASS	PASS	0	10014.8	8887.5	9304.68	84	841243
240	TCACAAGTAAGGGTGTCAGGGA	080703_005s	NORMAL	NO	1	1	1	E	2	1	3	2	None	EAM106	no		EAM105 control	3		synthetic		None	None	None	AUTO	DETECTED	103.723	480.372	-12.9525	-13.4975	0	-130.08	140.695	129.797	14.0107	131	100	PASS	PASS	PASS	PASS	PASS	PASS	0	10405.3	10379	8315.29	75	780396
254	TCACAAGTAAGGGTGTCAGGGA	080703_005s	NORMAL	NO	1	1	1	E	2	1	5	2	None	EAM106	no		EAM105 control	3		synthetic		None	None	None	AUTO	DETECTED	103.437	527.12	-19.8417	-5.39248	0	-130.08	129.494	122.964	17.2145	135	100	PASS	PASS	PASS	PASS	PASS	PASS	0	10182.8	9149.5	8309.88	68	692427
268	TCACAAGTAAGGGTGTCAGGGA	080703_005s	NORMAL	NO	1	1	1	E	2	1	7	2	None	EAM106	no		EAM105 control	3		synthetic		None	None	None	AUTO	DETECTED	104.5	573.421	-9.17027	-3.10671	0	-130.08	151.697	140.515	12.9922	95	100	PASS	PASS	PASS	FAIL	PASS	PASS	0	6951.65	3743	8061.97	88	611745
792	TGTTCCTGCTGAACTGAGCCA	080703_005s	NORMAL	NO	1	1	1	O	4	3	2	1	None	EAM107	mir-24-1 13.49	mir-24	TGGCTCAGTTCAGCAGGAACA	4		yes		None	None	None	AUTO	DETECTED	778.023	1159.55	0	-1.96263	13.008	39.024	146.679	133.709	8.02727	151	100	PASS	PASS	PASS	PASS	PASS	PASS	0	8085.85	8420	4788.85	82	663040
806	TGTTCCTGCTGAACTGAGCCA	080703_005s	NORMAL	NO	1	1	1	O	4	3	4	1	None	EAM107	mir-24-1 13.49	mir-24	TGGCTCAGTTCAGCAGGAACA	4		yes		None	None	None	AUTO	DETECTED	778.543	1206.24	3.22977	5.49251	13.008	39.024	136.436	132.515	14.0107	163	100	PASS	PASS	PASS	PASS	PASS	PASS	0	8201.46	8253.5	5580.44	82	672520
820	TGTTCCTGCTGAACTGAGCCA	080703_005s	NORMAL	NO	1	1	1	O	4	3	6	1	None	EAM107	mir-24-1 13.49	mir-24	TGGCTCAGTTCAGCAGGAACA	4		yes		None	None	None	AUTO	DETECTED	778.6	1252.71	0	9.92273	13.008	39.024	145.397	139.974	10.6188	174	100	PASS	PASS	PASS	PASS	PASS	PASS	0	10421.8	10787.5	7960.4	90	937963
834	TGTTCCTGCTGAACTGAGCCA	080703_005s	NORMAL	NO	1	1	1	O	4	3	8	1	None	EAM107	mir-24-1 13.49	mir-24	TGGCTCAGTTCAGCAGGAACA	4		yes		None	None	None	AUTO	DETECTED	778.704	1299.4	0	17.2477	13.008	39.024	140.023	134.792	12.8763	166	100	PASS	PASS	PASS	PASS	PASS	PASS	0	14049.8	15870	12120.9	85	1194235
344	TGTTCCTGGTGAAGTGAGCCA	080703_005s	NORMAL	NO	1	1	1	G	2	3	2	1	None	EAM108	no		EAM107 control	4		synthetic		None	None	None	AUTO	DETECTED	775.878	461	6.11735	-10.7349	26.016	-39.024	130.08	117.072	10.077	121	100	PASS	PASS	PASS	PASS	PASS	PASS	0	9448.94	10644	5892.09	65	614181
358	TGTTCCTGGTGAAGTGAGCCA	080703_005s	NORMAL	NO	1	1	1	G	2	3	4	1	None	EAM108	no		EAM107 control	4		synthetic		None	None	None	AUTO	DETECTED	776.053	507.865	5.23528	-1.11033	26.016	-39.024	133.921	128.718	11.1433	167	100	PASS	PASS	PASS	PASS	PASS	PASS	0	7831.53	9502	5733.85	73	571702
372	TGTTCCTGGTGAAGTGAGCCA	080703_005s	NORMAL	NO	1	1	1	G	2	3	6	1	None	EAM108	no		EAM107 control	4		synthetic		None	None	None	AUTO	DETECTED	776.72	554.082	10.75	0	26.016	-39.024	134.202	124.883	12.5122	111	100	PASS	PASS	PASS	PASS	PASS	PASS	0	8395.24	6450.5	7863.01	72	604457
386	TGTTCCTGGTGAAGTGAGCCA	080703_005s	NORMAL	NO	1	1	1	G	2	3	8	1	None	EAM108	no		EAM107 control	4		synthetic		None	None	None	AUTO	DETECTED	776.837	600.772	9.11449	7.44006	26.016	-39.024	134.737	134.737	12.8	96	100	PASS	PASS	PASS	FAIL	PASS	PASS	0	6413.5	3153.5	7020.76	84	538734
796	AACAACAAAATCACTAGTCTTCCA	080703_005s	NORMAL	NO	1	1	1	O	4	3	2	5	None	EAM109	mir-7-(1,2,3) 17.76,12.30,13.58	mir-7	TGGAAGACTAGTGATTTTGTTGTT	5		yes		None	None	None	AUTO	DETECTED	871.104	1158.71	10.4451	-6.55481	13.008	39.024	144.914	133.202	14.4447	140	100	PASS	PASS	PASS	PASS	PASS	PASS	0	3201.84	3322.5	1864.83	82	262551
810	AACAACAAAATCACTAGTCTTCCA	080703_005s	NORMAL	NO	1	1	1	O	4	3	4	5	None	EAM109	mir-7-(1,2,3) 17.76,12.30,13.58	mir-7	TGGAAGACTAGTGATTTTGTTGTT	5		yes		None	None	None	AUTO	DETECTED	871.477	1205.74	12.1347	5.30197	13.008	39.024	135.145	122.378	15.1968	149	100	PASS	PASS	PASS	PASS	PASS	PASS	0	2775.43	2757	1482.94	67	185954
824	AACAACAAAATCACTAGTCTTCCA	080703_005s	NORMAL	NO	1	1	1	O	4	3	6	5	None	EAM109	mir-7-(1,2,3) 17.76,12.30,13.58	mir-7	TGGAAGACTAGTGATTTTGTTGTT	5		yes		None	None	None	AUTO	DETECTED	871.632	1251.88	10.993	5.5068	13.008	39.024	134.348	121.396	12.5122	150	100	PASS	PASS	PASS	PASS	PASS	PASS	0	3764.19	4011.5	1961.89	68	255965
838	AACAACAAAATCACTAGTCTTCCA	080703_005s	NORMAL	NO	1	1	1	O	4	3	8	5	None	EAM109	mir-7-(1,2,3) 17.76,12.30,13.58	mir-7	TGGAAGACTAGTGATTTTGTTGTT	5		yes		None	None	None	AUTO	DETECTED	871.838	1298.33	10.5079	9.60991	13.008	39.024	126.718	119.767	14.1085	149	100	PASS	PASS	PASS	PASS	PASS	PASS	0	5622.79	5395.5	3619.17	66	371104
348	AACAACAAAATGAGTAGTCTTCCA	080703_005s	NORMAL	NO	1	1	1	G	2	3	2	5	None	EAM110	no		EAM109 control	5		synthetic		None	None	None	AUTO	DETECTED	869.012	460.159	17.6256	-15.3613	26.016	-39.024	130.05	122.472	11.3254	102	100	PASS	PASS	PASS	PASS	PASS	PASS	0	1339.64	1456	838.363	69	92435
362	AACAACAAAATGAGTAGTCTTCCA	080703_005s	NORMAL	NO	1	1	1	G	2	3	4	5	None	EAM110	no		EAM109 control	5		synthetic		None	None	None	AUTO	DETECTED	869.2	507	16.9094	-6.03914	26.016	-39.024	117.072	117.072	10.1955	103	100	PASS	PASS	PASS	PASS	PASS	PASS	0	1295.46	1507	759.543	65	84205
376	AACAACAAAATGAGTAGTCTTCCA	080703_005s	NORMAL	NO	1	1	1	G	2	3	6	5	None	EAM110	no		EAM109 control	5		synthetic		None	None	None	AUTO	DETECTED	869.5	553.5	17.6518	-1.15916	26.016	-39.024	104.064	104.064	6.97118	90	100	PASS	PASS	PASS	PASS	PASS	PASS	0	1348.96	1618.5	846.677	52	70146
390	AACAACAAAATGAGTAGTCTTCCA	080703_005s	NORMAL	NO	1	1	1	G	2	3	8	5	None	EAM110	no		EAM109 control	5		synthetic		None	None	None	AUTO	DETECTED	869.651	599.561	16.4625	-1.99439	26.016	-39.024	116.344	110.605	11.8335	89	100	PASS	PASS	PASS	PASS	PASS	PASS	0	1296.87	1233	859.985	55	71328
231	GCATGCATGCATGCATGCATG	080703_005s	NORMAL	NO	1	1	1	E	2	1	1	7	None	EAM1100	(-) control					synthetic		None	None	None	AUTO	LOW_SIGNAL	219.788	434.678	0	0	0	-130.08	129	129	0	-1	100	PASS	PASS	PASS	PASS	PASS	FAIL	0	65.9351	66	4.05987	77	5077
245	GCATGCATGCATGCATGCATG	080703_005s	NORMAL	NO	1	1	1	E	2	1	3	7	None	EAM1100	(-) control					synthetic		None	None	None	AUTO	LOW_SIGNAL	220.031	480.803	0	0	0	-130.08	129	129	0	-1	100	PASS	PASS	PASS	PASS	PASS	FAIL	0	70.0263	70	1.64903	76	5322
259	GCATGCATGCATGCATGCATG	080703_005s	NORMAL	NO	1	1	1	E	2	1	5	7	None	EAM1100	(-) control					synthetic		None	None	None	AUTO	LOW_SIGNAL	220.274	526.927	0	0	0	-130.08	129	129	0	-1	100	PASS	PASS	PASS	PASS	PASS	FAIL	0	68.8513	69	1.47752	74	5095
273	GCATGCATGCATGCATGCATG	080703_005s	NORMAL	NO	1	1	1	E	2	1	7	7	None	EAM1100	(-) control					synthetic		None	None	None	AUTO	LOW_SIGNAL	220.517	573.052	0	0	0	-130.08	129	129	0	-1	100	PASS	PASS	PASS	PASS	PASS	FAIL	0	68.1948	68	1.5563	77	5251
7	GTGGTAGCGCAGTGCGTAGAA	080703_005s	NORMAL	NO	1	1	1	A	1	1	1	7	None	EAM1101	beta-tubulin					cDNA		None	None	None	AUTO	TOO_SMALL	213.966	84.7417	0	0	-52.032	-182.112	129	129	0	-1	100	PASS	PASS	PASS	PASS	PASS	PASS	0	100.329	100	17.4328	76	7625
21	GTGGTAGCGCAGTGCGTAGAA	080703_005s	NORMAL	NO	1	1	1	A	1	1	3	7	None	EAM1101	beta-tubulin					cDNA		None	None	None	AUTO	TOO_LARGE	214.209	130.867	0	0	-52.032	-182.112	129	129	0	-1	100	PASS	PASS	PASS	PASS	PASS	PASS	0	85.8243	87	8.0416	74	6351
35	GTGGTAGCGCAGTGCGTAGAA	080703_005s	NORMAL	NO	1	1	1	A	1	1	5	7	None	EAM1101	beta-tubulin					cDNA		None	None	None	AUTO	TOO_LARGE	214.452	176.991	0	0	-52.032	-182.112	129	129	0	-1	100	PASS	PASS	PASS	PASS	PASS	PASS	0	95.9178	97	8.00304	73	7002
49	GTGGTAGCGCAGTGCGTAGAA	080703_005s	NORMAL	NO	1	1	1	A	1	1	7	7	None	EAM1101	beta-tubulin					cDNA		None	None	None	AUTO	TOO_LARGE	214.695	223.116	0	0	-52.032	-182.112	129	129	0	-1	100	PASS	PASS	PASS	PASS	PASS	PASS	0	86.2895	86	7.49723	76	6558
735	GGTGATGCCCTGAATGTTGTC	080703_005s	NORMAL	NO	1	1	1	N	4	2	1	7	None	EAM1102	histone H4					cDNA		None	None	None	AUTO	LOW_SIGNAL	569.368	1132.73	0	0	0	-26.016	129	129	0	-1	100	PASS	PASS	PASS	FAIL	PASS	FAIL	0	60.96	61	1.12033	75	4572
749	GGTGATGCCCTGAATGTTGTC	080703_005s	NORMAL	NO	1	1	1	N	4	2	3	7	None	EAM1102	histone H4					cDNA		None	None	None	AUTO	LOW_SIGNAL	569.611	1178.85	0	0	0	-26.016	129	129	0	-1	100	PASS	PASS	PASS	PASS	PASS	FAIL	0	59.8846	60	1.21656	78	4671
763	GGTGATGCCCTGAATGTTGTC	080703_005s	NORMAL	NO	1	1	1	N	4	2	5	7	None	EAM1102	histone H4					cDNA		None	None	None	AUTO	LOW_SIGNAL	569.854	1224.98	0	0	0	-26.016	129	129	0	-1	100	PASS	PASS	PASS	PASS	PASS	PASS	0	64.48	64	1.3086	75	4836
777	GGTGATGCCCTGAATGTTGTC	080703_005s	NORMAL	NO	1	1	1	N	4	2	7	7	None	EAM1102	histone H4					cDNA		None	None	None	AUTO	LOW_SIGNAL	570.097	1271.1	0	0	0	-26.016	129	129	0	-1	100	PASS	PASS	PASS	PASS	PASS	FAIL	0	62.2394	62	1.23595	71	4419
511	TGTCATGGATGACCTTGGCCA	080703_005s	NORMAL	NO	1	1	1	J	3	2	1	7	None	EAM1103	glyceraldehyde dehydrogenase					cDNA		None	None	None	AUTO	LOW_SIGNAL	569.546	785.792	0	0	26.016	-39.024	129	129	0	-1	100	PASS	PASS	PASS	PASS	PASS	FAIL	0	62.4615	62	3.69518	78	4872
525	TGTCATGGATGACCTTGGCCA	080703_005s	NORMAL	NO	1	1	1	J	3	2	3	7	None	EAM1103	glyceraldehyde dehydrogenase					cDNA		None	None	None	AUTO	LOW_SIGNAL	569.789	831.917	0	0	26.016	-39.024	129	129	0	-1	100	PASS	PASS	PASS	PASS	PASS	FAIL	0	66.3896	65	3.8599	77	5112
539	TGTCATGGATGACCTTGGCCA	080703_005s	NORMAL	NO	1	1	1	J	3	2	5	7	None	EAM1103	glyceraldehyde dehydrogenase					cDNA		None	None	None	AUTO	LOW_SIGNAL	570.032	878.042	0	0	26.016	-39.024	129	129	0	-1	100	PASS	PASS	PASS	PASS	PASS	FAIL	0	65.9155	65	2.69786	71	4680
553	TGTCATGGATGACCTTGGCCA	080703_005s	NORMAL	NO	1	1	1	J	3	2	7	7	None	EAM1103	glyceraldehyde dehydrogenase					cDNA		None	None	None	AUTO	LOW_SIGNAL	570.275	924.167	0	0	26.016	-39.024	129	129	0	-1	100	PASS	PASS	PASS	PASS	PASS	FAIL	0	65.8472	66	2.1602	72	4741
287	CTTTTGACATTGAAGGGAGCT	080703_005s	NORMAL	NO	1	1	1	F	2	2	1	7	None	EAM1104	laminin alpha 4					cDNA		None	None	None	AUTO	LOW_SIGNAL	568.724	434.856	0	0	39.024	-104.064	129	129	0	-1	100	PASS	PASS	PASS	PASS	PASS	FAIL	0	65.5195	65	1.49218	77	5045
301	CTTTTGACATTGAAGGGAGCT	080703_005s	NORMAL	NO	1	1	1	F	2	2	3	7	None	EAM1104	laminin alpha 4					cDNA		None	None	None	AUTO	LOW_SIGNAL	568.967	480.981	0	0	39.024	-104.064	129	129	0	-1	100	PASS	PASS	PASS	PASS	PASS	FAIL	0	64.971	65	1.23635	69	4483
315	CTTTTGACATTGAAGGGAGCT	080703_005s	NORMAL	NO	1	1	1	F	2	2	5	7	None	EAM1104	laminin alpha 4					cDNA		None	None	None	AUTO	LOW_SIGNAL	569.21	527.106	0	0	39.024	-104.064	129	129	0	-1	100	PASS	PASS	PASS	FAIL	PASS	FAIL	0	64.4028	65	1.33912	72	4637
329	CTTTTGACATTGAAGGGAGCT	080703_005s	NORMAL	NO	1	1	1	F	2	2	7	7	None	EAM1104	laminin alpha 4					cDNA		None	None	None	AUTO	LOW_SIGNAL	569.453	573.23	0	0	39.024	-104.064	129	129	0	-1	100	PASS	PASS	PASS	PASS	PASS	PASS	0	64.0278	64	1.37351	72	4610
786	TAACTGTACAAACTACTACCTCA	080703_005s	NORMAL	NO	1	1	1	O	4	3	1	2	None	EAM111	no	r.ch.8	TGAGGTAGTAGTTTGTACAGTTA	6		yes		None	None	None	AUTO	DETECTED	800.959	1136.46	0	0	13.008	39.024	148.248	136.875	9.33002	193	100	PASS	PASS	PASS	PASS	PASS	PASS	0	17858.3	18650	11052	86	1535812
800	TAACTGTACAAACTACTACCTCA	080703_005s	NORMAL	NO	1	1	1	O	4	3	3	2	None	EAM111	no	r.ch.8	TGAGGTAGTAGTTTGTACAGTTA	6		yes		None	None	None	AUTO	DETECTED	801.25	1182.76	0	1.56407	13.008	39.024	156.582	143.575	18.2987	187	100	PASS	PASS	PASS	PASS	PASS	PASS	0	14931.6	12820	11606.9	96	1433431
814	TAACTGTACAAACTACTACCTCA	080703_005s	NORMAL	NO	1	1	1	O	4	3	5	2	None	EAM111	no	r.ch.8	TGAGGTAGTAGTTTGTACAGTTA	6		yes		None	None	None	AUTO	DETECTED	801.336	1229.59	-1.84354	10.7659	13.008	39.024	143.704	130.853	11.6408	208	100	PASS	PASS	PASS	PASS	PASS	PASS	0	21458.7	23752	14375.6	81	1738151
828	TAACTGTACAAACTACTACCTCA	080703_005s	NORMAL	NO	1	1	1	O	4	3	7	2	None	EAM111	no	r.ch.8	TGAGGTAGTAGTTTGTACAGTTA	6		yes		None	None	None	AUTO	DETECTED	801.717	1275.72	0	10.7818	13.008	39.024	148.11	139.833	12.4243	232	100	PASS	PASS	PASS	PASS	PASS	PASS	0	23191.6	23394	18883.2	90	2087246
338	TAACTGTAGAAAGTACTACCTCA	080703_005s	NORMAL	NO	1	1	1	G	2	3	1	2	None	EAM112	no		EAM111 control	6		synthetic		None	None	None	AUTO	DETECTED	799	437.878	8.47457	-9.92551	26.016	-39.024	117.072	117.072	10.8912	93	100	PASS	PASS	PASS	PASS	PASS	PASS	0	332.646	390	151.995	65	21622
352	TAACTGTAGAAAGTACTACCTCA	080703_005s	NORMAL	NO	1	1	1	G	2	3	3	2	None	EAM112	no		EAM111 control	6		synthetic		None	None	None	AUTO	DETECTED	799	484.122	5.31467	-8.38525	26.016	-39.024	117.072	117.072	10.8912	105	100	PASS	PASS	PASS	PASS	PASS	PASS	0	334.646	365	147.161	65	21752
366	TAACTGTAGAAAGTACTACCTCA	080703_005s	NORMAL	NO	1	1	1	G	2	3	5	2	None	EAM112	no		EAM111 control	6		synthetic		None	None	None	AUTO	DETECTED	799.383	531.083	7.14154	2.50093	26.016	-39.024	105.963	95.3153	11.8574	176	100	PASS	PASS	PASS	PASS	PASS	PASS	0	415.488	460	146.431	41	17035
380	TAACTGTAGAAAGTACTACCTCA	080703_005s	NORMAL	NO	1	1	1	G	2	3	7	2	None	EAM112	no		EAM111 control	6		synthetic		None	None	None	AUTO	DETECTED	800.15	577.617	13.9544	7.8148	26.016	-39.024	108.973	104.8	13.7343	102	100	PASS	PASS	PASS	PASS	PASS	PASS	0	382.588	412	204.664	51	19512
681	ACAGGTTAAAGGGTCTCAGGGA	080703_005s	NORMAL	NO	1	1	1	M	4	1	2	2	None	EAM113	no, but 13/13 from mir-125b-1 14.07	r.ch.11	TCCCTGAGACCCTTTAACCTGT	7		yes	lin-4 like	None	None	None	AUTO	DETECTED	103.19	1160.22	-0.673464	0	-65.04	0	153.398	148.298	10.3784	228	100	PASS	PASS	PASS	PASS	PASS	PASS	0	23844.7	18886	21038	102	2432158
695	ACAGGTTAAAGGGTCTCAGGGA	080703_005s	NORMAL	NO	1	1	1	M	4	1	4	2	None	EAM113	no, but 13/13 from mir-125b-1 14.07	r.ch.11	TCCCTGAGACCCTTTAACCTGT	7		yes	lin-4 like	None	None	None	AUTO	DETECTED	103.282	1206.68	-2.62975	4.3397	-65.04	0	145.689	134.002	10.9537	280	100	PASS	PASS	PASS	PASS	PASS	PASS	0	28513.3	27207	22135.2	83	2366602
709	ACAGGTTAAAGGGTCTCAGGGA	080703_005s	NORMAL	NO	1	1	1	M	4	1	6	2	None	EAM113	no, but 13/13 from mir-125b-1 14.07	r.ch.11	TCCCTGAGACCCTTTAACCTGT	7		yes	lin-4 like	None	None	None	AUTO	DETECTED	103.179	1253.41	-7.12864	12.2998	-65.04	0	147.093	135.085	12.4243	268	100	PASS	PASS	PASS	PASS	PASS	PASS	0	28732.8	27079	21840.8	83	2384819
723	ACAGGTTAAAGGGTCTCAGGGA	080703_005s	NORMAL	NO	1	1	1	M	4	1	8	2	None	EAM113	no, but 13/13 from mir-125b-1 14.07	r.ch.11	TCCCTGAGACCCTTTAACCTGT	7		yes	lin-4 like	None	None	None	AUTO	DETECTED	103.095	1300.18	-11.3812	20.6076	-65.04	0	132.901	125.228	8.67479	332	100	PASS	PASS	PASS	PASS	PASS	PASS	3	35758.1	38600.5	21583.6	70	2503065
233	ACAGGTAAAAGGGTGTCAGGGA	080703_005s	NORMAL	NO	1	1	1	E	2	1	2	2	None	EAM114	no		EAM113 control	7		synthetic		None	None	None	AUTO	DETECTED	103.98	457.531	-8.04009	-10.627	0	-130.08	145.372	135.345	17.9481	134	100	PASS	PASS	PASS	PASS	PASS	PASS	0	10262.7	7394	8449.45	83	851803
247	ACAGGTAAAAGGGTGTCAGGGA	080703_005s	NORMAL	NO	1	1	1	E	2	1	4	2	None	EAM114	no		EAM113 control	7		synthetic		None	None	None	AUTO	DETECTED	104.095	504.179	-9.69556	-3.82205	0	-130.08	132.901	125.228	8.67479	151	100	PASS	PASS	PASS	PASS	PASS	PASS	0	10914.4	10223.5	8137.4	70	764008
261	ACAGGTAAAAGGGTGTCAGGGA	080703_005s	NORMAL	NO	1	1	1	E	2	1	6	2	None	EAM114	no		EAM113 control	7		synthetic		None	None	None	AUTO	DETECTED	104.271	550.175	-10.568	-5.49648	0	-130.08	129.982	123.669	15.4302	119	100	PASS	PASS	PASS	PASS	PASS	PASS	0	9560.43	5576.5	8884.78	70	669230
275	ACAGGTAAAAGGGTGTCAGGGA	080703_005s	NORMAL	NO	1	1	1	E	2	1	8	2	None	EAM114	no		EAM113 control	7		synthetic		None	None	None	AUTO	DETECTED	104.584	597.21	-9.65606	6.35077	0	-130.08	147.732	144.574	16.1931	98	100	PASS	PASS	PASS	FAIL	PASS	PASS	0	7223.12	2388	8443.8	98	707866
685	CGCCAATATTTACGTGCTGCTA	080703_005s	NORMAL	NO	1	1	1	M	4	1	2	6	None	EAM115	mir-16-(1,2,3) 15.05,11.21,18.04	mir-16	TAGCAGCACGTAAATATTGGCG	8		yes		None	None	None	AUTO	DETECTED	195.258	1159.57	-3.03327	-2.08649	-65.04	0	139.927	131.616	12.8106	152	100	PASS	PASS	PASS	PASS	PASS	PASS	0	6432.86	6705	4470.38	81	521062
699	CGCCAATATTTACGTGCTGCTA	080703_005s	NORMAL	NO	1	1	1	M	4	1	4	6	None	EAM115	mir-16-(1,2,3) 15.05,11.21,18.04	mir-16	TAGCAGCACGTAAATATTGGCG	8		yes		None	None	None	AUTO	DETECTED	195.633	1205.67	-1.30922	-2.49934	-65.04	0	133.639	130.718	15.3067	174	100	PASS	PASS	PASS	PASS	PASS	PASS	0	7919.31	7846	5929.97	81	641464
713	CGCCAATATTTACGTGCTGCTA	080703_005s	NORMAL	NO	1	1	1	M	4	1	6	6	None	EAM115	mir-16-(1,2,3) 15.05,11.21,18.04	mir-16	TAGCAGCACGTAAATATTGGCG	8		yes		None	None	None	AUTO	DETECTED	195.607	1252.5	-4.80476	6.71678	-65.04	0	129.503	129.255	11.5871	171	100	PASS	PASS	PASS	PASS	PASS	PASS	0	8311.97	8286	5650.28	78	648334
727	CGCCAATATTTACGTGCTGCTA	080703_005s	NORMAL	NO	1	1	1	M	4	1	8	6	None	EAM115	mir-16-(1,2,3) 15.05,11.21,18.04	mir-16	TAGCAGCACGTAAATATTGGCG	8		yes		None	None	None	AUTO	DETECTED	195.966	1299.06	-3.30281	12.3347	-65.04	0	135.798	126.886	12.5787	169	100	PASS	PASS	PASS	PASS	PASS	PASS	0	9809.04	10584	6241.16	69	676824
237	CGCCAATATTAAGGTGCTGCTA	080703_005s	NORMAL	NO	1	1	1	E	2	1	2	6	None	EAM116	no		EAM114 control	8		synthetic		None	None	None	AUTO	DETECTED	196.417	457.071	-5.60188	-10.28	0	-130.08	135.034	122.247	10.2374	103	100	PASS	PASS	PASS	PASS	PASS	PASS	0	2688.88	2865	1694.62	67	180155
251	CGCCAATATTAAGGTGCTGCTA	080703_005s	NORMAL	NO	1	1	1	E	2	1	4	6	None	EAM116	no		EAM114 control	8		synthetic		None	None	None	AUTO	DETECTED	196.552	503.071	-7.0022	-11.9036	0	-130.08	122.831	115.963	12.8257	103	100	PASS	PASS	PASS	PASS	PASS	PASS	0	2210.3	2462	1292.88	61	134828
265	CGCCAATATTAAGGTGCTGCTA	080703_005s	NORMAL	NO	1	1	1	E	2	1	6	6	None	EAM116	no		EAM114 control	8		synthetic		None	None	None	AUTO	DETECTED	196.937	549.979	-5.15806	-1.72365	0	-130.08	119.536	111.773	15.5768	110	100	PASS	PASS	PASS	PASS	PASS	PASS	0	2372.03	2771	1507.35	60	142322
279	CGCCAATATTAAGGTGCTGCTA	080703_005s	NORMAL	NO	1	1	1	E	2	1	8	6	None	EAM116	no		EAM114 control	8		synthetic		None	None	None	AUTO	DETECTED	197	596.628	-7.49345	5.09951	0	-130.08	126.216	122.654	13.0211	97	100	PASS	PASS	PASS	PASS	PASS	PASS	0	2182.37	2277.5	1576.97	70	152766
675	TAACCGATTTCAAATGGTGCTA	080703_005s	NORMAL	NO	1	1	1	M	4	1	1	3	None	EAM117	no, but 17/17 mir-29b-1 18.49,14.78,18.46		TAGCACCATTTGAAATCGGTTA	9		yes	mir-29 like	None	None	None	AUTO	DETECTED	125.641	1136.66	-7.03555	-4.88594	-65.04	0	151.104	145.424	12.4243	317	100	PASS	PASS	PASS	PASS	PASS	PASS	0	31067.2	28466	24610.4	97	3013518
689	TAACCGATTTCAAATGGTGCTA	080703_005s	NORMAL	NO	1	1	1	M	4	1	3	3	None	EAM117	no, but 17/17 mir-29b-1 18.49,14.78,18.46		TAGCACCATTTGAAATCGGTTA	9		yes	mir-29 like	None	None	None	AUTO	DETECTED	125.153	1183.2	-16.5559	0	-65.04	0	156.641	143.929	16.2937	287	100	PASS	PASS	PASS	PASS	PASS	PASS	0	31183.8	29119.5	24609.5	96	2993649
703	TAACCGATTTCAAATGGTGCTA	080703_005s	NORMAL	NO	1	1	1	M	4	1	5	3	None	EAM117	no, but 17/17 mir-29b-1 18.49,14.78,18.46		TAGCACCATTTGAAATCGGTTA	9		yes	mir-29 like	None	None	None	AUTO	DETECTED	125.688	1229.82	-12.7571	6.96925	-65.04	0	151.507	145.383	15.7078	302	100	PASS	PASS	PASS	PASS	PASS	PASS	0	29541.9	27892	24783.2	98	2895110
717	TAACCGATTTCAAATGGTGCTA	080703_005s	NORMAL	NO	1	1	1	M	4	1	7	3	None	EAM117	no, but 17/17 mir-29b-1 18.49,14.78,18.46		TAGCACCATTTGAAATCGGTTA	9		yes	mir-29 like	None	None	None	AUTO	DETECTED	126.11	1276.08	-10.4189	8.66194	-65.04	0	161.076	149.664	16.2937	285	100	PASS	PASS	PASS	PASS	PASS	PASS	0	27972	27258.5	24598	102	2853140
227	TAACCGATTTGAAAAGGTGCTA	080703_005s	NORMAL	NO	1	1	1	E	2	1	1	3	None	EAM118	no		EAM115 control	9		synthetic		None	None	None	AUTO	DETECTED	126.432	434.025	-14.3923	-14.8067	0	-130.08	108.168	96.912	9.21051	112	100	PASS	PASS	PASS	PASS	PASS	PASS	0	303.537	347	129.178	41	12445
241	TAACCGATTTGAAAAGGTGCTA	080703_005s	NORMAL	NO	1	1	1	E	2	1	3	3	None	EAM118	no		EAM115 control	9		synthetic		None	None	None	AUTO	DETECTED	126.822	480.551	-12.4813	-9.59562	0	-130.08	105.304	104.61	15.662	125	100	PASS	PASS	PASS	PASS	PASS	PASS	0	288.294	318	127.208	51	14703
255	TAACCGATTTGAAAAGGTGCTA	080703_005s	NORMAL	NO	1	1	1	E	2	1	5	3	None	EAM118	no		EAM115 control	9		synthetic		None	None	None	AUTO	DETECTED	126.7	527.173	-17.2286	-3.12973	0	-130.08	107.113	96.8167	12.3793	111	100	PASS	PASS	PASS	PASS	PASS	PASS	0	344.977	365	167.118	43	14834
269	TAACCGATTTGAAAAGGTGCTA	080703_005s	NORMAL	NO	1	1	1	E	2	1	7	3	None	EAM118	no		EAM115 control	9		synthetic		None	None	None	AUTO	DETECTED	127.212	573.788	-13.7344	3.25597	0	-130.08	101.178	91.9805	11.9013	98	100	PASS	PASS	PASS	PASS	PASS	PASS	0	250.974	252	117.599	39	9788
793	AACACTGATTTCAAATGGTGCTA	080703_005s	NORMAL	NO	1	1	1	O	4	3	2	2	None	EAM119	no	r.ch.6	TAGCACCATTTGAAATCAGTGTT	10		yes		None	None	None	AUTO	DETECTED	801.813	1159.97	9.10179	5.12412	13.008	39.024	170.176	154.901	15.5585	192	100	PASS	PASS	PASS	PASS	PASS	PASS	0	25707.2	25093	22729.6	109	2802090
807	AACACTGATTTCAAATGGTGCTA	080703_005s	NORMAL	NO	1	1	1	O	4	3	4	2	None	EAM119	no	r.ch.6	TAGCACCATTTGAAATCAGTGTT	10		yes		None	None	None	AUTO	DETECTED	802.028	1206.26	8.73896	7.32812	13.008	39.024	157.054	151.157	10.2663	208	100	PASS	PASS	PASS	PASS	PASS	PASS	9	26469.6	24075	24520.6	103	2726368
821	AACACTGATTTCAAATGGTGCTA	080703_005s	NORMAL	NO	1	1	1	O	4	3	6	2	None	EAM119	no	r.ch.6	TAGCACCATTTGAAATCAGTGTT	10		yes		None	None	None	AUTO	DETECTED	801.962	1252.87	4.71683	13.5812	13.008	39.024	156.502	152.238	10.7613	237	100	PASS	PASS	PASS	PASS	PASS	PASS	7	29461.3	18717	27274.7	105	3093437
835	AACACTGATTTCAAATGGTGCTA	080703_005s	NORMAL	NO	1	1	1	O	4	3	8	2	None	EAM119	no	r.ch.6	TAGCACCATTTGAAATCAGTGTT	10		yes		None	None	None	AUTO	DETECTED	802.333	1299.61	6.38491	21.5239	13.008	39.024	148.239	146.7	12.3149	241	100	PASS	PASS	PASS	PASS	PASS	PASS	0	28957	17844	28296.6	99	2866742
345	AACACTGATTTGAAAAGGTGCTA	080703_005s	NORMAL	NO	1	1	1	G	2	3	2	2	None	EAM120	no		EAM116 control	10		synthetic		None	None	None	AUTO	DETECTED	799.567	461.356	14.2743	-4.52747	26.016	-39.024	146.171	139.881	14.5863	102	100	PASS	PASS	PASS	PASS	PASS	PASS	0	5362.3	4435	4498.2	89	477245
359	AACACTGATTTGAAAAGGTGCTA	080703_005s	NORMAL	NO	1	1	1	G	2	3	4	2	None	EAM120	no		EAM116 control	10		synthetic		None	None	None	AUTO	DETECTED	799.572	507.696	11.1772	-1.72723	26.016	-39.024	140.633	133.763	10.4846	133	100	PASS	PASS	PASS	PASS	PASS	PASS	0	5522.05	4455.5	4598.56	84	463852
373	AACACTGATTTGAAAAGGTGCTA	080703_005s	NORMAL	NO	1	1	1	G	2	3	6	2	None	EAM120	no		EAM116 control	10		synthetic		None	None	None	AUTO	DETECTED	799.914	553.924	12.4657	0	26.016	-39.024	144.478	133.586	18.2481	103	100	PASS	PASS	PASS	FAIL	PASS	PASS	0	6346	2843	6831.06	85	539410
387	AACACTGATTTGAAAAGGTGCTA	080703_005s	NORMAL	NO	1	1	1	G	2	3	8	2	None	EAM120	no		EAM116 control	10		synthetic		None	None	None	AUTO	DETECTED	799.888	600.607	8.97079	6.87477	26.016	-39.024	145.433	137.411	12.2225	90	100	PASS	PASS	PASS	FAIL	PASS	PASS	0	5338.44	3001	6086.73	86	459106
797	CACAAGATCGGATCTACGGGT	080703_005s	NORMAL	NO	1	1	1	O	4	3	2	6	None	EAM121	no	r.ch.12	ACCCGTAGATCCGATCTTGTG	11		yes		None	None	None	AUTO	DETECTED	894.356	1159.16	12.908	0	13.008	39.024	137.31	134.974	14.04	115	100	PASS	PASS	PASS	PASS	PASS	PASS	0	4168.99	3981.5	2892.74	84	350195
811	CACAAGATCGGATCTACGGGT	080703_005s	NORMAL	NO	1	1	1	O	4	3	4	6	None	EAM121	no	r.ch.12	ACCCGTAGATCCGATCTTGTG	11		yes		None	None	None	AUTO	DETECTED	894.612	1205.79	13.0874	7.50596	13.008	39.024	135.159	122.236	11.3138	116	100	PASS	PASS	PASS	PASS	PASS	PASS	0	3406.16	3292	2003.34	70	238431
825	CACAAGATCGGATCTACGGGT	080703_005s	NORMAL	NO	1	1	1	O	4	3	6	6	None	EAM121	no	r.ch.12	ACCCGTAGATCCGATCTTGTG	11		yes		None	None	None	AUTO	DETECTED	894.786	1252	12.1823	8.58731	13.008	39.024	152.253	135.547	17.9481	117	100	PASS	PASS	PASS	PASS	PASS	PASS	0	4419.43	4489	3456.18	88	388910
839	CACAAGATCGGATCTACGGGT	080703_005s	NORMAL	NO	1	1	1	O	4	3	8	6	None	EAM121	no	r.ch.12	ACCCGTAGATCCGATCTTGTG	11		yes		None	None	None	AUTO	DETECTED	894.959	1298.54	11.2732	13.9449	13.008	39.024	148.248	136.875	9.33	116	100	PASS	PASS	PASS	PASS	PASS	PASS	0	7840.06	7870.5	6039	86	674245
349	CACAAGATGGGATGTACGGGT	080703_005s	NORMAL	NO	1	1	1	G	2	3	2	6	None	EAM122	no		EAM117 control	11		synthetic		None	None	None	AUTO	DETECTED	892.328	460.855	20.9213	-4.72397	26.016	-39.024	133.86	130.706	15.2366	87	100	PASS	PASS	PASS	PASS	PASS	PASS	0	2269.5	1765.5	1762.07	78	177021
363	CACAAGATGGGATGTACGGGT	080703_005s	NORMAL	NO	1	1	1	G	2	3	4	6	None	EAM122	no		EAM117 control	11		synthetic		None	None	None	AUTO	DETECTED	892.629	507.113	21.6779	-2.99039	26.016	-39.024	134.866	126.547	10.0926	86	100	PASS	PASS	PASS	PASS	PASS	PASS	0	2121.28	1894	1521.81	75	159096
377	CACAAGATGGGATGTACGGGT	080703_005s	NORMAL	NO	1	1	1	G	2	3	6	6	None	EAM122	no		EAM117 control	11		synthetic		None	None	None	AUTO	DETECTED	892.888	553.359	21.8899	-1.4156	26.016	-39.024	130.073	124.571	12.7142	85	100	PASS	PASS	PASS	PASS	PASS	PASS	0	2312.16	2126.5	1733.02	70	161851
391	CACAAGATGGGATGTACGGGT	080703_005s	NORMAL	NO	1	1	1	G	2	3	8	6	None	EAM122	no		EAM117 control	11		synthetic		None	None	None	AUTO	DETECTED	892.948	600.029	19.5112	5.67512	26.016	-39.024	133.926	128.872	8.58828	80	100	PASS	PASS	PASS	PASS	PASS	PASS	0	2025.85	1780.5	1547.73	72	145861
787	AACTATGCAACCTACTACCTCT	080703_005s	NORMAL	NO	1	1	1	O	4	3	1	3	None	EAM123	let-7d 14.66	let-7d	AGAGGTAGTAGGTTGCATAGTT	12		yes		None	None	None	AUTO	DETECTED	824.119	1136.39	0	0	13.008	39.024	148.248	135.29	11.9422	224	86.7647	PASS	PASS	PASS	PASS	FAIL	PASS	15	35027.2	35729	24656.6	85	2977308
801	AACTATGCAACCTACTACCTCT	080703_005s	NORMAL	NO	1	1	1	O	4	3	3	3	None	EAM123	let-7d 14.66	let-7d	AGAGGTAGTAGGTTGCATAGTT	12		yes		None	None	None	AUTO	DETECTED	824.573	1183.15	3.57752	8.27609	13.008	39.024	160.827	155.375	10.6666	219	100	PASS	PASS	PASS	FAIL	PASS	PASS	0	25314.4	18420	25235.2	109	2759269
815	AACTATGCAACCTACTACCTCT	080703_005s	NORMAL	NO	1	1	1	O	4	3	5	3	None	EAM123	let-7d 14.66	let-7d	AGAGGTAGTAGGTTGCATAGTT	12		yes		None	None	None	AUTO	DETECTED	824.526	1229.7	0	13.7194	13.008	39.024	158.094	146.75	14.002	241	77.9703	PASS	PASS	PASS	PASS	FAIL	PASS	19	28844.3	18727	27900.2	101	2913276
829	AACTATGCAACCTACTACCTCT	080703_005s	NORMAL	NO	1	1	1	O	4	3	7	3	None	EAM123	let-7d 14.66	let-7d	AGAGGTAGTAGGTTGCATAGTT	12		yes		None	None	None	AUTO	DETECTED	825.062	1275.94	3.62436	15.2358	13.008	39.024	161.291	148.381	13.4103	249	52.5	PASS	PASS	PASS	FAIL	FAIL	PASS	29	28500.9	13353.5	28963.1	100	2850087
339	AACTATGCAACGTAGTACCTCT	080703_005s	NORMAL	NO	1	1	1	G	2	3	1	3	None	EAM124	no		EAM118 control	12		synthetic		None	None	None	AUTO	DETECTED	822.185	437.6	10.0648	-11.9667	26.016	-39.024	164.115	160.195	12.8711	128	100	PASS	PASS	PASS	FAIL	PASS	PASS	0	13379.4	5916.5	14466.1	118	1578770
353	AACTATGCAACGTAGTACCTCT	080703_005s	NORMAL	NO	1	1	1	G	2	3	3	3	None	EAM124	no		EAM118 control	12		synthetic		None	None	None	AUTO	DETECTED	822.444	483.968	10.2848	-8.80009	26.016	-39.024	162.36	149.516	12.0043	142	100	PASS	PASS	PASS	PASS	PASS	PASS	0	15949.5	10329	15305	101	1610895
367	AACTATGCAACGTAGTACCTCT	080703_005s	NORMAL	NO	1	1	1	G	2	3	5	3	None	EAM124	no		EAM118 control	12		synthetic		None	None	None	AUTO	DETECTED	822.243	530.792	4.50882	0	26.016	-39.024	150.881	148.114	13.3088	146	100	PASS	PASS	PASS	FAIL	PASS	PASS	0	14084	7958	14707.5	102	1436565
381	AACTATGCAACGTAGTACCTCT	080703_005s	NORMAL	NO	1	1	1	G	2	3	7	3	None	EAM124	no		EAM118 control	12		synthetic		None	None	None	AUTO	DETECTED	822.934	576.943	10.3388	0	26.016	-39.024	162.99	157.802	11.1701	116	100	PASS	PASS	PASS	FAIL	PASS	PASS	0	11981.2	2127.5	16076.6	116	1389818
682	CGGCCTGATTCACAACACCAGCT	080703_005s	NORMAL	NO	1	1	1	M	4	1	2	3	None	EAM125	no	r.ch.4	AGCTGGTGTTGTGAATCAGGCCG	13		yes		None	None	None	AUTO	DETECTED	125.262	1159.81	-13.5534	-3.75854	-65.04	0	170.815	150.785	13.2987	252	100	PASS	PASS	PASS	PASS	PASS	PASS	0	31570	35640	25049.5	103	3251710
696	CGGCCTGATTCACAACACCAGCT	080703_005s	NORMAL	NO	1	1	1	M	4	1	4	3	None	EAM125	no	r.ch.4	AGCTGGTGTTGTGAATCAGGCCG	13		yes		None	None	None	AUTO	DETECTED	125.9	1206.29	-8.41294	0	-65.04	0	159.395	146.463	17.6045	289	100	PASS	PASS	PASS	PASS	PASS	PASS	7	33640.2	39811	26830.2	100	3364018
710	CGGCCTGATTCACAACACCAGCT	080703_005s	NORMAL	NO	1	1	1	M	4	1	6	3	None	EAM125	no	r.ch.4	AGCTGGTGTTGTGAATCAGGCCG	13		yes		None	None	None	AUTO	DETECTED	125.615	1252.86	-15.2866	6.64373	-65.04	0	167.406	154.812	10.7472	264	100	PASS	PASS	PASS	PASS	PASS	PASS	0	28720.3	23760	27489	111	3187957
724	CGGCCTGATTCACAACACCAGCT	080703_005s	NORMAL	NO	1	1	1	M	4	1	8	3	None	EAM125	no	r.ch.4	AGCTGGTGTTGTGAATCAGGCCG	13		yes		None	None	None	AUTO	DETECTED	126	1299.5	-13.4319	13.3605	-65.04	0	143.088	130.08	7.02702	277	100	PASS	PASS	PASS	PASS	PASS	PASS	0	39731.6	57820.5	25667.3	78	3099067
234	CGGCCTGATTGAGAACACCAGCT	080703_005s	NORMAL	NO	1	1	1	E	2	1	2	3	None	EAM126	no		EAM119 control	13		synthetic		None	None	None	AUTO	DETECTED	127	457	-8.58642	-15.9492	0	-130.08	143.088	143.088	6.69916	149	100	PASS	PASS	PASS	PASS	PASS	PASS	0	17164.5	13563	14711.3	97	1664961
248	CGGCCTGATTGAGAACACCAGCT	080703_005s	NORMAL	NO	1	1	1	E	2	1	4	3	None	EAM126	no		EAM119 control	13		synthetic		None	None	None	AUTO	DETECTED	126.966	503.879	-12.1948	-6.13482	0	-130.08	156.566	148.615	10.3784	142	100	PASS	PASS	PASS	PASS	PASS	PASS	0	11862.9	9635	11080.5	100	1186286
262	CGGCCTGATTGAGAACACCAGCT	080703_005s	NORMAL	NO	1	1	1	E	2	1	6	3	None	EAM126	no		EAM119 control	13		synthetic		None	None	None	AUTO	DETECTED	127.024	549.586	-14.5964	-11.5781	0	-130.08	146.59	135.141	10.0849	126	100	PASS	PASS	PASS	PASS	PASS	PASS	0	12426.5	11035	10801.6	83	1031397
276	CGGCCTGATTGAGAACACCAGCT	080703_005s	NORMAL	NO	1	1	1	E	2	1	8	3	None	EAM126	no		EAM119 control	13		synthetic		None	None	None	AUTO	DETECTED	127.339	596.527	-13.6526	-0.95988	0	-130.08	151.957	141.31	9.6472	106	100	PASS	PASS	PASS	FAIL	PASS	PASS	0	9891.28	5969	10087.8	90	890215
686	TCATAGCCCTGTACAATGCTGCT	080703_005s	NORMAL	NO	1	1	1	M	4	1	2	7	None	EAM127	no	AL353194.13	AGCAGCATTGTACAGGGCTATGA	14		yes		None	None	None	AUTO	DETECTED	218.656	1159.02	1.33303	-7.6711	-65.04	0	155.938	144.114	18.8924	128	100	PASS	PASS	PASS	PASS	PASS	PASS	0	8505.03	8312	6681.75	97	824988
700	TCATAGCCCTGTACAATGCTGCT	080703_005s	NORMAL	NO	1	1	1	M	4	1	4	7	None	EAM127	no	AL353194.13	AGCAGCATTGTACAGGGCTATGA	14		yes		None	None	None	AUTO	DETECTED	218.893	1205.71	1.25046	0	-65.04	0	149.097	134.802	11.3735	134	100	PASS	PASS	PASS	PASS	PASS	PASS	0	10937.7	9575	8017.02	86	940641
714	TCATAGCCCTGTACAATGCTGCT	080703_005s	NORMAL	NO	1	1	1	M	4	1	6	7	None	EAM127	no	AL353194.13	AGCAGCATTGTACAGGGCTATGA	14		yes		None	None	None	AUTO	DETECTED	219.08	1252.27	0.52718	5.34484	-65.04	0	146.765	144.839	13.9727	127	100	PASS	PASS	PASS	PASS	PASS	PASS	0	10955.7	10071	9241.18	98	1073658
728	TCATAGCCCTGTACAATGCTGCT	080703_005s	NORMAL	NO	1	1	1	M	4	1	8	7	None	EAM127	no	AL353194.13	AGCAGCATTGTACAGGGCTATGA	14		yes		None	None	None	AUTO	DETECTED	219.386	1298.82	1.34613	10.885	-65.04	0	156.326	131.097	14.9227	131	100	PASS	PASS	PASS	PASS	PASS	PASS	0	12972	12239.5	9392.16	80	1037756
238	TCATAGCCCTGAAGAATGCTGCT	080703_005s	NORMAL	NO	1	1	1	E	2	1	2	7	None	EAM128	no		EAM121 control	14		synthetic		None	None	None	AUTO	DETECTED	219.874	455.822	-0.465847	-24.9561	0	-130.08	157.819	144.19	15.9846	101	100	PASS	PASS	PASS	PASS	PASS	PASS	0	6934.15	5269	6371.1	96	665678
252	TCATAGCCCTGAAGAATGCTGCT	080703_005s	NORMAL	NO	1	1	1	E	2	1	4	7	None	EAM128	no		EAM121 control	14		synthetic		None	None	None	AUTO	DETECTED	220.009	502.811	-1.86299	-13.7075	0	-130.08	145.752	142.629	20.7915	96	100	PASS	PASS	PASS	PASS	PASS	PASS	0	4996.47	3193	4555.67	95	474665
266	TCATAGCCCTGAAGAATGCTGCT	080703_005s	NORMAL	NO	1	1	1	E	2	1	6	7	None	EAM128	no		EAM121 control	14		synthetic		None	None	None	AUTO	DETECTED	220.115	549.115	-3.65493	-11.3868	0	-130.08	143.362	130.496	13.1166	87	100	PASS	PASS	PASS	PASS	PASS	PASS	0	4759.76	4019	4119.6	79	376021
280	TCATAGCCCTGAAGAATGCTGCT	080703_005s	NORMAL	NO	1	1	1	E	2	1	8	7	None	EAM128	no		EAM121 control	14		synthetic		None	None	None	AUTO	DETECTED	220.294	596.284	-4.47944	2.20558	0	-130.08	152.227	140.089	16.8331	87	100	PASS	PASS	PASS	PASS	PASS	PASS	0	4288.68	2760.5	4203.95	90	385981
676	AGGCATTCACCGCGTGCCTTAT	080703_005s	NORMAL	NO	1	1	1	M	4	1	1	4	None	EAM129	no	48.P5.M13F	ATAAGGCACGCGGTGAATGCCT	15		yes		None	None	None	AUTO	DETECTED	148.46	1136.47	-10.2044	-5.80533	-65.04	0	161.86	158.203	13.2987	297	100	PASS	PASS	PASS	PASS	PASS	PASS	0	31922.8	32697	27302.5	118	3766885
690	AGGCATTCACCGCGTGCCTTAT	080703_005s	NORMAL	NO	1	1	1	M	4	1	3	4	None	EAM129	no	48.P5.M13F	ATAAGGCACGCGGTGAATGCCT	15		yes		None	None	None	AUTO	DETECTED	148.924	1183.05	-7.3295	0	-65.04	0	169.959	155.2	17.3094	301	100	PASS	PASS	PASS	PASS	PASS	PASS	4	34320.1	31152	28363.6	110	3775209
704	AGGCATTCACCGCGTGCCTTAT	080703_005s	NORMAL	NO	1	1	1	M	4	1	5	4	None	EAM129	no	48.P5.M13F	ATAAGGCACGCGGTGAATGCCT	15		yes		None	None	None	AUTO	DETECTED	149.383	1229.5	-4.51914	4.36829	-65.04	0	156.096	156.096	13.028	297	100	PASS	PASS	PASS	PASS	PASS	PASS	0	29961.3	19019.5	28954.8	116	3475514
718	AGGCATTCACCGCGTGCCTTAT	080703_005s	NORMAL	NO	1	1	1	M	4	1	7	4	None	EAM129	no	48.P5.M13F	ATAAGGCACGCGGTGAATGCCT	15		yes		None	None	None	AUTO	DETECTED	149.476	1275.96	-6.46708	8.68576	-65.04	0	160.217	151.321	11.1224	309	100	PASS	PASS	PASS	PASS	PASS	PASS	0	33457.8	40579	27507.2	102	3412692
228	AGGCATTCAGCGGGTGCCTTAT	080703_005s	NORMAL	NO	1	1	1	E	2	1	1	4	None	EAM130	no		EAM123 control	15		synthetic		None	None	None	AUTO	DETECTED	149.759	433.898	-10.9499	-14.8825	0	-130.08	147.794	138.977	15.1172	197	100	PASS	PASS	PASS	PASS	PASS	PASS	7	25822.5	20227	23578.2	91	2349851
242	AGGCATTCAGCGGGTGCCTTAT	080703_005s	NORMAL	NO	1	1	1	E	2	1	3	4	None	EAM130	no		EAM123 control	15		synthetic		None	None	None	AUTO	DETECTED	150.115	480.516	-9.48546	-8.46425	0	-130.08	162.781	149.973	12.4808	244	100	PASS	PASS	PASS	FAIL	PASS	PASS	0	24356.3	15914	24984.4	104	2533059
256	AGGCATTCAGCGGGTGCCTTAT	080703_005s	NORMAL	NO	1	1	1	E	2	1	5	4	None	EAM130	no		EAM123 control	15		synthetic		None	None	None	AUTO	DETECTED	150.239	527	-11.0275	-3.79665	0	-130.08	130.08	117.072	7.684	221	71.1538	PASS	PASS	PASS	PASS	FAIL	PASS	22	36779.3	37151	23822.4	65	2390652
270	AGGCATTCAGCGGGTGCCTTAT	080703_005s	NORMAL	NO	1	1	1	E	2	1	7	4	None	EAM130	no		EAM123 control	15		synthetic		None	None	None	AUTO	DETECTED	150.645	573.424	-8.90727	0	0	-130.08	160.346	160.346	15.0863	140	100	PASS	PASS	PASS	FAIL	PASS	PASS	0	18831.3	2863.5	23617.1	118	2222089
794	ACAGGCCGGGACAAGTGCAATAT	080703_005s	NORMAL	NO	1	1	1	O	4	3	2	3	None	EAM131	no	r.ch.5	ATATTGCACTTGTCCCGGCCTGT	16		yes		None	None	None	AUTO	DETECTED	824.457	1159.37	3.64818	0	13.008	39.024	139.878	127.547	12.8	148	100	PASS	PASS	PASS	PASS	PASS	PASS	0	1133.77	1002	449.603	70	79364
808	ACAGGCCGGGACAAGTGCAATAT	080703_005s	NORMAL	NO	1	1	1	O	4	3	4	3	None	EAM131	no	r.ch.5	ATATTGCACTTGTCCCGGCCTGT	16		yes		None	None	None	AUTO	DETECTED	824.825	1206.46	5.27656	11.4678	13.008	39.024	124.28	113.704	12.8257	161	100	PASS	PASS	PASS	PASS	PASS	PASS	0	889.397	850.5	378.98	58	51585
822	ACAGGCCGGGACAAGTGCAATAT	080703_005s	NORMAL	NO	1	1	1	O	4	3	6	3	None	EAM131	no	r.ch.5	ATATTGCACTTGTCCCGGCCTGT	16		yes		None	None	None	AUTO	DETECTED	824.849	1252.59	2.43106	11.5614	13.008	39.024	129.015	129.015	15.1968	164	100	PASS	PASS	PASS	PASS	PASS	PASS	0	1341.75	1278	766.417	79	105998
836	ACAGGCCGGGACAAGTGCAATAT	080703_005s	NORMAL	NO	1	1	1	O	4	3	8	3	None	EAM131	no	r.ch.5	ATATTGCACTTGTCCCGGCCTGT	16		yes		None	None	None	AUTO	DETECTED	825	1299.12	1.23776	16.7713	13.008	39.024	122.2	116.407	15.9953	183	100	PASS	PASS	PASS	PASS	PASS	PASS	0	2347.59	2295	1220.79	65	152593
346	ACAGGCCGGGAGAAGAGCAATAT	080703_005s	NORMAL	NO	1	1	1	G	2	3	2	3	None	EAM132	no		EAM125 control	16		synthetic		None	None	None	AUTO	DETECTED	822.355	461.054	10.7064	-6.87001	26.016	-39.024	132.488	121.525	11.5656	103	100	PASS	PASS	PASS	PASS	PASS	PASS	0	564.697	574	209.867	66	37270
360	ACAGGCCGGGAGAAGAGCAATAT	080703_005s	NORMAL	NO	1	1	1	G	2	3	4	3	None	EAM132	no		EAM125 control	16		synthetic		None	None	None	AUTO	DETECTED	822.151	507.849	4.88197	1.84989	26.016	-39.024	128.773	119.575	9.98412	94	100	PASS	PASS	PASS	PASS	PASS	PASS	0	479.179	514	197.004	67	32105
374	ACAGGCCGGGAGAAGAGCAATAT	080703_005s	NORMAL	NO	1	1	1	G	2	3	6	3	None	EAM132	no		EAM125 control	16		synthetic		None	None	None	AUTO	DETECTED	822.806	553.889	10.2419	0.739957	26.016	-39.024	118.751	111.749	18.1676	91	100	PASS	PASS	PASS	PASS	PASS	PASS	0	531.25	551.5	242.359	60	31875
388	ACAGGCCGGGAGAAGAGCAATAT	080703_005s	NORMAL	NO	1	1	1	G	2	3	8	3	None	EAM132	no		EAM125 control	16		synthetic		None	None	None	AUTO	DETECTED	822.619	600.5	4.66046	7.06532	26.016	-39.024	104.064	104.064	10.1644	88	100	PASS	PASS	PASS	PASS	PASS	PASS	0	564.673	581.5	206.375	52	29363
798	ACACCAATGCCCTAGGGGATGCG	080703_005s	NORMAL	NO	1	1	1	O	4	3	2	7	None	EAM133	no	r.ch.9	CGCATCCCCTAGGGCATTGGTGT	17		yes		None	None	None	AUTO	DETECTED	917.753	1158.88	17.2628	0	13.008	39.024	133.801	127.98	10.1231	89	100	PASS	PASS	PASS	PASS	PASS	PASS	0	536.987	521	256.661	76	40811
812	ACACCAATGCCCTAGGGGATGCG	080703_005s	NORMAL	NO	1	1	1	O	4	3	4	7	None	EAM133	no	r.ch.9	CGCATCCCCTAGGGCATTGGTGT	17		yes		None	None	None	AUTO	DETECTED	918.122	1205.61	18.8999	6.69296	13.008	39.024	117.525	104.672	13.2738	96	100	PASS	PASS	PASS	PASS	PASS	PASS	0	469.745	429	164.034	51	23957
826	ACACCAATGCCCTAGGGGATGCG	080703_005s	NORMAL	NO	1	1	1	O	4	3	6	7	None	EAM133	no	r.ch.9	CGCATCCCCTAGGGCATTGGTGT	17		yes		None	None	None	AUTO	DETECTED	918.15	1252.19	16.1091	12.6063	13.008	39.024	120.221	119.371	14.1085	96	100	PASS	PASS	PASS	PASS	PASS	PASS	0	525.821	505	232.129	67	35230
840	ACACCAATGCCCTAGGGGATGCG	080703_005s	NORMAL	NO	1	1	1	O	4	3	8	7	None	EAM133	no	r.ch.9	CGCATCCCCTAGGGCATTGGTGT	17		yes		None	None	None	AUTO	DETECTED	918.543	1299.18	18.067	23.9073	13.008	39.024	119.882	111.146	17.1364	102	100	PASS	PASS	PASS	PASS	PASS	PASS	0	821.328	797.5	382.338	58	47637
350	ACACCAATGGCGTAGGGGATGCG	080703_005s	NORMAL	NO	1	1	1	G	2	3	2	7	None	EAM134	no		EAM127 control	17		synthetic		None	None	None	AUTO	DETECTED	915.454	459.96	21.7493	-14.7868	26.016	-39.024	134.198	123.094	10.1231	78	100	PASS	PASS	PASS	PASS	PASS	PASS	0	728.6	709	309.266	70	51002
364	ACACCAATGGCGTAGGGGATGCG	080703_005s	NORMAL	NO	1	1	1	G	2	3	4	7	None	EAM134	no		EAM127 control	17		synthetic		None	None	None	AUTO	DETECTED	915.5	506.5	19.1873	-9.38324	26.016	-39.024	130.08	130.08	16.6023	78	100	PASS	PASS	PASS	PASS	PASS	PASS	0	530.287	536	277.839	80	42423
378	ACACCAATGGCGTAGGGGATGCG	080703_005s	NORMAL	NO	1	1	1	G	2	3	6	7	None	EAM134	no		EAM127 control	17		synthetic		None	None	None	AUTO	DETECTED	915.94	553.233	21.7509	-1.46801	26.016	-39.024	123.397	119.424	17.5419	83	100	PASS	PASS	PASS	PASS	PASS	PASS	0	601.439	607	291.86	66	39695
392	ACACCAATGGCGTAGGGGATGCG	080703_005s	NORMAL	NO	1	1	1	G	2	3	8	7	None	EAM134	no		EAM127 control	17		synthetic		None	None	None	AUTO	DETECTED	916.122	600	20.9538	6.88112	26.016	-39.024	117.072	117.072	10.8912	75	100	PASS	PASS	PASS	PASS	PASS	PASS	0	589.123	629	325.685	65	38293
788	CAACAAACATTTAATGAGGCC	080703_005s	NORMAL	NO	1	1	1	O	4	3	1	4	None	EAM135	no	r.ch.10	GGCCTCATTAAATGTTTGTTG	18		yes		None	None	None	AUTO	LOW_SIGNAL	847.117	1136.27	0	0	13.008	39.024	129	129	0	-1	100	PASS	PASS	PASS	FAIL	PASS	FAIL	0	125.082	127	15.0442	73	9131
802	CAACAAACATTTAATGAGGCC	080703_005s	NORMAL	NO	1	1	1	O	4	3	3	4	None	EAM135	no	r.ch.10	GGCCTCATTAAATGTTTGTTG	18		yes		None	None	None	AUTO	TOO_LARGE	847.36	1182.4	0	0	13.008	39.024	129	129	0	-1	100	PASS	PASS	PASS	PASS	PASS	PASS	0	169.6	173	29.156	70	11872
816	CAACAAACATTTAATGAGGCC	080703_005s	NORMAL	NO	1	1	1	O	4	3	5	4	None	EAM135	no	r.ch.10	GGCCTCATTAAATGTTTGTTG	18		yes		None	None	None	AUTO	LOW_SIGNAL	847.603	1228.52	0	0	13.008	39.024	129	129	0	-1	100	PASS	PASS	PASS	PASS	PASS	FAIL	0	127.077	131	16.0363	78	9912
830	CAACAAACATTTAATGAGGCC	080703_005s	NORMAL	NO	1	1	1	O	4	3	7	4	None	EAM135	no	r.ch.10	GGCCTCATTAAATGTTTGTTG	18		yes		None	None	None	AUTO	TOO_LARGE	847.846	1274.64	0	0	13.008	39.024	129	129	0	-1	100	PASS	PASS	PASS	PASS	PASS	PASS	0	183.013	199	43.0576	78	14275
340	CAACAAAGATTAAATGAGGCC	080703_005s	NORMAL	NO	1	1	1	G	2	3	1	4	None	EAM136	no		EAM129 control	18		synthetic		None	None	None	AUTO	DETECTED	845.409	437.606	12.1728	-10.3082	26.016	-39.024	145.433	93.3544	48.0476	110	100	PASS	PASS	PASS	PASS	PASS	PASS	0	120.949	121	12.0568	39	4717
354	CAACAAAGATTAAATGAGGCC	080703_005s	NORMAL	NO	1	1	1	G	2	3	3	4	None	EAM136	no		EAM129 control	18		synthetic		None	None	None	AUTO	DETECTED	843.9	484.2	-10.6174	-4.20553	26.016	-39.024	170.835	93.5357	43.4346	106	100	PASS	PASS	PASS	PASS	PASS	PASS	0	123.463	125	9.58931	41	5062
368	CAACAAAGATTAAATGAGGCC	080703_005s	NORMAL	NO	1	1	1	G	2	3	5	4	None	EAM136	no		EAM129 control	18		synthetic		None	None	None	AUTO	TOO_LARGE	844.959	530.648	0	0	26.016	-39.024	129	129	0	-1	100	PASS	PASS	PASS	PASS	PASS	PASS	0	131.171	136	19.9315	76	9969
382	CAACAAAGATTAAATGAGGCC	080703_005s	NORMAL	NO	1	1	1	G	2	3	7	4	None	EAM136	no		EAM129 control	18		synthetic		None	None	None	AUTO	DETECTED	846.057	577.271	11.1256	6.47224	26.016	-39.024	133.899	96.777	44.5187	94	100	PASS	PASS	PASS	PASS	PASS	PASS	0	110.119	108.5	7.53594	42	4625
683	CCGACCATGGCTGTAGACTGTTA	080703_005s	NORMAL	NO	1	1	1	M	4	1	2	4	None	EAM137	no	r.ch.3	TAACAGTCTACAGCCATGGTCGG	19		yes		None	None	None	AUTO	DETECTED	148.613	1159.82	-9.79292	-2.04838	-65.04	0	144.645	131.674	19.1641	183	100	PASS	PASS	PASS	PASS	PASS	PASS	0	7108.19	7179.5	4366.78	80	568655
697	CCGACCATGGCTGTAGACTGTTA	080703_005s	NORMAL	NO	1	1	1	M	4	1	4	4	None	EAM137	no	r.ch.3	TAACAGTCTACAGCCATGGTCGG	19		yes		None	None	None	AUTO	DETECTED	148.906	1206.85	-9.14347	9.78776	-65.04	0	146.115	121.432	15.2279	197	100	PASS	PASS	PASS	PASS	PASS	PASS	0	9277.22	9161	5842.35	69	640128
711	CCGACCATGGCTGTAGACTGTTA	080703_005s	NORMAL	NO	1	1	1	M	4	1	6	4	None	EAM137	no	r.ch.3	TAACAGTCTACAGCCATGGTCGG	19		yes		None	None	None	AUTO	DETECTED	149.13	1252.9	-9.39277	8.76039	-65.04	0	145.788	131.765	15.5892	191	100	PASS	PASS	PASS	PASS	PASS	PASS	0	8119.72	7847	5788.76	81	657697
725	CCGACCATGGCTGTAGACTGTTA	080703_005s	NORMAL	NO	1	1	1	M	4	1	8	4	None	EAM137	no	r.ch.3	TAACAGTCTACAGCCATGGTCGG	19		yes		None	None	None	AUTO	DETECTED	149.947	1299.87	-1.92452	19.6851	-65.04	0	133.921	128.718	11.1433	215	100	PASS	PASS	PASS	PASS	PASS	PASS	0	9537.82	10052	6210.45	73	696261
235	CCGACCATGGGTGAAGACTGTTA	080703_005s	NORMAL	NO	1	1	1	E	2	1	2	4	None	EAM138	no		EAM131 control	19		synthetic		None	None	None	AUTO	DETECTED	150.032	457.552	-8.97595	-7.18957	0	-130.08	121.478	108.529	8.86058	184	100	PASS	PASS	PASS	PASS	PASS	PASS	0	6459.41	6935.5	3315.76	56	361727
249	CCGACCATGGGTGAAGACTGTTA	080703_005s	NORMAL	NO	1	1	1	E	2	1	4	4	None	EAM138	no		EAM131 control	19		synthetic		None	None	None	AUTO	DETECTED	150.12	504.133	-10.994	-1.25602	0	-130.08	123.128	119.85	15.5529	189	100	PASS	PASS	PASS	PASS	PASS	PASS	0	4168.82	4688	2387.66	67	279311
263	CCGACCATGGGTGAAGACTGTTA	080703_005s	NORMAL	NO	1	1	1	E	2	1	6	4	None	EAM138	no		EAM131 control	19		synthetic		None	None	None	AUTO	DETECTED	150.329	550.429	-11.4441	0.966232	0	-130.08	118.509	106.369	11.2574	163	100	PASS	PASS	PASS	PASS	PASS	PASS	0	3706.9	3891.5	1889.16	52	192759
277	CCGACCATGGGTGAAGACTGTTA	080703_005s	NORMAL	NO	1	1	1	E	2	1	8	4	None	EAM138	no		EAM131 control	19		synthetic		None	None	None	AUTO	DETECTED	150.628	596.885	-10.7061	5.27497	0	-130.08	119.909	119.909	13.0211	101	100	PASS	PASS	PASS	PASS	PASS	PASS	0	3166.64	3445	2181.28	66	208998
673	TAACCCATGGAATTCAGTTCTCA	080703_005s	NORMAL	NO	1	1	1	M	4	1	1	1	None	EAM139	no	r.ch.7	TGAGAACTGAATTCCATGGGTTA	20		yes		None	None	None	AUTO	DETECTED	79.1058	1136.6	-12.3809	-8.88107	-65.04	0	143.406	130.506	11.1434	145	100	PASS	PASS	PASS	PASS	PASS	PASS	0	7577.32	8896	4414.37	79	598608
687	TAACCCATGGAATTCAGTTCTCA	080703_005s	NORMAL	NO	1	1	1	M	4	1	3	1	None	EAM139	no	r.ch.7	TGAGAACTGAATTCCATGGGTTA	20		yes		None	None	None	AUTO	DETECTED	78.7316	1182.99	-20.4082	-5.31943	-65.04	0	143.547	118.26	16.4408	157	100	PASS	PASS	PASS	PASS	PASS	PASS	0	8742.23	9987	4224.47	65	568245
701	TAACCCATGGAATTCAGTTCTCA	080703_005s	NORMAL	NO	1	1	1	M	4	1	5	1	None	EAM139	no	r.ch.7	TGAGAACTGAATTCCATGGGTTA	20		yes		None	None	None	AUTO	DETECTED	79.2692	1229.95	-16.5743	5.48934	-65.04	0	134.604	121.66	8.86734	158	100	PASS	PASS	PASS	PASS	PASS	PASS	0	10302	11682	5365.27	67	690232
715	TAACCCATGGAATTCAGTTCTCA	080703_005s	NORMAL	NO	1	1	1	M	4	1	7	1	None	EAM139	no	r.ch.7	TGAGAACTGAATTCCATGGGTTA	20		yes		None	None	None	AUTO	DETECTED	79.7308	1275.95	-13.7305	3.86651	-65.04	0	134.604	121.66	8.86734	159	100	PASS	PASS	PASS	PASS	PASS	PASS	0	10368.9	11285	5444.91	67	694718
225	TAACCCATGGAAATGAGTTCTCA	080703_005s	NORMAL	NO	1	1	1	E	2	1	1	1	None	EAM140	no		EAM133 control	20		synthetic		None	None	None	AUTO	LOW_SIGNAL	81.4138	435.407	0	0	0	-130.08	129	129	0	-1	100	PASS	PASS	PASS	PASS	PASS	FAIL	0	72.4789	72	3.75256	71	5146
239	TAACCCATGGAAATGAGTTCTCA	080703_005s	NORMAL	NO	1	1	1	E	2	1	3	1	None	EAM140	no		EAM133 control	20		synthetic		None	None	None	AUTO	LOW_SIGNAL	81.6567	481.531	0	0	0	-130.08	129	129	0	-1	100	PASS	PASS	PASS	PASS	PASS	FAIL	0	76.9744	76	4.31841	78	6004
253	TAACCCATGGAAATGAGTTCTCA	080703_005s	NORMAL	NO	1	1	1	E	2	1	5	1	None	EAM140	no		EAM133 control	20		synthetic		None	None	None	AUTO	LOW_SIGNAL	81.8996	527.656	0	0	0	-130.08	129	129	0	-1	100	PASS	PASS	PASS	PASS	PASS	FAIL	0	75.1026	74	4.44765	78	5858
267	TAACCCATGGAAATGAGTTCTCA	080703_005s	NORMAL	NO	1	1	1	E	2	1	7	1	None	EAM140	no		EAM133 control	20		synthetic		None	None	None	AUTO	LOW_SIGNAL	82.1426	573.781	0	0	0	-130.08	129	129	0	-1	100	PASS	PASS	PASS	FAIL	PASS	FAIL	0	72.6133	72	3.85863	75	5446
677	TAACTATACAATCTACTACCTCA	080703_005s	NORMAL	NO	1	1	1	M	4	1	1	5	None	EAM141	no	let-7f	TGAGGTAGTAGATTGTATAGTTA	21		yes		None	None	None	AUTO	DETECTED	172.048	1136.02	-3.37387	-10.0339	-65.04	0	152.586	147.817	11.3382	214	100	PASS	PASS	PASS	PASS	PASS	PASS	0	23284.4	17958	20426.3	100	2328442
691	TAACTATACAATCTACTACCTCA	080703_005s	NORMAL	NO	1	1	1	M	4	1	3	5	None	EAM141	no	let-7f	TGAGGTAGTAGATTGTATAGTTA	21		yes		None	None	None	AUTO	DETECTED	172.152	1182.2	-5.17632	-9.39396	-65.04	0	147.982	145.828	14.6139	240	100	PASS	PASS	PASS	PASS	PASS	PASS	0	25803.7	20049	23349.6	99	2554566
705	TAACTATACAATCTACTACCTCA	080703_005s	NORMAL	NO	1	1	1	M	4	1	5	5	None	EAM141	no	let-7f	TGAGGTAGTAGATTGTATAGTTA	21		yes		None	None	None	AUTO	DETECTED	172.051	1229.31	-9.64703	3.51718	-65.04	0	146.455	133.481	14.7709	245	100	PASS	PASS	PASS	PASS	PASS	PASS	0	28611	23291	24796.7	83	2374716
719	TAACTATACAATCTACTACCTCA	080703_005s	NORMAL	NO	1	1	1	M	4	1	7	5	None	EAM141	no	let-7f	TGAGGTAGTAGATTGTATAGTTA	21		yes		None	None	None	AUTO	DETECTED	172.526	1275.54	-6.62924	4.89547	-65.04	0	157.471	134.083	12.3149	226	100	PASS	PASS	PASS	PASS	PASS	PASS	0	28375.2	24734	23395.9	85	2411888
229	TAACTATACAATGTAGTACCTCA	080703_005s	NORMAL	NO	1	1	1	E	2	1	1	5	None	EAM142	no		EAM135 control	21		synthetic		None	None	None	AUTO	LOW_SIGNAL	173.663	434.921	0	0	0	-130.08	129	129	0	-1	100	PASS	PASS	PASS	PASS	PASS	FAIL	0	82.8442	83	5.46536	77	6379
243	TAACTATACAATGTAGTACCTCA	080703_005s	NORMAL	NO	1	1	1	E	2	1	3	5	None	EAM142	no		EAM135 control	21		synthetic		None	None	None	AUTO	LOW_SIGNAL	173.906	481.046	0	0	0	-130.08	129	129	0	-1	100	PASS	PASS	PASS	PASS	PASS	FAIL	0	91.589	91	4.19602	73	6686
257	TAACTATACAATGTAGTACCTCA	080703_005s	NORMAL	NO	1	1	1	E	2	1	5	5	None	EAM142	no		EAM135 control	21		synthetic		None	None	None	AUTO	LOW_SIGNAL	174.149	527.17	0	0	0	-130.08	129	129	0	-1	100	PASS	PASS	PASS	PASS	PASS	FAIL	0	89.1389	90.5	5.49085	72	6418
271	TAACTATACAATGTAGTACCTCA	080703_005s	NORMAL	NO	1	1	1	E	2	1	7	5	None	EAM142	no		EAM135 control	21		synthetic		None	None	None	AUTO	LOW_SIGNAL	174.392	573.295	0	0	0	-130.08	129	129	0	-1	100	PASS	PASS	PASS	PASS	PASS	FAIL	0	80.8056	81.5	4.84009	72	5818
795	TAACCATACAACCTATTACCTCA	080703_005s	NORMAL	NO	1	1	1	O	4	3	2	4	None	EAM143	no	let-7c, like	TGAGGTAATAGGTTGTATGGTTA	22		yes		None	None	None	AUTO	DETECTED	847.415	1159.82	2.30085	6.27217	13.008	39.024	159.747	157.673	12.8711	234	100	PASS	PASS	PASS	PASS	PASS	PASS	0	28866.5	17165.5	28659.7	116	3348515
809	TAACCATACAACCTATTACCTCA	080703_005s	NORMAL	NO	1	1	1	O	4	3	4	4	None	EAM143	no	let-7c, like	TGAGGTAATAGGTTGTATGGTTA	22		yes		None	None	None	AUTO	DETECTED	847.57	1205.94	1.15598	6.23723	13.008	39.024	156.301	143.293	10.2542	250	100	PASS	PASS	PASS	PASS	PASS	PASS	1	34039.4	37672	28578.9	96	3267778
823	TAACCATACAACCTATTACCTCA	080703_005s	NORMAL	NO	1	1	1	O	4	3	6	4	None	EAM143	no	let-7c, like	TGAGGTAATAGGTTGTATGGTTA	22		yes		None	None	None	AUTO	DETECTED	847.766	1252.36	0	10.0434	13.008	39.024	158.676	146.729	13.8108	267	94.697	PASS	PASS	PASS	PASS	FAIL	PASS	12	33186.4	30456	29033.5	99	3285450
837	TAACCATACAACCTATTACCTCA	080703_005s	NORMAL	NO	1	1	1	O	4	3	8	4	None	EAM143	no	let-7c, like	TGAGGTAATAGGTTGTATGGTTA	22		yes		None	None	None	AUTO	DETECTED	847.87	1299.18	-1.26873	19.1611	13.008	39.024	157.136	152.022	10.7613	262	100	PASS	PASS	PASS	PASS	PASS	PASS	0	30269.3	24008.5	28632.2	104	3148006
347	TAACCATAGAACGTATTACCTCA	080703_005s	NORMAL	NO	1	1	1	G	2	3	2	4	None	EAM144	no		EAM137 control	22		synthetic		None	None	None	AUTO	LOW_SIGNAL	844.595	461.461	0	0	26.016	-39.024	129	129	0	-1	100	PASS	PASS	PASS	PASS	PASS	PASS	0	83.1622	83	4.77157	74	6154
361	TAACCATAGAACGTATTACCTCA	080703_005s	NORMAL	NO	1	1	1	G	2	3	4	4	None	EAM144	no		EAM137 control	22		synthetic		None	None	None	AUTO	DETECTED	845.3	507.389	6.01334	-2.56047	26.016	-39.024	93.4952	93.4952	23.7665	83	100	PASS	PASS	PASS	PASS	PASS	PASS	0	87.6154	88	3.09172	39	3417
375	TAACCATAGAACGTATTACCTCA	080703_005s	NORMAL	NO	1	1	1	G	2	3	6	4	None	EAM144	no		EAM137 control	22		synthetic		None	None	None	AUTO	DETECTED	845.825	553.45	9.68296	-3.38935	26.016	-39.024	93.0547	83.5817	24.7488	83	100	PASS	PASS	PASS	PASS	PASS	PASS	0	83.5313	84	3.04784	32	2673
389	TAACCATAGAACGTATTACCTCA	080703_005s	NORMAL	NO	1	1	1	G	2	3	8	4	None	EAM144	no		EAM137 control	22		synthetic		None	None	None	AUTO	DETECTED	846.405	600.262	14.0647	5.54809	26.016	-39.024	100.232	87.0641	24.432	76	100	PASS	PASS	PASS	PASS	PASS	PASS	0	78.0571	78	3.09594	35	2732
785	AACCATACAACCTACTACCTCA	080703_005s	NORMAL	NO	1	1	1	O	4	3	1	1	None	EAM145	let-7c 14.50	let-7c	TGAGGTAGTAGGTTGTATGGTT	23		yes		None	None	None	AUTO	DETECTED	777.654	1136.08	-3.59022	-7.26301	13.008	39.024	157.428	145.118	11.5991	217	100	PASS	PASS	PASS	PASS	PASS	PASS	0	37480.6	48160	26221.1	97	3635614
799	AACCATACAACCTACTACCTCA	080703_005s	NORMAL	NO	1	1	1	O	4	3	3	1	None	EAM145	let-7c 14.50	let-7c	TGAGGTAGTAGGTTGTATGGTT	23		yes		None	None	None	AUTO	DETECTED	778.138	1182.55	0	-2.7804	13.008	39.024	160.904	158.018	12.8711	237	100	PASS	PASS	PASS	PASS	PASS	PASS	0	30880.7	25353	28027.2	116	3582162
813	AACCATACAACCTACTACCTCA	080703_005s	NORMAL	NO	1	1	1	O	4	3	5	1	None	EAM145	let-7c 14.50	let-7c	TGAGGTAGTAGGTTGTATGGTT	23		yes		None	None	None	AUTO	DETECTED	778.276	1229.32	-1.81734	5.61002	13.008	39.024	160.879	154.975	17.3859	255	58.3333	PASS	PASS	PASS	PASS	FAIL	PASS	27	33590.5	31518	28870.3	105	3527004
827	AACCATACAACCTACTACCTCA	080703_005s	NORMAL	NO	1	1	1	O	4	3	7	1	None	EAM145	let-7c 14.50	let-7c	TGAGGTAGTAGGTTGTATGGTT	23		yes		None	None	None	AUTO	DETECTED	778.492	1275.71	-2.17065	9.06686	13.008	39.024	157.093	151.328	16.6326	259	100	PASS	PASS	PASS	PASS	PASS	PASS	1	31316	24639.5	28646.1	102	3194228
337	AACCATACAAGCTAGTACCTCA	080703_005s	NORMAL	NO	1	1	1	G	2	3	1	1	None	EAM146	no		EAM139 control	23		synthetic		None	None	None	AUTO	DETECTED	775.826	437.448	7.02165	-17.102	26.016	-39.024	178.276	160.638	15.9679	157	100	PASS	PASS	PASS	PASS	PASS	PASS	0	21048.8	14252	20960.4	118	2483764
351	AACCATACAAGCTAGTACCTCA	080703_005s	NORMAL	NO	1	1	1	G	2	3	3	1	None	EAM146	no		EAM139 control	23		synthetic		None	None	None	AUTO	DETECTED	776.302	483.897	10.049	-12.8877	26.016	-39.024	163.016	151.74	10.7472	157	100	PASS	PASS	PASS	PASS	PASS	PASS	0	24250.8	19574	21445.3	104	2522083
365	AACCATACAAGCTAGTACCTCA	080703_005s	NORMAL	NO	1	1	1	G	2	3	5	1	None	EAM146	no		EAM139 control	23		synthetic		None	None	None	AUTO	DETECTED	776.069	530.931	3.86413	-1.05992	26.016	-39.024	143.826	143.677	10.3784	226	100	PASS	PASS	PASS	PASS	PASS	PASS	0	23961.9	16440	21113.9	97	2324301
379	AACCATACAAGCTAGTACCTCA	080703_005s	NORMAL	NO	1	1	1	G	2	3	7	1	None	EAM146	no		EAM139 control	23		synthetic		None	None	None	AUTO	DETECTED	776.729	577	9.29631	-1.78638	26.016	-39.024	156.096	143.088	15.6766	150	100	PASS	PASS	PASS	PASS	PASS	PASS	8	25166.3	18942	24954.1	97	2441130
789	AACCACACAACCTACTACCTCA	080703_005s	NORMAL	NO	1	1	1	O	4	3	1	5	None	EAM147	let-7b 16.62	let-7b	TGAGGTAGTAGGTTGTGTGGTT	24		yes		None	None	None	AUTO	DETECTED	870.74	1135.89	7.29477	-3.40603	13.008	39.024	161.482	150.25	12.4642	257	100	PASS	PASS	PASS	PASS	PASS	PASS	0	36799.1	47734.5	26943.3	104	3827107
803	AACCACACAACCTACTACCTCA	080703_005s	NORMAL	NO	1	1	1	O	4	3	3	5	None	EAM147	let-7b 16.62	let-7b	TGAGGTAGTAGGTTGTGTGGTT	24		yes		None	None	None	AUTO	DETECTED	870.63	1182.46	2.69386	2.37707	13.008	39.024	173.627	160.596	16.8772	260	53.5714	PASS	PASS	PASS	PASS	FAIL	PASS	29	31490.2	21961	29206.7	119	3747339
817	AACCACACAACCTACTACCTCA	080703_005s	NORMAL	NO	1	1	1	O	4	3	5	5	None	EAM147	let-7b 16.62	let-7b	TGAGGTAGTAGGTTGTGTGGTT	24		yes		None	None	None	AUTO	DETECTED	871.205	1228.93	7.01371	6.93114	13.008	39.024	169.976	145.472	14.2145	275	100	PASS	PASS	PASS	PASS	PASS	PASS	0	35642.3	42848.5	27687.8	98	3492950
831	AACCACACAACCTACTACCTCA	080703_005s	NORMAL	NO	1	1	1	O	4	3	7	5	None	EAM147	let-7b 16.62	let-7b	TGAGGTAGTAGGTTGTGTGGTT	24		yes		None	None	None	AUTO	DETECTED	871.198	1275.51	3.76489	12.8	13.008	39.024	178.274	155.78	18.1773	258	100	PASS	PASS	PASS	FAIL	PASS	PASS	0	27566.5	13281	27904.6	112	3087452
341	AACCACACAAGCTAGTACCTCA	080703_005s	NORMAL	NO	1	1	1	G	2	3	1	5	None	EAM148			EAM147 control	24		synthetic		None	None	None	AUTO	DETECTED	868.547	436.895	13.1477	-17.9729	26.016	-39.024	160.347	147.372	9.39953	182	100	PASS	PASS	PASS	PASS	PASS	PASS	0	29205.4	24147	23247	103	3008157
355	AACCACACAAGCTAGTACCTCA	080703_005s	NORMAL	NO	1	1	1	G	2	3	3	5	None	EAM148			EAM147 control	24		synthetic		None	None	None	AUTO	DETECTED	869.111	483.454	17.3271	-12.3272	26.016	-39.024	169.6	157.715	16.373	185	100	PASS	PASS	PASS	PASS	PASS	PASS	0	26414.9	21786	24853.6	115	3037710
369	AACCACACAAGCTAGTACCTCA	080703_005s	NORMAL	NO	1	1	1	G	2	3	5	5	None	EAM148			EAM147 control	24		synthetic		None	None	None	AUTO	DETECTED	868.819	530.594	10.3713	0.878104	26.016	-39.024	180.122	160.884	16.4631	173	95.339	PASS	PASS	PASS	FAIL	FAIL	PASS	12	25060.8	9971	26779.5	118	2957170
383	AACCACACAAGCTAGTACCTCA	080703_005s	NORMAL	NO	1	1	1	G	2	3	7	5	None	EAM148			EAM147 control	24		synthetic		None	None	None	AUTO	DETECTED	869.438	576.891	15.2588	3.11068	26.016	-39.024	156.919	143.912	10.2542	156	100	PASS	PASS	PASS	PASS	PASS	PASS	0	26240.2	14304	26096.9	98	2571539
456	GCATTCACCCGCGTGCCTTA	080703_005s	NORMAL	NO	1	1	1	I	3	1	2	1	None	EAM149II	no			25		yes		None	None	None	AUTO	DETECTED	79.4565	809.478	-11.7153	-12.0577	-39.024	-52.032	168.703	162.886	12.209	219	66.6667	PASS	PASS	PASS	PASS	FAIL	PASS	23	30006.4	27240	27508.5	120	3600770
470	GCATTCACCCGCGTGCCTTA	080703_005s	NORMAL	NO	1	1	1	I	3	1	4	1	None	EAM149II	no			25		yes		None	None	None	AUTO	DETECTED	79.5703	856.023	-13.3949	-6.58895	-39.024	-52.032	163.695	153.846	10.2542	242	100	PASS	PASS	PASS	PASS	PASS	PASS	7	32732.1	34757	26808.8	107	3502330
484	GCATTCACCCGCGTGCCTTA	080703_005s	NORMAL	NO	1	1	1	I	3	1	6	1	None	EAM149II	no			25		yes		None	None	None	AUTO	DETECTED	79.7148	902.374	-14.6751	-3.65215	-39.024	-52.032	169.454	158.782	11.6764	208	82.265	PASS	PASS	PASS	PASS	FAIL	PASS	17	29398.1	24872	27687	117	3439583
498	GCATTCACCCGCGTGCCTTA	080703_005s	NORMAL	NO	1	1	1	I	3	1	8	1	None	EAM149II	no			25		yes		None	None	None	AUTO	DETECTED	80	948.926	-14.1253	1.90706	-39.024	-52.032	143.088	143.088	11.1701	217	100	PASS	PASS	PASS	PASS	PASS	PASS	0	33273.1	42216	28200.1	97	3227488
8	TCATACAGCTAGATAACCAAAGA	080703_005s	NORMAL	NO	1	1	1	A	1	1	2	1	None	EAM150II	no, but 12/12 mir-131-(1,2,3) 13.92,11.91,16.62			26		yes		None	None	None	AUTO	DETECTED	74.7212	107.35	-12.906	-15.3927	-52.032	-182.112	156.324	145.352	18.0374	157	100	PASS	PASS	PASS	PASS	PASS	PASS	0	18378.9	20396	14993.8	97	1782753
22	TCATACAGCTAGATAACCAAAGA	080703_005s	NORMAL	NO	1	1	1	A	1	1	4	1	None	EAM150II	no, but 12/12 mir-131-(1,2,3) 13.92,11.91,16.62			26		yes		None	None	None	AUTO	DETECTED	74.7115	153.817	-16.1919	-10.932	-52.032	-182.112	148.141	135.44	14.5863	154	100	PASS	PASS	PASS	PASS	PASS	PASS	0	14490.7	15801	9807.25	85	1231711
36	TCATACAGCTAGATAACCAAAGA	080703_005s	NORMAL	NO	1	1	1	A	1	1	6	1	None	EAM150II	no, but 12/12 mir-131-(1,2,3) 13.92,11.91,16.62			26		yes		None	None	None	AUTO	DETECTED	75.2471	200.121	-12.3849	-8.60915	-52.032	-182.112	133.801	127.98	10.123	153	100	PASS	PASS	PASS	PASS	PASS	PASS	0	12071.6	11972	7301.2	72	869154
50	TCATACAGCTAGATAACCAAAGA	080703_005s	NORMAL	NO	1	1	1	A	1	1	8	1	None	EAM150II	no, but 12/12 mir-131-(1,2,3) 13.92,11.91,16.62			26		yes		None	None	None	AUTO	DETECTED	75.4224	247.103	-13.2645	2.55095	-52.032	-182.112	158.524	154.299	21.6598	95	100	PASS	PASS	PASS	PASS	PASS	PASS	0	6276.74	5619	5845.44	104	652781
460	ACAAGATCGGATCTACGG	080703_005s	NORMAL	NO	1	1	1	I	3	1	2	5	None	EAM151	no			28		yes		None	None	None	AUTO	DETECTED	172.351	808.253	-3.32087	-21.6826	-39.024	-52.032	151.646	140.671	12.9922	86	100	PASS	PASS	PASS	PASS	PASS	PASS	0	1716.77	1899	1068.26	91	156226
474	ACAAGATCGGATCTACGG	080703_005s	NORMAL	NO	1	1	1	I	3	1	4	5	None	EAM151	no			28		yes		None	None	None	AUTO	DETECTED	172.459	854.789	-5.08542	-16.3315	-39.024	-52.032	136.338	134.417	14.04	91	100	PASS	PASS	PASS	PASS	PASS	PASS	0	1649.48	1707	886.37	83	136907
488	ACAAGATCGGATCTACGG	080703_005s	NORMAL	NO	1	1	1	I	3	1	6	5	None	EAM151	no			28		yes		None	None	None	AUTO	DETECTED	172.85	901.335	-3.16228	-10.8493	-39.024	-52.032	145.091	138.881	15.6988	87	100	PASS	PASS	PASS	PASS	PASS	PASS	0	1857.73	1831.5	1219.01	90	167196
502	ACAAGATCGGATCTACGG	080703_005s	NORMAL	NO	1	1	1	I	3	1	8	5	None	EAM151	no			28		yes		None	None	None	AUTO	DETECTED	173.272	947.599	-0.822924	-9.03748	-39.024	-52.032	134.991	133.92	9.52354	85	100	PASS	PASS	PASS	PASS	PASS	PASS	0	2774.43	2679	1849.86	83	230278
12	ACTTTCGGTTATCTAGCTTTAT	080703_005s	NORMAL	NO	1	1	1	A	1	1	2	5	None	EAM152	no			3		yes		None	None	None	AUTO	DETECTED	167.798	106.356	-2.14584	-22.0003	-52.032	-182.112	144.883	134.341	14.5863	103	100	PASS	PASS	PASS	PASS	PASS	PASS	0	2772.68	2863	1517.74	83	230132
26	ACTTTCGGTTATCTAGCTTTAT	080703_005s	NORMAL	NO	1	1	1	A	1	1	4	5	None	EAM152	no			3		yes		None	None	None	AUTO	DETECTED	167.742	153.104	-6.03815	-13.8857	-52.032	-182.112	134.504	122.816	12.5122	99	100	PASS	PASS	PASS	PASS	PASS	PASS	0	1592.25	1701	732.154	68	108273
40	ACTTTCGGTTATCTAGCTTTAT	080703_005s	NORMAL	NO	1	1	1	A	1	1	6	5	None	EAM152	no			3		yes		None	None	None	AUTO	DETECTED	168.102	199.25	-4.50842	-13.6154	-52.032	-182.112	156.49	129.326	39.551	95	100	PASS	PASS	PASS	PASS	PASS	PASS	0	1005.73	1098	508.769	73	73418
54	ACTTTCGGTTATCTAGCTTTAT	080703_005s	NORMAL	NO	1	1	1	A	1	1	8	5	None	EAM152	no			3		yes		None	None	None	AUTO	DETECTED	168.321	245.786	-4.81746	-8.27033	-52.032	-182.112	132.405	125.745	19.5673	77	100	PASS	PASS	PASS	PASS	PASS	PASS	0	724.465	779	355.69	71	51437
450	AACTATACAACCTACTACCTCA	080703_005s	NORMAL	NO	1	1	1	I	3	1	1	2	None	EAM153	let-7a-(1,2,3,4) 13.37,12.84,15.55, 15.61			4		yes		None	None	None	AUTO	DETECTED	102.154	785.838	-14.8806	-17.99	-39.024	-52.032	169.552	157.914	17.7117	222	100	PASS	PASS	PASS	PASS	PASS	PASS	8	33921.7	36043	28155.6	115	3900990
464	AACTATACAACCTACTACCTCA	080703_005s	NORMAL	NO	1	1	1	I	3	1	3	2	None	EAM153	let-7a-(1,2,3,4) 13.37,12.84,15.55, 15.61			4		yes		None	None	None	AUTO	DETECTED	102.297	832.261	-16.1808	-14.1164	-39.024	-52.032	168.856	164.51	13.4468	220	98.7903	PASS	PASS	PASS	PASS	FAIL	PASS	10	30620.4	26900.5	28894.8	124	3796933
478	AACTATACAACCTACTACCTCA	080703_005s	NORMAL	NO	1	1	1	I	3	1	5	2	None	EAM153	let-7a-(1,2,3,4) 13.37,12.84,15.55, 15.61			4		yes		None	None	None	AUTO	DETECTED	102.609	878.802	-15.2896	-8.69767	-39.024	-52.032	160.9	160.9	13.746	230	100	PASS	PASS	PASS	PASS	PASS	PASS	9	30000.5	18870	29434.5	118	3540065
492	AACTATACAACCTACTACCTCA	080703_005s	NORMAL	NO	1	1	1	I	3	1	7	2	None	EAM153	let-7a-(1,2,3,4) 13.37,12.84,15.55, 15.61			4		yes		None	None	None	AUTO	DETECTED	102.682	925.167	-17.4961	-5.58223	-39.024	-52.032	163.36	160.751	14.2145	232	85.4167	PASS	PASS	PASS	FAIL	FAIL	PASS	16	28604.1	14306.5	29306.5	120	3432494
2	AAAGAGACCGGTTCACTGTGA	080703_005s	NORMAL	NO	1	1	1	A	1	1	1	2	None	EAM154	mir-128a/b 17.65/14.88			4		yes		None	None	None	AUTO	DETECTED	98.1479	84.5423	-6.58796	-10.4944	-52.032	-182.112	172.561	168.786	13.1825	206	100	PASS	PASS	PASS	PASS	PASS	PASS	0	26075.4	17092	24979.7	131	3415872
16	AAAGAGACCGGTTCACTGTGA	080703_005s	NORMAL	NO	1	1	1	A	1	1	3	2	None	EAM154	mir-128a/b 17.65/14.88			4		yes		None	None	None	AUTO	DETECTED	98.0821	130.455	-10.6037	-13.2501	-52.032	-182.112	169.384	159.793	16.8333	218	100	PASS	PASS	PASS	PASS	PASS	PASS	7	29011.1	23572.5	26123.2	120	3481332
30	AAAGAGACCGGTTCACTGTGA	080703_005s	NORMAL	NO	1	1	1	A	1	1	5	2	None	EAM154	mir-128a/b 17.65/14.88			4		yes		None	None	None	AUTO	DETECTED	98.0735	177.257	-13.875	-4.43974	-52.032	-182.112	170.83	160.791	15.1151	208	69.2149	PASS	PASS	PASS	PASS	FAIL	PASS	22	29450.8	25454	27240.2	121	3563551
44	AAAGAGACCGGTTCACTGTGA	080703_005s	NORMAL	NO	1	1	1	A	1	1	7	2	None	EAM154	mir-128a/b 17.65/14.88			4		yes		None	None	None	AUTO	DETECTED	98.8534	223.41	-6.89045	-4.08068	-52.032	-182.112	159.946	159.946	10.3251	184	100	PASS	PASS	PASS	PASS	PASS	PASS	1	27318.4	24750	26134.1	118	3223576
568	TCCATCATCAAAACAAATGGAGT	080703_005s	NORMAL	NO	1	1	1	K	3	3	2	1	None	EAM155	no			5		yes		None	None	None	AUTO	DETECTED	777.224	809.991	12.9389	-10.0172	13.008	0	154.843	151.607	16.9203	126	100	PASS	PASS	PASS	FAIL	PASS	PASS	0	12398.9	7896	12602.2	105	1301881
582	TCCATCATCAAAACAAATGGAGT	080703_005s	NORMAL	NO	1	1	1	K	3	3	4	1	None	EAM155	no			5		yes		None	None	None	AUTO	DETECTED	777	856.5	6.86366	-5.02409	13.008	0	143.088	130.08	7.02702	121	100	PASS	PASS	PASS	PASS	PASS	PASS	0	13046.7	13235	9970.17	78	1017640
596	TCCATCATCAAAACAAATGGAGT	080703_005s	NORMAL	NO	1	1	1	K	3	3	6	1	None	EAM155	no			5		yes		None	None	None	AUTO	DETECTED	777.014	902.757	3.88954	-3.30361	13.008	0	144.774	131.78	16.957	114	100	PASS	PASS	PASS	PASS	PASS	PASS	0	11300	11728	9334.61	79	892704
610	TCCATCATCAAAACAAATGGAGT	080703_005s	NORMAL	NO	1	1	1	K	3	3	8	1	None	EAM155	no			5		yes		None	None	None	AUTO	DETECTED	777.837	949.421	11.4265	3.70614	13.008	0	144.852	139.235	14.4447	106	100	PASS	PASS	PASS	FAIL	PASS	PASS	0	9372.55	3844	9686.75	87	815412
120	ACTCACCGAGAGCGTTGAATGTT	080703_005s	NORMAL	NO	1	1	1	C	1	3	2	1	None	EAM156	no			5		yes		None	None	None	AUTO	DETECTED	776.979	111.201	5.11142	-8.95322	65.04	-91.056	157.679	151.526	12.6547	153	100	PASS	PASS	PASS	PASS	PASS	PASS	0	9710.5	10211	7637.9	105	1019602
134	ACTCACCGAGAGCGTTGAATGTT	080703_005s	NORMAL	NO	1	1	1	C	1	3	4	1	None	EAM156	no			5		yes		None	None	None	AUTO	DETECTED	777.096	158	3.48463	0	65.04	-91.056	143.088	143.088	12.3149	157	100	PASS	PASS	PASS	PASS	PASS	PASS	0	7973.65	8162	5454.24	97	773444
148	ACTCACCGAGAGCGTTGAATGTT	080703_005s	NORMAL	NO	1	1	1	C	1	3	6	1	None	EAM156	no			5		yes		None	None	None	AUTO	DETECTED	777.167	204.37	1.23776	3.01262	65.04	-91.056	145.689	133.402	10.3423	144	100	PASS	PASS	PASS	PASS	PASS	PASS	0	8927.36	9288	5944.05	83	740971
162	ACTCACCGAGAGCGTTGAATGTT	080703_005s	NORMAL	NO	1	1	1	C	1	3	8	1	None	EAM156	no			5		yes		None	None	None	AUTO	DETECTED	777.51	251.053	2.53983	10.2736	65.04	-91.056	145.433	139.774	12.2225	135	100	PASS	PASS	PASS	PASS	PASS	PASS	0	8637.62	7839	6540.85	91	786023
572	TGGTGTCAGAAGTGGGATAC	080703_005s	NORMAL	NO	1	1	1	K	3	3	2	5	None	EAM157	no			6		yes		None	None	None	AUTO	DETECTED	869.548	808.944	13.8996	-17.316	13.008	0	119.6	103.056	10.8718	136	100	PASS	PASS	PASS	PASS	PASS	PASS	0	275.298	270	69.0305	47	12939
586	TGGTGTCAGAAGTGGGATAC	080703_005s	NORMAL	NO	1	1	1	K	3	3	4	5	None	EAM157	no			6		yes		None	None	None	AUTO	DETECTED	869.69	855.786	12.5983	-7.99582	13.008	0	114.165	103.87	12.6953	145	100	PASS	PASS	PASS	PASS	PASS	PASS	0	252.588	245	61.4983	51	12882
600	TGGTGTCAGAAGTGGGATAC	080703_005s	NORMAL	NO	1	1	1	K	3	3	6	5	None	EAM157	no			6		yes		None	None	None	AUTO	DETECTED	870.484	901.903	19.7589	-8.09189	13.008	0	140.978	96.3898	44.2685	137	100	PASS	PASS	PASS	PASS	PASS	PASS	0	236.976	233	48.6459	41	9716
614	TGGTGTCAGAAGTGGGATAC	080703_005s	NORMAL	NO	1	1	1	K	3	3	8	5	None	EAM157	no			6		yes		None	None	None	AUTO	DETECTED	869.978	948.478	10.022	-2.23416	13.008	0	98.6302	86.2465	13.6118	140	100	PASS	PASS	PASS	PASS	PASS	PASS	0	224	228.5	42.1484	34	7616
124	TACAGCTAAATAACCAAAGA	080703_005s	NORMAL	NO	1	1	1	C	1	3	2	5	None	EAM158	no			6		yes		None	None	None	AUTO	DETECTED	869.968	110.552	14.7277	-11.0745	65.04	-91.056	121.478	108.529	8.86058	119	100	PASS	PASS	PASS	PASS	PASS	PASS	0	230.143	239.5	63.2856	56	12888
138	TACAGCTAAATAACCAAAGA	080703_005s	NORMAL	NO	1	1	1	C	1	3	4	5	None	EAM158	no			6		yes		None	None	None	AUTO	DETECTED	870.053	157.447	12.6745	-1.05059	65.04	-91.056	136.596	110.898	20.1142	130	100	PASS	PASS	PASS	PASS	PASS	PASS	0	253.362	266.5	70.1021	58	14695
152	TACAGCTAAATAACCAAAGA	080703_005s	NORMAL	NO	1	1	1	C	1	3	6	5	None	EAM158	no			6		yes		None	None	None	AUTO	DETECTED	870.143	203.643	10.6889	0	65.04	-91.056	132.035	107.456	17.2279	143	100	PASS	PASS	PASS	PASS	PASS	PASS	0	267.445	282	74.3674	54	14442
166	TACAGCTAAATAACCAAAGA	080703_005s	NORMAL	NO	1	1	1	C	1	3	8	5	None	EAM158	no			6		yes		None	None	None	AUTO	DETECTED	870.534	250.059	12.615	3.66267	65.04	-91.056	107.474	94.5322	9.21051	169	100	PASS	PASS	PASS	PASS	PASS	PASS	0	293.143	295.5	70.4773	42	12312
562	ATGCCCTTTTAACATTGCACTG	080703_005s	NORMAL	NO	1	1	1	K	3	3	1	2	None	EAM159	mir-130a 15.24			7		yes		None	None	None	AUTO	DETECTED	800.029	786.947	11.174	-8.20146	13.008	0	129.27	123.019	11.1433	101	100	PASS	PASS	PASS	PASS	PASS	PASS	0	1471.58	1457	771.209	69	101539
576	ATGCCCTTTTAACATTGCACTG	080703_005s	NORMAL	NO	1	1	1	K	3	3	3	2	None	EAM159	mir-130a 15.24			7		yes		None	None	None	AUTO	DETECTED	799.693	832.898	3.64024	-10.4666	13.008	0	139.966	128.112	8.87167	105	100	PASS	PASS	PASS	PASS	PASS	PASS	0	1053.44	1083	588.05	77	81115
590	ATGCCCTTTTAACATTGCACTG	080703_005s	NORMAL	NO	1	1	1	K	3	3	5	2	None	EAM159	mir-130a 15.24			7		yes		None	None	None	AUTO	DETECTED	800.601	879.717	12.295	-1.42831	13.008	0	122.619	111.322	11.1258	106	100	PASS	PASS	PASS	PASS	PASS	PASS	0	1133.93	1041	519.772	56	63500
604	ATGCCCTTTTAACATTGCACTG	080703_005s	NORMAL	NO	1	1	1	K	3	3	7	2	None	EAM159	mir-130a 15.24			7		yes		None	None	None	AUTO	DETECTED	800.555	926.034	8.52856	0	13.008	0	119.916	113.256	14.8255	101	100	PASS	PASS	PASS	PASS	PASS	PASS	0	966.017	982.5	515.231	60	57961
114	AACCTATCCTGAATTACTTGAA	080703_005s	NORMAL	NO	1	1	1	C	1	3	1	2	None	EAM160	mir-26b 11.65			7		yes		None	None	None	AUTO	DETECTED	799.963	88.0372	5.67353	-8.69033	65.04	-91.056	156.367	147.169	8.93056	151	100	PASS	PASS	PASS	PASS	PASS	PASS	0	9861.53	10810	6516.52	98	966430
128	AACCTATCCTGAATTACTTGAA	080703_005s	NORMAL	NO	1	1	1	C	1	3	3	2	None	EAM160	mir-26b 11.65			7		yes		None	None	None	AUTO	DETECTED	800.102	134.465	4.32065	-4.75434	65.04	-91.056	148.91	139.625	11.9422	148	100	PASS	PASS	PASS	PASS	PASS	PASS	0	7591.9	7291	4813.06	89	675679
142	AACCTATCCTGAATTACTTGAA	080703_005s	NORMAL	NO	1	1	1	C	1	3	5	2	None	EAM160	mir-26b 11.65			7		yes		None	None	None	AUTO	DETECTED	800.008	181.153	0	2.57079	65.04	-91.056	158.772	151.439	11.7	146	100	PASS	PASS	PASS	PASS	PASS	PASS	0	6628.06	6479	4998.74	105	695946
156	AACCTATCCTGAATTACTTGAA	080703_005s	NORMAL	NO	1	1	1	C	1	3	7	2	None	EAM160	mir-26b 11.65			7		yes		None	None	None	AUTO	DETECTED	800.796	227.482	7.03594	5.22595	65.04	-91.056	157.058	145.434	13.7082	140	100	PASS	PASS	PASS	PASS	PASS	PASS	0	8028.38	7646	6636.63	98	786781
457	CTCAATAGACTGTGAGCTCCTT	080703_005s	NORMAL	NO	1	1	1	I	3	1	2	2	None	EAM161	no			8		yes		None	None	None	AUTO	DETECTED	102.923	809.538	-6.45815	-9.69487	-39.024	-52.032	126.565	117.38	13.0211	144	100	PASS	PASS	PASS	PASS	PASS	PASS	0	619.115	724	286.307	61	37766
471	CTCAATAGACTGTGAGCTCCTT	080703_005s	NORMAL	NO	1	1	1	I	3	1	4	2	None	EAM161	no			8		yes		None	None	None	AUTO	DETECTED	102.974	856.105	-8.95977	-3.94432	-39.024	-52.032	122.716	115.877	11.9482	157	100	PASS	PASS	PASS	PASS	PASS	PASS	0	633.185	770	303.216	65	41157
485	CTCAATAGACTGTGAGCTCCTT	080703_005s	NORMAL	NO	1	1	1	I	3	1	6	2	None	EAM161	no			8		yes		None	None	None	AUTO	DETECTED	103.222	902.057	-8.89576	-6.19754	-39.024	-52.032	124.351	119.815	11.5904	139	100	PASS	PASS	PASS	PASS	PASS	PASS	0	880.212	1026.5	414.182	66	58094
499	CTCAATAGACTGTGAGCTCCTT	080703_005s	NORMAL	NO	1	1	1	I	3	1	8	2	None	EAM161	no			8		yes		None	None	None	AUTO	DETECTED	103.447	949.153	-9.1269	6.44128	-39.024	-52.032	121.479	110.485	11.7635	147	100	PASS	PASS	PASS	PASS	PASS	PASS	0	1458.6	1542.5	784.624	58	84599
9	ATCAAGGTCCGCTGTGAACACG	080703_005s	NORMAL	NO	1	1	1	A	1	1	2	2	None	EAM162	no			8		yes		None	None	None	AUTO	DETECTED	97.8117	107.5	-12.5412	-11.8559	-52.032	-182.112	130.08	104.064	14.4889	125	100	PASS	PASS	PASS	PASS	PASS	PASS	0	1039.62	948	324.364	50	51981
23	ATCAAGGTCCGCTGTGAACACG	080703_005s	NORMAL	NO	1	1	1	A	1	1	4	2	None	EAM162	no			8		yes		None	None	None	AUTO	DETECTED	97.9125	154	-14.3898	-6.9756	-52.032	-182.112	133.924	122.584	14.1085	126	100	PASS	PASS	PASS	PASS	PASS	PASS	0	563.841	531	242.683	69	38905
37	ATCAAGGTCCGCTGTGAACACG	080703_005s	NORMAL	NO	1	1	1	A	1	1	6	2	None	EAM162	no			8		yes		None	None	None	AUTO	DETECTED	98.0522	200.455	-15.7319	-2.67758	-52.032	-182.112	119.766	109.098	11.9267	168	100	PASS	PASS	PASS	PASS	PASS	PASS	0	383.339	374	133.43	56	21467
51	ATCAAGGTCCGCTGTGAACACG	080703_005s	NORMAL	NO	1	1	1	A	1	1	8	2	None	EAM162	no			8		yes		None	None	None	AUTO	DETECTED	98.7	247.329	-10.4657	7.05917	-52.032	-182.112	122.105	109.299	15.463	95	100	PASS	PASS	PASS	PASS	PASS	PASS	0	255.778	253	79.0507	54	13812
461	TCCATAAAGTAGGAAACACTACA	080703_005s	NORMAL	NO	1	1	1	I	3	1	2	6	None	EAM163	no			9		yes		None	None	None	AUTO	DETECTED	195.322	808.61	-4.51735	-15.4573	-39.024	-52.032	119.418	119.418	16.5489	78	100	PASS	PASS	PASS	PASS	PASS	PASS	0	266.621	277	97.4654	66	17597
475	TCCATAAAGTAGGAAACACTACA	080703_005s	NORMAL	NO	1	1	1	I	3	1	4	6	None	EAM163	no			9		yes		None	None	None	AUTO	DETECTED	195.885	854.744	-0.357672	-15.3374	-39.024	-52.032	146.279	117.207	37.3975	77	100	PASS	PASS	PASS	PASS	PASS	PASS	0	235.4	260	82.571	65	15301
489	TCCATAAAGTAGGAAACACTACA	080703_005s	NORMAL	NO	1	1	1	I	3	1	6	6	None	EAM163	no			9		yes		None	None	None	AUTO	DETECTED	195.871	901.257	-3.68907	-10.2816	-39.024	-52.032	118.287	106.676	11.2574	80	100	PASS	PASS	PASS	PASS	PASS	PASS	0	303.519	329.5	88.056	52	15783
503	TCCATAAAGTAGGAAACACTACA	080703_005s	NORMAL	NO	1	1	1	I	3	1	8	6	None	EAM163	no			9		yes		None	None	None	AUTO	DETECTED	196.125	948.125	-3.55032	0	-39.024	-52.032	117.072	117.072	13.9716	82	100	PASS	PASS	PASS	PASS	PASS	PASS	0	385.738	422	175.462	65	25073
13	GAGTGCTTGCTAGGTGCCAAG	080703_005s	NORMAL	NO	1	1	1	A	1	1	2	6	None	EAM164	no			9		yes		None	None	None	AUTO	LOW_SIGNAL	191.025	107.926	0	0	-52.032	-182.112	129	129	0	-1	100	PASS	PASS	PASS	PASS	PASS	FAIL	0	73.0548	73	3.06363	73	5333
27	GAGTGCTTGCTAGGTGCCAAG	080703_005s	NORMAL	NO	1	1	1	A	1	1	4	6	None	EAM164	no			9		yes		None	None	None	AUTO	LOW_SIGNAL	191.268	154.05	0	0	-52.032	-182.112	129	129	0	-1	100	PASS	PASS	PASS	PASS	PASS	FAIL	0	69.7671	70	2.25783	73	5093
41	GAGTGCTTGCTAGGTGCCAAG	080703_005s	NORMAL	NO	1	1	1	A	1	1	6	6	None	EAM164	no			9		yes		None	None	None	AUTO	LOW_SIGNAL	191.511	200.175	0	0	-52.032	-182.112	129	129	0	-1	100	PASS	PASS	PASS	PASS	PASS	FAIL	0	69.5526	69	2.50543	76	5286
55	GAGTGCTTGCTAGGTGCCAAG	080703_005s	NORMAL	NO	1	1	1	A	1	1	8	6	None	EAM164	no			9		yes		None	None	None	AUTO	LOW_SIGNAL	191.754	246.3	0	0	-52.032	-182.112	129	129	0	-1	100	PASS	PASS	PASS	PASS	PASS	FAIL	0	66.5733	67	1.66176	75	4993
451	GGGAGTGAAGACACGGAGCCAGA	080703_005s	NORMAL	NO	1	1	1	I	3	1	1	3	None	EAM165	no			10		yes		None	None	None	AUTO	DETECTED	125.395	785.942	-12.5548	-15.0635	-39.024	-52.032	131.73	120.821	11.4036	107	100	PASS	PASS	PASS	PASS	PASS	PASS	0	373.076	350	90.4145	66	24623
465	GGGAGTGAAGACACGGAGCCAGA	080703_005s	NORMAL	NO	1	1	1	I	3	1	3	3	None	EAM165	no			10		yes		None	None	None	AUTO	DETECTED	125.645	832.223	-12.4727	-13.031	-39.024	-52.032	128.8	122.556	15.4302	119	100	PASS	PASS	PASS	PASS	PASS	PASS	0	389.831	368	126.93	71	27678
479	GGGAGTGAAGACACGGAGCCAGA	080703_005s	NORMAL	NO	1	1	1	I	3	1	5	3	None	EAM165	no			10		yes		None	None	None	AUTO	DETECTED	125.817	879.012	-13.3887	-4.38734	-39.024	-52.032	130.044	121.999	11.3254	108	100	PASS	PASS	PASS	PASS	PASS	PASS	0	492.855	475	195.916	69	34007
493	GGGAGTGAAGACACGGAGCCAGA	080703_005s	NORMAL	NO	1	1	1	I	3	1	7	3	None	EAM165	no			10		yes		None	None	None	AUTO	DETECTED	126.095	925.179	-12.9301	-3.84746	-39.024	-52.032	132.901	125.228	8.67479	106	100	PASS	PASS	PASS	PASS	PASS	PASS	0	765.914	750.5	283.47	70	53614
3	GCCTATCCTGGATTACTTGAA	080703_005s	NORMAL	NO	1	1	1	A	1	1	1	3	None	EAM166	mir-26a 15.46			10		yes		None	None	None	AUTO	DETECTED	120.5	84	-15.8275	-15.9681	-52.032	-182.112	156.096	143.088	13.8108	167	100	PASS	PASS	PASS	PASS	PASS	PASS	0	16693.4	16291	12173.9	96	1602566
17	GCCTATCCTGGATTACTTGAA	080703_005s	NORMAL	NO	1	1	1	A	1	1	3	3	None	EAM166	mir-26a 15.46			10		yes		None	None	None	AUTO	DETECTED	120.951	130.297	-13.1166	-13.7355	-52.032	-182.112	150.837	147.164	13.3088	149	100	PASS	PASS	PASS	PASS	PASS	PASS	0	11800.7	12452	9689.39	101	1191874
31	GCCTATCCTGGATTACTTGAA	080703_005s	NORMAL	NO	1	1	1	A	1	1	5	3	None	EAM166	mir-26a 15.46			10		yes		None	None	None	AUTO	DETECTED	120.951	177.022	-16.2765	-5.91966	-52.032	-182.112	151.793	146.411	13.3088	138	100	PASS	PASS	PASS	PASS	PASS	PASS	0	9584.31	7436	8021.41	98	939262
45	GCCTATCCTGGATTACTTGAA	080703_005s	NORMAL	NO	1	1	1	A	1	1	7	3	None	EAM166	mir-26a 15.46			10		yes		None	None	None	AUTO	DETECTED	121.397	223.057	-13.6402	-7.0935	-52.032	-182.112	130.491	130.387	14.04	140	100	PASS	PASS	PASS	PASS	PASS	PASS	0	11582	11636	8102.78	79	914979
569	GTTGTGGTCACTTACAATT	080703_005s	NORMAL	NO	1	1	1	K	3	3	2	2	None	EAM167	no			11		yes		None	None	None	AUTO	LOW_SIGNAL	799.292	810.64	0	0	13.008	0	129	129	0	-1	100	PASS	PASS	PASS	FAIL	PASS	FAIL	0	86.2105	86.5	2.2822	76	6552
583	GTTGTGGTCACTTACAATT	080703_005s	NORMAL	NO	1	1	1	K	3	3	4	2	None	EAM167	no			11		yes		None	None	None	AUTO	LOW_SIGNAL	799.535	856.765	0	0	13.008	0	129	129	0	-1	100	PASS	PASS	PASS	PASS	PASS	FAIL	0	85.4615	85	2.33379	78	6666
597	GTTGTGGTCACTTACAATT	080703_005s	NORMAL	NO	1	1	1	K	3	3	6	2	None	EAM167	no			11		yes		None	None	None	AUTO	LOW_SIGNAL	799.778	902.89	0	0	13.008	0	129	129	0	-1	100	PASS	PASS	PASS	FAIL	PASS	FAIL	0	85.3896	86	2.50345	77	6575
611	GTTGTGGTCACTTACAATT	080703_005s	NORMAL	NO	1	1	1	K	3	3	8	2	None	EAM167	no			11		yes		None	None	None	AUTO	LOW_SIGNAL	800.021	949.014	0	0	13.008	0	129	129	0	-1	100	PASS	PASS	PASS	FAIL	PASS	FAIL	0	81.7826	82	2.72715	69	5643
121	CTATACAACCTCCTACCTCA	080703_005s	NORMAL	NO	1	1	1	C	1	3	2	2	None	EAM168	let-7e 14.53			11		yes		None	None	None	AUTO	DETECTED	800.207	111.425	7.26698	-4.45999	65.04	-91.056	169.099	158.696	13.3557	203	100	PASS	PASS	PASS	PASS	PASS	PASS	0	25628.1	21257	23036.2	116	2972857
135	CTATACAACCTCCTACCTCA	080703_005s	NORMAL	NO	1	1	1	C	1	3	4	2	None	EAM168	let-7e 14.53			11		yes		None	None	None	AUTO	DETECTED	800.406	157.914	6.70169	0.280461	65.04	-91.056	156.382	143.447	10.2542	205	100	PASS	PASS	PASS	PASS	PASS	PASS	1	27267.8	27487.5	20384.3	96	2617712
149	CTATACAACCTCCTACCTCA	080703_005s	NORMAL	NO	1	1	1	C	1	3	6	2	None	EAM168	let-7e 14.53			11		yes		None	None	None	AUTO	DETECTED	800.661	204.379	6.85969	4.70512	65.04	-91.056	159.752	152.236	15.1261	188	100	PASS	PASS	PASS	PASS	PASS	PASS	0	21641.1	17135	20213.1	106	2293960
163	CTATACAACCTCCTACCTCA	080703_005s	NORMAL	NO	1	1	1	C	1	3	8	2	None	EAM168	let-7e 14.53			11		yes		None	None	None	AUTO	DETECTED	800.975	250.975	7.77511	10.8284	65.04	-91.056	147.169	147.169	8.5076	179	100	PASS	PASS	PASS	PASS	PASS	PASS	6	24934.8	20227	23800.3	98	2443609
573	AACAGCACAAACTACTACCTCA	080703_005s	NORMAL	NO	1	1	1	K	3	3	2	6	None	EAM169	17/17 let-7i 16.63			12		yes		None	None	None	AUTO	DETECTED	892.589	809.358	13.6193	-10.3515	13.008	0	158.246	145.402	18.0374	137	100	PASS	PASS	PASS	PASS	PASS	PASS	0	14630.4	12056	14070.8	97	1419146
587	AACAGCACAAACTACTACCTCA	080703_005s	NORMAL	NO	1	1	1	K	3	3	4	6	None	EAM169	17/17 let-7i 16.63			12		yes		None	None	None	AUTO	DETECTED	893.529	855.748	22.6878	-6.91129	13.008	0	146.498	145.313	13.495	142	100	PASS	PASS	PASS	FAIL	PASS	PASS	0	12698.9	8125	13026.1	100	1269888
601	AACAGCACAAACTACTACCTCA	080703_005s	NORMAL	NO	1	1	1	K	3	3	6	6	None	EAM169	17/17 let-7i 16.63			12		yes		None	None	None	AUTO	DETECTED	893.54	901.934	19.6819	-6.10703	13.008	0	140.191	135.167	11.7361	149	100	PASS	PASS	PASS	PASS	PASS	PASS	0	15166.4	12750	14016.2	84	1273975
615	AACAGCACAAACTACTACCTCA	080703_005s	NORMAL	NO	1	1	1	K	3	3	8	6	None	EAM169	17/17 let-7i 16.63			12		yes		None	None	None	AUTO	DETECTED	893.759	948.583	19.3691	0	13.008	0	152.38	140.068	13.7082	124	100	PASS	PASS	PASS	FAIL	PASS	PASS	0	14252.4	7270	14230.8	89	1268462
125	TGGCATTCACCGCCGTGCCTTA	080703_005s	NORMAL	NO	1	1	1	C	1	3	2	6	None	EAM170	no			12		yes		None	None	None	AUTO	DETECTED	893.31	110.653	18.3735	-8.17635	65.04	-91.056	168.718	162.916	10.0461	290	100	PASS	PASS	PASS	PASS	PASS	PASS	8	33605.4	30867	29145.8	120	4032647
139	TGGCATTCACCGCCGTGCCTTA	080703_005s	NORMAL	NO	1	1	1	C	1	3	4	6	None	EAM170	no			12		yes		None	None	None	AUTO	DETECTED	893.457	157.307	17.1246	-1.29473	65.04	-91.056	168.025	163.113	10.606	274	100	PASS	PASS	PASS	PASS	PASS	PASS	0	32797.8	38995	28215.8	122	4001329
153	TGGCATTCACCGCCGTGCCTTA	080703_005s	NORMAL	NO	1	1	1	C	1	3	6	6	None	EAM170	no			12		yes		None	None	None	AUTO	DETECTED	893.479	203.543	14.2434	0	65.04	-91.056	171.106	166.57	10.606	300	45.7317	FAIL	PASS	PASS	PASS	FAIL	PASS	32	33530	36875	29370.3	123	4124191
167	TGGCATTCACCGCCGTGCCTTA	080703_005s	NORMAL	NO	1	1	1	C	1	3	8	6	None	EAM170	no			12		yes		None	None	None	AUTO	DETECTED	894	250.312	17.8662	8.5359	65.04	-91.056	156.096	143.088	10.2542	293	100	PASS	PASS	PASS	PASS	PASS	PASS	0	39375.6	53447	26954.4	95	3740683
563	CTACGCGTATTCTTAAGCAATAA	080703_005s	NORMAL	NO	1	1	1	K	3	3	1	3	None	EAM171	no			13		yes		None	None	None	AUTO	DETECTED	822.665	786.619	5.62431	-10.8858	13.008	0	158.045	136.649	14.0611	139	100	PASS	PASS	PASS	PASS	PASS	PASS	0	11656.2	12578	8502.56	86	1002430
577	CTACGCGTATTCTTAAGCAATAA	080703_005s	NORMAL	NO	1	1	1	K	3	3	3	3	None	EAM171	no			13		yes		None	None	None	AUTO	DETECTED	822.821	832.821	4.48817	-9.88779	13.008	0	149.365	134.52	12.4243	140	100	PASS	PASS	PASS	PASS	PASS	PASS	0	9684.33	10477	6924.33	83	803799
591	CTACGCGTATTCTTAAGCAATAA	080703_005s	NORMAL	NO	1	1	1	K	3	3	5	3	None	EAM171	no			13		yes		None	None	None	AUTO	DETECTED	823.288	879.682	7.40513	0	13.008	0	148.261	135.624	13.1952	127	100	PASS	PASS	PASS	PASS	PASS	PASS	0	8208.68	8952.5	6674.23	84	689529
605	CTACGCGTATTCTTAAGCAATAA	080703_005s	NORMAL	NO	1	1	1	K	3	3	7	3	None	EAM171	no			13		yes		None	None	None	AUTO	DETECTED	823.715	925.973	9.80205	1.85466	13.008	0	144.199	131.906	13.7178	125	100	PASS	PASS	PASS	PASS	PASS	PASS	0	8048.23	7412	6754.33	79	635810
115	CTCGTACTGAGCAGGATTA	080703_005s	NORMAL	NO	1	1	1	C	1	3	1	3	None	EAM172	no			13		yes		None	None	None	AUTO	DETECTED	822.819	88.2361	2.99794	-4.52281	65.04	-91.056	119.668	119.668	18.1676	124	100	PASS	PASS	PASS	PASS	PASS	PASS	0	155.318	152	32.2787	66	10251
129	CTCGTACTGAGCAGGATTA	080703_005s	NORMAL	NO	1	1	1	C	1	3	3	3	None	EAM172	no			13		yes		None	None	None	AUTO	DETECTED	823.315	134.5	6.28884	-2.7139	65.04	-91.056	104.064	104.064	13.554	130	100	PASS	PASS	PASS	PASS	PASS	PASS	0	147.538	146.5	23.1275	52	7672
143	CTCGTACTGAGCAGGATTA	080703_005s	NORMAL	NO	1	1	1	C	1	3	5	3	None	EAM172	no			13		yes		None	None	None	AUTO	DETECTED	823.31	181.262	3.05272	5.5733	65.04	-91.056	111.609	104.83	12.6953	125	100	PASS	PASS	PASS	PASS	PASS	PASS	0	155.846	155	25.9225	52	8104
157	CTCGTACTGAGCAGGATTA	080703_005s	NORMAL	NO	1	1	1	C	1	3	7	3	None	EAM172	no			13		yes		None	None	None	AUTO	DETECTED	823.755	227.578	5.68624	8.06708	65.04	-91.056	98.7084	98.7084	16.1522	143	100	PASS	PASS	PASS	PASS	PASS	PASS	0	168.596	167	33.6966	47	7924
458	GTCTCGAAAAGGTAGCGTTC	080703_005s	NORMAL	NO	1	1	1	I	3	1	2	3	None	EAM173	no			14		yes		None	None	None	AUTO	LOW_SIGNAL	126.482	810.162	0	0	-39.024	-52.032	129	129	0	-1	100	PASS	PASS	PASS	PASS	PASS	FAIL	0	86.9306	87	5.12472	72	6259
472	GTCTCGAAAAGGTAGCGTTC	080703_005s	NORMAL	NO	1	1	1	I	3	1	4	3	None	EAM173	no			14		yes		None	None	None	AUTO	LOW_SIGNAL	126.725	856.287	0	0	-39.024	-52.032	129	129	0	-1	100	PASS	PASS	PASS	FAIL	PASS	FAIL	0	92.92	93	7.50452	75	6969
486	GTCTCGAAAAGGTAGCGTTC	080703_005s	NORMAL	NO	1	1	1	I	3	1	6	3	None	EAM173	no			14		yes		None	None	None	AUTO	LOW_SIGNAL	126.968	902.412	0	0	-39.024	-52.032	129	129	0	-1	100	PASS	PASS	PASS	PASS	PASS	FAIL	0	90.5753	91	5.34612	73	6612
500	GTCTCGAAAAGGTAGCGTTC	080703_005s	NORMAL	NO	1	1	1	I	3	1	8	3	None	EAM173	no			14		yes		None	None	None	AUTO	LOW_SIGNAL	127.211	948.537	0	0	-39.024	-52.032	129	129	0	-1	100	PASS	PASS	PASS	PASS	PASS	PASS	0	89.0263	89.5	8.67022	76	6766
10	AGAAAACATGCTCCAGGTGA	080703_005s	NORMAL	NO	1	1	1	A	1	1	2	3	None	EAM174	no			14		yes		None	None	None	AUTO	DETECTED	120.891	106.848	-12.3174	-18.7594	-52.032	-182.112	145.166	122.428	16.4892	111	100	PASS	PASS	PASS	PASS	PASS	PASS	0	1423.35	1376	709.072	69	98211
24	AGAAAACATGCTCCAGGTGA	080703_005s	NORMAL	NO	1	1	1	A	1	1	4	3	None	EAM174	no			14		yes		None	None	None	AUTO	DETECTED	120.959	153.853	-14.599	-7.30866	-52.032	-182.112	132.381	127.859	11.1433	105	100	PASS	PASS	PASS	PASS	PASS	PASS	0	709.89	679	318.722	73	51822
38	AGAAAACATGCTCCAGGTGA	080703_005s	NORMAL	NO	1	1	1	A	1	1	6	3	None	EAM174	no			14		yes		None	None	None	AUTO	DETECTED	121.266	199.864	-13.7601	-8.79314	-52.032	-182.112	125.437	119.926	14.4889	107	100	PASS	PASS	PASS	PASS	PASS	PASS	0	451.712	471	166.193	66	29813
52	AGAAAACATGCTCCAGGTGA	080703_005s	NORMAL	NO	1	1	1	A	1	1	8	3	None	EAM174	no			14		yes		None	None	None	AUTO	DETECTED	121.641	246.486	-12.0469	-2.32209	-52.032	-182.112	120.402	108.767	9.69043	88	100	PASS	PASS	PASS	PASS	PASS	PASS	0	351.226	373	95.468	53	18615
462	TCGCCCTCTCAACCCAGCTTTT	080703_005s	NORMAL	NO	1	1	1	I	3	1	2	7	None	EAM175	no			15		yes		None	None	None	AUTO	DETECTED	218.995	808.119	3.42945	-20.2591	-39.024	-52.032	151.658	137.761	14.9227	79	100	PASS	PASS	PASS	PASS	PASS	PASS	0	1339.53	1457	756.506	91	121897
476	TCGCCCTCTCAACCCAGCTTTT	080703_005s	NORMAL	NO	1	1	1	I	3	1	4	7	None	EAM175	no			15		yes		None	None	None	AUTO	DETECTED	219.054	854.589	1.03987	-15.767	-39.024	-52.032	145.033	134.838	14.4447	78	100	PASS	PASS	PASS	PASS	PASS	PASS	0	1292.43	1468	607.573	83	107272
490	TCGCCCTCTCAACCCAGCTTTT	080703_005s	NORMAL	NO	1	1	1	I	3	1	6	7	None	EAM175	no			15		yes		None	None	None	AUTO	DETECTED	219.471	901.106	3.30043	-10.6706	-39.024	-52.032	145.361	138.261	11.1434	74	100	PASS	PASS	PASS	PASS	PASS	PASS	0	1496.61	1643	839.559	87	130205
504	TCGCCCTCTCAACCCAGCTTTT	080703_005s	NORMAL	NO	1	1	1	I	3	1	8	7	None	EAM175	no			15		yes		None	None	None	AUTO	DETECTED	219.425	947.833	-0.463466	-2.82962	-39.024	-52.032	145.422	127.354	15.2367	86	100	PASS	PASS	PASS	PASS	PASS	PASS	0	2291.23	2440	1075.97	73	167260
14	TACAGTACTGTGATAGCTGAA	080703_005s	NORMAL	NO	1	1	1	A	1	1	2	7	None	EAM176	1 mismatch mir-101-(1,2,3) 13.43,11.79			15		yes		None	None	None	AUTO	DETECTED	214.529	106.441	5.744	-17.7294	-52.032	-182.112	116.347	110.53	8.54429	90	100	PASS	PASS	PASS	PASS	PASS	PASS	0	121.481	128	23.692	54	6560
28	TACAGTACTGTGATAGCTGAA	080703_005s	NORMAL	NO	1	1	1	A	1	1	4	7	None	EAM176	1 mismatch mir-101-(1,2,3) 13.43,11.79			15		yes		None	None	None	AUTO	DETECTED	214.556	153.111	2.9241	-10.6385	-52.032	-182.112	121.972	119.833	16.4203	81	100	PASS	PASS	PASS	PASS	PASS	PASS	0	117.507	129	25.3606	67	7873
42	TACAGTACTGTGATAGCTGAA	080703_005s	NORMAL	NO	1	1	1	A	1	1	6	7	None	EAM176	1 mismatch mir-101-(1,2,3) 13.43,11.79			15		yes		None	None	None	AUTO	DETECTED	214.529	199.441	-0.575809	-7.96863	-52.032	-182.112	116.347	110.53	8.54429	82	100	PASS	PASS	PASS	PASS	PASS	PASS	0	118.315	124	21.5598	54	6389
56	TACAGTACTGTGATAGCTGAA	080703_005s	NORMAL	NO	1	1	1	A	1	1	8	7	None	EAM176	1 mismatch mir-101-(1,2,3) 13.43,11.79			15		yes		None	None	None	AUTO	DETECTED	214.848	246.384	0.406103	2.67282	-52.032	-182.112	119.748	111.157	17.1364	73	100	PASS	PASS	PASS	PASS	PASS	PASS	0	113.172	119	26.2111	58	6564
452	TTCAGCTATCACAGTACTGTA	080703_005s	NORMAL	NO	1	1	1	I	3	1	1	4	None	EAM177	1 mismatch mir-101-(1,2,3) 13.43,11.79			16		yes		None	None	None	AUTO	DETECTED	148.74	785.865	-8.88881	-14.4887	-39.024	-52.032	144.82	132.289	16.7326	85	100	PASS	PASS	PASS	PASS	PASS	PASS	0	784.787	846.5	385.89	80	62783
466	TTCAGCTATCACAGTACTGTA	080703_005s	NORMAL	NO	1	1	1	I	3	1	3	4	None	EAM177	1 mismatch mir-101-(1,2,3) 13.43,11.79			16		yes		None	None	None	AUTO	DETECTED	148.889	832.226	-10.0988	-11.4066	-39.024	-52.032	138.745	129.83	17.9613	94	100	PASS	PASS	PASS	PASS	PASS	PASS	0	763.173	876	339.482	75	57238
480	TTCAGCTATCACAGTACTGTA	080703_005s	NORMAL	NO	1	1	1	I	3	1	5	4	None	EAM177	1 mismatch mir-101-(1,2,3) 13.43,11.79			16		yes		None	None	None	AUTO	DETECTED	149.204	878.92	-9.16034	-4.00069	-39.024	-52.032	135.577	127.814	12.5787	85	100	PASS	PASS	PASS	PASS	PASS	PASS	0	973.319	1055.5	565.737	72	70079
494	TTCAGCTATCACAGTACTGTA	080703_005s	NORMAL	NO	1	1	1	I	3	1	7	4	None	EAM177	1 mismatch mir-101-(1,2,3) 13.43,11.79			16		yes		None	None	None	AUTO	DETECTED	149.5	925.163	-8.47695	-2.4652	-39.024	-52.032	130.08	130.08	9.52354	86	100	PASS	PASS	PASS	PASS	PASS	PASS	0	1670.89	1790.5	958.122	80	133671
4	TGCCAATATTTCTGTGCTGCTA	080703_005s	NORMAL	NO	1	1	1	A	1	1	1	4	None	EAM178	no			16		yes		None	None	None	AUTO	DETECTED	144.136	83.8388	-8.36163	-16.4845	-52.032	-182.112	160.479	152.18	13.4104	121	100	PASS	PASS	PASS	PASS	PASS	PASS	0	6686.67	7159	5081.4	105	702100
18	TGCCAATATTTCTGTGCTGCTA	080703_005s	NORMAL	NO	1	1	1	A	1	1	3	4	None	EAM178	no			16		yes		None	None	None	AUTO	DETECTED	144.447	130.395	-7.47599	-10.8773	-52.032	-182.112	157.563	132.634	12.3149	106	100	PASS	PASS	PASS	PASS	PASS	PASS	0	4434.57	4861	2732.32	83	368069
32	TGCCAATATTTCTGTGCTGCTA	080703_005s	NORMAL	NO	1	1	1	A	1	1	5	4	None	EAM178	no			16		yes		None	None	None	AUTO	DETECTED	144.5	177	-9.95111	-4.62751	-52.032	-182.112	130.08	117.072	7.91591	107	100	PASS	PASS	PASS	PASS	PASS	PASS	0	3535.65	3647	1703.87	62	219210
46	TGCCAATATTTCTGTGCTGCTA	080703_005s	NORMAL	NO	1	1	1	A	1	1	7	4	None	EAM178	no			16		yes		None	None	None	AUTO	DETECTED	144.929	223.439	-7.53613	-0.543455	-52.032	-182.112	145.204	132.296	17.9481	104	100	PASS	PASS	PASS	PASS	PASS	PASS	0	2625.61	3053.5	1558.34	80	210049
570	ACTATGCAACCTACTACCTCT	080703_005s	NORMAL	NO	1	1	1	K	3	3	2	3	None	EAM179	let-7d		AGAGGTAGTAGGTTGCATAGT	17				None	None	None	AUTO	DETECTED	822.844	810.025	6.37379	-6.4254	13.008	0	162.929	151.345	12.4808	166	94.0476	PASS	PASS	PASS	FAIL	FAIL	PASS	12	24836.3	15484	25251.3	105	2607809
584	ACTATGCAACCTACTACCTCT	080703_005s	NORMAL	NO	1	1	1	K	3	3	4	3	None	EAM179	let-7d		AGAGGTAGTAGGTTGCATAGT	17				None	None	None	AUTO	DETECTED	823.03	856.639	5.63622	0	13.008	0	163.854	151.413	26.1555	171	100	PASS	PASS	PASS	FAIL	PASS	PASS	5	22407.9	8877	24440.2	106	2375242
598	ACTATGCAACCTACTACCTCT	080703_005s	NORMAL	NO	1	1	1	K	3	3	6	3	None	EAM179	let-7d		AGAGGTAGTAGGTTGCATAGT	17				None	None	None	AUTO	DETECTED	823.518	902.574	8.8255	-2.52475	13.008	0	151.641	146.689	13.7082	169	94.697	PASS	PASS	PASS	FAIL	FAIL	PASS	12	24571.8	8914	26816.7	99	2432611
612	ACTATGCAACCTACTACCTCT	080703_005s	NORMAL	NO	1	1	1	K	3	3	8	3	None	EAM179	let-7d		AGAGGTAGTAGGTTGCATAGT	17				None	None	None	AUTO	DETECTED	823.569	949.243	6.32695	4.54772	13.008	0	142.407	142.407	9.52354	187	69.1489	PASS	PASS	PASS	FAIL	FAIL	PASS	22	25401.7	4718.5	28472	94	2387761
122	AACTATACAATCTACTACCTCA	080703_005s	NORMAL	NO	1	1	1	C	1	3	2	3	None	EAM180	let-7f-1		TGAGGTAGTAGATTGTATAGTT	17				None	None	None	AUTO	DETECTED	823.43	111.062	9.35585	-7.59309	65.04	-91.056	156.674	144.066	10.2542	213	100	PASS	PASS	PASS	PASS	PASS	PASS	0	29417.5	31855	21416.7	98	2882910
136	AACTATACAATCTACTACCTCA	080703_005s	NORMAL	NO	1	1	1	C	1	3	4	3	None	EAM180	let-7f-1		TGAGGTAGTAGATTGTATAGTT	17				None	None	None	AUTO	DETECTED	823.408	158	5.91013	2.97829	65.04	-91.056	156.096	143.088	8.55799	211	100	PASS	PASS	PASS	PASS	PASS	PASS	5	31198.3	30373	22678.2	97	3026232
150	AACTATACAATCTACTACCTCA	080703_005s	NORMAL	NO	1	1	1	C	1	3	6	3	None	EAM180	let-7f-1		TGAGGTAGTAGATTGTATAGTT	17				None	None	None	AUTO	DETECTED	823.684	204.06	6.34442	2.13512	65.04	-91.056	159.63	149.809	12.9003	210	100	PASS	PASS	PASS	PASS	PASS	PASS	0	26578.8	23090	22430.3	104	2764195
164	AACTATACAATCTACTACCTCA	080703_005s	NORMAL	NO	1	1	1	C	1	3	8	3	None	EAM180	let-7f-1		TGAGGTAGTAGATTGTATAGTT	17				None	None	None	AUTO	DETECTED	824.201	250.631	9.90844	7.93707	65.04	-91.056	147.937	140.214	11.3736	249	86.5385	PASS	PASS	PASS	PASS	FAIL	PASS	15	30194.9	18905	25892.3	91	2747738
574	AACTATACAATCTACTACCTCA	080703_005s	NORMAL	NO	1	1	1	K	3	3	2	7	None	EAM181	let-7f-2		TGAGGTAGTAGATTGTATAGTT	18				None	None	None	AUTO	DETECTED	915.974	809.224	17.8233	-10.5182	13.008	0	153.071	151.64	13.6258	151	100	PASS	PASS	PASS	FAIL	PASS	PASS	0	18462.8	12085.5	19018.2	104	1920127
588	AACTATACAATCTACTACCTCA	080703_005s	NORMAL	NO	1	1	1	K	3	3	4	7	None	EAM181	let-7f-2		TGAGGTAGTAGATTGTATAGTT	18				None	None	None	AUTO	DETECTED	916.17	855.865	17.2056	-3.80141	13.008	0	152.223	147.527	14.6139	154	100	PASS	PASS	PASS	FAIL	PASS	PASS	0	18756.1	11273	19456.2	101	1894362
602	AACTATACAATCTACTACCTCA	080703_005s	NORMAL	NO	1	1	1	K	3	3	6	7	None	EAM181	let-7f-2		TGAGGTAGTAGATTGTATAGTT	18				None	None	None	AUTO	DETECTED	916.427	902.142	17.3898	-1.8229	13.008	0	147.007	145.131	14.0611	144	100	PASS	PASS	PASS	FAIL	PASS	PASS	0	18809.7	8026	20372.6	99	1862158
616	AACTATACAATCTACTACCTCA	080703_005s	NORMAL	NO	1	1	1	K	3	3	8	7	None	EAM181	let-7f-2		TGAGGTAGTAGATTGTATAGTT	18				None	None	None	AUTO	DETECTED	916.966	948.836	21.2404	5.58144	13.008	0	149.37	147.94	10.3784	130	100	PASS	PASS	PASS	FAIL	PASS	PASS	0	18219.3	5753.5	21906.1	100	1821929
126	AACTGTACACACTACTACCTCA	080703_005s	NORMAL	NO	1	1	1	C	1	3	2	7	None	EAM182	let-7h		TGAGGTAGTAGTGTGTACAGTT	18				None	None	None	AUTO	DETECTED	916.658	110.48	22.0907	-8.84783	65.04	-91.056	135.529	135.529	9.52354	150	100	PASS	PASS	PASS	PASS	PASS	PASS	0	9005.06	9301.5	6446.64	84	756425
140	AACTGTACACACTACTACCTCA	080703_005s	NORMAL	NO	1	1	1	C	1	3	4	7	None	EAM182	let-7h		TGAGGTAGTAGTGTGTACAGTT	18				None	None	None	AUTO	DETECTED	916.519	157.052	17.1183	-3.0287	65.04	-91.056	147.541	138.957	10.0849	149	100	PASS	PASS	PASS	PASS	PASS	PASS	0	7321.82	7069	5311.83	88	644320
154	AACTGTACACACTACTACCTCA	080703_005s	NORMAL	NO	1	1	1	C	1	3	6	7	None	EAM182	let-7h		TGAGGTAGTAGTGTGTACAGTT	18				None	None	None	AUTO	DETECTED	916.704	203.541	16.3656	1.70123	65.04	-91.056	141.327	138.257	12.8763	150	100	PASS	PASS	PASS	PASS	PASS	PASS	0	7450.79	6548	5585.7	87	648219
168	AACTGTACACACTACTACCTCA	080703_005s	NORMAL	NO	1	1	1	C	1	3	8	7	None	EAM182	let-7h		TGAGGTAGTAGTGTGTACAGTT	18				None	None	None	AUTO	DETECTED	917.145	250.425	18.9427	11.5757	65.04	-91.056	133.852	133.786	15.2366	137	100	PASS	PASS	PASS	PASS	PASS	PASS	0	8410.71	6223.5	7239.37	82	689678
564	AGCACAAACTACTACCTCA	080703_005s	NORMAL	NO	1	1	1	K	3	3	1	4	None	EAM183	let-7i		TGAGGTAGTAGTTTGTGCT	19				None	None	None	AUTO	DETECTED	846	786.452	9.16848	-11.4828	13.008	0	150.137	133.958	14.5863	122	100	PASS	PASS	PASS	PASS	PASS	PASS	0	6906.96	6749	5193.07	82	566371
578	AGCACAAACTACTACCTCA	080703_005s	NORMAL	NO	1	1	1	K	3	3	3	4	None	EAM183	let-7i		TGAGGTAGTAGTTTGTGCT	19				None	None	None	AUTO	DETECTED	847.038	832.981	19.5168	-6.22612	13.008	0	156.889	117.868	21.6294	124	100	PASS	PASS	PASS	PASS	PASS	PASS	0	6394.9	6576	4793.32	69	441248
592	AGCACAAACTACTACCTCA	080703_005s	NORMAL	NO	1	1	1	K	3	3	5	4	None	EAM183	let-7i		TGAGGTAGTAGTTTGTGCT	19				None	None	None	AUTO	DETECTED	846.354	879.135	7.45594	-5.83867	13.008	0	145.274	118.819	18.8772	121	100	PASS	PASS	PASS	PASS	PASS	PASS	0	6988.29	6528	5081.88	65	454239
606	AGCACAAACTACTACCTCA	080703_005s	NORMAL	NO	1	1	1	K	3	3	7	4	None	EAM183	let-7i		TGAGGTAGTAGTTTGTGCT	19				None	None	None	AUTO	DETECTED	847.091	925.932	13.879	2.89711	13.008	0	144.807	118.807	27.3446	112	100	PASS	PASS	PASS	PASS	PASS	PASS	0	6022.81	4321	5348.86	67	403528
116	CACAAGTTCGGATCTACGGGTT	080703_005s	NORMAL	NO	1	1	1	C	1	3	1	4	None	EAM184	mir-100-1		AACCCGTAGATCCGAACTTGTG	19				None	None	None	AUTO	DETECTED	846.405	87.881	9.79967	-7.56283	65.04	-91.056	157.435	145.399	12.0043	110	100	PASS	PASS	PASS	PASS	PASS	PASS	0	3916.03	3381	2276.07	99	387687
130	CACAAGTTCGGATCTACGGGTT	080703_005s	NORMAL	NO	1	1	1	C	1	3	3	4	None	EAM184	mir-100-1		AACCCGTAGATCCGAACTTGTG	19				None	None	None	AUTO	DETECTED	846.675	134.25	10.1546	-4.38595	65.04	-91.056	156.379	152.215	14.3554	117	100	PASS	PASS	PASS	PASS	PASS	PASS	0	2813.91	2419	2024.76	107	301088
144	CACAAGTTCGGATCTACGGGTT	080703_005s	NORMAL	NO	1	1	1	C	1	3	5	4	None	EAM184	mir-100-1		AACCCGTAGATCCGAACTTGTG	19				None	None	None	AUTO	DETECTED	846.954	181.021	10.6214	4.01975	65.04	-91.056	157.176	151.793	7.59579	117	100	PASS	PASS	PASS	PASS	PASS	PASS	0	2875.82	2563	2096.99	105	301961
158	CACAAGTTCGGATCTACGGGTT	080703_005s	NORMAL	NO	1	1	1	C	1	3	7	4	None	EAM184	mir-100-1		AACCCGTAGATCCGAACTTGTG	19				None	None	None	AUTO	DETECTED	847.313	227.544	12.1363	9.19865	65.04	-91.056	131.89	131.89	14.0396	153	100	PASS	PASS	PASS	PASS	PASS	PASS	0	3990.79	3925.5	2674.45	82	327245
459	TCATAGCCCTGTACAATGCTGCT	080703_005s	NORMAL	NO	1	1	1	I	3	1	2	4	None	EAM185	mir-103-1		AGCAGCATTGTACAGGGCTATGA	20				None	None	None	AUTO	DETECTED	149	809.115	-7.0812	-12.0489	-39.024	-52.032	147.08	134.194	13.1166	88	100	PASS	PASS	PASS	PASS	PASS	PASS	0	1501.71	1551	943.752	87	130649
473	TCATAGCCCTGTACAATGCTGCT	080703_005s	NORMAL	NO	1	1	1	I	3	1	4	4	None	EAM185	mir-103-1		AGCAGCATTGTACAGGGCTATGA	20				None	None	None	AUTO	DETECTED	149.2	855.567	-7.63954	-7.79099	-39.024	-52.032	137.085	133.494	19.0779	96	100	PASS	PASS	PASS	PASS	PASS	PASS	0	1647.7	1760	1067.37	83	136759
487	TCATAGCCCTGTACAATGCTGCT	080703_005s	NORMAL	NO	1	1	1	I	3	1	6	4	None	EAM185	mir-103-1		AGCAGCATTGTACAGGGCTATGA	20				None	None	None	AUTO	DETECTED	149.444	901.893	-7.62783	-5.167	-39.024	-52.032	134.518	121.571	11.3138	100	100	PASS	PASS	PASS	PASS	PASS	PASS	0	2654.82	2668	1329.12	68	180528
501	TCATAGCCCTGTACAATGCTGCT	080703_005s	NORMAL	NO	1	1	1	I	3	1	8	4	None	EAM185	mir-103-1		AGCAGCATTGTACAGGGCTATGA	20				None	None	None	AUTO	DETECTED	149.627	948.529	-8.39895	1.48547	-39.024	-52.032	147.063	139.559	11.8844	91	100	PASS	PASS	PASS	PASS	PASS	PASS	0	3588.66	3444	2681.46	88	315802
11	GCTACCTGCACTGTAAGCACTTTT	080703_005s	NORMAL	NO	1	1	1	A	1	1	2	4	None	EAM186	mir-106		AAAAGTGCTTACAGTGCAGGTAGC	20				None	None	None	AUTO	DETECTED	144	107	-11.7155	-15.2001	-52.032	-182.112	133.926	123.818	15.2095	97	100	PASS	PASS	PASS	PASS	PASS	PASS	0	511.681	552	229.397	69	35306
25	GCTACCTGCACTGTAAGCACTTTT	080703_005s	NORMAL	NO	1	1	1	A	1	1	4	4	None	EAM186	mir-106		AAAAGTGCTTACAGTGCAGGTAGC	20				None	None	None	AUTO	DETECTED	144.092	153.579	-13.6771	-9.29273	-52.032	-182.112	125.276	112.547	10.293	95	100	PASS	PASS	PASS	PASS	PASS	PASS	0	402.828	438.5	129.289	58	23364
39	GCTACCTGCACTGTAAGCACTTTT	080703_005s	NORMAL	NO	1	1	1	A	1	1	6	4	None	EAM186	mir-106		AAAAGTGCTTACAGTGCAGGTAGC	20				None	None	None	AUTO	DETECTED	144.236	199.667	-14.9637	-9.77525	-52.032	-182.112	123.274	114.299	12.2557	91	100	PASS	PASS	PASS	PASS	PASS	PASS	0	339.7	381	113.309	60	20382
53	GCTACCTGCACTGTAAGCACTTTT	080703_005s	NORMAL	NO	1	1	1	A	1	1	8	4	None	EAM186	mir-106		AAAAGTGCTTACAGTGCAGGTAGC	20				None	None	None	AUTO	DETECTED	144.651	246.439	-12.7198	-1.34733	-52.032	-182.112	116.344	110.605	11.8335	84	100	PASS	PASS	PASS	PASS	PASS	PASS	0	308.727	329	123.808	55	16980
449	TGATAGCCCTGTACAATGCTGCT	080703_005s	NORMAL	NO	1	1	1	I	3	1	1	1	None	EAM187	mir-107		AGCAGCATTGTACAGGGCTATCA	21				None	None	None	AUTO	DETECTED	79.0814	785.919	-15.015	-18.5259	-39.024	-52.032	128.773	128.773	9.85093	132	100	PASS	PASS	PASS	PASS	PASS	PASS	0	1410.21	1512.5	563.605	72	101535
463	TGATAGCCCTGTACAATGCTGCT	080703_005s	NORMAL	NO	1	1	1	I	3	1	3	1	None	EAM187	mir-107		AGCAGCATTGTACAGGGCTATCA	21				None	None	None	AUTO	DETECTED	79.0287	832.052	-18.8599	-18.4171	-39.024	-52.032	133.926	128.872	8.58828	148	100	PASS	PASS	PASS	PASS	PASS	PASS	0	1062.44	1127	330.788	71	75433
477	TGATAGCCCTGTACAATGCTGCT	080703_005s	NORMAL	NO	1	1	1	I	3	1	5	1	None	EAM187	mir-107		AGCAGCATTGTACAGGGCTATCA	21				None	None	None	AUTO	DETECTED	79.3929	878.94	-17.2832	-8.48013	-39.024	-52.032	128.349	127.868	14.056	137	100	PASS	PASS	PASS	PASS	PASS	PASS	0	1513.93	1687	659.705	73	110517
491	TGATAGCCCTGTACAATGCTGCT	080703_005s	NORMAL	NO	1	1	1	I	3	1	7	1	None	EAM187	mir-107		AGCAGCATTGTACAGGGCTATCA	21				None	None	None	AUTO	DETECTED	79.6279	925.198	-17.3855	-6.75806	-39.024	-52.032	144.766	119.933	20.6698	143	100	PASS	PASS	PASS	PASS	PASS	PASS	0	2622.8	2763.5	1153.63	66	173105
1	AATGCCCCTAAAAATCCTTAT	080703_005s	NORMAL	NO	1	1	1	A	1	1	1	1	None	EAM188	mir-108-1		ATAAGGATTTTTAGGGGCATT	21				None	None	None	AUTO	DETECTED	74.3246	83.9386	-16.486	-19.9266	-52.032	-182.112	107.047	96.5936	13.0425	95	100	PASS	PASS	PASS	PASS	PASS	PASS	0	100.756	104	11.0109	41	4131
15	AATGCCCCTAAAAATCCTTAT	080703_005s	NORMAL	NO	1	1	1	A	1	1	3	1	None	EAM188	mir-108-1		ATAAGGATTTTTAGGGGCATT	21				None	None	None	AUTO	LOW_SIGNAL	75.8349	131.595	0	0	-52.032	-182.112	129	129	0	-1	100	PASS	PASS	PASS	PASS	PASS	FAIL	0	79.3418	84	16.3596	79	6268
29	AATGCCCCTAAAAATCCTTAT	080703_005s	NORMAL	NO	1	1	1	A	1	1	5	1	None	EAM188	mir-108-1		ATAAGGATTTTTAGGGGCATT	21				None	None	None	AUTO	LOW_SIGNAL	76.0778	177.72	0	0	-52.032	-182.112	129	129	0	-1	100	PASS	PASS	PASS	PASS	PASS	FAIL	0	82.8158	86	16.3256	76	6294
43	AATGCCCCTAAAAATCCTTAT	080703_005s	NORMAL	NO	1	1	1	A	1	1	7	1	None	EAM188	mir-108-1		ATAAGGATTTTTAGGGGCATT	21				None	None	None	AUTO	LOW_SIGNAL	76.3207	223.845	0	0	-52.032	-182.112	129	129	0	-1	100	PASS	PASS	PASS	PASS	PASS	FAIL	0	82.72	79	9.55293	75	6204
453	CACAAATTCGGATCTACAGGGTA	080703_005s	NORMAL	NO	1	1	1	I	3	1	1	5	None	EAM189	mir-10a		TACCCTGTAGATCCGAATTTGTG	22				None	None	None	AUTO	DETECTED	172.309	785.457	-2.29986	-18.2044	-39.024	-52.032	138.265	130.558	14.0107	76	100	PASS	PASS	PASS	PASS	PASS	PASS	0	267.712	307	127.406	80	21417
467	CACAAATTCGGATCTACAGGGTA	080703_005s	NORMAL	NO	1	1	1	I	3	1	3	5	None	EAM189	mir-10a		TACCCTGTAGATCCGAATTTGTG	22				None	None	None	AUTO	DETECTED	172.095	831.821	-8.23401	-15.0937	-39.024	-52.032	132.901	125.228	8.67479	82	100	PASS	PASS	PASS	PASS	PASS	PASS	0	226.057	246.5	89.7219	70	15824
481	CACAAATTCGGATCTACAGGGTA	080703_005s	NORMAL	NO	1	1	1	I	3	1	5	5	None	EAM189	mir-10a		TACCCTGTAGATCCGAATTTGTG	22				None	None	None	AUTO	DETECTED	172.648	878.339	-4.20176	-9.9783	-39.024	-52.032	132.169	119.679	18.2803	78	100	PASS	PASS	PASS	PASS	PASS	PASS	0	239.47	243	106.561	66	15805
495	CACAAATTCGGATCTACAGGGTA	080703_005s	NORMAL	NO	1	1	1	I	3	1	7	5	None	EAM189	mir-10a		TACCCTGTAGATCCGAATTTGTG	22				None	None	None	AUTO	DETECTED	172.893	924.893	-4.17853	-4.40401	-39.024	-52.032	128.773	128.773	12.4664	77	100	PASS	PASS	PASS	PASS	PASS	PASS	0	264.767	250	121.698	73	19328
5	ACAAATTCGGTTCTACAGGGTA	080703_005s	NORMAL	NO	1	1	1	A	1	1	1	5	None	EAM190	mir-10b		TACCCTGTAGAACCGAATTTGT	22				None	None	None	AUTO	DETECTED	167.351	83.2816	-6.38709	-22.1531	-52.032	-182.112	133.752	120.834	13.8727	94	100	PASS	PASS	PASS	PASS	PASS	PASS	0	251	237	79.7101	67	16817
19	ACAAATTCGGTTCTACAGGGTA	080703_005s	NORMAL	NO	1	1	1	A	1	1	3	5	None	EAM190	mir-10b		TACCCTGTAGAACCGAATTTGT	22				None	None	None	AUTO	DETECTED	167.676	129.513	-5.31804	-20.7601	-52.032	-182.112	130.604	106.815	19.1303	94	100	PASS	PASS	PASS	PASS	PASS	PASS	0	164.827	162	35.5162	52	8571
33	ACAAATTCGGTTCTACAGGGTA	080703_005s	NORMAL	NO	1	1	1	A	1	1	5	5	None	EAM190	mir-10b		TACCCTGTAGAACCGAATTTGT	22				None	None	None	AUTO	DETECTED	167.561	176.349	-9.97453	-11.5225	-52.032	-182.112	116.344	110.605	11.8335	90	100	PASS	PASS	PASS	PASS	PASS	PASS	0	127.982	127	20.4364	55	7039
47	ACAAATTCGGTTCTACAGGGTA	080703_005s	NORMAL	NO	1	1	1	A	1	1	7	5	None	EAM190	mir-10b		TACCCTGTAGAACCGAATTTGT	22				None	None	None	AUTO	DETECTED	168.326	223.094	-3.17717	-3.44572	-52.032	-182.112	135.58	106.541	38.8508	87	100	PASS	PASS	PASS	PASS	PASS	PASS	0	106.423	107	15.065	52	5534
571	ACAAACACCATTGTCACACTCCA	080703_005s	NORMAL	NO	1	1	1	K	3	3	2	4	None	EAM191	mir-122a		TGGAGTGTGACAATGGTGTTTGT	23				None	None	None	AUTO	DETECTED	843.833	809.868	-20.5957	-6.88509	13.008	0	172.049	92.5155	39.4166	138	100	PASS	PASS	PASS	PASS	PASS	PASS	0	271.875	272.5	75.8281	40	10875
585	ACAAACACCATTGTCACACTCCA	080703_005s	NORMAL	NO	1	1	1	K	3	3	4	4	None	EAM191	mir-122a		TGGAGTGTGACAATGGTGTTTGT	23				None	None	None	AUTO	TOO_LARGE	845.66	856.522	0	0	13.008	0	129	129	0	-1	100	PASS	PASS	PASS	PASS	PASS	PASS	0	223	253	76.5318	78	17394
599	ACAAACACCATTGTCACACTCCA	080703_005s	NORMAL	NO	1	1	1	K	3	3	6	4	None	EAM191	mir-122a		TGGAGTGTGACAATGGTGTTTGT	23				None	None	None	AUTO	DETECTED	844.193	902.557	-22.2344	0	13.008	0	171.171	92.302	69.417	117	100	PASS	PASS	PASS	PASS	PASS	PASS	0	205.333	217	62.1244	39	8008
613	ACAAACACCATTGTCACACTCCA	080703_005s	NORMAL	NO	1	1	1	K	3	3	8	4	None	EAM191	mir-122a		TGGAGTGTGACAATGGTGTTTGT	23				None	None	None	AUTO	TOO_LARGE	846.145	948.771	0	0	13.008	0	129	129	0	-1	100	PASS	PASS	PASS	PASS	PASS	PASS	0	207.653	218	84.0376	75	15574
123	CGCGTACCAAAAGTAATAATG	080703_005s	NORMAL	NO	1	1	1	C	1	3	2	4	None	EAM192	mir-123/mir126as		CATTATTACTTTTGGTACGCG	23				None	None	None	AUTO	DETECTED	845.962	111.077	2.45409	-5.82557	65.04	-91.056	161.751	124.201	26.7365	164	100	PASS	PASS	PASS	PASS	PASS	PASS	0	5608.45	4707	2615.15	69	386983
137	CGCGTACCAAAAGTAATAATG	080703_005s	NORMAL	NO	1	1	1	C	1	3	4	4	None	EAM192	mir-123/mir126as		CATTATTACTTTTGGTACGCG	23				None	None	None	AUTO	DETECTED	846.48	157.87	6.03795	2.86714	65.04	-91.056	146.67	132.152	19.1697	174	100	PASS	PASS	PASS	PASS	PASS	PASS	0	3781.93	3352.5	2149.55	80	302554
151	CGCGTACCAAAAGTAATAATG	080703_005s	NORMAL	NO	1	1	1	C	1	3	6	4	None	EAM192	mir-123/mir126as		CATTATTACTTTTGGTACGCG	23				None	None	None	AUTO	DETECTED	846.738	204.062	6.23565	3.73988	65.04	-91.056	163.57	134.217	25.5295	167	100	PASS	PASS	PASS	PASS	PASS	PASS	0	3905.75	3590	2322.97	83	324177
165	CGCGTACCAAAAGTAATAATG	080703_005s	NORMAL	NO	1	1	1	C	1	3	8	4	None	EAM192	mir-123/mir126as		CATTATTACTTTTGGTACGCG	23				None	None	None	AUTO	DETECTED	846.82	250.79	4.14122	11.5872	65.04	-91.056	160.551	134.952	28.039	181	100	PASS	PASS	PASS	PASS	PASS	PASS	0	4182.69	3869.5	2645.12	84	351346
561	CACAGGTTAAAGGGTCTCAGGGA	080703_005s	NORMAL	NO	1	1	1	K	3	3	1	1	None	EAM193	mir-125a		TCCCTGAGACCCTTTAACCTGTG	24				None	None	None	AUTO	DETECTED	776.248	786.29	1.82052	-18.3298	13.008	0	157.173	146.258	15.3164	139	100	PASS	PASS	PASS	PASS	PASS	PASS	0	19944.6	16330.5	17627.8	98	1954568
575	CACAGGTTAAAGGGTCTCAGGGA	080703_005s	NORMAL	NO	1	1	1	K	3	3	3	1	None	EAM193	mir-125a		TCCCTGAGACCCTTTAACCTGTG	24				None	None	None	AUTO	DETECTED	776.683	832.552	4.31509	-16.5411	13.008	0	158.879	135.202	11.3383	136	100	PASS	PASS	PASS	PASS	PASS	PASS	0	19524.3	21608	14618.4	85	1659566
589	CACAGGTTAAAGGGTCTCAGGGA	080703_005s	NORMAL	NO	1	1	1	K	3	3	5	1	None	EAM193	mir-125a		TCCCTGAGACCCTTTAACCTGTG	24				None	None	None	AUTO	DETECTED	776.912	879.254	4.14281	-9.03113	13.008	0	153.003	151.632	15.6193	126	100	PASS	PASS	PASS	FAIL	PASS	PASS	0	14382.4	5047.5	15541.1	104	1495768
603	CACAGGTTAAAGGGTCTCAGGGA	080703_005s	NORMAL	NO	1	1	1	K	3	3	7	1	None	EAM193	mir-125a		TCCCTGAGACCCTTTAACCTGTG	24				None	None	None	AUTO	DETECTED	777.148	925.648	4.05071	-5.533	13.008	0	145.617	134.602	10.3423	120	100	PASS	PASS	PASS	PASS	PASS	PASS	0	16273.8	12246	15419.1	84	1367001
113	AAAAGAGACCGGTTCACTGTGA	080703_005s	NORMAL	NO	1	1	1	C	1	3	1	1	None	EAM194	mir-128a		TCACAGTGAACCGGTCTCTTTT	24				None	None	None	AUTO	DETECTED	776.851	87.8506	5.02647	-12.6969	65.04	-91.056	169.104	169.104	11.0347	239	100	PASS	PASS	PASS	PASS	PASS	PASS	10	31774.6	31338	24907.4	133	4226018
127	AAAAGAGACCGGTTCACTGTGA	080703_005s	NORMAL	NO	1	1	1	C	1	3	3	1	None	EAM194	mir-128a		TCACAGTGAACCGGTCTCTTTT	24				None	None	None	AUTO	DETECTED	777.108	134.252	5.21225	-9.10437	65.04	-91.056	176.377	173.544	11.7605	226	100	PASS	PASS	PASS	PASS	PASS	PASS	0	28497.7	22134	24598.2	140	3989671
141	AAAAGAGACCGGTTCACTGTGA	080703_005s	NORMAL	NO	1	1	1	C	1	3	5	1	None	EAM194	mir-128a		TCACAGTGAACCGGTCTCTTTT	24				None	None	None	AUTO	DETECTED	777.211	180.97	3.39967	-1.38623	65.04	-91.056	175.002	167.993	14.7607	230	100	PASS	PASS	PASS	PASS	PASS	PASS	0	29985.7	30124	24540.7	131	3928130
155	AAAAGAGACCGGTTCACTGTGA	080703_005s	NORMAL	NO	1	1	1	C	1	3	7	1	None	EAM194	mir-128a		TCACAGTGAACCGGTCTCTTTT	24				None	None	None	AUTO	DETECTED	777.701	227.27	6.61356	0.892394	65.04	-91.056	169.585	165.328	11.4017	227	93.75	PASS	PASS	PASS	PASS	FAIL	PASS	13	30060	32760	26843.2	128	3847674
565	GAAAGAGACCGGTTCACTGTGA	080703_005s	NORMAL	NO	1	1	1	K	3	3	1	5	None	EAM195	mir-128b		TCACAGTGAACCGGTCTCTTTC	25				None	None	None	AUTO	DETECTED	869.302	786.019	12.2784	-15.5328	13.008	0	168.03	155.536	10.7472	168	100	PASS	PASS	PASS	PASS	PASS	PASS	0	24991.6	24957	20833.3	106	2649111
579	GAAAGAGACCGGTTCACTGTGA	080703_005s	NORMAL	NO	1	1	1	K	3	3	3	5	None	EAM195	mir-128b		TCACAGTGAACCGGTCTCTTTC	25				None	None	None	AUTO	DETECTED	869.917	832.326	17.1206	-13.1668	13.008	0	173.153	156.184	15.4914	175	100	PASS	PASS	PASS	PASS	PASS	PASS	1	24064.4	23341	21794.5	112	2695212
593	GAAAGAGACCGGTTCACTGTGA	080703_005s	NORMAL	NO	1	1	1	K	3	3	5	5	None	EAM195	mir-128b		TCACAGTGAACCGGTCTCTTTC	25				None	None	None	AUTO	DETECTED	870.659	879.409	23.6183	0	13.008	0	166.128	157.274	14.2145	162	100	PASS	PASS	PASS	FAIL	PASS	PASS	0	20327.6	9398.5	21521.9	116	2358006
607	GAAAGAGACCGGTTCACTGTGA	080703_005s	NORMAL	NO	1	1	1	K	3	3	7	5	None	EAM195	mir-128b		TCACAGTGAACCGGTCTCTTTC	25				None	None	None	AUTO	DETECTED	870.057	925.131	12.6309	-5.93792	13.008	0	166.459	156.623	14.3474	158	100	PASS	PASS	PASS	FAIL	PASS	PASS	0	20960	9820.5	22373.8	114	2389442
736	GCAAGCCCAGACCGAAAAAAG	080703_005s	NORMAL	NO	1	1	1	N	4	2	2	1	None	EAM196	mir-129a		CTTTTTTCGGTCTGGGCTTGC	1				None	None	None	AUTO	LOW_SIGNAL	431.115	1156.52	0	0	0	-26.016	129	129	0	-1	100	PASS	PASS	PASS	PASS	PASS	FAIL	0	60.7273	60	1.58643	77	4676
750	GCAAGCCCAGACCGAAAAAAG	080703_005s	NORMAL	NO	1	1	1	N	4	2	4	1	None	EAM196	mir-129a		CTTTTTTCGGTCTGGGCTTGC	1				None	None	None	AUTO	LOW_SIGNAL	431.358	1202.64	0	0	0	-26.016	129	129	0	-1	100	PASS	PASS	PASS	FAIL	PASS	FAIL	0	60.987	61	1.95673	77	4696
764	GCAAGCCCAGACCGAAAAAAG	080703_005s	NORMAL	NO	1	1	1	N	4	2	6	1	None	EAM196	mir-129a		CTTTTTTCGGTCTGGGCTTGC	1				None	None	None	AUTO	TOO_SMALL	431.601	1248.77	0	0	0	-26.016	129	129	0	-1	100	PASS	PASS	PASS	FAIL	PASS	PASS	0	65.7821	61	27.9209	78	5131
778	GCAAGCCCAGACCGAAAAAAG	080703_005s	NORMAL	NO	1	1	1	N	4	2	8	1	None	EAM196	mir-129a		CTTTTTTCGGTCTGGGCTTGC	1				None	None	None	AUTO	LOW_SIGNAL	431.844	1294.89	0	0	0	-26.016	129	129	0	-1	100	PASS	PASS	PASS	PASS	PASS	FAIL	0	60.6533	60	1.83431	75	4549
288	GCAAGCCCAGACCGCAAAAAG	080703_005s	NORMAL	NO	1	1	1	F	2	2	2	1	None	EAM197	mir-129b		CTTTTTGCGGTCTGGGCTTGC	3				None	None	None	AUTO	DETECTED	431.167	458.149	9.04383	-6.48455	39.024	-104.064	151.503	147.951	15.3504	75	100	PASS	PASS	PASS	PASS	PASS	PASS	0	2123.86	2367	1735.54	102	216634
302	GCAAGCCCAGACCGCAAAAAG	080703_005s	NORMAL	NO	1	1	1	F	2	2	4	1	None	EAM197	mir-129b		CTTTTTGCGGTCTGGGCTTGC	3				None	None	None	AUTO	DETECTED	430.906	504.443	2.48902	-4.2742	39.024	-104.064	147.811	144.473	12.4243	73	100	PASS	PASS	PASS	PASS	PASS	PASS	0	1609.41	1650	1314.36	99	159332
316	GCAAGCCCAGACCGCAAAAAG	080703_005s	NORMAL	NO	1	1	1	F	2	2	6	1	None	EAM197	mir-129b		CTTTTTGCGGTCTGGGCTTGC	3				None	None	None	AUTO	DETECTED	431.597	550.887	8.31896	0	39.024	-104.064	144.594	129.74	15.2366	75	100	PASS	PASS	PASS	PASS	PASS	PASS	0	1726.06	1622	1093.9	79	136359
330	GCAAGCCCAGACCGCAAAAAG	080703_005s	NORMAL	NO	1	1	1	F	2	2	8	1	None	EAM197	mir-129b		CTTTTTGCGGTCTGGGCTTGC	3				None	None	None	AUTO	DETECTED	431.392	597.392	2.50172	4.82401	39.024	-104.064	128.773	128.773	11.5871	71	100	PASS	PASS	PASS	PASS	PASS	PASS	0	1987.8	1996	1270.3	69	137158
740	GCCCTTTCATCATTGCACTG	080703_005s	NORMAL	NO	1	1	1	N	4	2	2	5	None	EAM198	mir-130b		CAGTGCAATGATGAAAGGGC	5				None	None	None	AUTO	DETECTED	524.385	1154.16	13.274	-24.4281	0	-26.016	106.632	106.632	16.3902	68	100	PASS	PASS	PASS	PASS	PASS	PASS	0	103.056	104.5	20.9676	54	5565
754	GCCCTTTCATCATTGCACTG	080703_005s	NORMAL	NO	1	1	1	N	4	2	4	5	None	EAM198	mir-130b		CAGTGCAATGATGAAAGGGC	5				None	None	None	AUTO	DETECTED	524.638	1201	13.401	-15.0691	0	-26.016	104.064	91.056	11.0935	68	100	PASS	PASS	PASS	PASS	PASS	PASS	0	122.923	118	23.5242	39	4794
768	GCCCTTTCATCATTGCACTG	080703_005s	NORMAL	NO	1	1	1	N	4	2	6	5	None	EAM198	mir-130b		CAGTGCAATGATGAAAGGGC	5				None	None	None	AUTO	DETECTED	524.821	1247.5	12.6277	-10.1879	0	-26.016	104.064	91.056	15.0611	69	100	PASS	PASS	PASS	PASS	PASS	PASS	0	159.444	158.5	42.7808	36	5740
782	GCCCTTTCATCATTGCACTG	080703_005s	NORMAL	NO	1	1	1	N	4	2	8	5	None	EAM198	mir-130b		CAGTGCAATGATGAAAGGGC	5				None	None	None	AUTO	DETECTED	525	1294	11.7909	-5.30832	0	-26.016	91.056	91.056	7.10559	70	100	PASS	PASS	PASS	PASS	PASS	PASS	0	176.73	168	52.4445	37	6539
292	ACGACCATGGCTGTAGACTGTTA	080703_005s	NORMAL	NO	1	1	1	F	2	2	2	5	None	EAM199	mir-132		TAACAGTCTACAGCCATGGTCGT	7				None	None	None	AUTO	DETECTED	524.067	456.933	17.5033	-15.9738	39.024	-104.064	165.565	147.169	13.023	89	100	PASS	PASS	PASS	PASS	PASS	PASS	0	5904.33	5757	4243.94	98	578624
306	ACGACCATGGCTGTAGACTGTTA	080703_005s	NORMAL	NO	1	1	1	F	2	2	4	5	None	EAM199	mir-132		TAACAGTCTACAGCCATGGTCGT	7				None	None	None	AUTO	DETECTED	524.029	503.707	13.8528	-7.53851	39.024	-104.064	162.748	151.685	13.4104	85	100	PASS	PASS	PASS	PASS	PASS	PASS	0	4400.55	4247.5	3452.27	106	466458
320	ACGACCATGGCTGTAGACTGTTA	080703_005s	NORMAL	NO	1	1	1	F	2	2	6	5	None	EAM199	mir-132		TAACAGTCTACAGCCATGGTCGT	7				None	None	None	AUTO	DETECTED	524.228	549.956	13.2835	-5.91727	39.024	-104.064	151.633	146.103	12.3149	81	100	PASS	PASS	PASS	PASS	PASS	PASS	0	4221.19	4272	3406.08	100	422119
334	ACGACCATGGCTGTAGACTGTTA	080703_005s	NORMAL	NO	1	1	1	F	2	2	8	5	None	EAM199	mir-132		TAACAGTCTACAGCCATGGTCGT	7				None	None	None	AUTO	DETECTED	524.5	596.795	13.6606	3.37506	39.024	-104.064	156.622	139.067	12.0762	85	100	PASS	PASS	PASS	PASS	PASS	PASS	0	4207.17	4178	3287.92	88	370231
730	ACAGCTGGTTGAAGGGGACCAA	080703_005s	NORMAL	NO	1	1	1	N	4	2	1	2	None	EAM200	mir-133a-1		TTGGTCCCCTTCAACCAGCTGT	9				None	None	None	AUTO	DETECTED	454.372	1131.88	4.10668	-18.8737	0	-26.016	119.909	119.909	13.0211	69	100	PASS	PASS	PASS	PASS	PASS	PASS	0	317.712	296	135.675	66	20969
744	ACAGCTGGTTGAAGGGGACCAA	080703_005s	NORMAL	NO	1	1	1	N	4	2	3	2	None	EAM200	mir-133a-1		TTGGTCCCCTTCAACCAGCTGT	9				None	None	None	AUTO	DETECTED	454.679	1178	4.94906	-18.9959	0	-26.016	117.072	117.072	13.0211	69	100	PASS	PASS	PASS	PASS	PASS	PASS	0	449.862	434	231.652	65	29241
758	ACAGCTGGTTGAAGGGGACCAA	080703_005s	NORMAL	NO	1	1	1	N	4	2	5	2	None	EAM200	mir-133a-1		TTGGTCCCCTTCAACCAGCTGT	9				None	None	None	AUTO	DETECTED	455.044	1225.04	6.53496	-7.03594	0	-26.016	117.072	117.072	15.5529	67	100	PASS	PASS	PASS	PASS	PASS	PASS	0	606	603	357.116	67	40602
772	ACAGCTGGTTGAAGGGGACCAA	080703_005s	NORMAL	NO	1	1	1	N	4	2	7	2	None	EAM200	mir-133a-1		TTGGTCCCCTTCAACCAGCTGT	9				None	None	None	AUTO	DETECTED	455.27	1271.32	6.31425	-5.01773	0	-26.016	122.683	115.529	14.9739	69	100	PASS	PASS	PASS	PASS	PASS	PASS	0	723.5	769	422.301	62	44857
282	TAGCTGGTTGAAGGGGACCAA	080703_005s	NORMAL	NO	1	1	1	F	2	2	1	2	None	EAM201	mir-133b		TTGGTCCCCTTCAACCAGCTA	11				None	None	None	AUTO	DETECTED	453.801	434.726	5.05664	-9.59324	39.024	-104.064	139.599	129.763	15.2366	75	100	PASS	PASS	PASS	PASS	PASS	PASS	0	679.654	654	358.863	78	53013
296	TAGCTGGTTGAAGGGGACCAA	080703_005s	NORMAL	NO	1	1	1	F	2	2	3	2	None	EAM201	mir-133b		TTGGTCCCCTTCAACCAGCTA	11				None	None	None	AUTO	DETECTED	454.114	480.977	5.96253	-7.9458	39.024	-104.064	133.834	133.834	12.5787	75	100	PASS	PASS	PASS	PASS	PASS	PASS	0	488.907	452	283.437	86	42046
310	TAGCTGGTTGAAGGGGACCAA	080703_005s	NORMAL	NO	1	1	1	F	2	2	5	2	None	EAM201	mir-133b		TTGGTCCCCTTCAACCAGCTA	11				None	None	None	AUTO	DETECTED	454.364	527.83	6.05463	1.51723	39.024	-104.064	147.83	124.658	21.7842	78	100	PASS	PASS	PASS	PASS	PASS	PASS	0	530.725	550	274.893	69	36620
324	TAGCTGGTTGAAGGGGACCAA	080703_005s	NORMAL	NO	1	1	1	F	2	2	7	2	None	EAM201	mir-133b		TTGGTCCCCTTCAACCAGCTA	11				None	None	None	AUTO	DETECTED	454.664	574.048	6.80689	2.73435	39.024	-104.064	119.85	113.818	19.0079	80	100	PASS	PASS	PASS	PASS	PASS	PASS	0	549.35	523	281.123	60	32961
848	TCCCTCTGGTCAACCAGTCACA	080703_005s	NORMAL	NO	1	1	1	P	4	4	2	1	None	EAM202	mir-134		TGTGACTGGTTGACCAGAGGGA	1				None	None	None	AUTO	DETECTED	1129.86	1156.22	-1.70539	4.53184	91.056	13.008	136.616	129.666	12.3119	70	100	PASS	PASS	PASS	PASS	PASS	PASS	0	204.311	190	67.879	74	15119
862	TCCCTCTGGTCAACCAGTCACA	080703_005s	NORMAL	NO	1	1	1	P	4	4	4	1	None	EAM202	mir-134		TGTGACTGGTTGACCAGAGGGA	1				None	None	None	AUTO	DETECTED	1130.25	1203.02	0	13.2621	91.056	13.008	121.229	112.706	13.4409	69	100	PASS	PASS	PASS	PASS	PASS	PASS	0	122.712	122	24.8187	59	7240
876	TCCCTCTGGTCAACCAGTCACA	080703_005s	NORMAL	NO	1	1	1	P	4	4	6	1	None	EAM202	mir-134		TGTGACTGGTTGACCAGAGGGA	1				None	None	None	AUTO	DETECTED	1130.44	1249.47	0	17.4986	91.056	13.008	116.347	110.53	8.54429	69	100	PASS	PASS	PASS	PASS	PASS	PASS	0	109.019	111	17.1305	54	5887
890	TCCCTCTGGTCAACCAGTCACA	080703_005s	NORMAL	NO	1	1	1	P	4	4	8	1	None	EAM202	mir-134		TGTGACTGGTTGACCAGAGGGA	1				None	None	None	AUTO	DETECTED	1130.44	1296.35	-3.59975	27.2958	91.056	13.008	116.344	110.605	11.8335	70	100	PASS	PASS	PASS	PASS	PASS	PASS	0	130.582	130	29.7488	55	7182
400	TTCACATAGGAATAAAAAGCCATA	080703_005s	NORMAL	NO	1	1	1	H	2	4	2	1	None	EAM203	mir-135a		TATGGCTTTTTATTCCTATGTGAA	3				None	None	None	AUTO	DETECTED	1128.86	462.289	-6.32139	-9.29273	130.08	0	148.826	139.179	14.0611	71	100	PASS	PASS	PASS	PASS	PASS	PASS	0	492.567	499.5	251.779	90	44331
414	TTCACATAGGAATAAAAAGCCATA	080703_005s	NORMAL	NO	1	1	1	H	2	4	4	1	None	EAM203	mir-135a		TATGGCTTTTTATTCCTATGTGAA	3				None	None	None	AUTO	DETECTED	1129.38	508.947	-2.64225	-2.36238	130.08	0	146.254	134.601	12.2225	74	100	PASS	PASS	PASS	PASS	PASS	PASS	0	396.41	405	188.388	83	32902
428	TTCACATAGGAATAAAAAGCCATA	080703_005s	NORMAL	NO	1	1	1	H	2	4	6	1	None	EAM203	mir-135a		TATGGCTTTTTATTCCTATGTGAA	3				None	None	None	AUTO	DETECTED	1129.51	555.438	-4.15392	2.40804	130.08	0	140.697	133.386	10.4846	71	100	PASS	PASS	PASS	PASS	PASS	PASS	0	411.313	403	214.203	83	34139
442	TTCACATAGGAATAAAAAGCCATA	080703_005s	NORMAL	NO	1	1	1	H	2	4	8	1	None	EAM203	mir-135a		TATGGCTTTTTATTCCTATGTGAA	3				None	None	None	AUTO	DETECTED	1129.67	602.1	-5.27974	9.39317	130.08	0	139.989	127.809	20.6577	71	100	PASS	PASS	PASS	PASS	PASS	PASS	0	450.908	437.5	228.812	76	34269
852	ATCACATAGGAATAAAAAGCCATA	080703_005s	NORMAL	NO	1	1	1	P	4	4	2	5	None	EAM204	mir-135b		TATGGCTTTTTATTCCTATGTGAT	5				None	None	None	AUTO	DETECTED	1222.65	1155.14	5.32896	-3.22183	91.056	13.008	145.491	145.434	14.0611	73	100	PASS	PASS	PASS	PASS	PASS	PASS	0	724.051	669	469.277	98	70957
866	ATCACATAGGAATAAAAAGCCATA	080703_005s	NORMAL	NO	1	1	1	P	4	4	4	5	None	EAM204	mir-135b		TATGGCTTTTTATTCCTATGTGAT	5				None	None	None	AUTO	DETECTED	1222.9	1202.18	5.52586	8.63654	91.056	13.008	132.901	125.228	8.67479	73	100	PASS	PASS	PASS	PASS	PASS	PASS	0	335.9	339.5	131.338	70	23513
880	ATCACATAGGAATAAAAAGCCATA	080703_005s	NORMAL	NO	1	1	1	P	4	4	6	5	None	EAM204	mir-135b		TATGGCTTTTTATTCCTATGTGAT	5				None	None	None	AUTO	DETECTED	1222.64	1248.16	0	6.71201	91.056	13.008	130.951	117.945	13.7624	70	100	PASS	PASS	PASS	PASS	PASS	PASS	0	273.677	278	82.0956	65	17789
894	ATCACATAGGAATAAAAAGCCATA	080703_005s	NORMAL	NO	1	1	1	P	4	4	8	5	None	EAM204	mir-135b		TATGGCTTTTTATTCCTATGTGAT	5				None	None	None	AUTO	DETECTED	1223.19	1294.93	2.98206	15.1231	91.056	13.008	128.069	128.069	15.2095	70	100	PASS	PASS	PASS	PASS	PASS	PASS	0	238.75	249	92.8319	72	17190
404	GATTCACAACACCAGCT	080703_005s	NORMAL	NO	1	1	1	H	2	4	2	5	None	EAM205	mir-138-2		AGCTGGTGTTGTGAATC	7				None	None	None	AUTO	DETECTED	1222.49	461.356	11.6075	-15.1084	130.08	0	168.393	166.573	11.4017	120	100	PASS	PASS	PASS	PASS	PASS	PASS	0	13130.5	12821	10985	125	1641319
418	GATTCACAACACCAGCT	080703_005s	NORMAL	NO	1	1	1	H	2	4	4	5	None	EAM205	mir-138-2		AGCTGGTGTTGTGAATC	7				None	None	None	AUTO	DETECTED	1222.66	508.026	10.7246	-8.02401	130.08	0	168.774	163.031	14.2749	116	100	PASS	PASS	PASS	PASS	PASS	PASS	0	10802.8	10876.5	9061.22	126	1361153
432	GATTCACAACACCAGCT	080703_005s	NORMAL	NO	1	1	1	H	2	4	6	5	None	EAM205	mir-138-2		AGCTGGTGTTGTGAATC	7				None	None	None	AUTO	DETECTED	1222.8	554.419	9.42572	-4.53581	130.08	0	160.207	160.207	11.6764	114	100	PASS	PASS	PASS	PASS	PASS	PASS	0	11211.6	10875.5	9555.74	118	1322969
446	GATTCACAACACCAGCT	080703_005s	NORMAL	NO	1	1	1	H	2	4	8	5	None	EAM205	mir-138-2		AGCTGGTGTTGTGAATC	7				None	None	None	AUTO	DETECTED	1223.12	601.087	10.3673	2.53983	130.08	0	166.471	158.724	15.1419	111	100	PASS	PASS	PASS	PASS	PASS	PASS	0	11435.3	10007	10478.1	116	1326498
842	AGACACGTGCACTGTAGA	080703_005s	NORMAL	NO	1	1	1	P	4	4	1	2	None	EAM206	mir-139		TCTACAGTGCACGTGTCT	9				None	None	None	AUTO	DETECTED	1152.77	1132.88	-2.0452	2.46441	91.056	13.008	156.658	148.821	11.7	77	100	PASS	PASS	PASS	PASS	PASS	PASS	0	2800.54	2754.5	2019.7	102	285655
856	AGACACGTGCACTGTAGA	080703_005s	NORMAL	NO	1	1	1	P	4	4	3	2	None	EAM206	mir-139		TCTACAGTGCACGTGTCT	9				None	None	None	AUTO	DETECTED	1152.63	1179.2	-7.03118	5.00027	91.056	13.008	147.937	140.214	11.3736	74	100	PASS	PASS	PASS	PASS	PASS	PASS	0	1473.52	1459	966.346	91	134090
870	AGACACGTGCACTGTAGA	080703_005s	NORMAL	NO	1	1	1	P	4	4	5	2	None	EAM206	mir-139		TCTACAGTGCACGTGTCT	9				None	None	None	AUTO	DETECTED	1153.08	1226.08	-4.33018	14.8293	91.056	13.008	117.072	117.072	9.85093	74	100	PASS	PASS	PASS	PASS	PASS	PASS	0	1121.83	1196	480.582	65	72919
884	AGACACGTGCACTGTAGA	080703_005s	NORMAL	NO	1	1	1	P	4	4	7	2	None	EAM206	mir-139		TCTACAGTGCACGTGTCT	9				None	None	None	AUTO	DETECTED	1153.24	1272.65	-5.41153	20.6394	91.056	13.008	132.315	121.041	16.5521	77	100	PASS	PASS	PASS	PASS	PASS	PASS	0	1108	1114	545.491	67	74236
394	CTACCATAGGGTAAAACCACT	080703_005s	NORMAL	NO	1	1	1	H	2	4	1	2	None	EAM207	mir-140		AGTGGTTTTACCCTATGGTAG	11				None	None	None	AUTO	DETECTED	1152.33	439.195	0	-8.12762	130.08	0	138.167	129.035	12.8106	76	100	PASS	PASS	PASS	PASS	PASS	PASS	0	402.486	400.5	144.468	72	28979
408	CTACCATAGGGTAAAACCACT	080703_005s	NORMAL	NO	1	1	1	H	2	4	3	2	None	EAM207	mir-140		AGTGGTTTTACCCTATGGTAG	11				None	None	None	AUTO	DETECTED	1152.48	485.328	0	-8.01408	130.08	0	145.35	134.514	13.1952	75	100	PASS	PASS	PASS	PASS	PASS	PASS	0	323.595	317	142.447	84	27182
422	CTACCATAGGGTAAAACCACT	080703_005s	NORMAL	NO	1	1	1	H	2	4	5	2	None	EAM207	mir-140		AGTGGTTTTACCCTATGGTAG	11				None	None	None	AUTO	DETECTED	1152.56	532.378	-2.79628	4.01419	130.08	0	132.939	130.716	15.3066	81	100	PASS	PASS	PASS	PASS	PASS	PASS	0	318.813	314	144.259	80	25505
436	CTACCATAGGGTAAAACCACT	080703_005s	NORMAL	NO	1	1	1	H	2	4	7	2	None	EAM207	mir-140		AGTGGTTTTACCCTATGGTAG	11				None	None	None	AUTO	DETECTED	1152.88	578.641	-1.78161	5.81724	130.08	0	138.277	122.444	22.0894	77	100	PASS	PASS	PASS	PASS	PASS	PASS	0	376.58	391	164.566	69	25984
737	CCATCTTTACCAGACAGTGTT	080703_005s	NORMAL	NO	1	1	1	N	4	2	2	2	None	EAM208	mir-141		AACACTGTCTGGTAAAGATGG	1				None	None	None	AUTO	LOW_SIGNAL	454.178	1156.4	0	0	0	-26.016	129	129	0	-1	100	PASS	PASS	PASS	PASS	PASS	FAIL	0	61.274	61	1.28301	73	4473
751	CCATCTTTACCAGACAGTGTT	080703_005s	NORMAL	NO	1	1	1	N	4	2	4	2	None	EAM208	mir-141		AACACTGTCTGGTAAAGATGG	1				None	None	None	AUTO	LOW_SIGNAL	454.42	1202.52	0	0	0	-26.016	129	129	0	-1	100	PASS	PASS	PASS	PASS	PASS	FAIL	0	61	61	1.57027	74	4514
765	CCATCTTTACCAGACAGTGTT	080703_005s	NORMAL	NO	1	1	1	N	4	2	6	2	None	EAM208	mir-141		AACACTGTCTGGTAAAGATGG	1				None	None	None	AUTO	LOW_SIGNAL	454.663	1248.65	0	0	0	-26.016	129	129	0	-1	100	PASS	PASS	PASS	FAIL	PASS	FAIL	0	61.5625	62	1.51652	80	4925
779	CCATCTTTACCAGACAGTGTT	080703_005s	NORMAL	NO	1	1	1	N	4	2	8	2	None	EAM208	mir-141		AACACTGTCTGGTAAAGATGG	1				None	None	None	AUTO	LOW_SIGNAL	454.906	1294.77	0	0	0	-26.016	129	129	0	-1	100	PASS	PASS	PASS	PASS	PASS	FAIL	0	62.026	62	1.53017	77	4776
741	GTAGTGCTTTCTACTTTATG	080703_005s	NORMAL	NO	1	1	1	N	4	2	2	6	None	EAM209	mir-142		CATAAAGTAGAAAGCACTAC	#REF!				None	None	None	AUTO	DETECTED	547.552	1154.55	14.6268	-17.697	0	-26.016	101.178	91.9805	12.9961	67	100	PASS	PASS	PASS	PASS	PASS	PASS	0	123.946	132	31.5841	37	4586
755	GTAGTGCTTTCTACTTTATG	080703_005s	NORMAL	NO	1	1	1	N	4	2	4	6	None	EAM209	mir-142		CATAAAGTAGAAAGCACTAC	#REF!				None	None	None	AUTO	DETECTED	548	1201	17.2985	-13.4891	0	-26.016	91.056	91.056	7.10559	68	100	PASS	PASS	PASS	PASS	PASS	PASS	0	138.027	132	40.4423	37	5107
769	GTAGTGCTTTCTACTTTATG	080703_005s	NORMAL	NO	1	1	1	N	4	2	6	6	None	EAM209	mir-142		CATAAAGTAGAAAGCACTAC	#REF!				None	None	None	AUTO	DETECTED	548	1247.36	14.1386	-10.4023	0	-26.016	104.064	91.056	11.0935	67	100	PASS	PASS	PASS	PASS	PASS	PASS	0	163.692	168	43.0509	39	6384
783	GTAGTGCTTTCTACTTTATG	080703_005s	NORMAL	NO	1	1	1	N	4	2	8	6	None	EAM209	mir-142		CATAAAGTAGAAAGCACTAC	#REF!				None	None	None	AUTO	DETECTED	548	1294	10.9787	-3.72837	0	-26.016	91.056	91.056	7.10559	67	100	PASS	PASS	PASS	PASS	PASS	PASS	0	190.946	189	55.8166	37	7065
289	tgAGCTACAGTGCTTCATCTCA	080703_005s	NORMAL	NO	1	1	1	F	2	2	2	2	None	EAM210	mir-143		TGAGATGAAGCACTGTAGCTca	3				None	None	None	AUTO	DETECTED	454.605	458.14	13.9373	-5.01257	39.024	-104.064	157.954	140.937	17.002	76	100	PASS	PASS	PASS	PASS	PASS	PASS	0	2273.49	2252.5	1577.61	92	209161
303	tgAGCTACAGTGCTTCATCTCA	080703_005s	NORMAL	NO	1	1	1	F	2	2	4	2	None	EAM210	mir-143		TGAGATGAAGCACTGTAGCTca	3				None	None	None	AUTO	DETECTED	454.665	504.28	11.5563	-4.82203	39.024	-104.064	151.064	143.381	18.8924	76	100	PASS	PASS	PASS	PASS	PASS	PASS	0	1632.74	1695.5	1123.75	96	156743
317	tgAGCTACAGTGCTTCATCTCA	080703_005s	NORMAL	NO	1	1	1	F	2	2	6	2	None	EAM210	mir-143		TGAGATGAAGCACTGTAGCTca	3				None	None	None	AUTO	DETECTED	454.384	551.153	4.74224	4.90738	39.024	-104.064	144.29	119.141	12.8106	80	100	PASS	PASS	PASS	PASS	PASS	PASS	0	2065.37	1940	857.369	65	134249
331	tgAGCTACAGTGCTTCATCTCA	080703_005s	NORMAL	NO	1	1	1	F	2	2	8	2	None	EAM210	mir-143		TGAGATGAAGCACTGTAGCTca	3				None	None	None	AUTO	DETECTED	455.067	597.624	10.4642	9.41222	39.024	-104.064	135.841	135.841	14.04	72	100	PASS	PASS	PASS	PASS	PASS	PASS	0	1638.54	1847	1194.4	85	139276
293	CTAGTACATCATCTATACTGTA	080703_005s	NORMAL	NO	1	1	1	F	2	2	2	6	None	EAM211	mir-144		TACAGTATAGATGATGTACTAG	#REF!				None	None	None	AUTO	DETECTED	547.061	457.325	16.6236	-9.30464	39.024	-104.064	107.047	96.5936	13.0425	98	100	PASS	PASS	PASS	PASS	PASS	PASS	0	248.366	268	75.9107	41	10183
307	CTAGTACATCATCTATACTGTA	080703_005s	NORMAL	NO	1	1	1	F	2	2	4	6	None	EAM211	mir-144		TACAGTATAGATGATGTACTAG	#REF!				None	None	None	AUTO	DETECTED	547.207	503.345	15.3565	-10.6647	39.024	-104.064	110.533	98.9058	12.9961	98	100	PASS	PASS	PASS	PASS	PASS	PASS	0	208.953	215	61.8354	43	8985
321	CTAGTACATCATCTATACTGTA	080703_005s	NORMAL	NO	1	1	1	F	2	2	6	6	None	EAM211	mir-144		TACAGTATAGATGATGTACTAG	#REF!				None	None	None	AUTO	DETECTED	547.703	550.076	18.6545	-2.77405	39.024	-104.064	107.281	101.335	15.662	73	100	PASS	PASS	PASS	PASS	PASS	PASS	0	190.915	207	73.5739	47	8973
335	CTAGTACATCATCTATACTGTA	080703_005s	NORMAL	NO	1	1	1	F	2	2	8	6	None	EAM211	mir-144		TACAGTATAGATGATGTACTAG	#REF!				None	None	None	AUTO	DETECTED	547.806	596.677	16.8356	3.4227	39.024	-104.064	111.036	107.001	14.513	69	100	PASS	PASS	PASS	PASS	PASS	PASS	0	191.717	173	66.7084	53	10161
731	AAGGGATTCCTGGGAAAACTGGAC	080703_005s	NORMAL	NO	1	1	1	N	4	2	1	3	None	EAM212	mir-145		GTCCAGTTTTCCCAGGAATCCCTT	#REF!				None	None	None	AUTO	DETECTED	477.711	1131.81	7.70842	-18.2496	0	-26.016	137.518	130.217	15.3067	69	100	PASS	PASS	PASS	PASS	PASS	PASS	0	1444.8	1628	1063.01	79	114139
745	AAGGGATTCCTGGGAAAACTGGAC	080703_005s	NORMAL	NO	1	1	1	N	4	2	3	3	None	EAM212	mir-145		GTCCAGTTTTCCCAGGAATCCCTT	#REF!				None	None	None	AUTO	DETECTED	477.865	1177.98	6.54489	-17.6875	0	-26.016	143.963	142.011	25.6967	70	100	PASS	PASS	PASS	PASS	PASS	PASS	0	1711.4	1249	1633.02	95	162583
759	AAGGGATTCCTGGGAAAACTGGAC	080703_005s	NORMAL	NO	1	1	1	N	4	2	5	3	None	EAM212	mir-145		GTCCAGTTTTCCCAGGAATCCCTT	#REF!				None	None	None	AUTO	DETECTED	478.026	1225.11	5.48854	-4.66363	0	-26.016	122.716	115.877	11.9482	82	100	PASS	PASS	PASS	PASS	PASS	PASS	0	3343.69	3459	2467.17	65	217340
773	AAGGGATTCCTGGGAAAACTGGAC	080703_005s	NORMAL	NO	1	1	1	N	4	2	7	3	None	EAM212	mir-145		GTCCAGTTTTCCCAGGAATCCCTT	#REF!				None	None	None	AUTO	DETECTED	478.326	1271.04	6.2281	-7.09152	0	-26.016	131.976	120.373	14.9539	74	100	PASS	PASS	PASS	PASS	PASS	PASS	0	4200.29	4849.5	3177.51	66	277219
283	AAACCCATGGAATTCAGTTCTCA	080703_005s	NORMAL	NO	1	1	1	F	2	2	1	3	None	EAM213	mir-146		TGAGAACTGAATTCCATGGGTTT	#REF!				None	None	None	AUTO	DETECTED	477.594	435.571	14.5653	2.97928	39.024	-104.064	164.422	152.246	12.4065	93	100	PASS	PASS	PASS	PASS	PASS	PASS	0	6477.63	5545.5	5340.9	112	725494
297	AAACCCATGGAATTCAGTTCTCA	080703_005s	NORMAL	NO	1	1	1	F	2	2	3	3	None	EAM213	mir-146		TGAGAACTGAATTCCATGGGTTT	#REF!				None	None	None	AUTO	DETECTED	477.665	481.921	12.3264	5.91648	39.024	-104.064	158.296	146.446	13.4104	91	100	PASS	PASS	PASS	PASS	PASS	PASS	0	6065.04	5948.5	4464.49	100	606504
311	AAACCCATGGAATTCAGTTCTCA	080703_005s	NORMAL	NO	1	1	1	F	2	2	5	3	None	EAM213	mir-146		TGAGAACTGAATTCCATGGGTTT	#REF!				None	None	None	AUTO	DETECTED	477.759	528.598	10.3848	13.0961	39.024	-104.064	151.407	145.142	17.6839	94	100	PASS	PASS	PASS	PASS	PASS	PASS	0	5913.66	5564.5	4551.92	98	579539
325	AAACCCATGGAATTCAGTTCTCA	080703_005s	NORMAL	NO	1	1	1	F	2	2	7	3	None	EAM213	mir-146		TGAGAACTGAATTCCATGGGTTT	#REF!				None	None	None	AUTO	DETECTED	477.953	574.44	9.74925	9.41619	39.024	-104.064	156.637	155.584	20.62	83	100	PASS	PASS	PASS	PASS	PASS	PASS	0	5073	4631	4791.58	106	537738
849	ACAAAGTTCTGTAGTGCACTGA	080703_005s	NORMAL	NO	1	1	1	P	4	4	2	2	None	EAM214	mir-148a		TCAGTGCACTACAGAACTTTGT	1				None	None	None	AUTO	DETECTED	1153	1156.38	0	8.15223	91.056	13.008	130.08	117.072	10.2374	81	100	PASS	PASS	PASS	PASS	PASS	PASS	0	268.429	263	82.8992	63	16911
863	ACAAAGTTCTGTAGTGCACTGA	080703_005s	NORMAL	NO	1	1	1	P	4	4	4	2	None	EAM214	mir-148a		TCAGTGCACTACAGAACTTTGT	1				None	None	None	AUTO	DETECTED	1153.3	1202.82	0	12.2919	91.056	13.008	119.849	111.778	13.8368	77	100	PASS	PASS	PASS	PASS	PASS	PASS	0	170.517	177	51.5372	58	9890
877	ACAAAGTTCTGTAGTGCACTGA	080703_005s	NORMAL	NO	1	1	1	P	4	4	6	2	None	EAM214	mir-148a		TCAGTGCACTACAGAACTTTGT	1				None	None	None	AUTO	DETECTED	1153.44	1249.47	0	19.0785	91.056	13.008	116.347	110.53	8.54429	73	100	PASS	PASS	PASS	PASS	PASS	PASS	0	140.13	152	34.4597	54	7567
891	ACAAAGTTCTGTAGTGCACTGA	080703_005s	NORMAL	NO	1	1	1	P	4	4	8	2	None	EAM214	mir-148a		TCAGTGCACTACAGAACTTTGT	1				None	None	None	AUTO	DETECTED	1153.56	1296.26	-2.89155	27.7325	91.056	13.008	120.613	107.682	9.69043	72	100	PASS	PASS	PASS	PASS	PASS	PASS	0	144.556	147	34.7778	54	7806
401	ACAAAGTTCTGTGATGCACTGA	080703_005s	NORMAL	NO	1	1	1	H	2	4	2	2	None	EAM215	mir-148b		TCAGTGCATCACAGAACTTTGT	3				None	None	None	AUTO	DETECTED	1152.66	462.489	3.29646	-5.10666	130.08	0	133.608	131.662	10.4	78	100	PASS	PASS	PASS	PASS	PASS	PASS	0	333.654	361	155.412	81	27026
415	ACAAAGTTCTGTGATGCACTGA	080703_005s	NORMAL	NO	1	1	1	H	2	4	4	2	None	EAM215	mir-148b		TCAGTGCATCACAGAACTTTGT	3				None	None	None	AUTO	DETECTED	1152.95	508.848	3.9078	-2.06068	130.08	0	134.63	123.855	11.3138	79	100	PASS	PASS	PASS	PASS	PASS	PASS	0	301.087	324	132.878	69	20775
429	ACAAAGTTCTGTGATGCACTGA	080703_005s	NORMAL	NO	1	1	1	H	2	4	6	2	None	EAM215	mir-148b		TCAGTGCATCACAGAACTTTGT	3				None	None	None	AUTO	DETECTED	1153.34	555.193	5.82756	0.803473	130.08	0	122.703	116.275	13.4409	82	100	PASS	PASS	PASS	PASS	PASS	PASS	0	320.444	362	146.372	63	20188
443	ACAAAGTTCTGTGATGCACTGA	080703_005s	NORMAL	NO	1	1	1	H	2	4	8	2	None	EAM215	mir-148b		TCAGTGCATCACAGAACTTTGT	3				None	None	None	AUTO	DETECTED	1153.41	602.051	3.58228	10.3395	130.08	0	125.181	119.915	13.0211	76	100	PASS	PASS	PASS	PASS	PASS	PASS	0	333.385	351	155.302	65	21670
853	GGAGTGAAGACACGGAGCCAGA	080703_005s	NORMAL	NO	1	1	1	P	4	4	2	6	None	EAM216	mir-149		TCTGGCTCCGTGTCTTCACTCC	5				None	None	None	AUTO	DETECTED	1245.62	1155.62	4.09993	4.50326	91.056	13.008	130.08	130.08	11.6355	80	100	PASS	PASS	PASS	PASS	PASS	PASS	0	1532.62	1520	931.622	81	124142
867	GGAGTGAAGACACGGAGCCAGA	080703_005s	NORMAL	NO	1	1	1	P	4	4	4	6	None	EAM216	mir-149		TCTGGCTCCGTGTCTTCACTCC	5				None	None	None	AUTO	DETECTED	1246.18	1201.9	8.27609	6.65485	91.056	13.008	132.901	125.228	8.67479	75	100	PASS	PASS	PASS	PASS	PASS	PASS	0	634.7	624.5	288.458	70	44429
881	GGAGTGAAGACACGGAGCCAGA	080703_005s	NORMAL	NO	1	1	1	P	4	4	6	6	None	EAM216	mir-149		TCTGGCTCCGTGTCTTCACTCC	5				None	None	None	AUTO	DETECTED	1246.04	1248.85	3.35521	17.2699	91.056	13.008	128.049	123.146	12.6998	72	100	PASS	PASS	PASS	PASS	PASS	PASS	0	374.072	388	163.691	69	25811
895	GGAGTGAAGACACGGAGCCAGA	080703_005s	NORMAL	NO	1	1	1	P	4	4	8	6	None	EAM216	mir-149		TCTGGCTCCGTGTCTTCACTCC	5				None	None	None	AUTO	DETECTED	1246.32	1295.18	3.83158	20.0423	91.056	13.008	127.655	122.164	15.5529	72	100	PASS	PASS	PASS	PASS	PASS	PASS	0	337.638	357	138.861	69	23297
405	ACACTGGTACAAGGGTTGGGAGA	080703_005s	NORMAL	NO	1	1	1	H	2	4	2	6	None	EAM217	mir-150		TCTCCCAACCCTTGTACCAGTGT	7				None	None	None	AUTO	DETECTED	1245.51	461.605	11.1184	-10.2875	130.08	0	144.182	129.927	12.8106	82	100	PASS	PASS	PASS	PASS	PASS	PASS	0	588.256	592.5	257.704	78	45884
419	ACACTGGTACAAGGGTTGGGAGA	080703_005s	NORMAL	NO	1	1	1	H	2	4	4	6	None	EAM217	mir-150		TCTCCCAACCCTTGTACCAGTGT	7				None	None	None	AUTO	DETECTED	1245.75	508.174	11.0374	-4.5108	130.08	0	133.89	129.245	16.6023	85	100	PASS	PASS	PASS	PASS	PASS	PASS	0	496.213	493	212.362	75	37216
433	ACACTGGTACAAGGGTTGGGAGA	080703_005s	NORMAL	NO	1	1	1	H	2	4	6	6	None	EAM217	mir-150		TCTCCCAACCCTTGTACCAGTGT	7				None	None	None	AUTO	DETECTED	1245.98	554.557	10.9421	-1.14804	130.08	0	135.423	127.944	13.8727	86	100	PASS	PASS	PASS	PASS	PASS	PASS	0	475.408	472	236.34	76	36131
447	ACACTGGTACAAGGGTTGGGAGA	080703_005s	NORMAL	NO	1	1	1	H	2	4	8	6	None	EAM217	mir-150		TCTCCCAACCCTTGTACCAGTGT	7				None	None	None	AUTO	DETECTED	1246.02	601.351	8.23004	7.54486	130.08	0	133.289	121.625	13.8727	81	100	PASS	PASS	PASS	PASS	PASS	PASS	0	603.015	527	267.315	67	40402
843	CCAAGTTCTGTCATGCACTGA	080703_005s	NORMAL	NO	1	1	1	P	4	4	1	3	None	EAM218	mir-152		TCAGTGCATGACAGAACTTGG	9				None	None	None	AUTO	DETECTED	1176.11	1133	1.54819	5.58779	91.056	13.008	117.072	117.072	15.2095	84	100	PASS	PASS	PASS	PASS	PASS	PASS	0	261.538	242	99.4955	65	17000
857	CCAAGTTCTGTCATGCACTGA	080703_005s	NORMAL	NO	1	1	1	P	4	4	3	3	None	EAM218	mir-152		TCAGTGCATGACAGAACTTGG	9				None	None	None	AUTO	DETECTED	1175.97	1179.35	-3.47272	8.56191	91.056	13.008	122.361	116.339	17.5419	74	100	PASS	PASS	PASS	PASS	PASS	PASS	0	136.79	140.5	34.7498	62	8481
871	CCAAGTTCTGTCATGCACTGA	080703_005s	NORMAL	NO	1	1	1	P	4	4	5	3	None	EAM218	mir-152		TCAGTGCATGACAGAACTTGG	9				None	None	None	AUTO	DETECTED	1176.24	1226.17	-3.1075	17.5891	91.056	13.008	111.847	104.613	16.3902	72	100	PASS	PASS	PASS	PASS	PASS	PASS	0	107.392	110	20.7645	51	5477
885	CCAAGTTCTGTCATGCACTGA	080703_005s	NORMAL	NO	1	1	1	P	4	4	7	3	None	EAM218	mir-152		TCAGTGCATGACAGAACTTGG	9				None	None	None	AUTO	DETECTED	1176.38	1272.58	-4.34764	21.2952	91.056	13.008	106.588	106.588	16.3902	71	100	PASS	PASS	PASS	PASS	PASS	PASS	0	108.058	110	20.1965	52	5619
395	TCACTTTTGTGACTATGCAA	080703_005s	NORMAL	NO	1	1	1	H	2	4	1	3	None	EAM219	mir-153-1		TTGCATAGTCACAAAAGTGA	11				None	None	None	AUTO	DETECTED	1175.56	438.833	2.71212	-11.2486	130.08	0	136.008	129.349	19.0779	75	100	PASS	PASS	PASS	PASS	PASS	PASS	0	165.81	172	55.1985	79	13099
409	TCACTTTTGTGACTATGCAA	080703_005s	NORMAL	NO	1	1	1	H	2	4	3	3	None	EAM219	mir-153-1		TTGCATAGTCACAAAAGTGA	11				None	None	None	AUTO	DETECTED	1175.66	485.478	0	-4.48936	130.08	0	138.629	124.45	15.3067	76	100	PASS	PASS	PASS	PASS	PASS	PASS	0	156.457	156.5	45.256	70	10952
423	TCACTTTTGTGACTATGCAA	080703_005s	NORMAL	NO	1	1	1	H	2	4	5	3	None	EAM219	mir-153-1		TTGCATAGTCACAAAAGTGA	11				None	None	None	AUTO	DETECTED	1175.61	532.031	-2.8852	1.08135	130.08	0	129.33	120.454	12.6997	79	100	PASS	PASS	PASS	PASS	PASS	PASS	0	161.97	156	50.6539	66	10690
437	TCACTTTTGTGACTATGCAA	080703_005s	NORMAL	NO	1	1	1	H	2	4	7	3	None	EAM219	mir-153-1		TTGCATAGTCACAAAAGTGA	11				None	None	None	AUTO	DETECTED	1176.21	578.486	1.77526	5.38295	130.08	0	120.596	111.778	16.5489	75	100	PASS	PASS	PASS	PASS	PASS	PASS	0	178.276	172	54.9366	58	10340
738	CGAAGGCAACACGGATAACCTA	080703_005s	NORMAL	NO	1	1	1	N	4	2	2	3	None	EAM220	mir-154		TAGGTTATCCGTGTTGCCTTCG	1				None	None	None	AUTO	DETECTED	477.914	1154.7	8.7731	-20.5314	0	-26.016	144.311	144.311	15.3504	71	100	PASS	PASS	PASS	PASS	PASS	PASS	0	2320.2	2498	2038.43	97	225059
752	CGAAGGCAACACGGATAACCTA	080703_005s	NORMAL	NO	1	1	1	N	4	2	4	3	None	EAM220	mir-154		TAGGTTATCCGTGTTGCCTTCG	1				None	None	None	AUTO	TOO_SMALL	477.483	1202.4	0	0	0	-26.016	129	129	0	-1	100	PASS	PASS	PASS	FAIL	PASS	PASS	0	105.086	62	151.298	70	7356
766	CGAAGGCAACACGGATAACCTA	080703_005s	NORMAL	NO	1	1	1	N	4	2	6	3	None	EAM220	mir-154		TAGGTTATCCGTGTTGCCTTCG	1				None	None	None	AUTO	DETECTED	479.99	1248.83	29.455	3.99672	0	-26.016	145.224	83.974	96.9344	62	100	PASS	PASS	PASS	FAIL	PASS	PASS	0	161.265	66.5	219.919	34	5483
780	CGAAGGCAACACGGATAACCTA	080703_005s	NORMAL	NO	1	1	1	N	4	2	8	3	None	EAM220	mir-154		TAGGTTATCCGTGTTGCCTTCG	1				None	None	None	AUTO	TOO_SMALL	477.969	1294.65	0	0	0	-26.016	129	129	0	-1	100	PASS	PASS	PASS	FAIL	PASS	PASS	0	122.487	63	234.427	76	9309
290	CCCCTATCACAATTAGCATTAA	080703_005s	NORMAL	NO	1	1	1	F	2	2	2	3	None	EAM221	mir-155		TTAATGCTAATTGTGATAGGGG	3				None	None	None	AUTO	DETECTED	477.259	458.017	8.61629	-5.03401	39.024	-104.064	111.013	98.6278	15.7145	76	100	PASS	PASS	PASS	PASS	PASS	PASS	0	81.5581	83	8.4157	43	3507
304	CCCCTATCACAATTAGCATTAA	080703_005s	NORMAL	NO	1	1	1	F	2	2	4	3	None	EAM221	mir-155		TTAATGCTAATTGTGATAGGGG	3				None	None	None	AUTO	LOW_SIGNAL	476.839	504.529	0	0	39.024	-104.064	129	129	0	-1	100	PASS	PASS	PASS	PASS	PASS	PASS	0	75.3077	76	8.11653	78	5874
318	CCCCTATCACAATTAGCATTAA	080703_005s	NORMAL	NO	1	1	1	F	2	2	6	3	None	EAM221	mir-155		TTAATGCTAATTGTGATAGGGG	3				None	None	None	AUTO	DETECTED	477.676	550.657	7.73223	0	39.024	-104.064	104.787	92.9106	16.1522	76	100	PASS	PASS	PASS	PASS	PASS	PASS	0	79	79	4.9524	39	3081
332	CCCCTATCACAATTAGCATTAA	080703_005s	NORMAL	NO	1	1	1	F	2	2	8	3	None	EAM221	mir-155		TTAATGCTAATTGTGATAGGGG	3				None	None	None	AUTO	DETECTED	477.971	596.99	8.39796	2.75102	39.024	-104.064	104.325	96.7508	14.0954	71	100	PASS	PASS	PASS	PASS	PASS	PASS	0	82.3333	80	10.9959	45	3705
294	CACAAACCATTATGTGCTGCTA	080703_005s	NORMAL	NO	1	1	1	F	2	2	2	7	None	EAM222	mir-15a-1		TAGCAGCACATAATGGTTTGTG	#REF!				None	None	None	AUTO	DETECTED	570.491	457.298	21.3984	-8.06807	39.024	-104.064	147.506	140.956	12.665	72	100	PASS	PASS	PASS	PASS	PASS	PASS	0	1753.92	1788.5	1186.29	90	157853
308	CACAAACCATTATGTGCTGCTA	080703_005s	NORMAL	NO	1	1	1	F	2	2	4	7	None	EAM222	mir-15a-1		TAGCAGCACATAATGGTTTGTG	#REF!				None	None	None	AUTO	DETECTED	570.665	503.861	20.5036	-2.37231	39.024	-104.064	140.399	132.488	15.5291	77	100	PASS	PASS	PASS	PASS	PASS	PASS	0	1529.54	1625	870.16	80	122363
322	CACAAACCATTATGTGCTGCTA	080703_005s	NORMAL	NO	1	1	1	F	2	2	6	7	None	EAM222	mir-15a-1		TAGCAGCACATAATGGTTTGTG	#REF!				None	None	None	AUTO	DETECTED	570.948	550.466	21.0292	3.8689	39.024	-104.064	137.201	126.14	13.8727	77	100	PASS	PASS	PASS	PASS	PASS	PASS	0	1602.61	1628	900.182	71	113785
336	CACAAACCATTATGTGCTGCTA	080703_005s	NORMAL	NO	1	1	1	F	2	2	8	7	None	EAM222	mir-15a-1		TAGCAGCACATAATGGTTTGTG	#REF!				None	None	None	AUTO	DETECTED	570.448	596.521	11.3606	2.96459	39.024	-104.064	140.1	135.269	8.10001	72	100	PASS	PASS	PASS	PASS	PASS	PASS	0	1322.92	1335	957.446	87	115094
742	TGTAAACCATGATGTGCTGCTA	080703_005s	NORMAL	NO	1	1	1	N	4	2	2	7	None	EAM223	mir-15b		TAGCAGCACATCATGGTTTACA	5				None	None	None	AUTO	DETECTED	571.073	1154.16	20.5989	-21.2317	0	-26.016	122.549	122.549	11.3254	70	100	PASS	PASS	PASS	PASS	PASS	PASS	0	1046.45	1120	637.697	69	72205
756	TGTAAACCATGATGTGCTGCTA	080703_005s	NORMAL	NO	1	1	1	N	4	2	4	7	None	EAM223	mir-15b		TAGCAGCACATCATGGTTTACA	5				None	None	None	AUTO	DETECTED	571.2	1201.05	19.0888	-11.2581	0	-26.016	133.888	122.669	14.1085	72	100	PASS	PASS	PASS	PASS	PASS	PASS	0	1217.83	1128	791.888	69	84030
770	TGTAAACCATGATGTGCTGCTA	080703_005s	NORMAL	NO	1	1	1	N	4	2	6	7	None	EAM223	mir-15b		TAGCAGCACATCATGGTTTACA	5				None	None	None	AUTO	DETECTED	571.288	1247.29	17.0762	-9.78299	0	-26.016	117.072	117.072	11.1433	69	100	PASS	PASS	PASS	PASS	PASS	PASS	0	1451.52	1367	914.318	64	92897
784	TGTAAACCATGATGTGCTGCTA	080703_005s	NORMAL	NO	1	1	1	N	4	2	8	7	None	EAM223	mir-15b		TAGCAGCACATCATGGTTTACA	5				None	None	None	AUTO	DETECTED	571.616	1294.17	18.1837	0	0	-26.016	134.41	128.66	16.7867	69	100	PASS	PASS	PASS	PASS	PASS	PASS	0	1441.29	1366	1177.07	76	109538
732	ACTACCTGCACTGTAAGCACTTTG	080703_005s	NORMAL	NO	1	1	1	N	4	2	1	4	None	EAM224	mir-17as/mir-91		CAAAGTGCTTACAGTGCAGGTAGT	#REF!				None	None	None	AUTO	DETECTED	500.895	1131.8	9.28559	-16.7808	0	-26.016	127.813	118.9	11.9482	68	100	PASS	PASS	PASS	PASS	PASS	PASS	0	401.364	423.5	221.956	66	26490
746	ACTACCTGCACTGTAAGCACTTTG	080703_005s	NORMAL	NO	1	1	1	N	4	2	3	4	None	EAM224	mir-17as/mir-91		CAAAGTGCTTACAGTGCAGGTAGT	#REF!				None	None	None	AUTO	DETECTED	501.095	1178.04	8.72983	-15.2596	0	-26.016	128.722	119.786	15.5529	68	100	PASS	PASS	PASS	PASS	PASS	PASS	0	459.739	453	275.558	69	31722
760	ACTACCTGCACTGTAAGCACTTTG	080703_005s	NORMAL	NO	1	1	1	N	4	2	5	4	None	EAM224	mir-17as/mir-91		CAAAGTGCTTACAGTGCAGGTAGT	#REF!				None	None	None	AUTO	DETECTED	501.114	1225.16	5.8216	-2.40883	0	-26.016	122.151	109.351	15.463	68	100	PASS	PASS	PASS	PASS	PASS	PASS	0	690.927	659	431.211	55	38001
774	ACTACCTGCACTGTAAGCACTTTG	080703_005s	NORMAL	NO	1	1	1	N	4	2	7	4	None	EAM224	mir-17as/mir-91		CAAAGTGCTTACAGTGCAGGTAGT	#REF!				None	None	None	AUTO	DETECTED	501.713	1271.26	10.4543	-2.69465	0	-26.016	119.877	110.99	13.4409	69	100	PASS	PASS	PASS	PASS	PASS	PASS	0	818.382	843	451.993	55	45011
284	TATCTGCACTAGATGCACCTTA	080703_005s	NORMAL	NO	1	1	1	F	2	2	1	4	None	EAM225	mir-18		TAAGGTGCATCTAGTGCAGATA	#REF!				None	None	None	AUTO	DETECTED	500.544	434.676	13.0985	-7.07485	39.024	-104.064	116.314	110.776	12.76	76	100	PASS	PASS	PASS	PASS	PASS	PASS	0	87.8571	88	8.13171	56	4920
298	TATCTGCACTAGATGCACCTTA	080703_005s	NORMAL	NO	1	1	1	F	2	2	3	4	None	EAM225	mir-18		TAAGGTGCATCTAGTGCAGATA	#REF!				None	None	None	AUTO	DETECTED	500.683	481.133	11.7492	-2.75578	39.024	-104.064	107.415	104.813	18.3301	80	100	PASS	PASS	PASS	PASS	PASS	PASS	0	85.8824	86	6.36442	51	4380
312	TATCTGCACTAGATGCACCTTA	080703_005s	NORMAL	NO	1	1	1	F	2	2	5	4	None	EAM225	mir-18		TAAGGTGCATCTAGTGCAGATA	#REF!				None	None	None	AUTO	DETECTED	500.924	527.636	11.7166	2.15477	39.024	-104.064	105.206	105.206	15.662	73	100	PASS	PASS	PASS	PASS	PASS	PASS	0	86.2157	86	6.95216	51	4397
326	TATCTGCACTAGATGCACCTTA	080703_005s	NORMAL	NO	1	1	1	F	2	2	7	4	None	EAM225	mir-18		TAAGGTGCATCTAGTGCAGATA	#REF!				None	None	None	AUTO	DETECTED	501.136	574.336	11.3224	9.64564	39.024	-104.064	102.608	98.8072	12.3793	70	100	PASS	PASS	PASS	PASS	PASS	PASS	0	84.0476	85	6.26236	42	3530
850	ACTCACCGACAGCGTTGAATGTT	080703_005s	NORMAL	NO	1	1	1	P	4	4	2	3	None	EAM226	mir-181a		AACATTCAACGCTGTCGGTGAGT	1				None	None	None	AUTO	DETECTED	1175.81	1156.05	-3.90939	5.43694	91.056	13.008	169.415	157.566	16.4631	111	100	PASS	PASS	PASS	PASS	PASS	PASS	0	11205.7	10933	9140.87	115	1288660
864	ACTCACCGACAGCGTTGAATGTT	080703_005s	NORMAL	NO	1	1	1	P	4	4	4	3	None	EAM226	mir-181a		AACATTCAACGCTGTCGGTGAGT	1				None	None	None	AUTO	DETECTED	1175.97	1202.64	-4.9828	11.4265	91.056	13.008	157.313	156.92	12.9003	93	100	PASS	PASS	PASS	PASS	PASS	PASS	0	7034.39	5836	6169.64	113	794886
878	ACTCACCGACAGCGTTGAATGTT	080703_005s	NORMAL	NO	1	1	1	P	4	4	6	3	None	EAM226	mir-181a		AACATTCAACGCTGTCGGTGAGT	1				None	None	None	AUTO	DETECTED	1176.61	1249.02	0	14.8103	91.056	13.008	158.006	149.531	15.3164	92	100	PASS	PASS	PASS	PASS	PASS	PASS	0	5162.74	4924	4103.38	105	542088
892	ACTCACCGACAGCGTTGAATGTT	080703_005s	NORMAL	NO	1	1	1	P	4	4	8	3	None	EAM226	mir-181a		AACATTCAACGCTGTCGGTGAGT	1				None	None	None	AUTO	DETECTED	1176.85	1295.82	0	23.5675	91.056	13.008	151.823	151.823	13.6258	82	100	PASS	PASS	PASS	PASS	PASS	PASS	0	4807.46	5005	4318.1	105	504783
402	AACCCACCGACAGCAATGAATGTT	080703_005s	NORMAL	NO	1	1	1	H	2	4	2	3	None	EAM227	mir-181b		AACATTCATTGCTGTCGGTGGGTT	3				None	None	None	AUTO	DETECTED	1175.75	461.989	3.63786	-10.0347	130.08	0	168.95	165.714	17.3132	92	100	PASS	PASS	PASS	PASS	PASS	PASS	0	4884.86	4534	4213.1	129	630147
416	AACCCACCGACAGCAATGAATGTT	080703_005s	NORMAL	NO	1	1	1	H	2	4	4	3	None	EAM227	mir-181b		AACATTCATTGCTGTCGGTGGGTT	3				None	None	None	AUTO	DETECTED	1175.94	508.669	3.02017	-2.80898	130.08	0	162.96	151.661	10.6666	96	100	PASS	PASS	PASS	PASS	PASS	PASS	0	5182.59	5775.5	3644.55	106	549355
430	AACCCACCGACAGCAATGAATGTT	080703_005s	NORMAL	NO	1	1	1	H	2	4	6	3	None	EAM227	mir-181b		AACATTCATTGCTGTCGGTGGGTT	3				None	None	None	AUTO	DETECTED	1176.36	554.898	5.25592	-1.4553	130.08	0	151.934	151.934	13.3088	99	100	PASS	PASS	PASS	PASS	PASS	PASS	0	5394.72	4716	4511.28	103	555656
444	AACCCACCGACAGCAATGAATGTT	080703_005s	NORMAL	NO	1	1	1	H	2	4	8	3	None	EAM227	mir-181b		AACATTCATTGCTGTCGGTGGGTT	3				None	None	None	AUTO	DETECTED	1176.38	601.684	2.37707	7.14233	130.08	0	157.708	157.708	17.3859	89	100	PASS	PASS	PASS	FAIL	PASS	PASS	0	4816.37	2911.5	4852.14	116	558699
854	ACTCACCGACAGGTTGAATGTT	080703_005s	NORMAL	NO	1	1	1	P	4	4	2	7	None	EAM228	mir-181c		AACATTCAACCTGTCGGTGAGT	5				None	None	None	AUTO	DETECTED	1269.67	1155.02	17.0809	-1.69428	91.056	13.008	158.656	146.698	22.277	93	100	PASS	PASS	PASS	PASS	PASS	PASS	0	7769.58	6203	6849.31	99	769188
868	ACTCACCGACAGGTTGAATGTT	080703_005s	NORMAL	NO	1	1	1	P	4	4	4	7	None	EAM228	mir-181c		AACATTCAACCTGTCGGTGAGT	5				None	None	None	AUTO	DETECTED	1269.46	1201.77	11.1914	6.47542	91.056	13.008	154.292	148.307	19.3274	83	100	PASS	PASS	PASS	PASS	PASS	PASS	0	5543.59	4861	5249	99	548815
882	ACTCACCGACAGGTTGAATGTT	080703_005s	NORMAL	NO	1	1	1	P	4	4	6	7	None	EAM228	mir-181c		AACATTCAACCTGTCGGTGAGT	5				None	None	None	AUTO	DETECTED	1269.92	1248.02	13.9433	8.08078	91.056	13.008	151.698	144.981	14.3205	79	100	PASS	PASS	PASS	PASS	PASS	PASS	0	3956.07	3290	3733.65	97	383739
896	ACTCACCGACAGGTTGAATGTT	080703_005s	NORMAL	NO	1	1	1	P	4	4	8	7	None	EAM228	mir-181c		AACATTCAACCTGTCGGTGAGT	5				None	None	None	AUTO	DETECTED	1269.51	1295.35	5.44964	23.7374	91.056	13.008	147.954	137.156	23.1144	77	100	PASS	PASS	PASS	PASS	PASS	PASS	0	3700.67	3773	3286.98	86	318258
406	TGTGAGTTCTACCATTGCCAAA	080703_005s	NORMAL	NO	1	1	1	H	2	4	2	7	None	EAM229	mir-182		TTTGGCAATGGTAGAACTCACA	7				None	None	None	AUTO	DETECTED	1269.3	461.354	20.6045	-11.9739	130.08	0	140.1	135.303	11.6355	76	100	PASS	PASS	PASS	PASS	PASS	PASS	0	266.165	284	120.481	85	22624
420	TGTGAGTTCTACCATTGCCAAA	080703_005s	NORMAL	NO	1	1	1	H	2	4	4	7	None	EAM229	mir-182		TTTGGCAATGGTAGAACTCACA	7				None	None	None	AUTO	DETECTED	1269.31	508.016	17.5541	-4.99114	130.08	0	140.235	130.036	17.9613	76	100	PASS	PASS	PASS	PASS	PASS	PASS	0	261.164	293	94.317	73	19065
434	TGTGAGTTCTACCATTGCCAAA	080703_005s	NORMAL	NO	1	1	1	H	2	4	6	7	None	EAM229	mir-182		TTTGGCAATGGTAGAACTCACA	7				None	None	None	AUTO	DETECTED	1269.53	554.433	17.2969	-1.1933	130.08	0	135.804	128.149	16.6022	75	100	PASS	PASS	PASS	PASS	PASS	PASS	0	247.425	260	90.4152	73	18062
448	TGTGAGTTCTACCATTGCCAAA	080703_005s	NORMAL	NO	1	1	1	H	2	4	8	7	None	EAM229	mir-182		TTTGGCAATGGTAGAACTCACA	7				None	None	None	AUTO	DETECTED	1269.91	601.302	18.9928	8.4968	130.08	0	127.983	127.982	11.4035	75	100	PASS	PASS	PASS	PASS	PASS	PASS	0	248.487	258.5	109.247	74	18388
844	CAGTGAATTCTACCAGTGCCATA	080703_005s	NORMAL	NO	1	1	1	P	4	4	1	4	None	EAM230	mir-183		TATGGCACTGGTAGAATTCACTG	9				None	None	None	AUTO	DETECTED	1199.04	1133.04	0	7.65204	91.056	13.008	143.088	143.088	8.93056	78	100	PASS	PASS	PASS	PASS	PASS	PASS	0	2024.75	1745	1273.73	97	196401
858	CAGTGAATTCTACCAGTGCCATA	080703_005s	NORMAL	NO	1	1	1	P	4	4	3	4	None	EAM230	mir-183		TATGGCACTGGTAGAATTCACTG	9				None	None	None	AUTO	DETECTED	1199.11	1179.5	-2.40724	12.0489	91.056	13.008	148.023	144.115	18.5546	74	100	PASS	PASS	PASS	PASS	PASS	PASS	0	683.949	662	414.626	98	67027
872	CAGTGAATTCTACCAGTGCCATA	080703_005s	NORMAL	NO	1	1	1	P	4	4	5	4	None	EAM230	mir-183		TATGGCACTGGTAGAATTCACTG	9				None	None	None	AUTO	DETECTED	1199.6	1226.33	0	21.2428	91.056	13.008	135.068	135.068	12.8106	72	100	PASS	PASS	PASS	PASS	PASS	PASS	0	495.012	506	261.091	85	42076
886	CAGTGAATTCTACCAGTGCCATA	080703_005s	NORMAL	NO	1	1	1	P	4	4	7	4	None	EAM230	mir-183		TATGGCACTGGTAGAATTCACTG	9				None	None	None	AUTO	DETECTED	1199.7	1272.57	0	22.7481	91.056	13.008	140.633	133.763	10.4846	70	100	PASS	PASS	PASS	PASS	PASS	PASS	0	446.964	437.5	224.911	84	37545
396	CGGCTGCAACACAAGACACGA	080703_005s	NORMAL	NO	1	1	1	H	2	4	1	4	None	EAM231	mir-187		TCGTGTCTTGTGTTGCAGCCG	11				None	None	None	AUTO	DETECTED	1198.84	438.854	5.64971	-9.39793	130.08	0	144.401	131.97	16.7326	76	100	PASS	PASS	PASS	PASS	PASS	PASS	0	286.704	279	95.4203	81	23223
410	CGGCTGCAACACAAGACACGA	080703_005s	NORMAL	NO	1	1	1	H	2	4	3	4	None	EAM231	mir-187		TCGTGTCTTGTGTTGCAGCCG	11				None	None	None	AUTO	DETECTED	1199.05	485.468	5.13841	-3.03128	130.08	0	143.471	131.041	11.3238	77	100	PASS	PASS	PASS	PASS	PASS	PASS	0	249.537	254	91.9359	80	19963
424	CGGCTGCAACACAAGACACGA	080703_005s	NORMAL	NO	1	1	1	H	2	4	5	4	None	EAM231	mir-187		TCGTGTCTTGTGTTGCAGCCG	11				None	None	None	AUTO	DETECTED	1199.11	532.063	2.78357	3.0821	130.08	0	131.419	118.896	13.8727	80	100	PASS	PASS	PASS	PASS	PASS	PASS	0	273.702	258	90.2471	67	18338
438	CGGCTGCAACACAAGACACGA	080703_005s	NORMAL	NO	1	1	1	H	2	4	7	4	None	EAM231	mir-187		TCGTGTCTTGTGTTGCAGCCG	11				None	None	None	AUTO	DETECTED	1199.34	578.445	2.56762	6.42778	130.08	0	123.405	119.291	20.7622	77	100	PASS	PASS	PASS	PASS	PASS	PASS	0	296.339	298	115.486	65	19262
739	GGCTGTCAATTCATAGGTCAG	080703_005s	NORMAL	NO	1	1	1	N	4	2	2	4	None	EAM232	mir-192-1		CTGACCTATGAATTGACAGCC	1				None	None	None	AUTO	DETECTED	501.042	1155.06	9.62579	-14.2545	0	-26.016	111.899	108.875	11.8604	67	100	PASS	PASS	PASS	PASS	PASS	PASS	0	120.246	121	31.1496	57	6854
753	GGCTGTCAATTCATAGGTCAG	080703_005s	NORMAL	NO	1	1	1	N	4	2	4	4	None	EAM232	mir-192-1		CTGACCTATGAATTGACAGCC	1				None	None	None	AUTO	DETECTED	501.352	1201.85	10.4916	-5.56714	0	-26.016	107.141	98.4506	19.3226	75	100	PASS	PASS	PASS	PASS	PASS	PASS	0	175.119	166.5	44.7694	42	7355
767	GGCTGTCAATTCATAGGTCAG	080703_005s	NORMAL	NO	1	1	1	N	4	2	6	4	None	EAM232	mir-192-1		CTGACCTATGAATTGACAGCC	1				None	None	None	AUTO	DETECTED	501.548	1247.87	9.88859	-6.94226	0	-26.016	110.389	107.266	14.513	68	100	PASS	PASS	PASS	PASS	PASS	PASS	0	205.943	205	75.0075	53	10915
781	GGCTGTCAATTCATAGGTCAG	080703_005s	NORMAL	NO	1	1	1	N	4	2	8	4	None	EAM232	mir-192-1		CTGACCTATGAATTGACAGCC	1				None	None	None	AUTO	DETECTED	501.672	1294.67	8.33484	1.85148	0	-26.016	104.064	104.064	10.9345	69	100	PASS	PASS	PASS	PASS	PASS	PASS	0	235.72	225.5	80.7597	50	11786
291	CCCAACAACATGAAACTACCTA	080703_005s	NORMAL	NO	1	1	1	F	2	2	2	4	None	EAM233	mir-196-1		TAGGTAGTTTCATGTTGTTGGG	3				None	None	None	AUTO	LOW_SIGNAL	499.659	458.283	0	0	39.024	-104.064	129	129	0	-1	100	PASS	PASS	PASS	PASS	PASS	FAIL	0	67.8667	68	1.8034	75	5090
305	CCCAACAACATGAAACTACCTA	080703_005s	NORMAL	NO	1	1	1	F	2	2	4	4	None	EAM233	mir-196-1		TAGGTAGTTTCATGTTGTTGGG	3				None	None	None	AUTO	LOW_SIGNAL	499.902	504.408	0	0	39.024	-104.064	129	129	0	-1	100	PASS	PASS	PASS	FAIL	PASS	FAIL	0	67.9733	68	1.63553	75	5098
319	CCCAACAACATGAAACTACCTA	080703_005s	NORMAL	NO	1	1	1	F	2	2	6	4	None	EAM233	mir-196-1		TAGGTAGTTTCATGTTGTTGGG	3				None	None	None	AUTO	LOW_SIGNAL	500.144	550.532	0	0	39.024	-104.064	129	129	0	-1	100	PASS	PASS	PASS	PASS	PASS	FAIL	0	66.6753	67	1.59309	77	5134
333	CCCAACAACATGAAACTACCTA	080703_005s	NORMAL	NO	1	1	1	F	2	2	8	4	None	EAM233	mir-196-1		TAGGTAGTTTCATGTTGTTGGG	3				None	None	None	AUTO	LOW_SIGNAL	500.387	596.657	0	0	39.024	-104.064	129	129	0	-1	100	PASS	PASS	PASS	PASS	PASS	FAIL	0	65.48	65	1.76574	75	4911
729	GAACAGGTAGTCTGAACACTGGG	080703_005s	NORMAL	NO	1	1	1	N	4	2	1	1	None	EAM234	mir-199a-1		CCCAGTGTTCAGACTACCTGTTC	5				None	None	None	AUTO	DETECTED	431.315	1131.5	4.18449	-25.4571	0	-26.016	104.064	104.064	13.554	66	100	PASS	PASS	PASS	PASS	PASS	PASS	0	104.269	103.5	20.6446	52	5422
743	GAACAGGTAGTCTGAACACTGGG	080703_005s	NORMAL	NO	1	1	1	N	4	2	3	1	None	EAM234	mir-199a-1		CCCAGTGTTCAGACTACCTGTTC	5				None	None	None	AUTO	DETECTED	431.432	1178.03	2.5438	-20.2456	0	-26.016	108.168	96.912	9.21051	67	100	PASS	PASS	PASS	PASS	PASS	PASS	0	122.756	119	19.1557	41	5033
757	GAACAGGTAGTCTGAACACTGGG	080703_005s	NORMAL	NO	1	1	1	N	4	2	5	1	None	EAM234	mir-199a-1		CCCAGTGTTCAGACTACCTGTTC	5				None	None	None	AUTO	DETECTED	431.833	1224.85	4.6021	-11.1057	0	-26.016	99.0659	93.9271	14.0954	74	100	PASS	PASS	PASS	PASS	PASS	PASS	0	136.366	131	32.3757	41	5591
771	GAACAGGTAGTCTGAACACTGGG	080703_005s	NORMAL	NO	1	1	1	N	4	2	7	1	None	EAM234	mir-199a-1		CCCAGTGTTCAGACTACCTGTTC	5				None	None	None	AUTO	DETECTED	431.936	1271.17	2.78238	-8.56985	0	-26.016	104	101.486	10.431	68	100	PASS	PASS	PASS	PASS	PASS	PASS	0	152.845	153	39.0175	45	6878
281	GAACAGATAGTCTAAACACTGGG	080703_005s	NORMAL	NO	1	1	1	F	2	2	1	1	None	EAM235	mir-199b		CCCAGTGTTTAGACTATCTGTTC	7				None	None	None	AUTO	DETECTED	430.691	434.515	4.43855	-13.9191	39.024	-104.064	122.638	106.588	18.859	72	100	PASS	PASS	PASS	PASS	PASS	PASS	0	117.231	120	22.2866	52	6096
295	GAACAGATAGTCTAAACACTGGG	080703_005s	NORMAL	NO	1	1	1	F	2	2	3	1	None	EAM235	mir-199b		CCCAGTGTTTAGACTATCTGTTC	7				None	None	None	AUTO	DETECTED	431.115	480.7	6.79697	-13.1323	39.024	-104.064	113.438	111.107	15.3706	72	100	PASS	PASS	PASS	PASS	PASS	PASS	0	106.086	112.5	22.0026	58	6153
309	GAACAGATAGTCTAAACACTGGG	080703_005s	NORMAL	NO	1	1	1	F	2	2	5	1	None	EAM235	mir-199b		CCCAGTGTTTAGACTATCTGTTC	7				None	None	None	AUTO	DETECTED	431.11	527.822	3.56918	0	39.024	-104.064	111.389	104.872	13.7533	72	100	PASS	PASS	PASS	PASS	PASS	PASS	0	104.38	107	21.1263	50	5219
323	GAACAGATAGTCTAAACACTGGG	080703_005s	NORMAL	NO	1	1	1	F	2	2	7	1	None	EAM235	mir-199b		CCCAGTGTTTAGACTATCTGTTC	7				None	None	None	AUTO	DETECTED	431.573	573.991	6.42619	0	39.024	-104.064	102.137	99.3368	17.1531	68	100	PASS	PASS	PASS	PASS	PASS	PASS	0	111.182	109.5	24.1827	44	4892
733	TCAGTTTTGCATAGATTTGCACA	080703_005s	NORMAL	NO	1	1	1	N	4	2	1	5	None	EAM236	mir-19a		TGTGCAAATCTATGCAAAACTGA	9				None	None	None	AUTO	DETECTED	524.439	1131.35	15.5581	-21.1078	0	-26.016	116.344	110.605	11.8335	67	100	PASS	PASS	PASS	PASS	PASS	PASS	0	130.891	136	41.6407	55	7199
747	TCAGTTTTGCATAGATTTGCACA	080703_005s	NORMAL	NO	1	1	1	N	4	2	3	5	None	EAM236	mir-19a		TGTGCAAATCTATGCAAAACTGA	9				None	None	None	AUTO	DETECTED	524.53	1177.59	13.5749	-19.5946	0	-26.016	115.178	115.178	10.1644	67	100	PASS	PASS	PASS	PASS	PASS	PASS	0	142.317	145.5	49.4589	60	8539
761	TCAGTTTTGCATAGATTTGCACA	080703_005s	NORMAL	NO	1	1	1	N	4	2	5	5	None	EAM236	mir-19a		TGTGCAAATCTATGCAAAACTGA	9				None	None	None	AUTO	DETECTED	524.931	1224.24	15.6336	-12.7412	0	-26.016	104.938	104.748	15.7145	67	100	PASS	PASS	PASS	PASS	PASS	PASS	0	180.333	185	74.9052	51	9197
775	TCAGTTTTGCATAGATTTGCACA	080703_005s	NORMAL	NO	1	1	1	N	4	2	7	5	None	EAM236	mir-19a		TGTGCAAATCTATGCAAAACTGA	9				None	None	None	AUTO	DETECTED	524.953	1270.93	12.7571	-5.35596	0	-26.016	104.338	96.7776	9.78994	75	100	PASS	PASS	PASS	PASS	PASS	PASS	0	207.489	195	78.4343	45	9337
285	TCAGTTTTGCATGGATTTGCACA	080703_005s	NORMAL	NO	1	1	1	F	2	2	1	5	None	EAM237	mir-19b-1		TGTGCAAATCCATGCAAAACTGA	11				None	None	None	AUTO	DETECTED	524.045	434.045	18.8078	-13.7035	39.024	-104.064	119.575	110.376	10.4944	75	100	PASS	PASS	PASS	PASS	PASS	PASS	0	259.448	247.5	88.8536	58	15048
299	TCAGTTTTGCATGGATTTGCACA	080703_005s	NORMAL	NO	1	1	1	F	2	2	3	5	None	EAM237	mir-19b-1		TGTGCAAATCCATGCAAAACTGA	11				None	None	None	AUTO	DETECTED	524.221	480.222	17.9376	-13.0366	39.024	-104.064	127.893	123.317	15.5529	74	100	PASS	PASS	PASS	PASS	PASS	PASS	0	213.826	211	74.9296	69	14754
313	TCAGTTTTGCATGGATTTGCACA	080703_005s	NORMAL	NO	1	1	1	F	2	2	5	5	None	EAM237	mir-19b-1		TGTGCAAATCCATGCAAAACTGA	11				None	None	None	AUTO	DETECTED	524.5	527.5	18.4005	1.97057	39.024	-104.064	104.064	104.064	6.97118	74	100	PASS	PASS	PASS	PASS	PASS	PASS	0	218.673	212.5	76.6146	52	11371
327	TCAGTTTTGCATGGATTTGCACA	080703_005s	NORMAL	NO	1	1	1	F	2	2	7	5	None	EAM237	mir-19b-1		TGTGCAAATCCATGCAAAACTGA	11				None	None	None	AUTO	DETECTED	524.59	573.59	16.4053	1.51088	39.024	-104.064	104.064	104.064	10.1644	71	100	PASS	PASS	PASS	PASS	PASS	PASS	0	240.962	239	69.4279	52	12530
851	ATACATACTTCTTTACATTCCA	080703_005s	NORMAL	NO	1	1	1	P	4	4	2	4	None	EAM238	mir-1b		TGGAATGTAAAGAAGTATGTAT	1				None	None	None	AUTO	DETECTED	1199.33	1156.25	1.95152	9.64167	91.056	13.008	140.682	133.281	10.4846	80	100	PASS	PASS	PASS	PASS	PASS	PASS	0	1074.93	1093.5	614.076	82	88144
865	ATACATACTTCTTTACATTCCA	080703_005s	NORMAL	NO	1	1	1	P	4	4	4	4	None	EAM238	mir-1b		TGGAATGTAAAGAAGTATGTAT	1				None	None	None	AUTO	DETECTED	1199.55	1203.04	1.67046	18.2655	91.056	13.008	134.198	123.094	10.1231	75	100	PASS	PASS	PASS	PASS	PASS	PASS	0	566.315	592	274.164	73	41341
879	ATACATACTTCTTTACATTCCA	080703_005s	NORMAL	NO	1	1	1	P	4	4	6	4	None	EAM238	mir-1b		TGGAATGTAAAGAAGTATGTAT	1				None	None	None	AUTO	DETECTED	1199.76	1249.12	0	17.643	91.056	13.008	126.68	122.586	12.6998	78	100	PASS	PASS	PASS	PASS	PASS	PASS	0	357.632	375.5	155.94	68	24319
893	ATACATACTTCTTTACATTCCA	080703_005s	NORMAL	NO	1	1	1	P	4	4	8	4	None	EAM238	mir-1b		TGGAATGTAAAGAAGTATGTAT	1				None	None	None	AUTO	DETECTED	1199.77	1295.83	-1.70063	25.2856	91.056	13.008	130.423	117.77	16.3479	70	100	PASS	PASS	PASS	PASS	PASS	PASS	0	356.462	403	143.396	65	23170
403	ATACATACTTCTTTACATTCCA	080703_005s	NORMAL	NO	1	1	1	H	2	4	2	4	None	EAM239	mir-1d		TGGAATGTAAAGAAGTATGTAT	3				None	None	None	AUTO	DETECTED	1199	462.33	6.10226	-4.02252	130.08	0	130.08	117.072	12.5081	82	100	PASS	PASS	PASS	PASS	PASS	PASS	0	632.185	662	263.247	65	41092
417	ATACATACTTCTTTACATTCCA	080703_005s	NORMAL	NO	1	1	1	H	2	4	4	4	None	EAM239	mir-1d		TGGAATGTAAAGAAGTATGTAT	3				None	None	None	AUTO	DETECTED	1198.51	508.438	-3.42826	-4.23649	130.08	0	140.697	133.386	10.4846	84	100	PASS	PASS	PASS	PASS	PASS	PASS	0	488.31	542.5	233.792	84	41018
431	ATACATACTTCTTTACATTCCA	080703_005s	NORMAL	NO	1	1	1	H	2	4	6	4	None	EAM239	mir-1d		TGGAATGTAAAGAAGTATGTAT	3				None	None	None	AUTO	DETECTED	1199.3	555.207	3.74107	4.13487	130.08	0	140.195	128.797	16.4892	87	100	PASS	PASS	PASS	PASS	PASS	PASS	0	539.097	566	215.589	72	38815
445	ATACATACTTCTTTACATTCCA	080703_005s	NORMAL	NO	1	1	1	H	2	4	8	4	None	EAM239	mir-1d		TGGAATGTAAAGAAGTATGTAT	3				None	None	None	AUTO	DETECTED	1199.48	601.891	2.82803	11.4122	130.08	0	134.875	128.108	10.1231	86	100	PASS	PASS	PASS	PASS	PASS	PASS	0	556.541	564.5	257.262	74	41184
841	CTACCTGCACTATAAGCACTTTA	080703_005s	NORMAL	NO	1	1	1	P	4	4	1	1	None	EAM240	mir-20		TAAAGTGCTTATAGTGCAGGTAG	5				None	None	None	AUTO	DETECTED	1129.47	1132.62	-5.16858	-2.58509	91.056	13.008	138.188	129.064	11.6355	69	100	PASS	PASS	PASS	PASS	PASS	PASS	0	236	241	72.2663	74	17464
855	CTACCTGCACTATAAGCACTTTA	080703_005s	NORMAL	NO	1	1	1	P	4	4	3	1	None	EAM240	mir-20		TAAAGTGCTTATAGTGCAGGTAG	5				None	None	None	AUTO	DETECTED	1129.63	1179.12	-6.25311	2.30721	91.056	13.008	119.909	119.909	13.0211	76	100	PASS	PASS	PASS	PASS	PASS	PASS	0	160.773	172	47.1951	66	10611
869	CTACCTGCACTATAAGCACTTTA	080703_005s	NORMAL	NO	1	1	1	P	4	4	5	1	None	EAM240	mir-20		TAAAGTGCTTATAGTGCAGGTAG	5				None	None	None	AUTO	DETECTED	1129.77	1225.93	-7.62187	11.2851	91.056	13.008	126.04	119.2	11.5904	68	100	PASS	PASS	PASS	PASS	PASS	PASS	0	146.939	162.5	43.626	66	9698
883	CTACCTGCACTATAAGCACTTTA	080703_005s	NORMAL	NO	1	1	1	P	4	4	7	1	None	EAM240	mir-20		TAAAGTGCTTATAGTGCAGGTAG	5				None	None	None	AUTO	DETECTED	1129.87	1272.45	-9.4146	16.441	91.056	13.008	110.389	107.266	14.513	77	100	PASS	PASS	PASS	PASS	PASS	PASS	0	180	199	48.9391	53	9540
393	CTAGTGGTCCTAAACATTTCAC	080703_005s	NORMAL	NO	1	1	1	H	2	4	1	1	None	EAM241	mir-203		GTGAAATGTTTAGGACCACTAG	7				None	None	None	AUTO	DETECTED	1128.91	438.915	-4.00148	-13.351	130.08	0	128.773	128.773	15.2095	73	100	PASS	PASS	PASS	PASS	PASS	PASS	0	83.6164	82	8.19998	73	6104
407	CTAGTGGTCCTAAACATTTCAC	080703_005s	NORMAL	NO	1	1	1	H	2	4	3	1	None	EAM241	mir-203		GTGAAATGTTTAGGACCACTAG	7				None	None	None	AUTO	DETECTED	1128.94	485.179	-6.82634	-11.5416	130.08	0	133.574	127.252	12.4664	72	100	PASS	PASS	PASS	FAIL	PASS	PASS	0	91.0563	84	38.592	71	6465
421	CTAGTGGTCCTAAACATTTCAC	080703_005s	NORMAL	NO	1	1	1	H	2	4	5	1	None	EAM241	mir-203		GTGAAATGTTTAGGACCACTAG	7				None	None	None	AUTO	DETECTED	1129.2	531.987	-6.64373	-2.65178	130.08	0	117.924	117.63	15.9953	71	100	PASS	PASS	PASS	PASS	PASS	PASS	0	81.7538	81	8.05068	65	5314
435	CTAGTGGTCCTAAACATTTCAC	080703_005s	NORMAL	NO	1	1	1	H	2	4	7	1	None	EAM241	mir-203		GTGAAATGTTTAGGACCACTAG	7				None	None	None	AUTO	DETECTED	1129.56	578.471	-5.10189	2.01821	130.08	0	116.347	110.53	8.54429	71	100	PASS	PASS	PASS	PASS	PASS	PASS	0	84.9074	83	8.31745	54	4585
512	AGGCATAGGATGACAAAGGGAA	080703_005s	NORMAL	NO	1	1	1	J	3	2	2	1	None	EAM242	mir-204		TTCCCTTTGTCATCCTATGCCT	2				None	None	None	AUTO	DETECTED	431.613	808.943	4.16385	-8.32531	26.016	-39.024	133.293	131.538	14.04	78	100	PASS	PASS	PASS	PASS	PASS	PASS	0	1565.49	1578	884.046	80	125239
526	AGGCATAGGATGACAAAGGGAA	080703_005s	NORMAL	NO	1	1	1	J	3	2	4	1	None	EAM242	mir-204		TTCCCTTTGTCATCCTATGCCT	2				None	None	None	AUTO	DETECTED	431.649	855.718	1.47237	0	26.016	-39.024	133.752	120.834	13.8728	81	100	PASS	PASS	PASS	PASS	PASS	PASS	0	787.701	823	391.324	67	52776
540	AGGCATAGGATGACAAAGGGAA	080703_005s	NORMAL	NO	1	1	1	J	3	2	6	1	None	EAM242	mir-204		TTCCCTTTGTCATCCTATGCCT	2				None	None	None	AUTO	DETECTED	432.2	902	5.47505	2.17303	26.016	-39.024	117.072	117.072	10.1955	83	100	PASS	PASS	PASS	PASS	PASS	PASS	0	639.769	702	284.531	65	41585
554	AGGCATAGGATGACAAAGGGAA	080703_005s	NORMAL	NO	1	1	1	J	3	2	8	1	None	EAM242	mir-204		TTCCCTTTGTCATCCTATGCCT	2				None	None	None	AUTO	DETECTED	432.333	948.756	4.04952	10.3888	26.016	-39.024	129.949	121.686	17.0344	73	100	PASS	PASS	PASS	PASS	PASS	PASS	0	635.391	650	319.356	69	43842
64	CAGACTCCGGTGGAATGAAGGA	080703_005s	NORMAL	NO	1	1	1	B	1	2	2	1	None	EAM243	mir-205		TCCTTCATTCCACCGGAGTCTG	4				None	None	None	AUTO	DETECTED	428.451	110.943	-2.58509	-9.99528	39.024	-117.072	109.199	98.6036	10.0236	89	100	PASS	PASS	PASS	PASS	PASS	PASS	0	93.2927	94	5.92133	41	3825
78	CAGACTCCGGTGGAATGAAGGA	080703_005s	NORMAL	NO	1	1	1	B	1	2	4	1	None	EAM243	mir-205		TCCTTCATTCCACCGGAGTCTG	4				None	None	None	AUTO	DETECTED	428.5	157.685	-5.10507	-1.967	39.024	-117.072	104.064	104.064	13.554	80	100	PASS	PASS	PASS	PASS	PASS	PASS	0	85.5	85	3.21455	52	4446
92	CAGACTCCGGTGGAATGAAGGA	080703_005s	NORMAL	NO	1	1	1	B	1	2	6	1	None	EAM243	mir-205		TCCTTCATTCCACCGGAGTCTG	4				None	None	None	AUTO	DETECTED	428.643	204.194	-6.40674	3.03386	39.024	-117.072	101.547	95.7616	26.14	81	100	PASS	PASS	PASS	PASS	PASS	PASS	0	83.2791	83	3.37586	43	3581
106	CAGACTCCGGTGGAATGAAGGA	080703_005s	NORMAL	NO	1	1	1	B	1	2	8	1	None	EAM243	mir-205		TCCTTCATTCCACCGGAGTCTG	4				None	None	None	AUTO	DETECTED	429.033	250.522	-4.48738	5.68127	39.024	-117.072	93.7601	79.8005	16.1365	77	100	PASS	PASS	PASS	FAIL	PASS	FAIL	0	77.1786	78	2.4503	28	2161
516	TCAACATCAGTCTGATAAGCTA	080703_005s	NORMAL	NO	1	1	1	J	3	2	2	5	None	EAM244	mir-21		TAGCTTATCAGACTGATGTTGA	6				None	None	None	AUTO	DETECTED	524.62	808	14.01	-14.2759	26.016	-39.024	143.088	117.072	10.6188	90	100	PASS	PASS	PASS	PASS	PASS	PASS	0	1314.56	1314	547.902	63	82817
530	TCAACATCAGTCTGATAAGCTA	080703_005s	NORMAL	NO	1	1	1	J	3	2	4	5	None	EAM244	mir-21		TAGCTTATCAGACTGATGTTGA	6				None	None	None	AUTO	DETECTED	524.55	854.91	9.9394	-4.06262	26.016	-39.024	139.442	134.163	14.1221	83	100	PASS	PASS	PASS	PASS	PASS	PASS	0	786.845	745	416.951	84	66095
544	TCAACATCAGTCTGATAAGCTA	080703_005s	NORMAL	NO	1	1	1	J	3	2	6	5	None	EAM244	mir-21		TAGCTTATCAGACTGATGTTGA	6				None	None	None	AUTO	DETECTED	525.059	900.984	13.4034	-4.72477	26.016	-39.024	144.302	120.472	11.5871	78	100	PASS	PASS	PASS	PASS	PASS	PASS	0	589.652	573	236.243	69	40686
558	TCAACATCAGTCTGATAAGCTA	080703_005s	NORMAL	NO	1	1	1	J	3	2	8	5	None	EAM244	mir-21		TAGCTTATCAGACTGATGTTGA	6				None	None	None	AUTO	DETECTED	525.159	947.549	11.536	0	26.016	-39.024	130.067	122.115	16.8379	81	100	PASS	PASS	PASS	PASS	PASS	PASS	0	406.386	427	150.302	70	28447
68	CAGCCGCTGTCACACGCACAG	080703_005s	NORMAL	NO	1	1	1	B	1	2	2	5	None	EAM245	mir-210		CTGTGCGTGTGACAGCGGCTG	8				None	None	None	AUTO	DETECTED	521.5	109.964	7.8156	-16.4016	39.024	-117.072	130.08	117.072	10.2374	110	100	PASS	PASS	PASS	PASS	PASS	PASS	0	716.633	702	261.531	60	42998
82	CAGCCGCTGTCACACGCACAG	080703_005s	NORMAL	NO	1	1	1	B	1	2	4	5	None	EAM245	mir-210		CTGTGCGTGTGACAGCGGCTG	8				None	None	None	AUTO	DETECTED	521.73	156.477	7.64569	-11.356	39.024	-117.072	132.576	123.954	13.8727	105	100	PASS	PASS	PASS	PASS	PASS	PASS	0	385.362	381	117.546	69	26590
96	CAGCCGCTGTCACACGCACAG	080703_005s	NORMAL	NO	1	1	1	B	1	2	6	5	None	EAM245	mir-210		CTGTGCGTGTGACAGCGGCTG	8				None	None	None	AUTO	DETECTED	521.61	203.267	2.92172	-2.7018	39.024	-117.072	122.624	116.297	10.718	111	100	PASS	PASS	PASS	PASS	PASS	PASS	0	293.016	282.5	102.264	62	18167
110	CAGCCGCTGTCACACGCACAG	080703_005s	NORMAL	NO	1	1	1	B	1	2	8	5	None	EAM245	mir-210		CTGTGCGTGTGACAGCGGCTG	8				None	None	None	AUTO	DETECTED	522	249.611	4.83989	0	39.024	-117.072	117.072	104.064	16.4203	94	100	PASS	PASS	PASS	PASS	PASS	PASS	0	308.7	303	87.4972	50	15435
506	AGGCGAAGGATGACAAAGGGAA	080703_005s	NORMAL	NO	1	1	1	J	3	2	1	2	None	EAM246	mir-211		TTCCCTTTGTCATCCTTCGCCT	10				None	None	None	AUTO	DETECTED	454.252	785.329	0	-13.9298	26.016	-39.024	144.82	133.005	16.957	79	100	PASS	PASS	PASS	PASS	PASS	PASS	0	1428.66	1429	854.8	82	117150
520	AGGCGAAGGATGACAAAGGGAA	080703_005s	NORMAL	NO	1	1	1	J	3	2	3	2	None	EAM246	mir-211		TTCCCTTTGTCATCCTTCGCCT	10				None	None	None	AUTO	DETECTED	454.643	831.874	2.15556	-8.46346	26.016	-39.024	134.298	121.345	12.5122	83	100	PASS	PASS	PASS	PASS	PASS	PASS	0	433.544	459	149.598	68	29481
534	AGGCGAAGGATGACAAAGGGAA	080703_005s	NORMAL	NO	1	1	1	J	3	2	5	2	None	EAM246	mir-211		TTCCCTTTGTCATCCTTCGCCT	10				None	None	None	AUTO	DETECTED	455.058	878.76	4.40163	1.44022	26.016	-39.024	124.482	119.836	14.4889	92	100	PASS	PASS	PASS	PASS	PASS	PASS	0	383.167	403.5	132.286	66	25289
548	AGGCGAAGGATGACAAAGGGAA	080703_005s	NORMAL	NO	1	1	1	J	3	2	7	2	None	EAM246	mir-211		TTCCCTTTGTCATCCTTCGCCT	10				None	None	None	AUTO	DETECTED	455.451	925.061	6.35117	3.73392	26.016	-39.024	142.82	122.491	22.4836	84	100	PASS	PASS	PASS	PASS	PASS	PASS	0	459.855	487	181.306	69	31730
58	GGCCGTGACTGGAGACTGTTA	080703_005s	NORMAL	NO	1	1	1	B	1	2	1	2	None	EAM247	mir-212		TAACAGTCTCCAGTCACGGCC	12				None	None	None	AUTO	DETECTED	451.425	87.5755	-2.15874	-12.3794	39.024	-117.072	149.408	140.087	15.8536	95	100	PASS	PASS	PASS	PASS	PASS	PASS	0	1489.47	1466.5	767.3	88	131073
72	GGCCGTGACTGGAGACTGTTA	080703_005s	NORMAL	NO	1	1	1	B	1	2	3	2	None	EAM247	mir-212		TAACAGTCTCCAGTCACGGCC	12				None	None	None	AUTO	DETECTED	451.644	133.84	-2.45964	-10.5593	39.024	-117.072	137.31	134.974	14.04	94	100	PASS	PASS	PASS	PASS	PASS	PASS	0	655.298	667	310.767	84	55045
86	GGCCGTGACTGGAGACTGTTA	080703_005s	NORMAL	NO	1	1	1	B	1	2	5	2	None	EAM247	mir-212		TAACAGTCTCCAGTCACGGCC	12				None	None	None	AUTO	DETECTED	451.849	180.849	-2.95189	0.944398	39.024	-117.072	117.072	117.072	9.98412	99	100	PASS	PASS	PASS	PASS	PASS	PASS	0	465.938	492	188.084	65	30286
100	GGCCGTGACTGGAGACTGTTA	080703_005s	NORMAL	NO	1	1	1	B	1	2	7	2	None	EAM247	mir-212		TAACAGTCTCCAGTCACGGCC	12				None	None	None	AUTO	DETECTED	452.11	227.058	-2.71648	2.04024	39.024	-117.072	123.361	118.921	14.4889	93	100	PASS	PASS	PASS	PASS	PASS	PASS	0	463.642	485	214.907	67	31064
624	GGTACAATCAACGGTCGATGGT	080703_005s	NORMAL	NO	1	1	1	L	3	4	2	1	None	EAM248	mir-213		ACCATCGACCGTTGATTGTACC	2				None	None	None	AUTO	DETECTED	1125.51	804.837	4.50008	-14.3394	52.032	-39.024	138.51	122.911	20.6698	74	100	PASS	PASS	PASS	PASS	PASS	PASS	0	429.817	428	207.17	71	30517
638	GGTACAATCAACGGTCGATGGT	080703_005s	NORMAL	NO	1	1	1	L	3	4	4	1	None	EAM248	mir-213		ACCATCGACCGTTGATTGTACC	2				None	None	None	AUTO	DETECTED	1125.53	851.411	1.51802	-8.49363	52.032	-39.024	132.544	119.904	21.2748	73	100	PASS	PASS	PASS	PASS	PASS	PASS	0	311.106	301	133.098	66	20533
652	GGTACAATCAACGGTCGATGGT	080703_005s	NORMAL	NO	1	1	1	L	3	4	6	1	None	EAM248	mir-213		ACCATCGACCGTTGATTGTACC	2				None	None	None	AUTO	DETECTED	1125.62	897.929	0	-3.39015	52.032	-39.024	128.328	116.785	18.5543	70	100	PASS	PASS	PASS	PASS	PASS	PASS	0	288.381	287	135.944	63	18168
666	GGTACAATCAACGGTCGATGGT	080703_005s	NORMAL	NO	1	1	1	L	3	4	8	1	None	EAM248	mir-213		ACCATCGACCGTTGATTGTACC	2				None	None	None	AUTO	DETECTED	1125.85	944.397	0	0	52.032	-39.024	119.153	111.863	18.859	70	100	PASS	PASS	PASS	PASS	PASS	PASS	0	279.845	287.5	119.284	58	16231
176	CTGCCTGTCTGTGCCTGCTGT	080703_005s	NORMAL	NO	1	1	1	D	1	4	2	1	None	EAM249	mir-214		ACAGCAGGCACAGACAGGCAG	4				None	None	None	AUTO	DETECTED	1127.39	111.013	-1.6911	-13.7072	130.08	-65.04	92.3512	81.9358	28.6277	75	100	PASS	PASS	PASS	PASS	PASS	PASS	0	76.4688	77	4.50795	32	2447
190	CTGCCTGTCTGTGCCTGCTGT	080703_005s	NORMAL	NO	1	1	1	D	1	4	4	1	None	EAM249	mir-214		ACAGCAGGCACAGACAGGCAG	4				None	None	None	AUTO	DETECTED	1127.62	157.384	-1.93087	-10.515	130.08	-65.04	91.9805	82.7824	8.49424	73	100	PASS	PASS	PASS	PASS	PASS	PASS	0	80.7813	82	3.94915	32	2585
204	CTGCCTGTCTGTGCCTGCTGT	080703_005s	NORMAL	NO	1	1	1	D	1	4	6	1	None	EAM249	mir-214		ACAGCAGGCACAGACAGGCAG	4				None	None	None	AUTO	DETECTED	1128.02	203.833	0	-6.29023	130.08	-65.04	99.4802	93.7257	28.7679	69	100	PASS	PASS	PASS	PASS	PASS	PASS	0	78.9512	80	5.90742	41	3237
218	CTGCCTGTCTGTGCCTGCTGT	080703_005s	NORMAL	NO	1	1	1	D	1	4	8	1	None	EAM249	mir-214		ACAGCAGGCACAGACAGGCAG	4				None	None	None	AUTO	DETECTED	1128.58	250.479	4.32859	0.487284	130.08	-65.04	103.801	93.4379	23.4117	69	100	PASS	PASS	PASS	PASS	PASS	PASS	0	82.0513	83	6.8015	39	3200
628	GTCTGTCAATTCATAGGTCAT	080703_005s	NORMAL	NO	1	1	1	L	3	4	2	5	None	EAM250	mir-215		ATGACCTATGAATTGACAGAC	6				None	None	None	AUTO	DETECTED	1218.25	803.856	10.904	-20.7815	52.032	-39.024	122.705	111.58	16.5489	86	100	PASS	PASS	PASS	PASS	PASS	PASS	0	151.224	148	38.9692	58	8771
642	GTCTGTCAATTCATAGGTCAT	080703_005s	NORMAL	NO	1	1	1	L	3	4	4	5	None	EAM250	mir-215		ATGACCTATGAATTGACAGAC	6				None	None	None	AUTO	DETECTED	1218.18	850.736	6.79617	-10.9588	52.032	-39.024	135.728	110.567	22.4395	76	100	PASS	PASS	PASS	PASS	PASS	PASS	0	115.509	115	18.8993	57	6584
656	GTCTGTCAATTCATAGGTCAT	080703_005s	NORMAL	NO	1	1	1	L	3	4	6	5	None	EAM250	mir-215		ATGACCTATGAATTGACAGAC	6				None	None	None	AUTO	DETECTED	1218.79	897.023	11.5948	-8.84931	52.032	-39.024	116.329	110.821	19.8157	74	100	PASS	PASS	PASS	PASS	PASS	PASS	0	106.509	105	20.3366	57	6071
670	GTCTGTCAATTCATAGGTCAT	080703_005s	NORMAL	NO	1	1	1	L	3	4	8	5	None	EAM250	mir-215		ATGACCTATGAATTGACAGAC	6				None	None	None	AUTO	DETECTED	1219.14	943.536	12.9937	-3.80459	52.032	-39.024	104.316	101.329	21.8582	72	100	PASS	PASS	PASS	PASS	PASS	PASS	0	100.239	100	18.0766	46	4611
180	CACAGTTGCCAGCTGAGATTA	080703_005s	NORMAL	NO	1	1	1	D	1	4	2	5	None	EAM251	mir-216		TAATCTCAGCTGGCAACTGTG	8				None	None	None	AUTO	DETECTED	1220.82	109.75	13.6162	-23.8232	130.08	-65.04	91.9682	91.48	21.0358	79	100	PASS	PASS	PASS	PASS	PASS	PASS	0	86.45	88.5	7.78542	40	3458
194	CACAGTTGCCAGCTGAGATTA	080703_005s	NORMAL	NO	1	1	1	D	1	4	4	5	None	EAM251	mir-216		TAATCTCAGCTGGCAACTGTG	8				None	None	None	AUTO	DETECTED	1220.83	156.5	10.6532	-15.6909	130.08	-65.04	91.056	78.048	13.3148	79	100	PASS	PASS	PASS	PASS	PASS	PASS	0	89.0357	89.5	6.27448	28	2493
208	CACAGTTGCCAGCTGAGATTA	080703_005s	NORMAL	NO	1	1	1	D	1	4	6	5	None	EAM251	mir-216		TAATCTCAGCTGGCAACTGTG	8				None	None	None	AUTO	DETECTED	1221.12	203.233	11.2502	-7.7753	130.08	-65.04	98.9168	86.6975	31.6391	74	100	PASS	PASS	PASS	PASS	PASS	PASS	0	81.7059	82.5	4.35215	34	2778
222	CACAGTTGCCAGCTGAGATTA	080703_005s	NORMAL	NO	1	1	1	D	1	4	8	5	None	EAM251	mir-216		TAATCTCAGCTGGCAACTGTG	8				None	None	None	AUTO	DETECTED	1221.78	249.32	16.63	-8.27589	130.08	-65.04	114.438	104.466	39.4765	72	100	PASS	PASS	PASS	FAIL	PASS	FAIL	0	80.9423	82	5.4428	52	4209
618	ATCCAATCAGTTCCTGATGCAGTA	080703_005s	NORMAL	NO	1	1	1	L	3	4	1	2	None	EAM252	mir-217		TACTGCATCAGGAACTGATTGGAT	10				None	None	None	AUTO	LOW_SIGNAL	1148.11	782.756	0	0	52.032	-39.024	129	129	0	-1	100	PASS	PASS	PASS	FAIL	PASS	FAIL	0	67.4079	67	2.46673	76	5123
632	ATCCAATCAGTTCCTGATGCAGTA	080703_005s	NORMAL	NO	1	1	1	L	3	4	3	2	None	EAM252	mir-217		TACTGCATCAGGAACTGATTGGAT	10				None	None	None	AUTO	LOW_SIGNAL	1148.35	828.88	0	0	52.032	-39.024	129	129	0	-1	100	PASS	PASS	PASS	PASS	PASS	FAIL	0	69.1067	69	1.76737	75	5183
646	ATCCAATCAGTTCCTGATGCAGTA	080703_005s	NORMAL	NO	1	1	1	L	3	4	5	2	None	EAM252	mir-217		TACTGCATCAGGAACTGATTGGAT	10				None	None	None	AUTO	LOW_SIGNAL	1148.59	875.005	0	0	52.032	-39.024	129	129	0	-1	100	PASS	PASS	PASS	PASS	PASS	FAIL	0	66.2368	66	1.82478	76	5034
660	ATCCAATCAGTTCCTGATGCAGTA	080703_005s	NORMAL	NO	1	1	1	L	3	4	7	2	None	EAM252	mir-217		TACTGCATCAGGAACTGATTGGAT	10				None	None	None	AUTO	LOW_SIGNAL	1148.84	921.13	0	0	52.032	-39.024	129	129	0	-1	100	PASS	PASS	PASS	FAIL	PASS	FAIL	0	66.2838	66	1.97602	74	4905
170	ACATGGTTAGATCAAGCACAA	080703_005s	NORMAL	NO	1	1	1	D	1	4	1	2	None	EAM253	mir-218-1		TTGTGCTTGATCTAACCATGT	12				None	None	None	AUTO	DETECTED	1150.97	87.6167	6.55481	-16.4775	130.08	-65.04	111.067	102.852	11.8574	83	100	PASS	PASS	PASS	PASS	PASS	PASS	0	338.521	365.5	142.18	48	16249
184	ACATGGTTAGATCAAGCACAA	080703_005s	NORMAL	NO	1	1	1	D	1	4	3	2	None	EAM253	mir-218-1		TTGTGCTTGATCTAACCATGT	12				None	None	None	AUTO	DETECTED	1151.21	133.788	6.58022	-15.8664	130.08	-65.04	101.178	91.9805	11.9013	88	100	PASS	PASS	PASS	PASS	PASS	PASS	0	407.795	421	153.689	39	15904
198	ACATGGTTAGATCAAGCACAA	080703_005s	NORMAL	NO	1	1	1	D	1	4	5	2	None	EAM253	mir-218-1		TTGTGCTTGATCTAACCATGT	12				None	None	None	AUTO	DETECTED	1151.34	180.64	5.09078	-6.41329	130.08	-65.04	102.777	94.598	23.6172	88	100	PASS	PASS	PASS	PASS	PASS	PASS	0	486.146	486	219.779	41	19932
212	ACATGGTTAGATCAAGCACAA	080703_005s	NORMAL	NO	1	1	1	D	1	4	7	2	None	EAM253	mir-218-1		TTGTGCTTGATCTAACCATGT	12				None	None	None	AUTO	DETECTED	1151.79	226.788	7.76479	-6.10584	130.08	-65.04	101.178	91.9805	11.9013	91	100	PASS	PASS	PASS	PASS	PASS	PASS	0	807.513	880	388.908	39	31493
513	AGAATTGCGTTTGGACAATCA	080703_005s	NORMAL	NO	1	1	1	J	3	2	2	2	None	EAM254	mir-219		TGATTGTCCAAACGCAATTCT	2				None	None	None	AUTO	DETECTED	455.145	809.322	10.2657	-1.81337	26.016	-39.024	148.034	135.108	11.3736	97	100	PASS	PASS	PASS	PASS	PASS	PASS	0	2638.87	2760	1695.32	86	226943
527	AGAATTGCGTTTGGACAATCA	080703_005s	NORMAL	NO	1	1	1	J	3	2	4	2	None	EAM254	mir-219		TGATTGTCCAAACGCAATTCT	2				None	None	None	AUTO	DETECTED	455	855.5	5.22138	-1.1274	26.016	-39.024	143.088	130.08	15.5892	95	100	PASS	PASS	PASS	PASS	PASS	PASS	0	1735.17	1844.5	978.76	78	135343
541	AGAATTGCGTTTGGACAATCA	080703_005s	NORMAL	NO	1	1	1	J	3	2	6	2	None	EAM254	mir-219		TGATTGTCCAAACGCAATTCT	2				None	None	None	AUTO	DETECTED	455.5	902	8.56548	3.75298	26.016	-39.024	130.08	117.072	17.5084	93	100	PASS	PASS	PASS	PASS	PASS	PASS	0	1447.76	1586.5	611.106	62	89761
555	AGAATTGCGTTTGGACAATCA	080703_005s	NORMAL	NO	1	1	1	J	3	2	8	2	None	EAM254	mir-219		TGATTGTCCAAACGCAATTCT	2				None	None	None	AUTO	DETECTED	455.771	948.724	8.92553	11.5408	26.016	-39.024	132.615	122.793	16.5521	85	100	PASS	PASS	PASS	PASS	PASS	PASS	0	1194.19	1281	620.979	69	82399
65	ACAGTTCTTCAACTGGCAGCTT	080703_005s	NORMAL	NO	1	1	1	B	1	2	2	2	None	EAM255	mir-22		AAGCTGCCAGTTGAAGAACTGT	#REF!				None	None	None	AUTO	DETECTED	451.952	110.978	3.12497	-7.95166	39.024	-117.072	152.586	147.817	11.3382	114	100	PASS	PASS	PASS	PASS	PASS	PASS	0	4851.84	4846.5	3403.88	100	485184
79	ACAGTTCTTCAACTGGCAGCTT	080703_005s	NORMAL	NO	1	1	1	B	1	2	4	2	None	EAM255	mir-22		AAGCTGCCAGTTGAAGAACTGT	#REF!				None	None	None	AUTO	DETECTED	452	157.5	0	-2.78873	39.024	-117.072	143.088	130.08	7.02702	108	100	PASS	PASS	PASS	PASS	PASS	PASS	0	2942.87	2943.5	1407.68	78	229544
93	ACAGTTCTTCAACTGGCAGCTT	080703_005s	NORMAL	NO	1	1	1	B	1	2	6	2	None	EAM255	mir-22		AAGCTGCCAGTTGAAGAACTGT	#REF!				None	None	None	AUTO	DETECTED	452	203.968	-2.57278	1.67642	39.024	-117.072	143.088	117.072	10.4	104	100	PASS	PASS	PASS	PASS	PASS	PASS	0	2462.63	2386	1138.51	67	164996
107	ACAGTTCTTCAACTGGCAGCTT	080703_005s	NORMAL	NO	1	1	1	B	1	2	8	2	None	EAM255	mir-22		AAGCTGCCAGTTGAAGAACTGT	#REF!				None	None	None	AUTO	DETECTED	452.423	250.577	0	7.9728	39.024	-117.072	128.773	128.773	14.0396	100	100	PASS	PASS	PASS	PASS	PASS	PASS	0	2271.57	2283	1317.2	73	165825
517	AAAGTGTCAGATACGGTGTGG	080703_005s	NORMAL	NO	1	1	1	J	3	2	2	6	None	EAM256	mir-220		CCACACCGTATCTGACACTTT	#REF!				None	None	None	AUTO	LOW_SIGNAL	546.605	808.976	0	0	26.016	-39.024	129	129	0	-1	100	PASS	PASS	PASS	FAIL	PASS	FAIL	0	80.0132	78	9.86778	76	6081
531	AAAGTGTCAGATACGGTGTGG	080703_005s	NORMAL	NO	1	1	1	J	3	2	4	6	None	EAM256	mir-220		CCACACCGTATCTGACACTTT	#REF!				None	None	None	AUTO	LOW_SIGNAL	546.848	855.101	0	0	26.016	-39.024	129	129	0	-1	100	PASS	PASS	PASS	FAIL	PASS	FAIL	0	71.5135	71	1.56366	74	5292
545	AAAGTGTCAGATACGGTGTGG	080703_005s	NORMAL	NO	1	1	1	J	3	2	6	6	None	EAM256	mir-220		CCACACCGTATCTGACACTTT	#REF!				None	None	None	AUTO	LOW_SIGNAL	547.091	901.226	0	0	26.016	-39.024	129	129	0	-1	100	PASS	PASS	PASS	FAIL	PASS	FAIL	0	70.9041	71	1.74932	73	5176
559	AAAGTGTCAGATACGGTGTGG	080703_005s	NORMAL	NO	1	1	1	J	3	2	8	6	None	EAM256	mir-220		CCACACCGTATCTGACACTTT	#REF!				None	None	None	AUTO	LOW_SIGNAL	547.334	947.35	0	0	26.016	-39.024	129	129	0	-1	100	PASS	PASS	PASS	PASS	PASS	FAIL	0	73.3611	71	6.7078	72	5282
69	GAAACCCAGCAGACAATGTAGCT	080703_005s	NORMAL	NO	1	1	1	B	1	2	2	6	None	EAM257	mir-221		AGCTACATTGTCTGCTGGGTTTC	#REF!				None	None	None	AUTO	DETECTED	544.31	109.897	4.53105	-15.701	39.024	-117.072	164.51	147.902	13.4104	91	100	PASS	PASS	PASS	PASS	PASS	PASS	0	5686.67	6157	4690.36	101	574354
83	GAAACCCAGCAGACAATGTAGCT	080703_005s	NORMAL	NO	1	1	1	B	1	2	4	6	None	EAM257	mir-221		AGCTACATTGTCTGCTGGGTTTC	#REF!				None	None	None	AUTO	DETECTED	544.602	156.472	5.16858	-9.83817	39.024	-117.072	153.866	139.176	18.5546	91	100	PASS	PASS	PASS	PASS	PASS	PASS	0	3587.81	3688.5	2389.36	88	315727
97	GAAACCCAGCAGACAATGTAGCT	080703_005s	NORMAL	NO	1	1	1	B	1	2	6	6	None	EAM257	mir-221		AGCTACATTGTCTGCTGGGTTTC	#REF!				None	None	None	AUTO	DETECTED	544.682	202.864	3.04875	-6.37042	39.024	-117.072	140.447	138.587	13.1952	85	100	PASS	PASS	PASS	PASS	PASS	PASS	0	2802.78	2807	2168.82	89	249447
111	GAAACCCAGCAGACAATGTAGCT	080703_005s	NORMAL	NO	1	1	1	B	1	2	8	6	None	EAM257	mir-221		AGCTACATTGTCTGCTGGGTTTC	#REF!				None	None	None	AUTO	DETECTED	545.629	249.579	12.2069	1.31418	39.024	-117.072	146.506	135.003	14.4447	81	100	PASS	PASS	PASS	PASS	PASS	PASS	0	3031.79	2804	2455.29	85	257702
507	GAGACCCAGTAGCCAGATGTAGCT	080703_005s	NORMAL	NO	1	1	1	J	3	2	1	3	None	EAM258	mir-222		AGCTACATCTGGCTACTGGGTCTC	#REF!				None	None	None	AUTO	DETECTED	477.774	785.868	6.20508	-5.32737	26.016	-39.024	144.876	122.564	12.8106	95	100	PASS	PASS	PASS	PASS	PASS	PASS	0	776.926	719.5	324.284	68	52831
521	GAGACCCAGTAGCCAGATGTAGCT	080703_005s	NORMAL	NO	1	1	1	J	3	2	3	3	None	EAM258	mir-222		AGCTACATCTGGCTACTGGGTCTC	#REF!				None	None	None	AUTO	DETECTED	477.386	831.67	-1.9932	-9.52576	26.016	-39.024	130.637	117.821	12.5787	99	100	PASS	PASS	PASS	PASS	PASS	PASS	0	513.891	498.5	191.865	64	32889
535	GAGACCCAGTAGCCAGATGTAGCT	080703_005s	NORMAL	NO	1	1	1	J	3	2	5	3	None	EAM258	mir-222		AGCTACATCTGGCTACTGGGTCTC	#REF!				None	None	None	AUTO	DETECTED	478.305	878.981	6.79974	5.89187	26.016	-39.024	124.424	119.827	14.4889	108	100	PASS	PASS	PASS	PASS	PASS	PASS	0	355.333	371	120.544	66	23452
549	GAGACCCAGTAGCCAGATGTAGCT	080703_005s	NORMAL	NO	1	1	1	J	3	2	7	3	None	EAM258	mir-222		AGCTACATCTGGCTACTGGGTCTC	#REF!				None	None	None	AUTO	DETECTED	478.568	925.158	7.06453	6.5699	26.016	-39.024	119.674	108.658	14.8255	91	100	PASS	PASS	PASS	PASS	PASS	PASS	0	341.107	348	101.004	56	19102
59	GGGGTATTTGACAAACTGACA	080703_005s	NORMAL	NO	1	1	1	B	1	2	1	3	None	EAM259	mir-223		TGTCAGTTTGTCAAATACCCC	#REF!				None	None	None	AUTO	DETECTED	474.479	87.5521	-2.25996	-11.1036	39.024	-117.072	140.1	135.269	8.10001	105	100	PASS	PASS	PASS	PASS	PASS	PASS	0	169.126	160	42.5566	87	14714
73	GGGGTATTTGACAAACTGACA	080703_005s	NORMAL	NO	1	1	1	B	1	2	3	3	None	EAM259	mir-223		TGTCAGTTTGTCAAATACCCC	#REF!				None	None	None	AUTO	DETECTED	474.846	134.043	-0.652226	-6.33866	39.024	-117.072	128.049	123.146	12.6998	114	100	PASS	PASS	PASS	PASS	PASS	PASS	0	123.362	121	16.7094	69	8512
87	GGGGTATTTGACAAACTGACA	080703_005s	NORMAL	NO	1	1	1	B	1	2	5	3	None	EAM259	mir-223		TGTCAGTTTGTCAAATACCCC	#REF!				None	None	None	AUTO	DETECTED	475	180.75	-1.80464	1.23141	39.024	-117.072	117.072	104.064	8.16695	108	100	PASS	PASS	PASS	PASS	PASS	PASS	0	109.271	109	8.13121	48	5245
101	GGGGTATTTGACAAACTGACA	080703_005s	NORMAL	NO	1	1	1	B	1	2	7	3	None	EAM259	mir-223		TGTCAGTTTGTCAAATACCCC	#REF!				None	None	None	AUTO	DETECTED	475.208	226.903	-2.25441	1.59523	39.024	-117.072	122.799	112.171	18.1676	99	100	PASS	PASS	PASS	PASS	PASS	PASS	0	108.733	108	9.08877	60	6524
625	GGAAATCCCTGGCAATGTGAT	080703_005s	NORMAL	NO	1	1	1	L	3	4	2	2	None	EAM260	mir-23a		ATCACATTGCCAGGGATTTCC	2				None	None	None	AUTO	DETECTED	1148.95	804.885	9.43048	-12.1426	52.032	-39.024	157.176	151.816	9.43501	99	100	PASS	PASS	PASS	PASS	PASS	PASS	0	6536.3	5124	5813.39	105	686312
639	GGAAATCCCTGGCAATGTGAT	080703_005s	NORMAL	NO	1	1	1	L	3	4	4	2	None	EAM260	mir-23a		ATCACATTGCCAGGGATTTCC	2				None	None	None	AUTO	DETECTED	1149.14	851.302	8.67623	-8.3404	52.032	-39.024	157.695	145.369	13.6258	91	100	PASS	PASS	PASS	PASS	PASS	PASS	0	4856.9	4818	4170.25	98	475976
653	GGAAATCCCTGGCAATGTGAT	080703_005s	NORMAL	NO	1	1	1	L	3	4	6	2	None	EAM260	mir-23a		ATCACATTGCCAGGGATTTCC	2				None	None	None	AUTO	DETECTED	1149.19	897.565	6.25153	-6.54211	52.032	-39.024	151.739	142.615	10.3423	85	100	PASS	PASS	PASS	PASS	PASS	PASS	0	4687.44	3732	4301.71	95	445307
667	GGAAATCCCTGGCAATGTGAT	080703_005s	NORMAL	NO	1	1	1	L	3	4	8	2	None	EAM260	mir-23a		ATCACATTGCCAGGGATTTCC	2				None	None	None	AUTO	DETECTED	1149.41	944.332	5.90695	1.81019	52.032	-39.024	142.368	138.108	9.52354	82	100	PASS	PASS	PASS	PASS	PASS	PASS	0	4256.46	4319	3810.66	87	370312
177	GTGGTAATCCCTGGCAATGTGAT	080703_005s	NORMAL	NO	1	1	1	D	1	4	2	2	None	EAM261	mir-23b		ATCACATTGCCAGGGATTACCAC	4				None	None	None	AUTO	DETECTED	1151.04	110.665	5.94347	-16.6645	130.08	-65.04	132.512	126.173	12.7142	86	100	PASS	PASS	PASS	PASS	PASS	PASS	0	3713.25	3200	3169.68	76	282207
191	GTGGTAATCCCTGGCAATGTGAT	080703_005s	NORMAL	NO	1	1	1	D	1	4	4	2	None	EAM261	mir-23b		ATCACATTGCCAGGGATTACCAC	4				None	None	None	AUTO	DETECTED	1151.17	157.078	4.41592	-12.9064	130.08	-65.04	145.044	145.044	18.3028	85	100	PASS	PASS	PASS	FAIL	PASS	PASS	0	3195.84	2136	3335.42	98	313192
205	GTGGTAATCCCTGGCAATGTGAT	080703_005s	NORMAL	NO	1	1	1	D	1	4	6	2	None	EAM261	mir-23b		ATCACATTGCCAGGGATTACCAC	4				None	None	None	AUTO	DETECTED	1151.5	203.61	5.59255	-7.61671	130.08	-65.04	130.08	130.08	14.0396	91	100	PASS	PASS	PASS	PASS	PASS	PASS	0	4229.77	4225.5	3588.86	78	329922
219	GTGGTAATCCCTGGCAATGTGAT	080703_005s	NORMAL	NO	1	1	1	D	1	4	8	2	None	EAM261	mir-23b		ATCACATTGCCAGGGATTACCAC	4				None	None	None	AUTO	DETECTED	1151.64	250.202	4.30954	-1.53946	130.08	-65.04	144.883	134.341	14.5863	88	100	PASS	PASS	PASS	PASS	PASS	PASS	0	5832.64	5834	5241.03	83	484109
629	CTGTTCCTGCTGAACTGAGCCA	080703_005s	NORMAL	NO	1	1	1	L	3	4	2	6	None	EAM262	mir-24-1		TGGCTCAGTTCAGCAGGAACAG	6				None	None	None	AUTO	DETECTED	1241.62	804.184	14.8547	-14.9397	52.032	-39.024	158.072	146.684	14.002	99	100	PASS	PASS	PASS	PASS	PASS	PASS	0	7815.98	8140.5	6943.35	100	781598
643	CTGTTCCTGCTGAACTGAGCCA	080703_005s	NORMAL	NO	1	1	1	L	3	4	4	6	None	EAM262	mir-24-1		TGGCTCAGTTCAGCAGGAACAG	6				None	None	None	AUTO	DETECTED	1241.39	850.455	8.74451	-13.0302	52.032	-39.024	150.188	147.81	14.3205	87	100	PASS	PASS	PASS	PASS	PASS	PASS	0	4901.1	4729	4554.1	99	485209
657	CTGTTCCTGCTGAACTGAGCCA	080703_005s	NORMAL	NO	1	1	1	L	3	4	6	6	None	EAM262	mir-24-1		TGGCTCAGTTCAGCAGGAACAG	6				None	None	None	AUTO	DETECTED	1242.08	896.951	14.5768	-8.20225	52.032	-39.024	147.633	144.991	13.3088	85	100	PASS	PASS	PASS	PASS	PASS	PASS	0	4529.67	4678.5	4146.86	98	443908
671	CTGTTCCTGCTGAACTGAGCCA	080703_005s	NORMAL	NO	1	1	1	L	3	4	8	6	None	EAM262	mir-24-1		TGGCTCAGTTCAGCAGGAACAG	6				None	None	None	AUTO	DETECTED	1242.16	943.609	12.4538	-1.27031	52.032	-39.024	151.087	148.187	16.3991	79	100	PASS	PASS	PASS	FAIL	PASS	PASS	0	3652.91	2593	3733.24	103	376250
181	AGCCTATCCTGGATTACTTGAA	080703_005s	NORMAL	NO	1	1	1	D	1	4	2	6	None	EAM263	mir-26a		TTCAAGTAATCCAGGATAGGCT	8				None	None	None	AUTO	DETECTED	1243.69	109.694	11.1867	-22.9734	130.08	-65.04	137.971	128.773	9.35722	92	100	PASS	PASS	PASS	PASS	PASS	PASS	0	7462.06	4744	7269.46	77	574579
195	AGCCTATCCTGGATTACTTGAA	080703_005s	NORMAL	NO	1	1	1	D	1	4	4	6	None	EAM263	mir-26a		TTCAAGTAATCCAGGATAGGCT	8				None	None	None	AUTO	DETECTED	1244.31	156.363	16.0901	-15.8964	130.08	-65.04	144.095	139.906	11.8844	94	100	PASS	PASS	PASS	FAIL	PASS	PASS	0	6984.68	1892	8203.36	91	635606
209	AGCCTATCCTGGATTACTTGAA	080703_005s	NORMAL	NO	1	1	1	D	1	4	6	6	None	EAM263	mir-26a		TTCAAGTAATCCAGGATAGGCT	8				None	None	None	AUTO	DETECTED	1244.33	202.941	13.1858	-9.99577	130.08	-65.04	145.103	145.103	18.3027	95	100	PASS	PASS	PASS	FAIL	PASS	PASS	0	6506.86	823	8770.65	98	637672
223	AGCCTATCCTGGATTACTTGAA	080703_005s	NORMAL	NO	1	1	1	D	1	4	8	6	None	EAM263	mir-26a		TTCAAGTAATCCAGGATAGGCT	8				None	None	None	AUTO	DETECTED	1244.79	249.59	15.9662	-3.17955	130.08	-65.04	145.31	140.219	15.5892	98	100	PASS	PASS	PASS	FAIL	PASS	PASS	0	9114.52	1770	11701.8	89	811192
619	CAGAACTTAGCCACTGTGAA	080703_005s	NORMAL	NO	1	1	1	L	3	4	1	3	None	EAM264	mir-27b		TTCACAGTGGCTAAGTTCTG	10				None	None	None	AUTO	DETECTED	1171.78	781.49	7.98709	-14.8849	52.032	-39.024	145.412	133.88	13.1952	92	100	PASS	PASS	PASS	PASS	PASS	PASS	0	1866.11	1967.5	1121.03	82	153021
633	CAGAACTTAGCCACTGTGAA	080703_005s	NORMAL	NO	1	1	1	L	3	4	3	3	None	EAM264	mir-27b		TTCACAGTGGCTAAGTTCTG	10				None	None	None	AUTO	DETECTED	1171.14	828.636	-3.52512	-1.60139	52.032	-39.024	146.71	135.339	12.2225	81	100	PASS	PASS	PASS	PASS	PASS	PASS	0	1212.55	1269	727.398	85	103067
647	CAGAACTTAGCCACTGTGAA	080703_005s	NORMAL	NO	1	1	1	L	3	4	5	3	None	EAM264	mir-27b		TTCACAGTGGCTAAGTTCTG	10				None	None	None	AUTO	DETECTED	1171.96	874.429	3.95702	-5.91172	52.032	-39.024	132.481	126.278	12.7142	81	100	PASS	PASS	PASS	PASS	PASS	PASS	0	1159.6	1132.5	703.379	72	83491
661	CAGAACTTAGCCACTGTGAA	080703_005s	NORMAL	NO	1	1	1	L	3	4	7	3	None	EAM264	mir-27b		TTCACAGTGGCTAAGTTCTG	10				None	None	None	AUTO	DETECTED	1172.07	921.595	2.26116	7.62902	52.032	-39.024	126.865	125.69	14.056	74	100	PASS	PASS	PASS	PASS	PASS	PASS	0	1021.91	919	728.011	75	76643
171	AACCGATTTCAGATGGTGCTAG	080703_005s	NORMAL	NO	1	1	1	D	1	4	1	3	None	EAM265	mir-29a-1		CTAGCACCATCTGAAATCGGTT	12				None	None	None	AUTO	DETECTED	1173.7	87.6083	2.27386	-15.0061	130.08	-65.04	157.699	149.047	18.9636	121	100	PASS	PASS	PASS	FAIL	PASS	PASS	0	17489.2	3463	22098.1	103	1801385
185	AACCGATTTCAGATGGTGCTAG	080703_005s	NORMAL	NO	1	1	1	D	1	4	3	3	None	EAM265	mir-29a-1		CTAGCACCATCTGAAATCGGTT	12				None	None	None	AUTO	DETECTED	1174.5	133.652	9.52099	-16.0568	130.08	-65.04	130.08	130.08	12.0762	126	100	PASS	PASS	PASS	FAIL	PASS	PASS	0	21789.4	11466.5	23498	78	1699572
199	AACCGATTTCAGATGGTGCTAG	080703_005s	NORMAL	NO	1	1	1	D	1	4	5	3	None	EAM265	mir-29a-1		CTAGCACCATCTGAAATCGGTT	12				None	None	None	AUTO	DETECTED	1174.18	180.519	2.22781	-6.41131	130.08	-65.04	146.414	133.439	14.7709	123	100	PASS	PASS	PASS	FAIL	PASS	PASS	0	19560.6	5163	23376.8	82	1603970
213	AACCGATTTCAGATGGTGCTAG	080703_005s	NORMAL	NO	1	1	1	D	1	4	7	3	None	EAM265	mir-29a-1		CTAGCACCATCTGAAATCGGTT	12				None	None	None	AUTO	DETECTED	1174.88	226.601	8.09348	-6.96548	130.08	-65.04	148.017	140.519	9.33002	125	100	PASS	PASS	PASS	FAIL	PASS	PASS	0	18161	2479	23457.7	92	1670817
514	AACACTGATTTCAAATGGTGCTA	080703_005s	NORMAL	NO	1	1	1	J	3	2	2	3	None	EAM266	mir-29b-1		TAGCACCATTTGAAATCAGTGTT	2				None	None	None	AUTO	DETECTED	477.99	808.808	7.43252	-6.92955	26.016	-39.024	173.296	160.347	12.391	158	100	PASS	PASS	PASS	PASS	PASS	PASS	7	26436.8	15000	25736.3	120	3172413
528	AACACTGATTTCAAATGGTGCTA	080703_005s	NORMAL	NO	1	1	1	J	3	2	4	3	None	EAM266	mir-29b-1		TAGCACCATTTGAAATCAGTGTT	2				None	None	None	AUTO	DETECTED	478	855.5	4.40918	0	26.016	-39.024	169.104	156.096	13.7677	161	100	PASS	PASS	PASS	PASS	PASS	PASS	0	25949.5	19701	23460.6	108	2802546
542	AACACTGATTTCAAATGGTGCTA	080703_005s	NORMAL	NO	1	1	1	J	3	2	6	3	None	EAM266	mir-29b-1		TAGCACCATTTGAAATCAGTGTT	2				None	None	None	AUTO	DETECTED	478.485	901.648	7.56114	0	26.016	-39.024	168.581	160.493	14.7025	153	100	PASS	PASS	PASS	PASS	PASS	PASS	1	22922.3	13745.5	22833	118	2704834
556	AACACTGATTTCAAATGGTGCTA	080703_005s	NORMAL	NO	1	1	1	J	3	2	8	3	None	EAM266	mir-29b-1		TAGCACCATTTGAAATCAGTGTT	2				None	None	None	AUTO	DETECTED	478.633	948.278	6.32814	7.32256	26.016	-39.024	161.039	161.039	11.6764	139	100	PASS	PASS	PASS	FAIL	PASS	PASS	0	20396.5	14536	21121.5	118	2406786
66	AACACTGATTTCAAATGGTGCTA	080703_005s	NORMAL	NO	1	1	1	B	1	2	2	3	None	EAM267	mir-29b-3		TAGCACCATTTGAAATCAGTGTT	4				None	None	None	AUTO	DETECTED	474.855	110.79	1.04682	-8.81647	39.024	-117.072	159.812	149.839	15.1261	207	100	PASS	PASS	PASS	PASS	PASS	PASS	2	30488.8	27213	25639.3	103	3140347
80	AACACTGATTTCAAATGGTGCTA	080703_005s	NORMAL	NO	1	1	1	B	1	2	4	3	None	EAM267	mir-29b-3		TAGCACCATTTGAAATCAGTGTT	4				None	None	None	AUTO	DETECTED	475	157.5	0	-1.20878	39.024	-117.072	156.096	143.088	10.2542	209	100	PASS	PASS	PASS	PASS	PASS	PASS	0	31945.2	31709	25226.8	96	3066741
94	AACACTGATTTCAAATGGTGCTA	080703_005s	NORMAL	NO	1	1	1	B	1	2	6	3	None	EAM267	mir-29b-3		TAGCACCATTTGAAATCAGTGTT	4				None	None	None	AUTO	DETECTED	475.095	203.586	-2.15119	-1.71095	39.024	-117.072	151.7	151.373	18.2987	187	100	PASS	PASS	PASS	FAIL	PASS	PASS	6	24940.7	13989	25484.3	106	2643710
108	AACACTGATTTCAAATGGTGCTA	080703_005s	NORMAL	NO	1	1	1	B	1	2	8	3	None	EAM267	mir-29b-3		TAGCACCATTTGAAATCAGTGTT	4				None	None	None	AUTO	DETECTED	475.702	250.13	2.5831	3.74246	39.024	-117.072	156.442	147.489	15.3164	166	100	PASS	PASS	PASS	FAIL	PASS	PASS	3	24229.1	13891	25362.4	101	2447139
518	AACCGATTTCAGATGGTGCTAG	080703_005s	NORMAL	NO	1	1	1	J	3	2	2	7	None	EAM268	mir-29c		CTAGCACCATCTGAAATCGGTT	#REF!				None	None	None	AUTO	DETECTED	571.439	808.197	23.0459	-8.55397	26.016	-39.024	171.978	155.77	17.3094	150	100	PASS	PASS	PASS	FAIL	PASS	PASS	7	25452	19261	25414.8	107	2723367
532	AACCGATTTCAGATGGTGCTAG	080703_005s	NORMAL	NO	1	1	1	J	3	2	4	7	None	EAM268	mir-29c		CTAGCACCATCTGAAATCGGTT	#REF!				None	None	None	AUTO	DETECTED	571.524	854.82	20.9864	-2.07299	26.016	-39.024	161.149	149.768	12.9003	136	100	PASS	PASS	PASS	FAIL	PASS	PASS	0	21649.3	14317	22210.5	103	2229880
546	AACCGATTTCAGATGGTGCTAG	080703_005s	NORMAL	NO	1	1	1	J	3	2	6	7	None	EAM268	mir-29c		CTAGCACCATCTGAAATCGGTT	#REF!				None	None	None	AUTO	DETECTED	571.735	900.985	20.5695	-1.55216	26.016	-39.024	165.551	152.776	12.9446	121	100	PASS	PASS	PASS	FAIL	PASS	PASS	0	18949.5	7019	20395.9	108	2046549
560	AACCGATTTCAGATGGTGCTAG	080703_005s	NORMAL	NO	1	1	1	J	3	2	8	7	None	EAM268	mir-29c		CTAGCACCATCTGAAATCGGTT	#REF!				None	None	None	AUTO	DETECTED	572.051	947.986	21.527	9.84651	26.016	-39.024	147.109	137.939	19.6626	155	100	PASS	PASS	PASS	PASS	PASS	PASS	0	20273.3	23835	17821.5	89	1804326
70	GCTGCAAACATCCGACTGAAAG	080703_005s	NORMAL	NO	1	1	1	B	1	2	2	7	None	EAM269	mir-30a		CTTTCAGTCGGATGTTTGCAGC	#REF!				None	None	None	AUTO	DETECTED	568.51	110.055	19.3286	-12.0689	39.024	-117.072	142.267	136.29	14.4447	92	100	PASS	PASS	PASS	PASS	PASS	PASS	0	2162.86	2063.5	1252.31	84	181680
84	GCTGCAAACATCCGACTGAAAG	080703_005s	NORMAL	NO	1	1	1	B	1	2	4	7	None	EAM269	mir-30a		CTTTCAGTCGGATGTTTGCAGC	#REF!				None	None	None	AUTO	DETECTED	568.051	156.463	10.2046	-8.38327	39.024	-117.072	148.127	141	16.1931	80	100	PASS	PASS	PASS	PASS	PASS	PASS	0	1055.97	974	619.946	93	98205
98	GCTGCAAACATCCGACTGAAAG	080703_005s	NORMAL	NO	1	1	1	B	1	2	6	7	None	EAM269	mir-30a		CTTTCAGTCGGATGTTTGCAGC	#REF!				None	None	None	AUTO	DETECTED	568.5	203.108	12.8802	-1.61369	39.024	-117.072	143.088	130.08	13.3227	76	100	PASS	PASS	PASS	PASS	PASS	PASS	0	951.112	983.5	491.294	80	76089
112	GCTGCAAACATCCGACTGAAAG	080703_005s	NORMAL	NO	1	1	1	B	1	2	8	7	None	EAM269	mir-30a		CTTTCAGTCGGATGTTTGCAGC	#REF!				None	None	None	AUTO	DETECTED	568.653	249.694	11.7115	4.38575	39.024	-117.072	138.188	129.065	9.35722	77	100	PASS	PASS	PASS	PASS	PASS	PASS	0	1022.33	1036	574.789	79	80764
508	GCTGAGTGTAGGATGTTTACA	080703_005s	NORMAL	NO	1	1	1	J	3	2	1	4	None	EAM270	mir-30b		TGTAAACATCCTACACTCAGC	#REF!				None	None	None	AUTO	DETECTED	501.071	785.825	9.26693	-4.30715	26.016	-39.024	169.569	147.452	16.4543	97	100	PASS	PASS	PASS	PASS	PASS	PASS	0	5847.69	5916.5	4192.77	100	584769
522	GCTGAGTGTAGGATGTTTACA	080703_005s	NORMAL	NO	1	1	1	J	3	2	3	4	None	EAM270	mir-30b		TGTAAACATCCTACACTCAGC	#REF!				None	None	None	AUTO	DETECTED	501.069	831.931	6.07487	-4.55645	26.016	-39.024	143.826	143.677	10.3784	100	100	PASS	PASS	PASS	PASS	PASS	PASS	0	4312.22	4386	3067.3	97	418285
536	GCTGAGTGTAGGATGTTTACA	080703_005s	NORMAL	NO	1	1	1	J	3	2	5	4	None	EAM270	mir-30b		TGTAAACATCCTACACTCAGC	#REF!				None	None	None	AUTO	DETECTED	501.637	878.667	10.3074	3.38935	26.016	-39.024	145.006	140.544	13.3227	95	100	PASS	PASS	PASS	PASS	PASS	PASS	0	3820.75	3466	2889.63	91	347688
550	GCTGAGTGTAGGATGTTTACA	080703_005s	NORMAL	NO	1	1	1	J	3	2	7	4	None	EAM270	mir-30b		TGTAAACATCCTACACTCAGC	#REF!				None	None	None	AUTO	DETECTED	502.088	925.137	13.0136	7.88626	26.016	-39.024	156.605	135.639	13.3227	89	100	PASS	PASS	PASS	PASS	PASS	PASS	0	3110.66	2884	2396.26	86	267517
60	GCTGAGAGTGTAGGATGTTTACA	080703_005s	NORMAL	NO	1	1	1	B	1	2	1	4	None	EAM271	mir-30c		TGTAAACATCCTACACTCTCAGC	#REF!				None	None	None	AUTO	DETECTED	498.236	87.5	6.77871	-10.2012	39.024	-117.072	156.096	156.096	13.746	133	100	PASS	PASS	PASS	PASS	PASS	PASS	0	9466.41	9269.5	7785.94	116	1098104
74	GCTGAGAGTGTAGGATGTTTACA	080703_005s	NORMAL	NO	1	1	1	B	1	2	3	4	None	EAM271	mir-30c		TGTAAACATCCTACACTCTCAGC	#REF!				None	None	None	AUTO	DETECTED	498.717	134.126	9.87509	-3.68073	39.024	-117.072	158.064	146.66	15.9846	122	100	PASS	PASS	PASS	PASS	PASS	PASS	0	6353.96	6974.5	4845.39	100	635396
88	GCTGAGAGTGTAGGATGTTTACA	080703_005s	NORMAL	NO	1	1	1	B	1	2	5	4	None	EAM271	mir-30c		TGTAAACATCCTACACTCTCAGC	#REF!				None	None	None	AUTO	DETECTED	498.558	180.743	4.64537	2.71668	39.024	-117.072	147.542	140.644	10.7981	117	100	PASS	PASS	PASS	PASS	PASS	PASS	0	5035.31	4994	3664.08	90	453178
102	GCTGAGAGTGTAGGATGTTTACA	080703_005s	NORMAL	NO	1	1	1	B	1	2	7	4	None	EAM271	mir-30c		TGTAAACATCCTACACTCTCAGC	#REF!				None	None	None	AUTO	DETECTED	498.944	227.046	6.50956	5.03103	39.024	-117.072	143.63	142.788	21.8877	105	100	PASS	PASS	PASS	PASS	PASS	PASS	0	4299.66	3530	4085.29	97	417067
626	CTTCCAGTCGGGGATGTTTACA	080703_005s	NORMAL	NO	1	1	1	L	3	4	2	3	None	EAM272	mir-30d		TGTAAACATCCCCGACTGGAAG	2				None	None	None	AUTO	DETECTED	1171.72	804.262	5.61796	-18.6633	52.032	-39.024	167.225	151.445	12.0043	106	100	PASS	PASS	PASS	PASS	PASS	PASS	0	8879.91	8168	7755.93	106	941270
640	CTTCCAGTCGGGGATGTTTACA	080703_005s	NORMAL	NO	1	1	1	L	3	4	4	3	None	EAM272	mir-30d		TGTAAACATCCCCGACTGGAAG	2				None	None	None	AUTO	DETECTED	1171.92	851.158	4.98756	-8.62542	52.032	-39.024	162.467	151.877	9.83831	97	100	PASS	PASS	PASS	PASS	PASS	PASS	0	6310.13	5173	5568.89	105	662564
654	CTTCCAGTCGGGGATGTTTACA	080703_005s	NORMAL	NO	1	1	1	L	3	4	6	3	None	EAM272	mir-30d		TGTAAACATCCCCGACTGGAAG	2				None	None	None	AUTO	DETECTED	1172.11	897.1	4.32541	-11.0089	52.032	-39.024	156.757	152.253	11.3382	88	100	PASS	PASS	PASS	FAIL	PASS	PASS	0	5458.66	4368	5494.58	105	573159
668	CTTCCAGTCGGGGATGTTTACA	080703_005s	NORMAL	NO	1	1	1	L	3	4	8	3	None	EAM272	mir-30d		TGTAAACATCCCCGACTGGAAG	2				None	None	None	AUTO	DETECTED	1172.26	943.855	3.06304	-2.81612	52.032	-39.024	151.251	148.236	21.2566	84	100	PASS	PASS	PASS	FAIL	PASS	PASS	0	4608.86	3133	4779.25	102	470104
178	CAATGCAACTACAATGCAC	080703_005s	NORMAL	NO	1	1	1	D	1	4	2	3	None	EAM273	mir-33a		GTGCATTGTAGTTGCATTG	4				None	None	None	AUTO	DETECTED	1174.5	110.5	11.1009	-17.2271	130.08	-65.04	104.064	104.064	6.97118	91	100	PASS	PASS	PASS	PASS	PASS	PASS	0	3847.52	4567	2153.46	52	200071
192	CAATGCAACTACAATGCAC	080703_005s	NORMAL	NO	1	1	1	D	1	4	4	3	None	EAM273	mir-33a		GTGCATTGTAGTTGCATTG	4				None	None	None	AUTO	DETECTED	1174.73	157.265	11.0025	-8.9033	130.08	-65.04	110.376	110.376	8.54429	108	100	PASS	PASS	PASS	PASS	PASS	PASS	0	3585.37	4158.5	2054.11	54	193610
206	CAATGCAACTACAATGCAC	080703_005s	NORMAL	NO	1	1	1	D	1	4	6	3	None	EAM273	mir-33a		GTGCATTGTAGTTGCATTG	4				None	None	None	AUTO	DETECTED	1175	203.3	11.2851	-10.0678	130.08	-65.04	117.072	104.064	11.2574	95	100	PASS	PASS	PASS	PASS	PASS	PASS	0	4565.27	4952.5	2918.03	48	219133
220	CAATGCAACTACAATGCAC	080703_005s	NORMAL	NO	1	1	1	D	1	4	8	3	None	EAM273	mir-33a		GTGCATTGTAGTTGCATTG	4				None	None	None	AUTO	DETECTED	1175.35	250.073	12.7254	-1.63434	130.08	-65.04	126.968	124.596	11.3254	85	100	PASS	PASS	PASS	PASS	PASS	PASS	0	4329.31	3544	3947	71	307381
630	CAATGCAACAGCAATGCAC	080703_005s	NORMAL	NO	1	1	1	L	3	4	2	7	None	EAM274	mir-33b		GTGCATTGCTGTTGCATTG	6				None	None	None	AUTO	DETECTED	1264.93	803.914	18.0623	-16.865	52.032	-39.024	131.357	105.356	21.5438	82	100	PASS	PASS	PASS	PASS	PASS	PASS	0	567.367	529	229.558	49	27801
644	CAATGCAACAGCAATGCAC	080703_005s	NORMAL	NO	1	1	1	L	3	4	4	7	None	EAM274	mir-33b		GTGCATTGCTGTTGCATTG	6				None	None	None	AUTO	DETECTED	1265.5	850.619	22.3353	-9.31695	52.032	-39.024	104.064	104.064	10.1644	89	100	PASS	PASS	PASS	PASS	PASS	PASS	0	483.135	536	230.765	52	25123
658	CAATGCAACAGCAATGCAC	080703_005s	NORMAL	NO	1	1	1	L	3	4	6	7	None	EAM274	mir-33b		GTGCATTGCTGTTGCATTG	6				None	None	None	AUTO	DETECTED	1265.45	897.057	18.5355	-5.24322	52.032	-39.024	109.199	98.6036	10.0236	81	100	PASS	PASS	PASS	PASS	PASS	PASS	0	529.951	552	186.386	41	21728
672	CAATGCAACAGCAATGCAC	080703_005s	NORMAL	NO	1	1	1	L	3	4	8	7	None	EAM274	mir-33b		GTGCATTGCTGTTGCATTG	6				None	None	None	AUTO	DETECTED	1266.21	943.77	25.3062	2.40089	52.032	-39.024	114.543	107.171	17.1589	81	100	PASS	PASS	PASS	PASS	PASS	PASS	0	421.596	388.5	225.055	52	21923
182	ACAACCAGCTAAGACACTGCCA	080703_005s	NORMAL	NO	1	1	1	D	1	4	2	7	None	EAM275	mir-34		TGGCAGTGTCTTAGCTGGTTGT	8				None	None	None	AUTO	DETECTED	1267.28	109.817	18.0432	-19.7962	130.08	-65.04	106.936	95.0491	11.8574	89	100	PASS	PASS	PASS	PASS	PASS	PASS	0	926.071	1002.5	389.743	42	38895
196	ACAACCAGCTAAGACACTGCCA	080703_005s	NORMAL	NO	1	1	1	D	1	4	4	7	None	EAM275	mir-34		TGGCAGTGTCTTAGCTGGTTGT	8				None	None	None	AUTO	DETECTED	1267.6	156.405	18.9404	-13.77	130.08	-65.04	110.376	110.376	17.1589	86	100	PASS	PASS	PASS	PASS	PASS	PASS	0	862.982	977	493.291	54	46601
210	ACAACCAGCTAAGACACTGCCA	080703_005s	NORMAL	NO	1	1	1	D	1	4	6	7	None	EAM275	mir-34		TGGCAGTGTCTTAGCTGGTTGT	8				None	None	None	AUTO	DETECTED	1267.48	203.065	14.3323	-6.81146	130.08	-65.04	117.384	92.4439	19.0486	90	100	PASS	PASS	PASS	PASS	PASS	PASS	0	1351.92	1406	531.867	39	52725
224	ACAACCAGCTAAGACACTGCCA	080703_005s	NORMAL	NO	1	1	1	D	1	4	8	7	None	EAM275	mir-34		TGGCAGTGTCTTAGCTGGTTGT	8				None	None	None	AUTO	DETECTED	1267.93	249.77	16.9571	0.739759	130.08	-65.04	132.308	106.494	35.0487	85	100	PASS	PASS	PASS	PASS	PASS	PASS	0	1607.85	1743	1045.44	52	83608
620	TCATACAGCTAGATAACCAAAGA	080703_005s	NORMAL	NO	1	1	1	L	3	4	1	4	None	EAM276		mir-9	TCTTTGGTTATCTAGCTGTATGA	10				None	None	None	AUTO	DETECTED	1194.5	781.952	3.49495	-7.29636	52.032	-39.024	167.154	160.9	14.7025	101	100	PASS	PASS	PASS	PASS	PASS	PASS	0	8137.17	6155.5	7847.18	122	992735
634	TCATACAGCTAGATAACCAAAGA	080703_005s	NORMAL	NO	1	1	1	L	3	4	3	4	None	EAM276		mir-9	TCTTTGGTTATCTAGCTGTATGA	10				None	None	None	AUTO	DETECTED	1195	827.922	6.89303	-9.31457	52.032	-39.024	160.041	150.834	13.4104	97	100	PASS	PASS	PASS	PASS	PASS	PASS	0	5946.19	5511	4773.24	105	624350
648	TCATACAGCTAGATAACCAAAGA	080703_005s	NORMAL	NO	1	1	1	L	3	4	5	4	None	EAM276		mir-9	TCTTTGGTTATCTAGCTGTATGA	10				None	None	None	AUTO	DETECTED	1195.18	874.542	5.99429	-2.86217	52.032	-39.024	157.798	136.544	14.9386	89	100	PASS	PASS	PASS	PASS	PASS	PASS	0	6055.4	5718	4354.52	86	520764
662	TCATACAGCTAGATAACCAAAGA	080703_005s	NORMAL	NO	1	1	1	L	3	4	7	4	None	EAM276		mir-9	TCTTTGGTTATCTAGCTGTATGA	10				None	None	None	AUTO	DETECTED	1195.75	920.741	10.2752	-1.9015	52.032	-39.024	150.151	145.433	14.3205	86	100	PASS	PASS	PASS	PASS	PASS	PASS	0	4974.69	4725	4762.54	98	487520
172	GCAAAAATGTGCTAGTGCCAAA	080703_005s	NORMAL	NO	1	1	1	D	1	4	1	4	None	EAM277	mir-96		TTTGGCACTAGCACATTTTTGC	12				None	None	None	AUTO	DETECTED	1197.35	87.3846	9.86874	-16.3363	130.08	-65.04	101.318	92.5806	26.0341	77	100	PASS	PASS	PASS	PASS	PASS	PASS	0	118.132	120	16.0492	38	4489
186	GCAAAAATGTGCTAGTGCCAAA	080703_005s	NORMAL	NO	1	1	1	D	1	4	3	4	None	EAM277	mir-96		TTTGGCACTAGCACATTTTTGC	12				None	None	None	AUTO	DETECTED	1197.9	133.9	13.9131	-11.2558	130.08	-65.04	91.9805	91.9805	11.3898	84	100	PASS	PASS	PASS	PASS	PASS	PASS	0	130.538	133	24.7863	39	5091
200	GCAAAAATGTGCTAGTGCCAAA	080703_005s	NORMAL	NO	1	1	1	D	1	4	5	4	None	EAM277	mir-96		TTTGGCACTAGCACATTTTTGC	12				None	None	None	AUTO	DETECTED	1201.17	182.546	53.2451	21.5326	130.08	-65.04	155.85	88.3536	90.6935	126	100	PASS	PASS	PASS	FAIL	PASS	PASS	0	217.056	181.5	204.378	36	7814
214	GCAAAAATGTGCTAGTGCCAAA	080703_005s	NORMAL	NO	1	1	1	D	1	4	7	4	None	EAM277	mir-96		TTTGGCACTAGCACATTTTTGC	12				None	None	None	AUTO	DETECTED	1198.5	226.891	15.3978	-1.60814	130.08	-65.04	91.056	78.048	13.6118	88	100	PASS	PASS	PASS	PASS	PASS	PASS	0	217.321	208.5	50.1391	28	6085
515	AACAATACAACTTACTACCTCA	080703_005s	NORMAL	NO	1	1	1	J	3	2	2	4	None	EAM278	mir-98		TGAGGTAGTAAGTTGTATTGTT	2				None	None	None	AUTO	DETECTED	501	809	6.75767	-2.84788	26.016	-39.024	143.088	117.072	12.8	95	100	PASS	PASS	PASS	PASS	PASS	PASS	0	2779.9	2846	1603.91	69	191813
529	AACAATACAACTTACTACCTCA	080703_005s	NORMAL	NO	1	1	1	J	3	2	4	4	None	EAM278	mir-98		TGAGGTAGTAAGTTGTATTGTT	2				None	None	None	AUTO	DETECTED	501.438	855.552	9.2971	2.70338	26.016	-39.024	158.506	130.479	28.1717	93	100	PASS	PASS	PASS	PASS	PASS	PASS	0	2229.39	2094	1533.56	79	176122
543	AACAATACAACTTACTACCTCA	080703_005s	NORMAL	NO	1	1	1	J	3	2	6	4	None	EAM278	mir-98		TGAGGTAGTAAGTTGTATTGTT	2				None	None	None	AUTO	DETECTED	501.626	901.891	8.58652	5.49251	26.016	-39.024	135.805	123.322	17.6852	93	100	PASS	PASS	PASS	PASS	PASS	PASS	0	2129.73	2369	1308.4	70	149081
557	AACAATACAACTTACTACCTCA	080703_005s	NORMAL	NO	1	1	1	J	3	2	8	4	None	EAM278	mir-98		TGAGGTAGTAAGTTGTATTGTT	2				None	None	None	AUTO	DETECTED	501.724	948.147	6.68978	7.20188	26.016	-39.024	132.411	126.476	12.7142	91	100	PASS	PASS	PASS	PASS	PASS	PASS	0	1878.46	1704	1309.46	74	139006
67	TAACCGATTTCAAATGGTGCTA	080703_005s	NORMAL	NO	1	1	1	B	1	2	2	4	None	EAM279		predicted mir-mmcm29c	TAGCACCATTTGAAATCGGTTA	4				None	None	None	AUTO	DETECTED	498.036	110.67	2.58786	-8.80634	39.024	-117.072	150.061	145.434	14.3205	174	100	PASS	PASS	PASS	FAIL	PASS	PASS	0	24025.8	11605	24584.3	99	2378554
81	TAACCGATTTCAAATGGTGCTA	080703_005s	NORMAL	NO	1	1	1	B	1	2	4	4	None	EAM279		predicted mir-mmcm29c	TAGCACCATTTGAAATCGGTTA	4				None	None	None	AUTO	DETECTED	498.261	157.155	2.35921	-4.11839	39.024	-117.072	159.569	147.459	14.6838	182	100	PASS	PASS	PASS	FAIL	PASS	PASS	0	23370.3	12731	24116.6	100	2337029
95	TAACCGATTTCAAATGGTGCTA	080703_005s	NORMAL	NO	1	1	1	B	1	2	6	4	None	EAM279		predicted mir-mmcm29c	TAGCACCATTTGAAATCGGTTA	4				None	None	None	AUTO	DETECTED	498.422	203.7	1.28976	1.34911	39.024	-117.072	155.159	148.16	15.9846	172	100	PASS	PASS	PASS	FAIL	PASS	PASS	0	22600.8	13972.5	23757.8	100	2260079
109	TAACCGATTTCAAATGGTGCTA	080703_005s	NORMAL	NO	1	1	1	B	1	2	8	4	None	EAM279		predicted mir-mmcm29c	TAGCACCATTTGAAATCGGTTA	4				None	None	None	AUTO	DETECTED	498.712	250.226	1.91103	6.56335	39.024	-117.072	151.13	143.497	14.6838	156	100	PASS	PASS	PASS	FAIL	PASS	PASS	0	22113.9	13469	24156.3	97	2145047
505	GCTGCAAACATCCGACTGAAAG	080703_005s	NORMAL	NO	1	1	1	J	3	2	1	1	None	EAM280		predicted mir-mmcm30a-as	CTTTCAGTCGGATGTTTGCAGC	6				None	None	None	AUTO	DETECTED	431.364	785.336	2.49497	-15.4081	26.016	-39.024	158.187	140.149	13.0242	74	100	PASS	PASS	PASS	PASS	PASS	PASS	0	1176.16	1184	680.92	91	107031
519	GCTGCAAACATCCGACTGAAAG	080703_005s	NORMAL	NO	1	1	1	J	3	2	3	1	None	EAM280		predicted mir-mmcm30a-as	CTTTCAGTCGGATGTTTGCAGC	6				None	None	None	AUTO	DETECTED	431.678	831.5	3.42706	-14.9032	26.016	-39.024	130.08	130.08	9.52354	75	100	PASS	PASS	PASS	PASS	PASS	PASS	0	704.888	717.5	353.304	80	56391
533	GCTGCAAACATCCGACTGAAAG	080703_005s	NORMAL	NO	1	1	1	J	3	2	5	1	None	EAM280		predicted mir-mmcm30a-as	CTTTCAGTCGGATGTTTGCAGC	6				None	None	None	AUTO	DETECTED	431.872	878.36	2.78953	-5.33372	26.016	-39.024	133.124	123.05	20.6698	84	100	PASS	PASS	PASS	PASS	PASS	PASS	0	580.971	605.5	216.805	68	39506
547	GCTGCAAACATCCGACTGAAAG	080703_005s	NORMAL	NO	1	1	1	J	3	2	7	1	None	EAM280		predicted mir-mmcm30a-as	CTTTCAGTCGGATGTTTGCAGC	6				None	None	None	AUTO	DETECTED	432.151	924.849	3.2524	0	26.016	-39.024	128.773	119.575	9.98412	83	100	PASS	PASS	PASS	PASS	PASS	PASS	0	506.97	541	185.006	67	33967
57	atccagtcagttcctgatgcagta	080703_005s	NORMAL	NO	1	1	1	B	1	2	1	1	None	EAM281		predicted mir-mmcm320	tactgcatcaggaactgactggat	8				None	None	None	AUTO	LOW_SIGNAL	428.528	88.6486	0	0	39.024	-117.072	129	129	0	-1	100	PASS	PASS	PASS	PASS	PASS	PASS	0	76.4359	77	4.4564	78	5962
71	atccagtcagttcctgatgcagta	080703_005s	NORMAL	NO	1	1	1	B	1	2	3	1	None	EAM281		predicted mir-mmcm320	tactgcatcaggaactgactggat	8				None	None	None	AUTO	LOW_SIGNAL	428.771	134.773	0	0	39.024	-117.072	129	129	0	-1	100	PASS	PASS	PASS	PASS	PASS	PASS	0	77.6364	78	3.66674	77	5978
85	atccagtcagttcctgatgcagta	080703_005s	NORMAL	NO	1	1	1	B	1	2	5	1	None	EAM281		predicted mir-mmcm320	tactgcatcaggaactgactggat	8				None	None	None	AUTO	LOW_SIGNAL	429.014	180.898	0	0	39.024	-117.072	129	129	0	-1	100	PASS	PASS	PASS	PASS	PASS	PASS	0	75.9054	75.5	2.97556	74	5617
99	atccagtcagttcctgatgcagta	080703_005s	NORMAL	NO	1	1	1	B	1	2	7	1	None	EAM281		predicted mir-mmcm320	tactgcatcaggaactgactggat	8				None	None	None	AUTO	LOW_SIGNAL	429.257	227.023	0	0	39.024	-117.072	129	129	0	-1	100	PASS	PASS	PASS	PASS	PASS	FAIL	0	75.6849	75	2.95276	73	5525
509	gaacaggtagtctaaacactggg	080703_005s	NORMAL	NO	1	1	1	J	3	2	1	5	None	EAM282		predicted mir-mmcm322	cccagtgtttagactacctgttc	10				None	None	None	AUTO	DETECTED	524.293	784.939	11.332	-14.2569	26.016	-39.024	132.011	123.364	12.9261	84	100	PASS	PASS	PASS	PASS	PASS	PASS	0	135.812	131	27.9712	69	9371
523	gaacaggtagtctaaacactggg	080703_005s	NORMAL	NO	1	1	1	J	3	2	3	5	None	EAM282		predicted mir-mmcm322	cccagtgtttagactacctgttc	10				None	None	None	AUTO	DETECTED	524.446	831.284	10.1657	-11.3955	26.016	-39.024	129.984	109.854	19.1303	88	100	PASS	PASS	PASS	PASS	PASS	PASS	0	111.273	110	13.5133	55	6120
537	gaacaggtagtctaaacactggg	080703_005s	NORMAL	NO	1	1	1	J	3	2	5	5	None	EAM282		predicted mir-mmcm322	cccagtgtttagactacctgttc	10				None	None	None	AUTO	DETECTED	524.864	877.833	12.4403	-5.87123	26.016	-39.024	117.726	106.76	18.0003	81	100	PASS	PASS	PASS	PASS	PASS	PASS	0	97.0769	98	9.06587	52	5048
551	gaacaggtagtctaaacactggg	080703_005s	NORMAL	NO	1	1	1	J	3	2	7	5	None	EAM282		predicted mir-mmcm322	cccagtgtttagactacctgttc	10				None	None	None	AUTO	DETECTED	524.967	924.517	10.6206	1.39337	26.016	-39.024	119.289	96.4422	13.7343	77	100	PASS	PASS	PASS	PASS	PASS	PASS	0	91.0455	92	6.01144	44	4006
61	aggcaaaggatgacaaagggaa	080703_005s	NORMAL	NO	1	1	1	B	1	2	1	5	None	EAM283		predicted mir-mmcm327	ttccctttgtcatcctttgcct	12				None	None	None	AUTO	DETECTED	521.185	87.2568	5.29403	-11.7853	39.024	-117.072	150.638	142.677	12.0059	108	100	PASS	PASS	PASS	PASS	PASS	PASS	0	3117.64	2896	1938.24	95	296176
75	aggcaaaggatgacaaagggaa	080703_005s	NORMAL	NO	1	1	1	B	1	2	3	5	None	EAM283		predicted mir-mmcm327	ttccctttgtcatcctttgcct	12				None	None	None	AUTO	DETECTED	521.734	133.287	9.28043	-13.0128	39.024	-117.072	140.065	134.961	14.0107	110	100	PASS	PASS	PASS	PASS	PASS	PASS	0	1753.93	1768	950.054	83	145576
89	aggcaaaggatgacaaagggaa	080703_005s	NORMAL	NO	1	1	1	B	1	2	5	5	None	EAM283		predicted mir-mmcm327	ttccctttgtcatcctttgcct	12				None	None	None	AUTO	DETECTED	521.759	180.1	6.44287	-4.06381	39.024	-117.072	130.067	124.458	12.7142	103	100	PASS	PASS	PASS	PASS	PASS	PASS	0	1434.35	1385.5	756.104	72	103273
103	aggcaaaggatgacaaagggaa	080703_005s	NORMAL	NO	1	1	1	B	1	2	7	5	None	EAM283		predicted mir-mmcm327	ttccctttgtcatcctttgcct	12				None	None	None	AUTO	DETECTED	521.934	226.54	5.56397	0	39.024	-117.072	123.273	123.273	15.9953	99	100	PASS	PASS	PASS	PASS	PASS	PASS	0	1398.25	1300.5	871.478	72	100674
627	AGAAAACATGCTCCAGGTGA	080703_005s	NORMAL	NO	1	1	1	L	3	4	2	4	None	EAM284		NOVEL, pb15	tcacctggagcatgttttct	2		yes		None	None	None	AUTO	DETECTED	1194.88	804.765	6.92955	-10.538	52.032	-39.024	133.872	122.684	9.98412	81	100	PASS	PASS	PASS	PASS	PASS	PASS	0	647.662	642.5	350.764	68	44041
641	AGAAAACATGCTCCAGGTGA	080703_005s	NORMAL	NO	1	1	1	L	3	4	4	4	None	EAM284		NOVEL, pb15	tcacctggagcatgttttct	2		yes		None	None	None	AUTO	DETECTED	1195.04	851.221	5.8355	-6.22453	52.032	-39.024	124.604	119.854	15.5529	81	100	PASS	PASS	PASS	PASS	PASS	PASS	0	393.333	377	185.771	66	25960
655	AGAAAACATGCTCCAGGTGA	080703_005s	NORMAL	NO	1	1	1	L	3	4	6	4	None	EAM284		NOVEL, pb15	tcacctggagcatgttttct	2		yes		None	None	None	AUTO	DETECTED	1195.37	897.542	6.95496	-3.67597	52.032	-39.024	119.291	115.178	13.8368	77	100	PASS	PASS	PASS	PASS	PASS	PASS	0	389.525	374	183.197	61	23761
669	AGAAAACATGCTCCAGGTGA	080703_005s	NORMAL	NO	1	1	1	L	3	4	8	4	None	EAM284		NOVEL, pb15	tcacctggagcatgttttct	2		yes		None	None	None	AUTO	DETECTED	1195.56	944.034	6.15625	0	52.032	-39.024	119.916	113.256	14.8255	75	100	PASS	PASS	PASS	PASS	PASS	PASS	0	317.2	311	148.795	60	19032
179	ACTGGAGACACGTGCACTGTAGA	080703_005s	NORMAL	NO	1	1	1	D	1	4	2	4	None	EAM285		NOVEL, pb16	tctacagtgcacgtgtctccagt	4		yes		None	None	None	AUTO	DETECTED	1197.12	110.578	5.39089	-14.6336	130.08	-65.04	119.096	119.096	24.4248	82	100	PASS	PASS	PASS	PASS	PASS	PASS	0	1712.86	1960	1180.23	65	111336
193	ACTGGAGACACGTGCACTGTAGA	080703_005s	NORMAL	NO	1	1	1	D	1	4	4	4	None	EAM285		NOVEL, pb16	tctacagtgcacgtgtctccagt	4		yes		None	None	None	AUTO	DETECTED	1197.67	157.236	9.2971	-7.69551	130.08	-65.04	123.274	114.299	12.2557	86	100	PASS	PASS	PASS	PASS	PASS	PASS	0	1871.63	2133	1224.46	60	112298
207	ACTGGAGACACGTGCACTGTAGA	080703_005s	NORMAL	NO	1	1	1	D	1	4	6	4	None	EAM285		NOVEL, pb16	tctacagtgcacgtgtctccagt	4		yes		None	None	None	AUTO	DETECTED	1197.91	203.364	9.29075	-7.66038	130.08	-65.04	111.886	106.917	13.6226	94	100	PASS	PASS	PASS	PASS	PASS	PASS	0	2490.07	3053.5	1604.97	54	134464
221	ACTGGAGACACGTGCACTGTAGA	080703_005s	NORMAL	NO	1	1	1	D	1	4	8	4	None	EAM285		NOVEL, pb16	tctacagtgcacgtgtctccagt	4		yes		None	None	None	AUTO	DETECTED	1198.27	250.265	10.7564	2.43721	130.08	-65.04	110.376	110.376	8.54429	88	100	PASS	PASS	PASS	PASS	PASS	PASS	0	3517.52	4218	2433.45	54	189946
617	TTAAATTAACCGCGAATTCGC	080703_005s	NORMAL	NO	1	1	1	L	3	4	1	1	None	EAM286		NOVEL, pb11	gcgaattcgcggttaatttaa	6		yes		None	None	None	AUTO	DETECTED	1125.37	781.29	4.25078	-20.641	52.032	-39.024	123.394	107.052	20.9531	66	100	PASS	PASS	PASS	PASS	PASS	PASS	0	68.6481	69	2.74142	54	3707
631	TTAAATTAACCGCGAATTCGC	080703_005s	NORMAL	NO	1	1	1	L	3	4	3	1	None	EAM286		NOVEL, pb11	gcgaattcgcggttaatttaa	6		yes		None	None	None	AUTO	DETECTED	1125.34	827.682	0	-17.1722	52.032	-39.024	105.38	105.38	26.1384	70	100	PASS	PASS	PASS	PASS	PASS	PASS	0	71.9423	72	2.26147	52	3741
645	TTAAATTAACCGCGAATTCGC	080703_005s	NORMAL	NO	1	1	1	L	3	4	5	1	None	EAM286		NOVEL, pb11	gcgaattcgcggttaatttaa	6		yes		None	None	None	AUTO	LOW_SIGNAL	1125.53	875.127	0	0	52.032	-39.024	129	129	0	-1	100	PASS	PASS	PASS	PASS	PASS	PASS	0	68.5974	69	3.71788	77	5282
659	TTAAATTAACCGCGAATTCGC	080703_005s	NORMAL	NO	1	1	1	L	3	4	7	1	None	EAM286		NOVEL, pb11	gcgaattcgcggttaatttaa	6		yes		None	None	None	AUTO	DETECTED	1125.74	920.643	0	-7.91881	52.032	-39.024	91.8895	81.474	18.8084	69	100	PASS	PASS	PASS	PASS	PASS	PASS	0	71.6333	72	2.22033	30	2149
169	AAGACGGTGCTTACCTGTTCC	080703_005s	NORMAL	NO	1	1	1	D	1	4	1	1	None	EAM287		NOVEL, pb12	ggaacaggtaagcaccgtctt	8		yes		None	None	None	AUTO	DETECTED	1127.76	87.12	4.67793	-24.5181	130.08	-65.04	94.6869	94.6869	16.3773	74	100	PASS	PASS	PASS	PASS	PASS	PASS	0	90.8781	92	10.8747	41	3726
183	AAGACGGTGCTTACCTGTTCC	080703_005s	NORMAL	NO	1	1	1	D	1	4	3	1	None	EAM287		NOVEL, pb12	ggaacaggtaagcaccgtctt	8		yes		None	None	None	AUTO	DETECTED	1128.08	133.477	5.69894	-21.5012	130.08	-65.04	93.8969	82.9492	10.6796	76	100	PASS	PASS	PASS	PASS	PASS	PASS	0	97.3438	101	11.4936	32	3115
197	AAGACGGTGCTTACCTGTTCC	080703_005s	NORMAL	NO	1	1	1	D	1	4	5	1	None	EAM287		NOVEL, pb12	ggaacaggtaagcaccgtctt	8		yes		None	None	None	AUTO	DETECTED	1128.13	180.239	3.17737	-13.2077	130.08	-65.04	94.6958	94.6958	15.7734	72	100	PASS	PASS	PASS	PASS	PASS	PASS	0	97.9762	97.5	15.3376	42	4115
211	AAGACGGTGCTTACCTGTTCC	080703_005s	NORMAL	NO	1	1	1	D	1	4	7	1	None	EAM287		NOVEL, pb12	ggaacaggtaagcaccgtctt	8		yes		None	None	None	AUTO	DETECTED	1128.5	226.646	4.82401	-9.53429	130.08	-65.04	92.3014	83.2731	13.7866	74	100	PASS	PASS	PASS	PASS	PASS	PASS	0	112.188	112.5	15.4052	32	3590
117	ACACAAATTCGGTTCTACAGGG	080703_005s	NORMAL	NO	1	1	1	C	1	3	1	5	None	EAM288	miR-10b	Tuschl RNA, new mirs	CCCUGUAGAACCGAAUUUGUGU	165				None	None	None	AUTO	DETECTED	869.753	87.3533	13.5217	-12.8462	65.04	-91.056	121.432	112.256	11.7635	104	100	PASS	PASS	PASS	PASS	PASS	PASS	0	116.724	117.5	12.5234	58	6770
131	ACACAAATTCGGTTCTACAGGG	080703_005s	NORMAL	NO	1	1	1	C	1	3	3	5	None	EAM288	miR-10b	Tuschl RNA, new mirs	CCCUGUAGAACCGAAUUUGUGU	165				None	None	None	AUTO	DETECTED	869.905	133.892	12.3395	-7.46428	65.04	-91.056	122.703	115.642	14.9739	109	100	PASS	PASS	PASS	PASS	PASS	PASS	0	117.831	117	12.6325	65	7659
145	ACACAAATTCGGTTCTACAGGG	080703_005s	NORMAL	NO	1	1	1	C	1	3	5	5	None	EAM288	miR-10b	Tuschl RNA, new mirs	CCCUGUAGAACCGAAUUUGUGU	165				None	None	None	AUTO	DETECTED	870.13	180.527	12.1029	-0.821336	65.04	-91.056	121.171	109.977	14.8255	110	100	PASS	PASS	PASS	PASS	PASS	PASS	0	131.241	131.5	13.3447	58	7612
159	ACACAAATTCGGTTCTACAGGG	080703_005s	NORMAL	NO	1	1	1	C	1	3	7	5	None	EAM288	miR-10b	Tuschl RNA, new mirs	CCCUGUAGAACCGAAUUUGUGU	165				None	None	None	AUTO	DETECTED	870.5	227	13.7543	3.70276	65.04	-91.056	104.064	91.056	7.39034	117	100	PASS	PASS	PASS	PASS	PASS	PASS	0	135.425	133.5	14.6356	40	5417
845	AACAAGCCCAGACCGCAAAAAG	080703_005s	NORMAL	NO	1	1	1	P	4	4	1	5	None	EAM289	miR-129b	Tuschl RNA, new mirs	CUUUUUGCGGUCUGGGCUUGUU	166				None	None	None	AUTO	DETECTED	1222.39	1132.46	3.6061	1.68634	91.056	13.008	168.765	163.01	10.606	82	100	PASS	PASS	PASS	PASS	PASS	PASS	0	1175.46	940	837.682	121	142231
859	AACAAGCCCAGACCGCAAAAAG	080703_005s	NORMAL	NO	1	1	1	P	4	4	3	5	None	EAM289	miR-129b	Tuschl RNA, new mirs	CUUUUUGCGGUCUGGGCUUGUU	166				None	None	None	AUTO	DETECTED	1222.42	1178.71	0	3.40126	91.056	13.008	163.752	157.629	15.0863	79	100	PASS	PASS	PASS	PASS	PASS	PASS	0	486.256	450	281.442	117	56892
873	AACAAGCCCAGACCGCAAAAAG	080703_005s	NORMAL	NO	1	1	1	P	4	4	5	5	None	EAM289	miR-129b	Tuschl RNA, new mirs	CUUUUUGCGGUCUGGGCUUGUU	166				None	None	None	AUTO	DETECTED	1222.58	1225.58	0	13.0906	91.056	13.008	167.718	150.643	11.1609	71	100	PASS	PASS	PASS	PASS	PASS	PASS	0	371.556	363	174.474	108	40128
887	AACAAGCCCAGACCGCAAAAAG	080703_005s	NORMAL	NO	1	1	1	P	4	4	7	5	None	EAM289	miR-129b	Tuschl RNA, new mirs	CUUUUUGCGGUCUGGGCUUGUU	166				None	None	None	AUTO	DETECTED	1222.86	1271.89	0	15.5058	91.056	13.008	164.515	159.905	17.3094	69	100	PASS	PASS	PASS	PASS	PASS	PASS	0	336.359	329	156.351	117	39354
621	ACCCTTATCAGTTCTCCGTCCA	080703_005s	NORMAL	NO	1	1	1	L	3	4	1	5	None	EAM290	miR-184	Tuschl RNA, new mirs	UGGACGGAGAACUGAUAAGGGU	167				None	None	None	AUTO	DETECTED	1218.07	781.152	10.0355	-16.1187	52.032	-39.024	119.739	106.769	12.8699	78	100	PASS	PASS	PASS	PASS	PASS	PASS	0	90.2453	90	10.3178	53	4783
635	ACCCTTATCAGTTCTCCGTCCA	080703_005s	NORMAL	NO	1	1	1	L	3	4	3	5	None	EAM290	miR-184	Tuschl RNA, new mirs	UGGACGGAGAACUGAUAAGGGU	167				None	None	None	AUTO	DETECTED	1218.01	827.254	6.14196	-16.4124	52.032	-39.024	102.754	101.562	19.7203	76	100	PASS	PASS	PASS	PASS	PASS	PASS	0	82.3778	81	5.86317	45	3707
649	ACCCTTATCAGTTCTCCGTCCA	080703_005s	NORMAL	NO	1	1	1	L	3	4	5	5	None	EAM290	miR-184	Tuschl RNA, new mirs	UGGACGGAGAACUGAUAAGGGU	167				None	None	None	AUTO	DETECTED	1218.61	874.074	10.8167	-7.37337	52.032	-39.024	102.416	101.509	19.3226	75	100	PASS	PASS	PASS	PASS	PASS	PASS	0	78.7872	78	4.84964	47	3703
663	ACCCTTATCAGTTCTCCGTCCA	080703_005s	NORMAL	NO	1	1	1	L	3	4	7	5	None	EAM290	miR-184	Tuschl RNA, new mirs	UGGACGGAGAACUGAUAAGGGU	167				None	None	None	AUTO	DETECTED	1218.39	921.295	4.7335	6.88986	52.032	-39.024	93.6337	87.0792	13.408	74	100	PASS	PASS	PASS	PASS	PASS	PASS	0	77.5	77.5	4.00189	34	2635
397	GAACTGCCTTTCTCTCCA	080703_005s	NORMAL	NO	1	1	1	H	2	4	1	5	None	EAM291	miR-185	Tuschl RNA, new mirs	UGGAGAGAAAGGCAGUUC	168				None	None	None	AUTO	DETECTED	1222.17	438.384	9.07479	-13.9298	130.08	0	158.456	146.576	13.4104	88	100	PASS	PASS	PASS	PASS	PASS	PASS	0	2663.7	2830	1471.29	99	263706
411	GAACTGCCTTTCTCTCCA	080703_005s	NORMAL	NO	1	1	1	H	2	4	3	5	None	EAM291	miR-185	Tuschl RNA, new mirs	UGGAGAGAAAGGCAGUUC	168				None	None	None	AUTO	DETECTED	1222.34	484.885	8.08236	-9.03708	130.08	0	166.526	156.157	18.9171	84	100	PASS	PASS	PASS	PASS	PASS	PASS	0	1963.12	2107	1339.59	112	219870
425	GAACTGCCTTTCTCTCCA	080703_005s	NORMAL	NO	1	1	1	H	2	4	5	5	None	EAM291	miR-185	Tuschl RNA, new mirs	UGGAGAGAAAGGCAGUUC	168				None	None	None	AUTO	DETECTED	1222.4	531.435	5.71799	-3.51559	130.08	0	148.303	142.246	14.7709	87	100	PASS	PASS	PASS	PASS	PASS	PASS	0	2271.25	2397	1389.85	91	206684
439	GAACTGCCTTTCTCTCCA	080703_005s	NORMAL	NO	1	1	1	H	2	4	7	5	None	EAM291	miR-185	Tuschl RNA, new mirs	UGGAGAGAAAGGCAGUUC	168				None	None	None	AUTO	DETECTED	1223.1	577.655	11.6996	-2.27704	130.08	0	149.679	149.679	29.7785	92	100	PASS	PASS	PASS	PASS	PASS	PASS	0	1997.94	1973	1439.48	105	209784
173	AAGCCCAAAAGGAGAATTCTTTG	080703_005s	NORMAL	NO	1	1	1	D	1	4	1	5	None	EAM292	miR-186	Tuschl RNA, new mirs	CAAAGAAUUCUCCUUUUGGGCUU	169				None	None	None	AUTO	DETECTED	1220.8	86.8175	14.9802	-22.1339	130.08	-65.04	111.866	109.285	17.1589	78	100	PASS	PASS	PASS	PASS	PASS	PASS	0	228.547	242	69.8505	53	12113
187	AAGCCCAAAAGGAGAATTCTTTG	080703_005s	NORMAL	NO	1	1	1	D	1	4	3	5	None	EAM292	miR-186	Tuschl RNA, new mirs	CAAAGAAUUCUCCUUUUGGGCUU	169				None	None	None	AUTO	DETECTED	1221.13	133.452	16.079	-15.5085	130.08	-65.04	110.389	107.266	14.513	77	100	PASS	PASS	PASS	PASS	PASS	PASS	0	245.264	250	94.8183	53	12999
201	AAGCCCAAAAGGAGAATTCTTTG	080703_005s	NORMAL	NO	1	1	1	D	1	4	5	5	None	EAM292	miR-186	Tuschl RNA, new mirs	CAAAGAAUUCUCCUUUUGGGCUU	169				None	None	None	AUTO	DETECTED	1221.28	179.839	14.8785	-12.0932	130.08	-65.04	104.735	104.506	15.662	88	100	PASS	PASS	PASS	PASS	PASS	PASS	0	299.608	308	108.549	51	15280
215	AAGCCCAAAAGGAGAATTCTTTG	080703_005s	NORMAL	NO	1	1	1	D	1	4	7	5	None	EAM292	miR-186	Tuschl RNA, new mirs	CAAAGAAUUCUCCUUUUGGGCUU	169				None	None	None	AUTO	DETECTED	1221.71	226.516	17.2683	-4.91194	130.08	-65.04	111.85	103.979	12.6953	84	100	PASS	PASS	PASS	PASS	PASS	PASS	0	478.98	505	195.435	51	24428
678	ACCCTCCACCATGCAAGGGATG	080703_005s	NORMAL	NO	1	1	1	M	4	1	1	6	None	EAM293	miR-188	Tuschl RNA, new mirs	CAUCCCUUGCAUGGUGGAGGGU	170				None	None	None	AUTO	DETECTED	195.381	1136.69	0	0	-65.04	0	109.42	107.904	14.443	130	100	PASS	PASS	PASS	PASS	PASS	PASS	0	157.778	155.5	26.5875	54	8520
692	ACCCTCCACCATGCAAGGGATG	080703_005s	NORMAL	NO	1	1	1	M	4	1	3	6	None	EAM293	miR-188	Tuschl RNA, new mirs	CAUCCCUUGCAUGGUGGAGGGU	170				None	None	None	AUTO	DETECTED	195.31	1183.26	-3.94134	6.05621	-65.04	0	111.609	104.83	12.6953	161	100	PASS	PASS	PASS	PASS	PASS	PASS	0	193.769	181	33.5773	52	10076
706	ACCCTCCACCATGCAAGGGATG	080703_005s	NORMAL	NO	1	1	1	M	4	1	5	6	None	EAM293	miR-188	Tuschl RNA, new mirs	CAUCCCUUGCAUGGUGGAGGGU	170				None	None	None	AUTO	DETECTED	195.375	1230.23	-6.24954	17.0809	-65.04	0	116.294	104.84	10.9345	140	100	PASS	PASS	PASS	PASS	PASS	PASS	0	200.529	198	41.2186	51	10227
720	ACCCTCCACCATGCAAGGGATG	080703_005s	NORMAL	NO	1	1	1	M	4	1	7	6	None	EAM293	miR-188	Tuschl RNA, new mirs	CAUCCCUUGCAUGGUGGAGGGU	170				None	None	None	AUTO	DETECTED	195.685	1276.5	-5.38196	18.9134	-65.04	0	104.064	104.064	13.554	141	100	PASS	PASS	PASS	PASS	PASS	PASS	0	208.423	202.5	40.5324	52	10838
454	ACTGATGTCAGCTCAGTAGGCAC	080703_005s	NORMAL	NO	1	1	1	I	3	1	1	6	None	EAM294	miR-189	Tuschl RNA, new mirs	GUGCCUACUGAGCUGACAUCAGU	171				None	None	None	AUTO	DETECTED	194.93	785.766	-8.03056	-12.6134	-39.024	-52.032	126.04	119.2	11.5904	72	100	PASS	PASS	PASS	PASS	PASS	PASS	0	106.394	105	15.3852	66	7022
468	ACTGATGTCAGCTCAGTAGGCAC	080703_005s	NORMAL	NO	1	1	1	I	3	1	3	6	None	EAM294	miR-189	Tuschl RNA, new mirs	GUGCCUACUGAGCUGACAUCAGU	171				None	None	None	AUTO	DETECTED	195.193	832.06	-7.76995	-10.4102	-39.024	-52.032	123.17	119.825	17.5419	72	100	PASS	PASS	PASS	PASS	PASS	PASS	0	99.6061	100	13.1077	66	6574
482	ACTGATGTCAGCTCAGTAGGCAC	080703_005s	NORMAL	NO	1	1	1	I	3	1	5	6	None	EAM294	miR-189	Tuschl RNA, new mirs	GUGCCUACUGAGCUGACAUCAGU	171				None	None	None	AUTO	DETECTED	195.556	879.035	-6.20786	0	-39.024	-52.032	119.715	108.931	18.0601	76	100	PASS	PASS	PASS	PASS	PASS	PASS	0	121.875	123	17.8866	56	6825
496	ACTGATGTCAGCTCAGTAGGCAC	080703_005s	NORMAL	NO	1	1	1	I	3	1	7	6	None	EAM294	miR-189	Tuschl RNA, new mirs	GUGCCUACUGAGCUGACAUCAGU	171				None	None	None	AUTO	DETECTED	195.685	925.5	-7.69909	5.07331	-39.024	-52.032	104.064	104.064	13.554	79	100	PASS	PASS	PASS	PASS	PASS	PASS	0	147.154	147.5	26.7306	52	7652
230	ACCTAATATATCAAACATATCA	080703_005s	NORMAL	NO	1	1	1	E	2	1	1	6	None	EAM295	miR-190	Tuschl RNA, new mirs	UGAUAUGUUUGAUAUAUUAGGU	172				None	None	None	AUTO	DETECTED	196.196	434.146	-6.88986	-8.50434	0	-130.08	127.584	122.568	11.5904	112	100	PASS	PASS	PASS	PASS	PASS	PASS	0	503.088	451	237.433	68	34210
244	ACCTAATATATCAAACATATCA	080703_005s	NORMAL	NO	1	1	1	E	2	1	3	6	None	EAM295	miR-190	Tuschl RNA, new mirs	UGAUAUGUUUGAUAUAUUAGGU	172				None	None	None	AUTO	DETECTED	196.349	480.473	-8.05795	-5.874	0	-130.08	119.814	110.568	16.5489	92	100	PASS	PASS	PASS	PASS	PASS	PASS	0	320.946	304	109.372	56	17973
258	ACCTAATATATCAAACATATCA	080703_005s	NORMAL	NO	1	1	1	E	2	1	5	6	None	EAM295	miR-190	Tuschl RNA, new mirs	UGAUAUGUUUGAUAUAUUAGGU	172				None	None	None	AUTO	DETECTED	196.41	527.41	-10.4225	4.70254	0	-130.08	110.376	110.376	10.1644	99	100	PASS	PASS	PASS	PASS	PASS	PASS	0	306.926	297	107.935	54	16574
272	ACCTAATATATCAAACATATCA	080703_005s	NORMAL	NO	1	1	1	E	2	1	7	6	None	EAM295	miR-190	Tuschl RNA, new mirs	UGAUAUGUUUGAUAUAUUAGGU	172				None	None	None	AUTO	DETECTED	196.792	573.838	-8.6151	8.64527	0	-130.08	113.651	110.459	13.554	90	100	PASS	PASS	PASS	PASS	PASS	PASS	0	293.276	296	105.744	58	17010
6	AGCTGCTTTTGGGATTCCGTTG	080703_005s	NORMAL	NO	1	1	1	A	1	1	1	6	None	EAM296	miR-191	Tuschl RNA, new mirs	CAACGGAAUCCCAAAAGCAGCU	173				None	None	None	AUTO	DETECTED	190.343	83.8333	-7.29556	-13.3962	-52.032	-182.112	175.811	173.404	14.6029	145	100	PASS	PASS	PASS	FAIL	PASS	PASS	0	18860.1	13130	18835.9	137	2583835
20	AGCTGCTTTTGGGATTCCGTTG	080703_005s	NORMAL	NO	1	1	1	A	1	1	3	6	None	EAM296	miR-191	Tuschl RNA, new mirs	CAACGGAAUCCCAAAAGCAGCU	173				None	None	None	AUTO	DETECTED	190.715	130	-5.61339	-12.852	-52.032	-182.112	156.096	143.088	14.6822	144	100	PASS	PASS	PASS	PASS	PASS	PASS	0	19887.5	22275	14016.6	97	1929090
34	AGCTGCTTTTGGGATTCCGTTG	080703_005s	NORMAL	NO	1	1	1	A	1	1	5	6	None	EAM296	miR-191	Tuschl RNA, new mirs	CAACGGAAUCCCAAAAGCAGCU	173				None	None	None	AUTO	DETECTED	190.616	177.043	-10.0623	-0.913037	-52.032	-182.112	160.636	149.042	9.39953	127	100	PASS	PASS	PASS	PASS	PASS	PASS	0	14986	15015	11998.9	105	1573526
48	AGCTGCTTTTGGGATTCCGTTG	080703_005s	NORMAL	NO	1	1	1	A	1	1	7	6	None	EAM296	miR-191	Tuschl RNA, new mirs	CAACGGAAUCCCAAAAGCAGCU	173				None	None	None	AUTO	DETECTED	191.284	223.164	-4.53641	-0.957895	-52.032	-182.112	164.51	155.974	9.78123	119	100	PASS	PASS	PASS	PASS	PASS	PASS	0	12996.8	12687	10304.7	106	1377664
734	CTGGGACTTTGTAGGCCAGTT	080703_005s	NORMAL	NO	1	1	1	N	4	2	1	6	None	EAM297	miR-193	Tuschl RNA, new mirs	AACUGGCCUACAAAGUCCCAG	174				None	None	None	AUTO	DETECTED	547.409	1131.51	14.3521	-17.4255	0	-26.016	132.946	132.946	11.7361	69	100	PASS	PASS	PASS	PASS	PASS	PASS	0	1930.43	1758	1518.08	83	160226
748	CTGGGACTTTGTAGGCCAGTT	080703_005s	NORMAL	NO	1	1	1	N	4	2	3	6	None	EAM297	miR-193	Tuschl RNA, new mirs	AACUGGCCUACAAAGUCCCAG	174				None	None	None	AUTO	DETECTED	547.47	1177.69	11.9838	-16.7094	0	-26.016	147.399	138.08	14.1221	69	100	PASS	PASS	PASS	PASS	PASS	PASS	0	2071.16	1672	1859.94	87	180191
762	CTGGGACTTTGTAGGCCAGTT	080703_005s	NORMAL	NO	1	1	1	N	4	2	5	6	None	EAM297	miR-193	Tuschl RNA, new mirs	AACUGGCCUACAAAGUCCCAG	174				None	None	None	AUTO	DETECTED	547.726	1224.95	12.1521	-1.92135	0	-26.016	136.056	124.986	10.0926	70	100	PASS	PASS	PASS	PASS	PASS	PASS	0	3104.28	2890.5	2667.25	72	223508
776	CTGGGACTTTGTAGGCCAGTT	080703_005s	NORMAL	NO	1	1	1	N	4	2	7	6	None	EAM297	miR-193	Tuschl RNA, new mirs	AACUGGCCUACAAAGUCCCAG	174				None	None	None	AUTO	DETECTED	548.07	1271.25	13.4693	0	0	-26.016	143.495	139.833	20.6688	70	100	PASS	PASS	PASS	FAIL	PASS	PASS	0	2629.93	919	2822.67	93	244583
510	TCCACATGGAGTTGCTGTTACA	080703_005s	NORMAL	NO	1	1	1	J	3	2	1	6	None	EAM298	miR-194	Tuschl RNA, new mirs	UGUAACAGCAACUCCAUGUGGA	175				None	None	None	AUTO	DETECTED	547.511	785.554	13.3589	-4.67316	26.016	-39.024	132.36	130.544	12.8	77	100	PASS	PASS	PASS	PASS	PASS	PASS	0	144.088	137	37.7943	80	11527
524	TCCACATGGAGTTGCTGTTACA	080703_005s	NORMAL	NO	1	1	1	J	3	2	3	6	None	EAM298	miR-194	Tuschl RNA, new mirs	UGUAACAGCAACUCCAUGUGGA	175				None	None	None	AUTO	DETECTED	547.646	831.826	11.9576	-2.76452	26.016	-39.024	134.928	124.422	11.3138	88	100	PASS	PASS	PASS	PASS	PASS	PASS	0	128	124	22.2961	71	9088
538	TCCACATGGAGTTGCTGTTACA	080703_005s	NORMAL	NO	1	1	1	J	3	2	5	6	None	EAM298	miR-194	Tuschl RNA, new mirs	UGUAACAGCAACUCCAUGUGGA	175				None	None	None	AUTO	DETECTED	548	878.625	13.4018	6.0062	26.016	-39.024	117.072	117.072	10.1955	76	100	PASS	PASS	PASS	PASS	PASS	PASS	0	97.7778	98	10.9683	63	6160
552	TCCACATGGAGTTGCTGTTACA	080703_005s	NORMAL	NO	1	1	1	J	3	2	7	6	None	EAM298	miR-194	Tuschl RNA, new mirs	UGUAACAGCAACUCCAUGUGGA	175				None	None	None	AUTO	DETECTED	548.294	925	14.0679	9.26058	26.016	-39.024	115.574	115.574	14.5297	75	100	PASS	PASS	PASS	PASS	PASS	PASS	0	90.4444	92	7.88788	63	5698
286	GCCAATATTTCTGTGCTGCTA	080703_005s	NORMAL	NO	1	1	1	F	2	2	1	6	None	EAM299	miR-195	Tuschl RNA, new mirs	UAGCAGCACAGAAAUAUUGGC	176				None	None	None	AUTO	DETECTED	547.055	434.918	18.1147	-0.770921	39.024	-104.064	155.955	138.06	13.0242	86	100	PASS	PASS	PASS	PASS	PASS	PASS	0	5029.67	5310	3747.81	91	457700
300	GCCAATATTTCTGTGCTGCTA	080703_005s	NORMAL	NO	1	1	1	F	2	2	3	6	None	EAM299	miR-195	Tuschl RNA, new mirs	UAGCAGCACAGAAAUAUUGGC	176				None	None	None	AUTO	DETECTED	547.679	480.858	23.0768	-3.17896	39.024	-104.064	139.898	131.754	12.8106	97	100	PASS	PASS	PASS	PASS	PASS	PASS	0	4427.14	4976	2935.66	80	354171
314	GCCAATATTTCTGTGCTGCTA	080703_005s	NORMAL	NO	1	1	1	F	2	2	5	6	None	EAM299	miR-195	Tuschl RNA, new mirs	UAGCAGCACAGAAAUAUUGGC	176				None	None	None	AUTO	DETECTED	547.622	527.663	19.1817	5.67433	39.024	-104.064	139.508	135.807	12.8763	81	100	PASS	PASS	PASS	PASS	PASS	PASS	0	3431.49	2862	2891.41	85	291677
328	GCCAATATTTCTGTGCTGCTA	080703_005s	NORMAL	NO	1	1	1	F	2	2	7	6	None	EAM299	miR-195	Tuschl RNA, new mirs	UAGCAGCACAGAAAUAUUGGC	176				None	None	None	AUTO	DETECTED	547.78	574.38	18.0718	13.3732	39.024	-104.064	145.162	140.422	10.6188	73	100	PASS	PASS	PASS	FAIL	PASS	PASS	0	2771.7	1408	2926.61	90	249453
62	GCTGGGTGGAGAAGGTGGTGAA	080703_005s	NORMAL	NO	1	1	1	B	1	2	1	6	None	EAM300	miR-197	Tuschl RNA, new mirs	UUCACCACCUUCUCCACCCAGC	177				None	None	None	AUTO	DETECTED	544.754	87.8051	11.8901	-3.07277	39.024	-117.072	113.913	107.257	20.3357	72	100	PASS	PASS	PASS	PASS	PASS	PASS	0	73.6154	74	3.03673	52	3828
76	GCTGGGTGGAGAAGGTGGTGAA	080703_005s	NORMAL	NO	1	1	1	B	1	2	3	6	None	EAM300	miR-197	Tuschl RNA, new mirs	UUCACCACCUUCUCCACCCAGC	177				None	None	None	AUTO	LOW_SIGNAL	544.083	134.166	0	0	39.024	-117.072	129	129	0	-1	100	PASS	PASS	PASS	PASS	PASS	PASS	0	73.6944	73	3.24857	72	5306
90	GCTGGGTGGAGAAGGTGGTGAA	080703_005s	NORMAL	NO	1	1	1	B	1	2	5	6	None	EAM300	miR-197	Tuschl RNA, new mirs	UUCACCACCUUCUCCACCCAGC	177				None	None	None	AUTO	LOW_SIGNAL	544.326	180.291	0	0	39.024	-117.072	129	129	0	-1	100	PASS	PASS	PASS	PASS	PASS	PASS	0	76.5417	77	3.83805	72	5511
104	GCTGGGTGGAGAAGGTGGTGAA	080703_005s	NORMAL	NO	1	1	1	B	1	2	7	6	None	EAM300	miR-197	Tuschl RNA, new mirs	UUCACCACCUUCUCCACCCAGC	177				None	None	None	AUTO	DETECTED	545.5	227.085	12.1124	8.71018	39.024	-117.072	91.056	78.048	24.0762	72	100	PASS	PASS	PASS	PASS	PASS	PASS	0	72.5357	72	2.1685	28	2031
342	CCTATCTCCCCTCTGGACC	080703_005s	NORMAL	NO	1	1	1	G	2	3	1	6	None	EAM301	miR-198	Tuschl RNA, new mirs	GGUCCAGAGGGGAGAUAGG	178				None	None	None	AUTO	LOW_SIGNAL	890.598	438.156	0	0	26.016	-39.024	129	129	0	-1	100	PASS	PASS	PASS	FAIL	PASS	FAIL	0	77.2987	77	2.64607	77	5952
356	CCTATCTCCCCTCTGGACC	080703_005s	NORMAL	NO	1	1	1	G	2	3	3	6	None	EAM301	miR-198	Tuschl RNA, new mirs	GGUCCAGAGGGGAGAUAGG	178				None	None	None	AUTO	LOW_SIGNAL	890.841	484.28	0	0	26.016	-39.024	129	129	0	-1	100	PASS	PASS	PASS	FAIL	PASS	FAIL	0	79.7432	79	2.8672	74	5901
370	CCTATCTCCCCTCTGGACC	080703_005s	NORMAL	NO	1	1	1	G	2	3	5	6	None	EAM301	miR-198	Tuschl RNA, new mirs	GGUCCAGAGGGGAGAUAGG	178				None	None	None	AUTO	LOW_SIGNAL	891.084	530.405	0	0	26.016	-39.024	129	129	0	-1	100	PASS	PASS	PASS	FAIL	PASS	FAIL	0	78.3562	78	2.67898	73	5720
384	CCTATCTCCCCTCTGGACC	080703_005s	NORMAL	NO	1	1	1	G	2	3	7	6	None	EAM301	miR-198	Tuschl RNA, new mirs	GGUCCAGAGGGGAGAUAGG	178				None	None	None	AUTO	LOW_SIGNAL	891.327	576.53	0	0	26.016	-39.024	129	129	0	-1	100	PASS	PASS	PASS	FAIL	PASS	FAIL	0	76.973	77	2.46606	74	5696
566	AACAGGTAGTCTGAACACTGGG	080703_005s	NORMAL	NO	1	1	1	K	3	3	1	6	None	EAM302	miR-199-s	Tuschl RNA, new mirs	CCCAGUGUUCAGACUACCUGUU	179				None	None	None	AUTO	DETECTED	892.375	786.359	12.4221	-9.52655	13.008	0	115.04	101.262	10.9345	104	100	PASS	PASS	PASS	PASS	PASS	PASS	0	150.432	144	28.1428	44	6619
580	AACAGGTAGTCTGAACACTGGG	080703_005s	NORMAL	NO	1	1	1	K	3	3	3	6	None	EAM302	miR-199-s	Tuschl RNA, new mirs	CCCAGUGUUCAGACUACCUGUU	179				None	None	None	AUTO	DETECTED	892.222	832.815	7.27492	-5.22495	13.008	0	106.679	98.9153	14.4604	110	100	PASS	PASS	PASS	PASS	PASS	PASS	0	137.139	132	21.2441	43	5897
594	AACAGGTAGTCTGAACACTGGG	080703_005s	NORMAL	NO	1	1	1	K	3	3	5	6	None	EAM302	miR-199-s	Tuschl RNA, new mirs	CCCAGUGUUCAGACUACCUGUU	179				None	None	None	AUTO	DETECTED	892.864	879.545	12.4586	2.65495	13.008	0	93.9182	87.1196	13.408	113	100	PASS	PASS	PASS	PASS	PASS	PASS	0	129.667	124.5	16.1351	36	4668
608	AACAGGTAGTCTGAACACTGGG	080703_005s	NORMAL	NO	1	1	1	K	3	3	7	6	None	EAM302	miR-199-s	Tuschl RNA, new mirs	CCCAGUGUUCAGACUACCUGUU	179				None	None	None	AUTO	DETECTED	892.922	926.033	10.0609	7.37734	13.008	0	93.9419	88.8178	23.7665	93	100	PASS	PASS	PASS	PASS	PASS	PASS	0	116.189	114	14.636	37	4299
790	AACCAATGTGCAGACTACTGTA	080703_005s	NORMAL	NO	1	1	1	O	4	3	1	6	None	EAM303	miR-199-as	Tuschl RNA, new mirs	UACAGUAGUCUGCACAUUGGUU	180				None	None	None	AUTO	DETECTED	893.858	1136.07	8.01726	0	13.008	39.024	117.497	104.49	16.2391	113	100	PASS	PASS	PASS	PASS	PASS	PASS	0	141.306	135	19.0648	49	6924
804	AACCAATGTGCAGACTACTGTA	080703_005s	NORMAL	NO	1	1	1	O	4	3	3	6	None	EAM303	miR-199-as	Tuschl RNA, new mirs	UACAGUAGUCUGCACAUUGGUU	180				None	None	None	AUTO	DETECTED	894.412	1182.57	12.0648	5.43217	13.008	39.024	118.091	92.6635	29.4914	117	100	PASS	PASS	PASS	FAIL	PASS	FAIL	0	120.205	120	9.70127	39	4688
818	AACCAATGTGCAGACTACTGTA	080703_005s	NORMAL	NO	1	1	1	O	4	3	5	6	None	EAM303	miR-199-as	Tuschl RNA, new mirs	UACAGUAGUCUGCACAUUGGUU	180				None	None	None	AUTO	DETECTED	894.5	1229.87	10.0458	20.7204	13.008	39.024	104.064	91.056	19.3226	128	100	PASS	PASS	PASS	PASS	PASS	PASS	0	138.579	139	14.7495	38	5266
832	AACCAATGTGCAGACTACTGTA	080703_005s	NORMAL	NO	1	1	1	O	4	3	7	6	None	EAM303	miR-199-as	Tuschl RNA, new mirs	UACAGUAGUCUGCACAUUGGUU	180				None	None	None	AUTO	DETECTED	894.603	1276.09	8.23162	21.9034	13.008	39.024	110.181	97.5081	11.0935	117	100	PASS	PASS	PASS	PASS	PASS	PASS	0	182.628	178	28.6913	43	7853
118	CATCGTTACCAGACAGTGTTA	080703_005s	NORMAL	NO	1	1	1	C	1	3	1	6	None	EAM304	miR-200a	Tuschl RNA, new mirs	UAACACUGUCUGGUAACGAUG	181				None	None	None	AUTO	LOW_SIGNAL	891.776	88.2194	0	0	65.04	-91.056	129	129	0	-1	100	PASS	PASS	PASS	PASS	PASS	FAIL	0	70.3649	70	3.88737	74	5207
132	CATCGTTACCAGACAGTGTTA	080703_005s	NORMAL	NO	1	1	1	C	1	3	3	6	None	EAM304	miR-200a	Tuschl RNA, new mirs	UAACACUGUCUGGUAACGAUG	181				None	None	None	AUTO	LOW_SIGNAL	892.019	134.344	0	0	65.04	-91.056	129	129	0	-1	100	PASS	PASS	PASS	PASS	PASS	FAIL	0	71.9041	69	8.16014	73	5249
146	CATCGTTACCAGACAGTGTTA	080703_005s	NORMAL	NO	1	1	1	C	1	3	5	6	None	EAM304	miR-200a	Tuschl RNA, new mirs	UAACACUGUCUGGUAACGAUG	181				None	None	None	AUTO	LOW_SIGNAL	892.262	180.469	0	0	65.04	-91.056	129	129	0	-1	100	PASS	PASS	PASS	PASS	PASS	FAIL	0	78.8194	76	7.24098	72	5675
160	CATCGTTACCAGACAGTGTTA	080703_005s	NORMAL	NO	1	1	1	C	1	3	7	6	None	EAM304	miR-200a	Tuschl RNA, new mirs	UAACACUGUCUGGUAACGAUG	181				None	None	None	AUTO	LOW_SIGNAL	892.505	226.594	0	0	65.04	-91.056	129	129	0	-1	100	PASS	PASS	PASS	PASS	PASS	FAIL	0	83.0385	82	4.41792	78	6477
846	GTCATCATTACCAGGCAGTATTA	080703_005s	NORMAL	NO	1	1	1	P	4	4	1	6	None	EAM305	miR-200b	Tuschl RNA, new mirs	UAAUACUGCCUGGUAAUGAUGAC	182				None	None	None	AUTO	DETECTED	1245.39	1132.88	2.78198	8.7461	91.056	13.008	155.676	143.205	7.36011	75	100	PASS	PASS	PASS	PASS	PASS	PASS	0	1174.94	1070.5	744.35	96	112794
860	GTCATCATTACCAGGCAGTATTA	080703_005s	NORMAL	NO	1	1	1	P	4	4	3	6	None	EAM305	miR-200b	Tuschl RNA, new mirs	UAAUACUGCCUGGUAAUGAUGAC	182				None	None	None	AUTO	DETECTED	1245.88	1179.25	5.99905	11.9933	91.056	13.008	134.331	123.323	15.0406	82	100	PASS	PASS	PASS	PASS	PASS	PASS	0	590.217	591	271.623	69	40725
874	GTCATCATTACCAGGCAGTATTA	080703_005s	NORMAL	NO	1	1	1	P	4	4	5	6	None	EAM305	miR-200b	Tuschl RNA, new mirs	UAAUACUGCCUGGUAAUGAUGAC	182				None	None	None	AUTO	DETECTED	1245.91	1226.3	3.16308	24.0232	91.056	13.008	127.983	127.982	11.4035	70	100	PASS	PASS	PASS	PASS	PASS	PASS	0	393.095	392.5	196.756	74	29089
888	GTCATCATTACCAGGCAGTATTA	080703_005s	NORMAL	NO	1	1	1	P	4	4	7	6	None	EAM305	miR-200b	Tuschl RNA, new mirs	UAAUACUGCCUGGUAAUGAUGAC	182				None	None	None	AUTO	DETECTED	1245.99	1272.77	0	28.4899	91.056	13.008	132.05	121.753	16.5521	70	100	PASS	PASS	PASS	PASS	PASS	PASS	0	343.926	370	143.051	68	23387
622	AGAACAATGCCTTACTGAGTA	080703_005s	NORMAL	NO	1	1	1	L	3	4	1	6	None	EAM306	miR-201	Tuschl RNA, new mirs	UACUCAGUAAGGCAUUGUUCU	183				None	None	None	AUTO	LOW_SIGNAL	1240.36	782.27	0	0	52.032	-39.024	129	129	0	-1	100	PASS	PASS	PASS	PASS	PASS	FAIL	0	64.4306	64	1.40248	72	4639
636	AGAACAATGCCTTACTGAGTA	080703_005s	NORMAL	NO	1	1	1	L	3	4	3	6	None	EAM306	miR-201	Tuschl RNA, new mirs	UACUCAGUAAGGCAUUGUUCU	183				None	None	None	AUTO	LOW_SIGNAL	1240.6	828.395	0	0	52.032	-39.024	129	129	0	-1	100	PASS	PASS	PASS	PASS	PASS	FAIL	0	66.0533	66	1.50578	75	4954
650	AGAACAATGCCTTACTGAGTA	080703_005s	NORMAL	NO	1	1	1	L	3	4	5	6	None	EAM306	miR-201	Tuschl RNA, new mirs	UACUCAGUAAGGCAUUGUUCU	183				None	None	None	AUTO	LOW_SIGNAL	1240.84	874.519	0	0	52.032	-39.024	129	129	0	-1	100	PASS	PASS	PASS	PASS	PASS	FAIL	0	65.9231	66	1.43942	78	5142
664	AGAACAATGCCTTACTGAGTA	080703_005s	NORMAL	NO	1	1	1	L	3	4	7	6	None	EAM306	miR-201	Tuschl RNA, new mirs	UACUCAGUAAGGCAUUGUUCU	183				None	None	None	AUTO	LOW_SIGNAL	1241.09	920.644	0	0	52.032	-39.024	129	129	0	-1	100	PASS	PASS	PASS	PASS	PASS	FAIL	0	64.8684	65	1.35983	76	4930
398	TCTTCCCATGCGCTATACCTCT	080703_005s	NORMAL	NO	1	1	1	H	2	4	1	6	None	EAM307	miR-202	Tuschl RNA, new mirs	AGAGGUAUAGCGCAUGGGAAGA	184				None	None	None	AUTO	LOW_SIGNAL	1244.53	439.334	0	0	130.08	0	129	129	0	-1	100	PASS	PASS	PASS	FAIL	PASS	FAIL	0	69.6622	70	1.50139	74	5155
412	TCTTCCCATGCGCTATACCTCT	080703_005s	NORMAL	NO	1	1	1	H	2	4	3	6	None	EAM307	miR-202	Tuschl RNA, new mirs	AGAGGUAUAGCGCAUGGGAAGA	184				None	None	None	AUTO	LOW_SIGNAL	1244.78	485.459	0	0	130.08	0	129	129	0	-1	100	PASS	PASS	PASS	PASS	PASS	FAIL	0	69.7432	70	1.36553	74	5161
426	TCTTCCCATGCGCTATACCTCT	080703_005s	NORMAL	NO	1	1	1	H	2	4	5	6	None	EAM307	miR-202	Tuschl RNA, new mirs	AGAGGUAUAGCGCAUGGGAAGA	184				None	None	None	AUTO	LOW_SIGNAL	1245.02	531.583	0	0	130.08	0	129	129	0	-1	100	PASS	PASS	PASS	PASS	PASS	FAIL	0	70.7105	71	1.65582	76	5374
440	TCTTCCCATGCGCTATACCTCT	080703_005s	NORMAL	NO	1	1	1	H	2	4	7	6	None	EAM307	miR-202	Tuschl RNA, new mirs	AGAGGUAUAGCGCAUGGGAAGA	184				None	None	None	AUTO	LOW_SIGNAL	1245.26	577.708	0	0	130.08	0	129	129	0	-1	100	PASS	PASS	PASS	PASS	PASS	FAIL	0	68.2667	68	1.32882	75	5120
174	CCACACACTTCCTTACATTCCA	080703_005s	NORMAL	NO	1	1	1	D	1	4	1	6	None	EAM308	miR-206	Tuschl RNA, new mirs	UGGAAUGUAAGGAAGUGUGUGG	185				None	None	None	AUTO	DETECTED	1243.62	87.26	11.806	-14.7973	130.08	-65.04	119.257	107.879	15.8344	84	100	PASS	PASS	PASS	PASS	PASS	PASS	0	2008.02	2301.5	997.307	54	108433
188	CCACACACTTCCTTACATTCCA	080703_005s	NORMAL	NO	1	1	1	D	1	4	3	6	None	EAM308	miR-206	Tuschl RNA, new mirs	UGGAAUGUAAGGAAGUGUGUGG	185				None	None	None	AUTO	DETECTED	1244	133.5	13.5892	-13.2992	130.08	-65.04	126.505	117.272	10.293	81	100	PASS	PASS	PASS	PASS	PASS	PASS	0	1940.11	1864.5	1222.32	62	120287
202	CCACACACTTCCTTACATTCCA	080703_005s	NORMAL	NO	1	1	1	D	1	4	5	6	None	EAM308	miR-206	Tuschl RNA, new mirs	UGGAAUGUAAGGAAGUGUGUGG	185				None	None	None	AUTO	DETECTED	1243.87	180.69	8.70005	0.555166	130.08	-65.04	127.89	122.312	11.5904	81	100	PASS	PASS	PASS	PASS	PASS	PASS	0	2218.32	2277	1673.6	69	153064
216	CCACACACTTCCTTACATTCCA	080703_005s	NORMAL	NO	1	1	1	D	1	4	7	6	None	EAM308	miR-206	Tuschl RNA, new mirs	UGGAAUGUAAGGAAGUGUGUGG	185				None	None	None	AUTO	DETECTED	1244.92	226.808	19.2055	0.464061	130.08	-65.04	138.569	128.113	23.1464	84	100	PASS	PASS	PASS	PASS	PASS	PASS	0	3416.93	3453	2870.05	75	256270
679	GAGGGAGGAGAGCCAGGAGAAGC	080703_005s	NORMAL	NO	1	1	1	M	4	1	1	7	None	EAM309	miR-207	Tuschl RNA, new mirs	GCUUCUCCUGGCUCUCCUCCCUC	186				None	None	None	AUTO	LOW_SIGNAL	218.432	1136.55	0	0	-65.04	0	129	129	0	-1	100	PASS	PASS	PASS	FAIL	PASS	FAIL	0	77.3378	78	3.19793	74	5723
693	GAGGGAGGAGAGCCAGGAGAAGC	080703_005s	NORMAL	NO	1	1	1	M	4	1	3	7	None	EAM309	miR-207	Tuschl RNA, new mirs	GCUUCUCCUGGCUCUCCUCCCUC	186				None	None	None	AUTO	LOW_SIGNAL	218.675	1182.67	0	0	-65.04	0	129	129	0	-1	100	PASS	PASS	PASS	FAIL	PASS	FAIL	0	79.3165	80	3.7022	79	6266
707	GAGGGAGGAGAGCCAGGAGAAGC	080703_005s	NORMAL	NO	1	1	1	M	4	1	5	7	None	EAM309	miR-207	Tuschl RNA, new mirs	GCUUCUCCUGGCUCUCCUCCCUC	186				None	None	None	AUTO	LOW_SIGNAL	218.918	1228.8	0	0	-65.04	0	129	129	0	-1	100	PASS	PASS	PASS	PASS	PASS	FAIL	0	80.3506	81	3.68413	77	6187
721	GAGGGAGGAGAGCCAGGAGAAGC	080703_005s	NORMAL	NO	1	1	1	M	4	1	7	7	None	EAM309	miR-207	Tuschl RNA, new mirs	GCUUCUCCUGGCUCUCCUCCCUC	186				None	None	None	AUTO	LOW_SIGNAL	219.161	1274.92	0	0	-65.04	0	129	129	0	-1	100	PASS	PASS	PASS	FAIL	PASS	FAIL	0	81.8904	83	3.79898	73	5978
455	ACAAGCTTTTTGCTCGTCTTAT	080703_005s	NORMAL	NO	1	1	1	I	3	1	1	7	None	EAM310	miR-208	Tuschl RNA, new mirs	AUAAGACGAGCAAAAAGCUUGU	187				None	None	None	AUTO	LOW_SIGNAL	218.61	786.614	0	0	-39.024	-52.032	129	129	0	-1	100	PASS	PASS	PASS	PASS	PASS	FAIL	0	64.2405	64	1.71131	79	5075
469	ACAAGCTTTTTGCTCGTCTTAT	080703_005s	NORMAL	NO	1	1	1	I	3	1	3	7	None	EAM310	miR-208	Tuschl RNA, new mirs	AUAAGACGAGCAAAAAGCUUGU	187				None	None	None	AUTO	LOW_SIGNAL	218.853	832.739	0	0	-39.024	-52.032	129	129	0	-1	100	PASS	PASS	PASS	PASS	PASS	FAIL	0	64.6623	65	1.5184	77	4979
483	ACAAGCTTTTTGCTCGTCTTAT	080703_005s	NORMAL	NO	1	1	1	I	3	1	5	7	None	EAM310	miR-208	Tuschl RNA, new mirs	AUAAGACGAGCAAAAAGCUUGU	187				None	None	None	AUTO	LOW_SIGNAL	219.096	878.864	0	0	-39.024	-52.032	129	129	0	-1	100	PASS	PASS	PASS	PASS	PASS	FAIL	0	63.4324	64	1.63088	74	4694
497	ACAAGCTTTTTGCTCGTCTTAT	080703_005s	NORMAL	NO	1	1	1	I	3	1	7	7	None	EAM310	miR-208	Tuschl RNA, new mirs	AUAAGACGAGCAAAAAGCUUGU	187				None	None	None	AUTO	LOW_SIGNAL	219.339	924.989	0	0	-39.024	-52.032	129	129	0	-1	100	PASS	PASS	PASS	FAIL	PASS	FAIL	0	65.411	65	1.43213	73	4775
63	Name	080703_005s	NORMAL	NO	1	1	1	B	1	2	1	7	None	None								None	None	None	AUTO	LOW_SIGNAL	566.903	87.9199	0	0	39.024	-117.072	129	129	0	-1	100	PASS	PASS	PASS	PASS	PASS	FAIL	0	66.0685	66	1.61872	73	4823
77	Name	080703_005s	NORMAL	NO	1	1	1	B	1	2	3	7	None	None								None	None	None	AUTO	LOW_SIGNAL	567.145	134.045	0	0	39.024	-117.072	129	129	0	-1	100	PASS	PASS	PASS	FAIL	PASS	FAIL	0	67.6575	68	1.27169	73	4939
91	Name	080703_005s	NORMAL	NO	1	1	1	B	1	2	5	7	None	None								None	None	None	AUTO	LOW_SIGNAL	567.388	180.169	0	0	39.024	-117.072	129	129	0	-1	100	PASS	PASS	PASS	PASS	PASS	FAIL	0	68.2466	68	1.25588	73	4982
105	Name	080703_005s	NORMAL	NO	1	1	1	B	1	2	7	7	None	None								None	None	None	AUTO	LOW_SIGNAL	567.631	226.294	0	0	39.024	-117.072	129	129	0	-1	100	PASS	PASS	PASS	PASS	PASS	FAIL	0	66.3947	66	1.42435	76	5046
119	Name	080703_005s	NORMAL	NO	1	1	1	C	1	3	1	7	None	None								None	None	None	AUTO	LOW_SIGNAL	914.839	88.098	0	0	65.04	-91.056	129	129	0	-1	100	PASS	PASS	PASS	PASS	PASS	FAIL	0	75.8378	76	1.72831	74	5612
133	Name	080703_005s	NORMAL	NO	1	1	1	C	1	3	3	7	None	None								None	None	None	AUTO	LOW_SIGNAL	915.082	134.223	0	0	65.04	-91.056	129	129	0	-1	100	PASS	PASS	PASS	PASS	PASS	FAIL	0	88.4384	88	2.99994	73	6456
147	Name	080703_005s	NORMAL	NO	1	1	1	C	1	3	5	7	None	None								None	None	None	AUTO	LOW_SIGNAL	915.325	180.348	0	0	65.04	-91.056	129	129	0	-1	100	PASS	PASS	PASS	PASS	PASS	FAIL	0	89.5139	90	2.01399	72	6445
161	Name	080703_005s	NORMAL	NO	1	1	1	C	1	3	7	7	None	None								None	None	None	AUTO	LOW_SIGNAL	915.567	226.472	0	0	65.04	-91.056	129	129	0	-1	100	PASS	PASS	PASS	PASS	PASS	FAIL	0	88.4595	88.5	2.38827	74	6546
175	Name	080703_005s	NORMAL	NO	1	1	1	D	1	4	1	7	None	None								None	None	None	AUTO	LOW_SIGNAL	1265.78	88.2761	0	0	130.08	-65.04	129	129	0	-1	100	PASS	PASS	PASS	FAIL	PASS	FAIL	0	69.8267	70	1.98898	75	5237
189	Name	080703_005s	NORMAL	NO	1	1	1	D	1	4	3	7	None	None								None	None	None	AUTO	LOW_SIGNAL	1266.02	134.401	0	0	130.08	-65.04	129	129	0	-1	100	PASS	PASS	PASS	FAIL	PASS	FAIL	0	69.3699	69	1.55909	73	5064
203	Name	080703_005s	NORMAL	NO	1	1	1	D	1	4	5	7	None	None								None	None	None	AUTO	LOW_SIGNAL	1266.26	180.526	0	0	130.08	-65.04	129	129	0	-1	100	PASS	PASS	PASS	PASS	PASS	PASS	0	72.5263	73	2.06219	76	5512
217	Name	080703_005s	NORMAL	NO	1	1	1	D	1	4	7	7	None	None								None	None	None	AUTO	LOW_SIGNAL	1266.5	226.651	0	0	130.08	-65.04	129	129	0	-1	100	PASS	PASS	PASS	FAIL	PASS	FAIL	0	70.3974	70	2.14015	78	5491
343	Name	080703_005s	NORMAL	NO	1	1	1	G	2	3	1	7	None	None								None	None	None	AUTO	LOW_SIGNAL	913.661	438.034	0	0	26.016	-39.024	129	129	0	-1	100	PASS	PASS	PASS	FAIL	PASS	FAIL	0	70.8947	71	1.59649	76	5388
357	Name	080703_005s	NORMAL	NO	1	1	1	G	2	3	3	7	None	None								None	None	None	AUTO	LOW_SIGNAL	913.904	484.159	0	0	26.016	-39.024	129	129	0	-1	100	PASS	PASS	PASS	PASS	PASS	PASS	0	71.6986	71	1.58714	73	5234
371	Name	080703_005s	NORMAL	NO	1	1	1	G	2	3	5	7	None	None								None	None	None	AUTO	LOW_SIGNAL	914.146	530.284	0	0	26.016	-39.024	129	129	0	-1	100	PASS	PASS	PASS	FAIL	PASS	FAIL	0	72.2192	72	1.61801	73	5272
385	Name	080703_005s	NORMAL	NO	1	1	1	G	2	3	7	7	None	None								None	None	None	AUTO	LOW_SIGNAL	914.389	576.409	0	0	26.016	-39.024	129	129	0	-1	100	PASS	PASS	PASS	FAIL	PASS	FAIL	0	68.2857	68	1.25274	70	4780
399	Name	080703_005s	NORMAL	NO	1	1	1	H	2	4	1	7	None	None								None	None	None	AUTO	LOW_SIGNAL	1267.6	439.212	0	0	130.08	0	129	129	0	-1	100	PASS	PASS	PASS	PASS	PASS	FAIL	0	65.4026	65	1.45331	77	5036
413	Name	080703_005s	NORMAL	NO	1	1	1	H	2	4	3	7	None	None								None	None	None	AUTO	LOW_SIGNAL	1267.84	485.337	0	0	130.08	0	129	129	0	-1	100	PASS	PASS	PASS	FAIL	PASS	FAIL	0	67.3467	67	1.52894	75	5051
427	Name	080703_005s	NORMAL	NO	1	1	1	H	2	4	5	7	None	None								None	None	None	AUTO	LOW_SIGNAL	1268.08	531.462	0	0	130.08	0	129	129	0	-1	100	PASS	PASS	PASS	PASS	PASS	FAIL	0	65.8082	66	1.2873	73	4804
441	Name	080703_005s	NORMAL	NO	1	1	1	H	2	4	7	7	None	None								None	None	None	AUTO	LOW_SIGNAL	1268.33	577.587	0	0	130.08	0	129	129	0	-1	100	PASS	PASS	PASS	FAIL	PASS	FAIL	0	66.3467	66	1.66436	75	4976
567	Name	080703_005s	NORMAL	NO	1	1	1	K	3	3	1	7	None	None								None	None	None	AUTO	LOW_SIGNAL	914.482	786.97	0	0	13.008	0	129	129	0	-1	100	PASS	PASS	PASS	PASS	PASS	FAIL	0	68.589	68	4.09551	73	5007
581	Name	080703_005s	NORMAL	NO	1	1	1	K	3	3	3	7	None	None								None	None	None	AUTO	LOW_SIGNAL	914.725	833.095	0	0	13.008	0	129	129	0	-1	100	PASS	PASS	PASS	PASS	PASS	FAIL	0	76.0658	75	3.17631	76	5781
595	Name	080703_005s	NORMAL	NO	1	1	1	K	3	3	5	7	None	None								None	None	None	AUTO	LOW_SIGNAL	914.968	879.22	0	0	13.008	0	129	129	0	-1	100	PASS	PASS	PASS	PASS	PASS	FAIL	0	78.1918	78	3.01689	73	5708
609	Name	080703_005s	NORMAL	NO	1	1	1	K	3	3	7	7	None	None								None	None	None	AUTO	LOW_SIGNAL	915.211	925.345	0	0	13.008	0	129	129	0	-1	100	PASS	PASS	PASS	PASS	PASS	FAIL	0	75.4444	75	2.6425	72	5432
623	Name	080703_005s	NORMAL	NO	1	1	1	L	3	4	1	7	None	None								None	None	None	AUTO	LOW_SIGNAL	1263.42	782.148	0	0	52.032	-39.024	129	129	0	-1	100	PASS	PASS	PASS	PASS	PASS	FAIL	0	63.9178	64	1.45061	73	4666
637	Name	080703_005s	NORMAL	NO	1	1	1	L	3	4	3	7	None	None								None	None	None	AUTO	LOW_SIGNAL	1263.66	828.273	0	0	52.032	-39.024	129	129	0	-1	100	PASS	PASS	PASS	PASS	PASS	FAIL	0	65.3733	65	1.45911	75	4903
651	Name	080703_005s	NORMAL	NO	1	1	1	L	3	4	5	7	None	None								None	None	None	AUTO	LOW_SIGNAL	1263.9	874.398	0	0	52.032	-39.024	129	129	0	-1	100	PASS	PASS	PASS	FAIL	PASS	FAIL	0	67.28	67	1.705	75	5046
665	Name	080703_005s	NORMAL	NO	1	1	1	L	3	4	7	7	None	None								None	None	None	AUTO	LOW_SIGNAL	1264.15	920.523	0	0	52.032	-39.024	129	129	0	-1	100	PASS	PASS	PASS	FAIL	PASS	FAIL	0	65.1974	65	1.3468	76	4955
791	Name	080703_005s	NORMAL	NO	1	1	1	O	4	3	1	7	None	None								None	None	None	AUTO	LOW_SIGNAL	916.304	1135.91	0	0	13.008	39.024	129	129	0	-1	100	PASS	PASS	PASS	FAIL	PASS	FAIL	0	74.3733	74	1.829	75	5578
805	Name	080703_005s	NORMAL	NO	1	1	1	O	4	3	3	7	None	None								None	None	None	AUTO	LOW_SIGNAL	916.547	1182.03	0	0	13.008	39.024	129	129	0	-1	100	PASS	PASS	PASS	FAIL	PASS	FAIL	0	81.4935	82	2.13753	77	6275
819	Name	080703_005s	NORMAL	NO	1	1	1	O	4	3	5	7	None	None								None	None	None	AUTO	LOW_SIGNAL	916.79	1228.16	0	0	13.008	39.024	129	129	0	-1	100	PASS	PASS	PASS	FAIL	PASS	FAIL	0	86.44	85	16.2075	75	6483
833	Name	080703_005s	NORMAL	NO	1	1	1	O	4	3	7	7	None	None								None	None	None	AUTO	LOW_SIGNAL	917.033	1274.28	0	0	13.008	39.024	129	129	0	-1	100	PASS	PASS	PASS	FAIL	PASS	FAIL	0	79.6164	79	1.94101	73	5812
847	Name	080703_005s	NORMAL	NO	1	1	1	P	4	4	1	7	None	None								None	None	None	AUTO	LOW_SIGNAL	1268.24	1132.09	0	0	91.056	13.008	129	129	0	-1	100	PASS	PASS	PASS	PASS	PASS	FAIL	0	62.137	62	1.4173	73	4536
861	Name	080703_005s	NORMAL	NO	1	1	1	P	4	4	3	7	None	None								None	None	None	AUTO	LOW_SIGNAL	1268.48	1178.21	0	0	91.056	13.008	129	129	0	-1	100	PASS	PASS	PASS	PASS	PASS	FAIL	0	63.4861	63	1.4631	72	4571
875	Name	080703_005s	NORMAL	NO	1	1	1	P	4	4	5	7	None	None								None	None	None	AUTO	LOW_SIGNAL	1268.73	1224.33	0	0	91.056	13.008	129	129	0	-1	100	PASS	PASS	PASS	PASS	PASS	FAIL	0	62.08	62	1.54884	75	4656
889	Name	080703_005s	NORMAL	NO	1	1	1	P	4	4	7	7	None	None								None	None	None	AUTO	LOW_SIGNAL	1268.97	1270.46	0	0	91.056	13.008	129	129	0	-1	100	PASS	PASS	PASS	PASS	PASS	FAIL	0	62.6164	63	1.68844	73	4571
[truncated: 17 more columns]

## Sheet: hyb2
Number	Name	Array/Plate	Flagged As	Control Spot	Multi-Set	Multi-Set Row	Multi-Set Column	Set	Set Row	Set Column	Row	Column	Comments	Clone ID	UniGene cluster ID	Gene symbol	Locus ID	Chromosome ID	GenBank accession number	Tissue	Gene map	Gene name	Organism	Sequence	Detection Method (b5_w595)	Detection Status (b5_w595)	X Centroid (pixels) (b5_w595)	Y Centroid (pixels) (b5_w595)	X Spot Deviation (um) (b5_w595)	Y Spot Deviation (um) (b5_w595)	X Set Deviation (um) (b5_w595)	Y Set Deviation (um) (b5_w595)	Major Extent (um) (b5_w595)	Minor Extent (um) (b5_w595)	Compactness (%) (b5_w595)	Threshold (b5_w595)	Spot Confidence (b5_w595)	Confidence Status (b5_w595)	Background Mean Confidence Status (b5_w595)	Background SD Confidence Status (b5_w595)	Signal CV Confidence Status (b5_w595)	Saturated Pixels Confidence Status (b5_w595)	SNR Confidence Status (b5_w595)	Spot Saturation (%) (b5_w595)	Spot Mean Intensity (b5_w595)	Spot Median Intensity (b5_w595)	Spot Standard Deviation (b5_w595)	Spot Number of Pixels (b5_w595)	Spot Total Intensity (b5_w595)
680	TCCATCATCAAAACAAATGGAGT	080703_010s	NORMAL	NO	1	1	1	M	4	1	2	1	None	EAM101	no	r.ch.2	ACTCCATTTGTTTTGATGATGGA	1	rat brain	yes	?	None	None	None	AUTO	DETECTED	78.6875	1170.55	-10.1557	3.74583	-91.056	39.024	145.237	127.082	20.4054	105	100	PASS	PASS	PASS	PASS	PASS	PASS	0	5415.18	5708.5	3413.31	76	411554
694	TCCATCATCAAAACAAATGGAGT	080703_010s	NORMAL	NO	1	1	1	M	4	1	4	1	None	EAM101	no	r.ch.2	ACTCCATTTGTTTTGATGATGGA	1	rat brain	yes	?	None	None	None	AUTO	DETECTED	78.4579	1217.16	-18.7023	10.091	-91.056	39.024	145.277	129.466	16.4408	99	100	PASS	PASS	PASS	PASS	PASS	PASS	0	5987.01	5895	3676.25	73	437052
708	TCCATCATCAAAACAAATGGAGT	080703_010s	NORMAL	NO	1	1	1	M	4	1	6	1	None	EAM101	no	r.ch.2	ACTCCATTTGTTTTGATGATGGA	1	rat brain	yes	?	None	None	None	AUTO	DETECTED	79.5549	1263.6	-9.9916	14.1513	-91.056	39.024	136.029	130.629	17.7693	118	100	PASS	PASS	PASS	PASS	PASS	PASS	0	6584.91	6910	4537.27	79	520208
722	TCCATCATCAAAACAAATGGAGT	080703_010s	NORMAL	NO	1	1	1	M	4	1	8	1	None	EAM101	no	r.ch.2	ACTCCATTTGTTTTGATGATGGA	1	rat brain	yes	?	None	None	None	AUTO	DETECTED	79.9818	1310.2	-9.99865	20.3631	-91.056	39.024	148.193	142.367	16.3991	97	100	PASS	PASS	PASS	PASS	PASS	PASS	0	7290.27	5431	7064.02	94	685285
232	TCCATCATGAAAAGAAATGGAGT	080703_010s	NORMAL	NO	1	1	1	E	2	1	2	1	None	EAM102	no		EAM101 control	1		synthetic		None	None	None	AUTO	DETECTED	75.2727	468.136	-10.2022	-3.58387	-52.032	-91.056	107.687	106.707	11.8335	82	100	PASS	PASS	PASS	PASS	PASS	PASS	0	225.808	269.5	106.012	52	11742
246	TCCATCATGAAAAGAAATGGAGT	080703_010s	NORMAL	NO	1	1	1	E	2	1	4	1	None	EAM102	no		EAM101 control	1		synthetic		None	None	None	AUTO	DETECTED	75.6077	514.7	-11.4048	2.14207	-52.032	-91.056	115.179	107.776	9.22777	81	100	PASS	PASS	PASS	PASS	PASS	PASS	0	215.537	221	91.4648	54	11639
260	TCCATCATGAAAAGAAATGGAGT	080703_010s	NORMAL	NO	1	1	1	E	2	1	6	1	None	EAM102	no		EAM101 control	1		synthetic		None	None	None	AUTO	DETECTED	76.1333	560.967	-10.1271	4.00466	-52.032	-91.056	111.379	111.379	16.4154	76	100	PASS	PASS	PASS	PASS	PASS	PASS	0	212.797	228	110.885	59	12555
274	TCCATCATGAAAAGAAATGGAGT	080703_010s	NORMAL	NO	1	1	1	E	2	1	8	1	None	EAM102	no		EAM101 control	1		synthetic		None	None	None	AUTO	DETECTED	76.2936	607.389	-13.6015	7.89102	-52.032	-91.056	110.155	110.155	12.6953	80	100	PASS	PASS	PASS	PASS	PASS	PASS	0	234.982	231	115.25	55	12924
684	TGGCATTCACCGCGTGCCTTA	080703_010s	NORMAL	NO	1	1	1	M	4	1	2	5	None	EAM103	no	N1_H09-5	TAAGGCACGCGGTGAATGCCA	2	rat brain	yes	N1_H09-5	None	None	None	AUTO	DETECTED	170.524	1168.96	-15.495	-5.89584	-91.056	39.024	159.413	147.895	12.9003	320	100	PASS	FAIL	FAIL	PASS	PASS	PASS	0	35820.9	50040	27421.3	104	3725376
698	TGGCATTCACCGCGTGCCTTA	080703_010s	NORMAL	NO	1	1	1	M	4	1	4	5	None	EAM103	no	N1_H09-5	TAAGGCACGCGGTGAATGCCA	2	rat brain	yes	N1_H09-5	None	None	None	AUTO	DETECTED	171.148	1215.37	-12.9429	-2.15953	-91.056	39.024	146.7	135.322	13.495	434	54.4118	PASS	FAIL	FAIL	PASS	FAIL	PASS	28	44569.4	63684	25744.2	85	3788403
712	TGGCATTCACCGCGTGCCTTA	080703_010s	NORMAL	NO	1	1	1	M	4	1	6	5	None	EAM103	no	N1_H09-5	TAAGGCACGCGGTGAATGCCA	2	rat brain	yes	N1_H09-5	None	None	None	AUTO	DETECTED	171.151	1262.15	-18.4638	6.43254	-91.056	39.024	128.773	119.575	9.98412	885	100	PASS	FAIL	FAIL	PASS	PASS	PASS	0	49094.9	61168	19848.3	67	3289356
726	TGGCATTCACCGCGTGCCTTA	080703_010s	NORMAL	NO	1	1	1	M	4	1	8	5	None	EAM103	no	N1_H09-5	TAAGGCACGCGGTGAATGCCA	2	rat brain	yes	N1_H09-5	None	None	None	AUTO	TOO_LARGE	172.997	1307.78	0	0	-91.056	39.024	129	129	0	-1	0	FAIL	PASS	FAIL	PASS	FAIL	PASS	54	44384.5	65535	27358.4	76	3373224
236	TGGCATTCAGCGGGTGCCTTA	080703_010s	NORMAL	NO	1	1	1	E	2	1	2	5	None	EAM104	no		EAM103 control	2		synthetic		None	None	None	AUTO	DETECTED	167.576	466.295	-9.47276	-16.4108	-52.032	-91.056	164.319	156.955	14.2145	159	100	PASS	PASS	PASS	FAIL	PASS	PASS	0	22694.6	15982	23838.1	116	2632576
250	TGGCATTCAGCGGGTGCCTTA	080703_010s	NORMAL	NO	1	1	1	E	2	1	4	5	None	EAM104	no		EAM103 control	2		synthetic		None	None	None	AUTO	DETECTED	168.045	512.687	-8.93188	-12.9294	-52.032	-91.056	168.206	163.424	16.8333	160	100	PASS	PASS	PASS	FAIL	PASS	PASS	0	20629.4	5980.5	23387.7	126	2599301
264	TGGCATTCAGCGGGTGCCTTA	080703_010s	NORMAL	NO	1	1	1	E	2	1	6	5	None	EAM104	no		EAM103 control	2		synthetic		None	None	None	AUTO	DETECTED	168.492	559.508	-8.67743	-3.84746	-52.032	-91.056	163.129	155.436	22.6408	177	100	PASS	PASS	PASS	FAIL	PASS	PASS	7	24431.5	18280.5	24921.2	108	2638600
278	TGGCATTCAGCGGGTGCCTTA	080703_010s	NORMAL	NO	1	1	1	E	2	1	8	5	None	EAM104	no		EAM103 control	2		synthetic		None	None	None	AUTO	DETECTED	169.148	605.959	-5.70668	0	-52.032	-91.056	160.893	151.58	15.6766	156	100	PASS	PASS	PASS	PASS	PASS	PASS	0	24438.3	18480	24059.4	105	2566020
674	TCACAAGTTAGGGTCTCAGGGA	080703_010s	NORMAL	NO	1	1	1	M	4	1	1	2	None	EAM105	mir-125b-1 14.07	r.ch.1	TCCCTGAGACCCTAACTTGTGA	3	rat brain	yes	lin-4 like	None	None	None	AUTO	DETECTED	101.97	1146.8	-4.50991	-2.39771	-91.056	39.024	158.005	141.691	14.6139	129	100	PASS	PASS	PASS	PASS	PASS	PASS	0	7937.71	8678.5	4933.2	94	746145
688	TCACAAGTTAGGGTCTCAGGGA	080703_010s	NORMAL	NO	1	1	1	M	4	1	3	2	None	EAM105	mir-125b-1 14.07	r.ch.1	TCCCTGAGACCCTAACTTGTGA	3	rat brain	yes	lin-4 like	None	None	None	AUTO	DETECTED	102.177	1193.15	-7.37029	0	-91.056	39.024	144.425	120.876	20.4054	168	100	PASS	PASS	PASS	PASS	PASS	PASS	0	9278.22	9489	4571.59	67	621641
702	TCACAAGTTAGGGTCTCAGGGA	080703_010s	NORMAL	NO	1	1	1	M	4	1	5	2	None	EAM105	mir-125b-1 14.07	r.ch.1	TCCCTGAGACCCTAACTTGTGA	3	rat brain	yes	lin-4 like	None	None	None	AUTO	DETECTED	102.417	1239.82	-9.81366	7.63934	-91.056	39.024	145.397	128.476	11.6355	199	100	PASS	PASS	PASS	PASS	PASS	PASS	0	11717.6	11977	5768.8	75	878823
716	TCACAAGTTAGGGTCTCAGGGA	080703_010s	NORMAL	NO	1	1	1	M	4	1	7	2	None	EAM105	mir-125b-1 14.07	r.ch.1	TCCCTGAGACCCTAACTTGTGA	3	rat brain	yes	lin-4 like	None	None	None	AUTO	DETECTED	102.1	1286.1	-19.4927	9.6385	-91.056	39.024	147.828	136.948	18.4063	197	100	PASS	PASS	PASS	PASS	PASS	PASS	0	15187	16475	9397.86	91	1382019
226	TCACAAGTAAGGGTGTCAGGGA	080703_010s	NORMAL	NO	1	1	1	E	2	1	1	2	None	EAM106	no		EAM105 control	3		synthetic		None	None	None	AUTO	DETECTED	98.2356	443.833	-8.70799	-16.9503	-52.032	-91.056	133.391	128.114	13.8727	105	100	PASS	PASS	PASS	PASS	PASS	PASS	0	3112.93	2956.5	2170.27	74	230357
240	TCACAAGTAAGGGTGTCAGGGA	080703_010s	NORMAL	NO	1	1	1	E	2	1	3	2	None	EAM106	no		EAM105 control	3		synthetic		None	None	None	AUTO	DETECTED	98.4231	490.533	-11.8295	-9.45589	-52.032	-91.056	129.811	129.811	14.0396	108	100	PASS	PASS	PASS	PASS	PASS	PASS	0	3404.52	2867	2284.34	75	255339
254	TCACAAGTAAGGGTGTCAGGGA	080703_010s	NORMAL	NO	1	1	1	E	2	1	5	2	None	EAM106	no		EAM105 control	3		synthetic		None	None	None	AUTO	DETECTED	99.0122	537.159	-9.72613	-2.92489	-52.032	-91.056	130.05	122.472	11.3254	102	100	PASS	PASS	PASS	PASS	PASS	PASS	0	3244.38	2768	2310.34	69	223862
268	TCACAAGTAAGGGTGTCAGGGA	080703_010s	NORMAL	NO	1	1	1	E	2	1	7	2	None	EAM106	no		EAM105 control	3		synthetic		None	None	None	AUTO	DETECTED	99.4792	583.552	-9.21145	0	-52.032	-91.056	140.1	135.269	8.10001	95	100	PASS	PASS	PASS	PASS	PASS	PASS	0	3800.72	2619	3182.13	87	330663
792	TGTTCCTGCTGAACTGAGCCA	080703_010s	NORMAL	NO	1	1	1	O	4	3	2	1	None	EAM107	mir-24-1 13.49	mir-24	TGGCTCAGTTCAGCAGGAACA	4		yes		None	None	None	AUTO	DETECTED	776.947	1165.62	-4.86292	-3.07574	-13.008	65.04	146.254	134.601	12.2225	162	100	PASS	PASS	PASS	PASS	PASS	PASS	0	14079.3	15110	10280.3	83	1168579
806	TGTTCCTGCTGAACTGAGCCA	080703_010s	NORMAL	NO	1	1	1	O	4	3	4	1	None	EAM107	mir-24-1 13.49	mir-24	TGGCTCAGTTCAGCAGGAACA	4		yes		None	None	None	AUTO	DETECTED	777.445	1212.2	-3.93876	2.95189	-13.008	65.04	135.044	123.557	8.86734	165	100	PASS	PASS	PASS	PASS	PASS	PASS	0	12403.4	13438	7223.42	68	843431
820	TGTTCCTGCTGAACTGAGCCA	080703_010s	NORMAL	NO	1	1	1	O	4	3	6	1	None	EAM107	mir-24-1 13.49	mir-24	TGGCTCAGTTCAGCAGGAACA	4		yes		None	None	None	AUTO	DETECTED	778.228	1258.95	0	11.0025	-13.008	65.04	138.553	128.88	11.2893	173	100	PASS	PASS	PASS	PASS	PASS	PASS	0	8687.65	9854	5661.3	74	642886
834	TGTTCCTGCTGAACTGAGCCA	080703_010s	NORMAL	NO	1	1	1	O	4	3	8	1	None	EAM107	mir-24-1 13.49	mir-24	TGGCTCAGTTCAGCAGGAACA	4		yes		None	None	None	AUTO	DETECTED	778.487	1305.34	-1.5085	14.526	-13.008	65.04	128.089	121.148	15.8344	141	100	PASS	PASS	PASS	PASS	PASS	PASS	0	9638.76	10505	6634.53	66	636158
344	TGTTCCTGGTGAAGTGAGCCA	080703_010s	NORMAL	NO	1	1	1	G	2	3	2	1	None	EAM108	no		EAM107 control	4		synthetic		None	None	None	AUTO	DETECTED	771.161	467.429	-9.73695	-7.44165	0	-13.008	153.038	140.281	9.6472	102	100	PASS	PASS	PASS	PASS	PASS	PASS	0	8256.57	5028.5	8123.01	90	743091
358	TGTTCCTGGTGAAGTGAGCCA	080703_010s	NORMAL	NO	1	1	1	G	2	3	4	1	None	EAM108	no		EAM107 control	4		synthetic		None	None	None	AUTO	DETECTED	771.633	514.214	-9.15816	1.17266	0	-13.008	139.878	134.375	12.8763	102	100	PASS	PASS	PASS	PASS	PASS	PASS	0	7342.17	4417	6816.09	83	609400
372	TGTTCCTGGTGAAGTGAGCCA	080703_010s	NORMAL	NO	1	1	1	G	2	3	6	1	None	EAM108	no		EAM107 control	4		synthetic		None	None	None	AUTO	DETECTED	772.204	560.846	-7.29001	7.77908	0	-13.008	127.165	123.365	12.6998	120	100	PASS	PASS	PASS	PASS	PASS	PASS	0	7981.06	7122	6334.5	69	550693
386	TGTTCCTGGTGAAGTGAGCCA	080703_010s	NORMAL	NO	1	1	1	G	2	3	8	1	None	EAM108	no		EAM107 control	4		synthetic		None	None	None	AUTO	DETECTED	772.437	606.88	-9.81793	6.61674	0	-13.008	129.494	122.964	17.2145	111	100	PASS	PASS	PASS	PASS	PASS	PASS	0	6481.78	4950	5324.24	68	440761
796	AACAACAAAATCACTAGTCTTCCA	080703_010s	NORMAL	NO	1	1	1	O	4	3	2	5	None	EAM109	mir-7-(1,2,3) 17.76,12.30,13.58	mir-7	TGGAAGACTAGTGATTTTGTTGTT	5		yes		None	None	None	AUTO	DETECTED	869.542	1164.65	0	-4.58106	-13.008	65.04	139.715	135.793	11.6355	131	100	PASS	PASS	PASS	PASS	PASS	PASS	0	4945.44	5496	3266.02	85	420362
810	AACAACAAAATCACTAGTCTTCCA	080703_010s	NORMAL	NO	1	1	1	O	4	3	4	5	None	EAM109	mir-7-(1,2,3) 17.76,12.30,13.58	mir-7	TGGAAGACTAGTGATTTTGTTGTT	5		yes		None	None	None	AUTO	DETECTED	870.13	1210.76	1.75382	-4.71127	-13.008	65.04	127.933	122.591	12.6998	133	100	PASS	PASS	PASS	PASS	PASS	PASS	0	3711.72	4125	1915	68	252397
824	AACAACAAAATCACTAGTCTTCCA	080703_010s	NORMAL	NO	1	1	1	O	4	3	6	5	None	EAM109	mir-7-(1,2,3) 17.76,12.30,13.58	mir-7	TGGAAGACTAGTGATTTTGTTGTT	5		yes		None	None	None	AUTO	DETECTED	870.5	1257.33	0	0	-13.008	65.04	130.08	117.072	15.1968	118	100	PASS	PASS	PASS	PASS	PASS	PASS	0	2861.77	3081	1377.22	62	177430
838	AACAACAAAATCACTAGTCTTCCA	080703_010s	NORMAL	NO	1	1	1	O	4	3	8	5	None	EAM109	mir-7-(1,2,3) 17.76,12.30,13.58	mir-7	TGGAAGACTAGTGATTTTGTTGTT	5		yes		None	None	None	AUTO	DETECTED	870.936	1304.1	0	9.54799	-13.008	65.04	125.631	118.677	17.0344	109	100	PASS	PASS	PASS	PASS	PASS	PASS	0	2506.52	2480	1436.56	67	167937
348	AACAACAAAATGAGTAGTCTTCCA	080703_010s	NORMAL	NO	1	1	1	G	2	3	2	5	None	EAM110	no		EAM109 control	5		synthetic		None	None	None	AUTO	DETECTED	863.709	466	-5.81327	-14.9047	0	-13.008	130.08	117.072	15.1969	94	100	PASS	PASS	PASS	PASS	PASS	PASS	0	1801.48	2059	1111.72	65	117096
362	AACAACAAAATGAGTAGTCTTCCA	080703_010s	NORMAL	NO	1	1	1	G	2	3	4	5	None	EAM110	no		EAM109 control	5		synthetic		None	None	None	AUTO	DETECTED	864.09	512.295	-6.42461	-12.6753	0	-13.008	128.043	118.273	13.0211	119	100	PASS	PASS	PASS	PASS	PASS	PASS	0	1594.21	1623.5	972.293	66	105218
376	AACAACAAAATGAGTAGTCTTCCA	080703_010s	NORMAL	NO	1	1	1	G	2	3	6	5	None	EAM110	no		EAM109 control	5		synthetic		None	None	None	AUTO	DETECTED	864.747	559.144	-3.44017	-3.2385	0	-13.008	122.705	111.58	16.5489	111	100	PASS	PASS	PASS	PASS	PASS	PASS	0	1390.72	1429.5	865.089	58	80662
390	AACAACAAAATGAGTAGTCTTCCA	080703_010s	NORMAL	NO	1	1	1	G	2	3	8	5	None	EAM110	no		EAM109 control	5		synthetic		None	None	None	AUTO	DETECTED	865	605.5	-5.70291	0	0	-13.008	117.072	104.064	7.46493	91	100	PASS	PASS	PASS	PASS	PASS	PASS	0	1440.75	1546.5	757.808	48	69156
231	GCATGCATGCATGCATGCATG	080703_010s	NORMAL	NO	1	1	1	E	2	1	1	7	None	EAM1100	(-) control					synthetic		None	None	None	AUTO	LOW_SIGNAL	214.214	444.068	0	0	-52.032	-91.056	129	129	0	-1	100	PASS	PASS	PASS	PASS	PASS	FAIL	0	68.2603	68	1.70805	73	4983
245	GCATGCATGCATGCATGCATG	080703_010s	NORMAL	NO	1	1	1	E	2	1	3	7	None	EAM1100	(-) control					synthetic		None	None	None	AUTO	LOW_SIGNAL	214.641	490.191	0	0	-52.032	-91.056	129	129	0	-1	100	PASS	PASS	PASS	PASS	PASS	PASS	0	86.5132	86.5	2.44673	76	6575
259	GCATGCATGCATGCATGCATG	080703_010s	NORMAL	NO	1	1	1	E	2	1	5	7	None	EAM1100	(-) control					synthetic		None	None	None	AUTO	LOW_SIGNAL	215.069	536.315	0	0	-52.032	-91.056	129	129	0	-1	100	PASS	PASS	PASS	PASS	PASS	FAIL	0	69.2192	69	2.41089	73	5053
273	GCATGCATGCATGCATGCATG	080703_010s	NORMAL	NO	1	1	1	E	2	1	7	7	None	EAM1100	(-) control					synthetic		None	None	None	AUTO	LOW_SIGNAL	215.496	582.438	0	0	-52.032	-91.056	129	129	0	-1	100	PASS	PASS	PASS	FAIL	PASS	FAIL	0	70.7429	71	1.51021	70	4952
7	GTGGTAGCGCAGTGCGTAGAA	080703_010s	NORMAL	NO	1	1	1	A	1	1	1	7	None	EAM1101	beta-tubulin					cDNA		None	None	None	AUTO	LOW_SIGNAL	206.008	94.1418	0	0	-117.072	-143.088	129	129	0	-1	100	PASS	PASS	PASS	FAIL	PASS	FAIL	0	65.0822	65	1.56128	73	4751
21	GTGGTAGCGCAGTGCGTAGAA	080703_010s	NORMAL	NO	1	1	1	A	1	1	3	7	None	EAM1101	beta-tubulin					cDNA		None	None	None	AUTO	LOW_SIGNAL	206.436	140.265	0	0	-117.072	-143.088	129	129	0	-1	100	PASS	PASS	PASS	FAIL	PASS	FAIL	0	67.7183	68	1.89121	71	4808
35	GTGGTAGCGCAGTGCGTAGAA	080703_010s	NORMAL	NO	1	1	1	A	1	1	5	7	None	EAM1101	beta-tubulin					cDNA		None	None	None	AUTO	LOW_SIGNAL	206.863	186.389	0	0	-117.072	-143.088	129	129	0	-1	100	PASS	PASS	PASS	PASS	PASS	PASS	0	70.0533	70	1.98571	75	5254
49	GTGGTAGCGCAGTGCGTAGAA	080703_010s	NORMAL	NO	1	1	1	A	1	1	7	7	None	EAM1101	beta-tubulin					cDNA		None	None	None	AUTO	LOW_SIGNAL	207.29	232.512	0	0	-117.072	-143.088	129	129	0	-1	100	PASS	PASS	PASS	FAIL	PASS	FAIL	0	69.3919	69	2.00559	74	5135
735	GGTGATGCCCTGAATGTTGTC	080703_010s	NORMAL	NO	1	1	1	N	4	2	1	7	None	EAM1102	histone H4					cDNA		None	None	None	AUTO	LOW_SIGNAL	569.551	1139.71	0	0	-13.008	0	129	129	0	-1	100	PASS	PASS	PASS	PASS	PASS	FAIL	0	64.2051	64	1.1091	78	5008
749	GGTGATGCCCTGAATGTTGTC	080703_010s	NORMAL	NO	1	1	1	N	4	2	3	7	None	EAM1102	histone H4					cDNA		None	None	None	AUTO	LOW_SIGNAL	569.979	1185.84	0	0	-13.008	0	129	129	0	-1	100	PASS	PASS	PASS	FAIL	PASS	FAIL	0	64.2105	64	1.49947	76	4880
763	GGTGATGCCCTGAATGTTGTC	080703_010s	NORMAL	NO	1	1	1	N	4	2	5	7	None	EAM1102	histone H4					cDNA		None	None	None	AUTO	LOW_SIGNAL	570.406	1231.96	0	0	-13.008	0	129	129	0	-1	100	PASS	PASS	PASS	FAIL	PASS	FAIL	0	64.7397	64	3.76027	73	4726
777	GGTGATGCCCTGAATGTTGTC	080703_010s	NORMAL	NO	1	1	1	N	4	2	7	7	None	EAM1102	histone H4					cDNA		None	None	None	AUTO	LOW_SIGNAL	570.833	1278.09	0	0	-13.008	0	129	129	0	-1	100	PASS	PASS	PASS	PASS	PASS	PASS	0	66.0933	66	1.74893	75	4957
511	TGTCATGGATGACCTTGGCCA	080703_010s	NORMAL	NO	1	1	1	J	3	2	1	7	None	EAM1103	glyceraldehyde dehydrogenase					cDNA		None	None	None	AUTO	LOW_SIGNAL	567.345	793.788	0	0	0	0	129	129	0	-1	100	PASS	PASS	PASS	PASS	PASS	FAIL	0	68.4459	68	1.35628	74	5065
525	TGTCATGGATGACCTTGGCCA	080703_010s	NORMAL	NO	1	1	1	J	3	2	3	7	None	EAM1103	glyceraldehyde dehydrogenase					cDNA		None	None	None	AUTO	LOW_SIGNAL	567.773	839.912	0	0	0	0	129	129	0	-1	100	PASS	PASS	PASS	FAIL	PASS	FAIL	0	67.9091	68	1.09041	77	5229
539	TGTCATGGATGACCTTGGCCA	080703_010s	NORMAL	NO	1	1	1	J	3	2	5	7	None	EAM1103	glyceraldehyde dehydrogenase					cDNA		None	None	None	AUTO	LOW_SIGNAL	568.2	886.035	0	0	0	0	129	129	0	-1	100	PASS	PASS	PASS	PASS	PASS	FAIL	0	68.7945	69	1.77919	73	5022
553	TGTCATGGATGACCTTGGCCA	080703_010s	NORMAL	NO	1	1	1	J	3	2	7	7	None	EAM1103	glyceraldehyde dehydrogenase					cDNA		None	None	None	AUTO	LOW_SIGNAL	568.628	932.159	0	0	0	0	129	129	0	-1	100	PASS	PASS	PASS	PASS	PASS	FAIL	0	71.1053	71	2.20048	76	5404
287	CTTTTGACATTGAAGGGAGCT	080703_010s	NORMAL	NO	1	1	1	F	2	2	1	7	None	EAM1104	laminin alpha 4					cDNA		None	None	None	AUTO	LOW_SIGNAL	564.14	442.862	0	0	0	-65.04	129	129	0	-1	100	PASS	PASS	PASS	FAIL	PASS	FAIL	0	68.6164	69	1.4007	73	5009
301	CTTTTGACATTGAAGGGAGCT	080703_010s	NORMAL	NO	1	1	1	F	2	2	3	7	None	EAM1104	laminin alpha 4					cDNA		None	None	None	AUTO	LOW_SIGNAL	564.567	488.986	0	0	0	-65.04	129	129	0	-1	100	PASS	PASS	PASS	PASS	PASS	PASS	0	67.5132	67	1.47416	76	5131
315	CTTTTGACATTGAAGGGAGCT	080703_010s	NORMAL	NO	1	1	1	F	2	2	5	7	None	EAM1104	laminin alpha 4					cDNA		None	None	None	AUTO	LOW_SIGNAL	564.995	535.109	0	0	0	-65.04	129	129	0	-1	100	PASS	PASS	PASS	FAIL	PASS	FAIL	0	70.0959	70	1.38609	73	5117
329	CTTTTGACATTGAAGGGAGCT	080703_010s	NORMAL	NO	1	1	1	F	2	2	7	7	None	EAM1104	laminin alpha 4					cDNA		None	None	None	AUTO	LOW_SIGNAL	565.422	581.233	0	0	0	-65.04	129	129	0	-1	100	PASS	PASS	PASS	FAIL	PASS	FAIL	0	69.3151	69	1.14111	73	5060
786	TAACTGTACAAACTACTACCTCA	080703_010s	NORMAL	NO	1	1	1	O	4	3	1	2	None	EAM111	no	r.ch.8	TGAGGTAGTAGTTTGTACAGTTA	6		yes		None	None	None	AUTO	DETECTED	799.904	1142	-3.44731	-7.51072	-13.008	65.04	143.088	143.088	12.3149	194	100	PASS	PASS	PASS	PASS	PASS	PASS	0	14698.2	13879	9731.65	97	1425722
800	TAACTGTACAAACTACTACCTCA	080703_010s	NORMAL	NO	1	1	1	O	4	3	3	2	None	EAM111	no	r.ch.8	TGAGGTAGTAGTTTGTACAGTTA	6		yes		None	None	None	AUTO	DETECTED	800.382	1189	-2.77801	3.89192	-13.008	65.04	143.088	143.088	18.3027	187	100	PASS	PASS	PASS	PASS	PASS	PASS	0	10194.8	9818	7253.19	95	968504
814	TAACTGTACAAACTACTACCTCA	080703_010s	NORMAL	NO	1	1	1	O	4	3	5	2	None	EAM111	no	r.ch.8	TGAGGTAGTAGTTTGTACAGTTA	6		yes		None	None	None	AUTO	DETECTED	800.977	1235.38	0	7.23761	-13.008	65.04	146.542	133.57	12.665	199	100	PASS	PASS	PASS	PASS	PASS	PASS	0	11367.7	10707.5	8276.91	82	932155
828	TAACTGTACAAACTACTACCTCA	080703_010s	NORMAL	NO	1	1	1	O	4	3	7	2	None	EAM111	no	r.ch.8	TGAGGTAGTAGTTTGTACAGTTA	6		yes		None	None	None	AUTO	DETECTED	801.134	1281.42	-4.12455	6.15149	-13.008	65.04	145.434	134.962	14.4447	158	100	PASS	PASS	PASS	PASS	PASS	PASS	0	9277.27	8793	7288.91	85	788568
338	TAACTGTAGAAAGTACTACCTCA	080703_010s	NORMAL	NO	1	1	1	G	2	3	1	2	None	EAM112	no		EAM111 control	6		synthetic		None	None	None	AUTO	DETECTED	793.943	443.652	-10.5912	-13.9619	0	-13.008	126.837	123.281	11.5904	95	100	PASS	PASS	PASS	PASS	PASS	PASS	0	198.232	215	72.0531	69	13678
352	TAACTGTAGAAAGTACTACCTCA	080703_010s	NORMAL	NO	1	1	1	G	2	3	3	2	None	EAM112	no		EAM111 control	6		synthetic		None	None	None	AUTO	DETECTED	794.07	490.361	-14.5046	-6.3472	0	-13.008	127.941	127.941	21.2748	94	100	PASS	PASS	PASS	PASS	PASS	PASS	0	198.794	214	68.2473	73	14512
366	TAACTGTAGAAAGTACTACCTCA	080703_010s	NORMAL	NO	1	1	1	G	2	3	5	2	None	EAM112	no		EAM111 control	6		synthetic		None	None	None	AUTO	DETECTED	794.429	536.657	-15.3954	-4.09755	0	-13.008	121.816	111.7	9.53828	89	100	PASS	PASS	PASS	PASS	PASS	PASS	0	212.304	220	69.746	56	11889
380	TAACTGTAGAAAGTACTACCTCA	080703_010s	NORMAL	NO	1	1	1	G	2	3	7	2	None	EAM112	no		EAM111 control	6		synthetic		None	None	None	AUTO	DETECTED	795	583.338	-13.5225	3.15037	0	-13.008	117.072	104.064	13.2738	86	100	PASS	PASS	PASS	PASS	PASS	PASS	0	207.896	226	67.4771	48	9979
681	ACAGGTTAAAGGGTCTCAGGGA	080703_010s	NORMAL	NO	1	1	1	M	4	1	2	2	None	EAM113	no, but 13/13 from mir-125b-1 14.07	r.ch.11	TCCCTGAGACCCTTTAACCTGT	7		yes	lin-4 like	None	None	None	AUTO	DETECTED	101.446	1170.52	-14.1048	6.13085	-91.056	39.024	136.273	130.026	12.8	132	100	PASS	PASS	PASS	PASS	PASS	PASS	0	6674.07	7584	4105.21	75	500555
695	ACAGGTTAAAGGGTCTCAGGGA	080703_010s	NORMAL	NO	1	1	1	M	4	1	4	2	None	EAM113	no, but 13/13 from mir-125b-1 14.07	r.ch.11	TCCCTGAGACCCTTTAACCTGT	7		yes	lin-4 like	None	None	None	AUTO	DETECTED	101.982	1217.04	-12.6888	11.2947	-91.056	39.024	133.434	122.872	13.8215	145	100	PASS	PASS	PASS	PASS	PASS	PASS	0	7039.2	7407	4481.43	69	485705
709	ACAGGTTAAAGGGTCTCAGGGA	080703_010s	NORMAL	NO	1	1	1	M	4	1	6	2	None	EAM113	no, but 13/13 from mir-125b-1 14.07	r.ch.11	TCCCTGAGACCCTTTAACCTGT	7		yes	lin-4 like	None	None	None	AUTO	DETECTED	102.411	1263.11	-12.6621	10.5388	-91.056	39.024	128.055	120.933	15.5529	175	100	PASS	PASS	PASS	PASS	PASS	PASS	0	8738.75	8829	5120.5	67	585496
723	ACAGGTTAAAGGGTCTCAGGGA	080703_010s	NORMAL	NO	1	1	1	M	4	1	8	2	None	EAM113	no, but 13/13 from mir-125b-1 14.07	r.ch.11	TCCCTGAGACCCTTTAACCTGT	7		yes	lin-4 like	None	None	None	AUTO	DETECTED	103.191	1310.1	-8.08762	21.7811	-91.056	39.024	133.908	117.877	14.056	132	100	PASS	PASS	PASS	PASS	PASS	PASS	0	11044.2	11153	7815.32	66	728916
233	ACAGGTAAAAGGGTGTCAGGGA	080703_010s	NORMAL	NO	1	1	1	E	2	1	2	2	None	EAM114	no		EAM113 control	7		synthetic		None	None	None	AUTO	DETECTED	98.2237	468.013	-11.6433	-2.40645	-52.032	-91.056	118.192	118.192	15.9953	102	100	PASS	PASS	PASS	PASS	PASS	PASS	0	3109.48	3117	2219.48	65	202116
247	ACAGGTAAAAGGGTGTCAGGGA	080703_010s	NORMAL	NO	1	1	1	E	2	1	4	2	None	EAM114	no		EAM113 control	7		synthetic		None	None	None	AUTO	DETECTED	98.8467	514.553	-9.09941	3.01382	-52.032	-91.056	121.479	110.485	11.7635	100	100	PASS	PASS	PASS	PASS	PASS	PASS	0	3887.91	4138.5	2002.91	58	225499
261	ACAGGTAAAAGGGTGTCAGGGA	080703_010s	NORMAL	NO	1	1	1	E	2	1	6	2	None	EAM114	no		EAM113 control	7		synthetic		None	None	None	AUTO	DETECTED	99.5	561.021	-6.16062	7.48532	-52.032	-91.056	121.965	119.835	20.7622	98	100	PASS	PASS	PASS	PASS	PASS	PASS	0	3217.14	2495.5	2810.21	66	212331
275	ACAGGTAAAAGGGTGTCAGGGA	080703_010s	NORMAL	NO	1	1	1	E	2	1	8	2	None	EAM114	no		EAM113 control	7		synthetic		None	None	None	AUTO	DETECTED	100.106	607.333	-3.83674	9.94734	-52.032	-91.056	112.491	111.322	18.0003	102	100	PASS	PASS	PASS	PASS	PASS	PASS	0	3895.38	3160	3065.37	58	225932
685	CGCCAATATTTACGTGCTGCTA	080703_010s	NORMAL	NO	1	1	1	M	4	1	2	6	None	EAM115	mir-16-(1,2,3) 15.05,11.21,18.04	mir-16	TAGCAGCACGTAAATATTGGCG	8		yes		None	None	None	AUTO	TOO_LARGE	194.777	1169.2	0	0	-91.056	39.024	129	129	0	-1	100	PASS	PASS	FAIL	FAIL	PASS	PASS	0	4732.43	3020	7370.66	75	354932
699	CGCCAATATTTACGTGCTGCTA	080703_010s	NORMAL	NO	1	1	1	M	4	1	4	6	None	EAM115	mir-16-(1,2,3) 15.05,11.21,18.04	mir-16	TAGCAGCACGTAAATATTGGCG	8		yes		None	None	None	AUTO	TOO_LARGE	195.204	1215.32	0	0	-91.056	39.024	129	129	0	-1	100	PASS	PASS	FAIL	FAIL	PASS	PASS	0	7285.81	4777	9773.04	72	524578
713	CGCCAATATTTACGTGCTGCTA	080703_010s	NORMAL	NO	1	1	1	M	4	1	6	6	None	EAM115	mir-16-(1,2,3) 15.05,11.21,18.04	mir-16	TAGCAGCACGTAAATATTGGCG	8		yes		None	None	None	AUTO	TOO_LARGE	195.632	1261.44	0	0	-91.056	39.024	129	129	0	-1	100	PASS	PASS	FAIL	FAIL	PASS	PASS	0	4660.58	3778	5347.25	74	344883
727	CGCCAATATTTACGTGCTGCTA	080703_010s	NORMAL	NO	1	1	1	M	4	1	8	6	None	EAM115	mir-16-(1,2,3) 15.05,11.21,18.04	mir-16	TAGCAGCACGTAAATATTGGCG	8		yes		None	None	None	AUTO	DETECTED	195.5	1308.77	-7.27373	15.6518	-91.056	39.024	130.08	117.072	18.7172	327	100	PASS	PASS	FAIL	PASS	PASS	PASS	0	7066.47	6999.5	3205.97	62	438121
237	CGCCAATATTAAGGTGCTGCTA	080703_010s	NORMAL	NO	1	1	1	E	2	1	2	6	None	EAM116	no		EAM114 control	8		synthetic		None	None	None	AUTO	DETECTED	191	466.833	-4.75752	-6.63381	-52.032	-91.056	117.072	117.072	12.4664	93	100	PASS	PASS	PASS	PASS	PASS	PASS	0	896.323	1075	470.392	65	58261
251	CGCCAATATTAAGGTGCTGCTA	080703_010s	NORMAL	NO	1	1	1	E	2	1	4	6	None	EAM116	no		EAM114 control	8		synthetic		None	None	None	AUTO	DETECTED	191.183	513.098	-7.93787	-4.80337	-52.032	-91.056	124.914	124.914	11.3254	110	100	PASS	PASS	PASS	PASS	PASS	PASS	0	970.586	1088.5	495.975	70	67941
265	CGCCAATATTAAGGTGCTGCTA	080703_010s	NORMAL	NO	1	1	1	E	2	1	6	6	None	EAM116	no		EAM114 control	8		synthetic		None	None	None	AUTO	DETECTED	191.971	559.662	-3.2518	0.928916	-52.032	-91.056	118.951	111.132	14.5297	113	100	PASS	PASS	PASS	PASS	PASS	PASS	0	1293.67	1342.5	753.394	58	75033
279	CGCCAATATTAAGGTGCTGCTA	080703_010s	NORMAL	NO	1	1	1	E	2	1	8	6	None	EAM116	no		EAM114 control	8		synthetic		None	None	None	AUTO	DETECTED	192.287	605.925	-4.68904	2.74705	-52.032	-91.056	126.304	126.304	10.1955	98	100	PASS	PASS	PASS	PASS	PASS	PASS	0	1606.57	1572.5	1107.61	72	115673
675	TAACCGATTTCAAATGGTGCTA	080703_010s	NORMAL	NO	1	1	1	M	4	1	1	3	None	EAM117	no, but 17/17 mir-29b-1 18.49,14.78,18.46		TAGCACCATTTGAAATCGGTTA	9		yes	mir-29 like	None	None	None	AUTO	DETECTED	124.342	1146.71	-13.4818	0	-91.056	39.024	144.992	139.048	14.4447	211	100	PASS	PASS	PASS	PASS	PASS	PASS	0	19375.3	14145	16061.3	88	1705024
689	TAACCGATTTCAAATGGTGCTA	080703_010s	NORMAL	NO	1	1	1	M	4	1	3	3	None	EAM117	no, but 17/17 mir-29b-1 18.49,14.78,18.46		TAGCACCATTTGAAATCGGTTA	9		yes	mir-29 like	None	None	None	AUTO	DETECTED	124.082	1193.22	-22.423	4.24284	-91.056	39.024	145.256	135.546	14.3503	229	100	PASS	PASS	PASS	PASS	PASS	PASS	0	19334.8	13582	16816.5	86	1662797
703	TAACCGATTTCAAATGGTGCTA	080703_010s	NORMAL	NO	1	1	1	M	4	1	5	3	None	EAM117	no, but 17/17 mir-29b-1 18.49,14.78,18.46		TAGCACCATTTGAAATCGGTTA	9		yes	mir-29 like	None	None	None	AUTO	DETECTED	124.637	1239.54	-20.7553	6.72948	-91.056	39.024	145.264	140.016	11.8844	210	100	PASS	PASS	PASS	PASS	PASS	PASS	0	19760.2	14157	17021.6	88	1738898
717	TAACCGATTTCAAATGGTGCTA	080703_010s	NORMAL	NO	1	1	1	M	4	1	7	3	None	EAM117	no, but 17/17 mir-29b-1 18.49,14.78,18.46		TAGCACCATTTGAAATCGGTTA	9		yes	mir-29 like	None	None	None	AUTO	DETECTED	125.115	1285.88	-20.106	9.62579	-91.056	39.024	143.362	130.496	13.1166	217	100	PASS	PASS	PASS	PASS	PASS	PASS	0	23712	23635	18317.8	79	1873249
227	TAACCGATTTGAAAAGGTGCTA	080703_010s	NORMAL	NO	1	1	1	E	2	1	1	3	None	EAM118	no		EAM115 control	9		synthetic		None	None	None	AUTO	DETECTED	120.956	444.307	-13.1467	-8.00892	-52.032	-91.056	109.627	101.561	24.558	104	100	PASS	PASS	PASS	PASS	PASS	PASS	0	121.689	119	25.731	45	5476
241	TAACCGATTTGAAAAGGTGCTA	080703_010s	NORMAL	NO	1	1	1	E	2	1	3	3	None	EAM118	no		EAM115 control	9		synthetic		None	None	None	AUTO	DETECTED	121.111	490.889	-16.6906	-2.04639	-52.032	-91.056	91.056	91.056	7.75679	102	100	PASS	PASS	PASS	PASS	PASS	PASS	0	119.462	121	21.3145	39	4659
255	TAACCGATTTGAAAAGGTGCTA	080703_010s	NORMAL	NO	1	1	1	E	2	1	5	3	None	EAM118	no		EAM115 control	9		synthetic		None	None	None	AUTO	DETECTED	121.684	537.316	-14.8026	1.90785	-52.032	-91.056	91.9805	91.9805	13.6631	112	100	PASS	PASS	PASS	PASS	PASS	PASS	0	127.703	119	27.8945	37	4725
269	TAACCGATTTGAAAAGGTGCTA	080703_010s	NORMAL	NO	1	1	1	E	2	1	7	3	None	EAM118	no		EAM115 control	9		synthetic		None	None	None	AUTO	DETECTED	122.284	583.814	-12.5492	6.77156	-52.032	-91.056	99.6425	93.4251	14.0954	99	100	PASS	PASS	PASS	PASS	PASS	PASS	0	122.8	117.5	26.7881	40	4912
793	AACACTGATTTCAAATGGTGCTA	080703_010s	NORMAL	NO	1	1	1	O	4	3	2	2	None	EAM119	no	r.ch.6	TAGCACCATTTGAAATCAGTGTT	10		yes		None	None	None	AUTO	DETECTED	799.682	1166.17	-9.11052	6.86128	-13.008	65.04	163.36	160.751	14.2145	205	100	PASS	PASS	PASS	FAIL	PASS	PASS	0	25431.4	18693.5	25500.6	120	3051769
807	AACACTGATTTCAAATGGTGCTA	080703_010s	NORMAL	NO	1	1	1	O	4	3	4	2	None	EAM119	no	r.ch.6	TAGCACCATTTGAAATCAGTGTT	10		yes		None	None	None	AUTO	DETECTED	800.167	1212.6	-8.36342	10.8929	-13.008	65.04	156.553	149.653	17.6045	203	100	PASS	PASS	PASS	PASS	PASS	PASS	0	23729.8	20188	22899.9	104	2467894
821	AACACTGATTTCAAATGGTGCTA	080703_010s	NORMAL	NO	1	1	1	O	4	3	6	2	None	EAM119	no	r.ch.6	TAGCACCATTTGAAATCAGTGTT	10		yes		None	None	None	AUTO	DETECTED	800.523	1258.96	-9.28916	13.9433	-13.008	65.04	160.453	147.481	7.72931	230	100	PASS	PASS	PASS	PASS	PASS	PASS	0	22414.6	20120.5	21527.5	104	2331114
835	AACACTGATTTCAAATGGTGCTA	080703_010s	NORMAL	NO	1	1	1	O	4	3	8	2	None	EAM119	no	r.ch.6	TAGCACCATTTGAAATCAGTGTT	10		yes		None	None	None	AUTO	DETECTED	801.363	1305.05	-3.91891	13.4987	-13.008	65.04	135.509	124.207	11.3238	192	100	PASS	PASS	PASS	PASS	PASS	PASS	0	30019.5	33858.5	20996.9	70	2101367
345	AACACTGATTTGAAAAGGTGCTA	080703_010s	NORMAL	NO	1	1	1	G	2	3	2	2	None	EAM120	no		EAM116 control	10		synthetic		None	None	None	AUTO	DETECTED	793.855	467.537	-14.5149	-3.24605	0	-13.008	147.761	139.616	11.3735	91	100	PASS	PASS	PASS	FAIL	PASS	PASS	0	4954.94	2590	5099.65	89	440990
359	AACACTGATTTGAAAAGGTGCTA	080703_010s	NORMAL	NO	1	1	1	G	2	3	4	2	None	EAM120	no		EAM116 control	10		synthetic		None	None	None	AUTO	DETECTED	794.509	513.706	-11.5654	-2.66369	0	-13.008	149.715	141.313	16.1931	91	100	PASS	PASS	PASS	FAIL	PASS	PASS	0	4399.53	2228.5	4697.35	90	395958
373	AACACTGATTTGAAAAGGTGCTA	080703_010s	NORMAL	NO	1	1	1	G	2	3	6	2	None	EAM120	no		EAM116 control	10		synthetic		None	None	None	AUTO	DETECTED	794.89	560.4	-12.1728	4.76208	0	-13.008	143.631	133.191	15.5892	91	100	PASS	PASS	PASS	FAIL	PASS	PASS	0	4498.77	2653	4787.66	81	364400
387	AACACTGATTTGAAAAGGTGCTA	080703_010s	NORMAL	NO	1	1	1	G	2	3	8	2	None	EAM120	no		EAM116 control	10		synthetic		None	None	None	AUTO	DETECTED	795.49	606.569	-9.9267	5.35834	0	-13.008	148.311	140.385	12.9921	83	100	PASS	PASS	PASS	FAIL	PASS	PASS	0	3879.45	1436	4353.99	88	341392
797	CACAAGATCGGATCTACGGGT	080703_010s	NORMAL	NO	1	1	1	O	4	3	2	6	None	EAM121	no	r.ch.12	ACCCGTAGATCCGATCTTGTG	11		yes		None	None	None	AUTO	DETECTED	893.087	1164.78	5.95777	0	-13.008	65.04	145.029	143.589	17.4669	113	100	PASS	PASS	PASS	PASS	PASS	PASS	0	4381.01	4538	2933.78	95	416196
811	CACAAGATCGGATCTACGGGT	080703_010s	NORMAL	NO	1	1	1	O	4	3	4	6	None	EAM121	no	r.ch.12	ACCCGTAGATCCGATCTTGTG	11		yes		None	None	None	AUTO	DETECTED	893.5	1211.08	5.76801	2.23575	-13.008	65.04	130.08	117.072	12.5787	117	100	PASS	PASS	PASS	PASS	PASS	PASS	0	3014.18	2975.5	1080.45	60	180851
825	CACAAGATCGGATCTACGGGT	080703_010s	NORMAL	NO	1	1	1	O	4	3	6	6	None	EAM121	no	r.ch.12	ACCCGTAGATCCGATCTTGTG	11		yes		None	None	None	AUTO	DETECTED	894.054	1257.67	7.41704	8.29196	-13.008	65.04	129.319	121.054	15.4302	110	100	PASS	PASS	PASS	PASS	PASS	PASS	0	2119.44	2211	1057.18	66	139883
839	CACAAGATCGGATCTACGGGT	080703_010s	NORMAL	NO	1	1	1	O	4	3	8	6	None	EAM121	no	r.ch.12	ACCCGTAGATCCGATCTTGTG	11		yes		None	None	None	AUTO	DETECTED	894.31	1303.87	5.18684	9.26534	-13.008	65.04	127.89	122.312	11.5904	92	100	PASS	PASS	PASS	PASS	PASS	PASS	0	2027.41	2208.5	1048.93	68	137864
349	CACAAGATGGGATGTACGGGT	080703_010s	NORMAL	NO	1	1	1	G	2	3	2	6	None	EAM122	no		EAM117 control	11		synthetic		None	None	None	AUTO	DETECTED	886.994	466.319	-2.91378	-7.972	0	-13.008	132.238	122.384	11.5656	81	100	PASS	PASS	PASS	PASS	PASS	PASS	0	350.149	403	158.467	67	23460
363	CACAAGATGGGATGTACGGGT	080703_010s	NORMAL	NO	1	1	1	G	2	3	4	6	None	EAM122	no		EAM117 control	11		synthetic		None	None	None	AUTO	DETECTED	887.371	512.888	-3.57434	-2.177	0	-13.008	131.561	118.564	12.7142	82	100	PASS	PASS	PASS	PASS	PASS	PASS	0	374.385	379	174.485	65	24335
377	CACAAGATGGGATGTACGGGT	080703_010s	NORMAL	NO	1	1	1	G	2	3	6	6	None	EAM122	no		EAM117 control	11		synthetic		None	None	None	AUTO	DETECTED	888.068	559.846	0	8.67147	0	-13.008	138.712	122.989	32.3087	84	100	PASS	PASS	PASS	PASS	PASS	PASS	0	385.217	311	246.338	69	26580
391	CACAAGATGGGATGTACGGGT	080703_010s	NORMAL	NO	1	1	1	G	2	3	8	6	None	EAM122	no		EAM117 control	11		synthetic		None	None	None	AUTO	DETECTED	888.26	605.26	-3.12418	0	0	-13.008	117.072	117.072	13.4409	74	100	PASS	PASS	PASS	PASS	PASS	PASS	0	429.078	348	265.849	64	27461
787	AACTATGCAACCTACTACCTCT	080703_010s	NORMAL	NO	1	1	1	O	4	3	1	3	None	EAM123	let-7d 14.66	let-7d	AGAGGTAGTAGGTTGCATAGTT	12		yes		None	None	None	AUTO	DETECTED	822.578	1142.58	-8.48886	2.78198	-13.008	65.04	159.669	145.184	14.9848	217	95.1087	PASS	PASS	PASS	PASS	FAIL	PASS	12	30499.5	28149.5	24722.2	92	2805957
801	AACTATGCAACCTACTACCTCT	080703_010s	NORMAL	NO	1	1	1	O	4	3	3	3	None	EAM123	let-7d 14.66	let-7d	AGAGGTAGTAGGTTGCATAGTT	12		yes		None	None	None	AUTO	DETECTED	823.065	1189.13	-7.70524	8.42376	-13.008	65.04	148.934	146.302	11.3382	209	100	PASS	PASS	PASS	PASS	PASS	PASS	0	22969.7	17714	22023.2	99	2273998
815	AACTATGCAACCTACTACCTCT	080703_010s	NORMAL	NO	1	1	1	O	4	3	5	3	None	EAM123	let-7d 14.66	let-7d	AGAGGTAGTAGGTTGCATAGTT	12		yes		None	None	None	AUTO	DETECTED	823.367	1235.47	-9.3368	11.2248	-13.008	65.04	156.261	130.967	13.3088	206	100	PASS	PASS	PASS	PASS	PASS	PASS	0	28572.5	21490.5	22415.5	80	2285804
829	AACTATGCAACCTACTACCTCT	080703_010s	NORMAL	NO	1	1	1	O	4	3	7	3	None	EAM123	let-7d 14.66	let-7d	AGAGGTAGTAGGTTGCATAGTT	12		yes		None	None	None	AUTO	DETECTED	824.343	1281.8	-2.20479	13.8321	-13.008	65.04	158.038	145.04	13.4104	188	100	PASS	PASS	PASS	FAIL	PASS	PASS	0	22048.9	19851	22800.3	98	2160793
339	AACTATGCAACGTAGTACCTCT	080703_010s	NORMAL	NO	1	1	1	G	2	3	1	3	None	EAM124	no		EAM118 control	12		synthetic		None	None	None	AUTO	DETECTED	816.748	443.925	-13.9337	-7.6322	0	-13.008	162.556	142.228	18.0374	97	100	PASS	PASS	PASS	FAIL	PASS	PASS	0	6341.64	3824	6376.38	95	602456
353	AACTATGCAACGTAGTACCTCT	080703_010s	NORMAL	NO	1	1	1	G	2	3	3	3	None	EAM124	no		EAM118 control	12		synthetic		None	None	None	AUTO	DETECTED	817.074	490.351	-15.2469	-3.68788	0	-13.008	148.074	139.87	14.4447	102	100	PASS	PASS	PASS	PASS	PASS	PASS	0	4753.96	3096	4608.87	92	437364
367	AACTATGCAACGTAGTACCTCT	080703_010s	NORMAL	NO	1	1	1	G	2	3	5	3	None	EAM124	no		EAM118 control	12		synthetic		None	None	None	AUTO	DETECTED	817.79	536.77	-11.4971	0	0	-13.008	147.721	133.432	19.1697	100	100	PASS	PASS	PASS	PASS	PASS	PASS	0	4862.52	3345	4452.74	83	403589
381	AACTATGCAACGTAGTACCTCT	080703_010s	NORMAL	NO	1	1	1	G	2	3	7	3	None	EAM124	no		EAM118 control	12		synthetic		None	None	None	AUTO	DETECTED	818.582	583.242	-6.74774	4.68666	0	-13.008	135.688	135.688	14.04	90	100	PASS	PASS	PASS	FAIL	PASS	PASS	0	4276.55	2668	4413.64	85	363507
682	CGGCCTGATTCACAACACCAGCT	080703_010s	NORMAL	NO	1	1	1	M	4	1	2	3	None	EAM125	no	r.ch.4	AGCTGGTGTTGTGAATCAGGCCG	13		yes		None	None	None	AUTO	DETECTED	124.926	1170.26	-8.66294	5.53697	-91.056	39.024	146.37	134.785	14.4447	155	100	PASS	PASS	PASS	PASS	PASS	PASS	0	6955.67	7922	3863.9	85	591232
696	CGGCCTGATTCACAACACCAGCT	080703_010s	NORMAL	NO	1	1	1	M	4	1	4	3	None	EAM125	no	r.ch.4	AGCTGGTGTTGTGAATCAGGCCG	13		yes		None	None	None	AUTO	DETECTED	125.177	1216.86	-10.9489	11.6392	-91.056	39.024	143.745	127.642	15.2367	184	100	PASS	PASS	PASS	PASS	PASS	PASS	0	9356.96	10565.5	4612.63	72	673701
710	CGGCCTGATTCACAACACCAGCT	080703_010s	NORMAL	NO	1	1	1	M	4	1	6	3	None	EAM125	no	r.ch.4	AGCTGGTGTTGTGAATCAGGCCG	13		yes		None	None	None	AUTO	DETECTED	125.864	1262.68	-7.58238	7.78066	-91.056	39.024	145.086	132.157	16.7567	179	100	PASS	PASS	PASS	PASS	PASS	PASS	0	9259.17	10422	5163.81	80	740734
724	CGGCCTGATTCACAACACCAGCT	080703_010s	NORMAL	NO	1	1	1	M	4	1	8	3	None	EAM125	no	r.ch.4	AGCTGGTGTTGTGAATCAGGCCG	13		yes		None	None	None	AUTO	DETECTED	126.5	1309.61	-4.8644	18.1861	-91.056	39.024	130.08	130.08	9.23791	187	100	PASS	PASS	PASS	PASS	PASS	PASS	0	15008.1	16807	8335.95	78	1170634
234	CGGCCTGATTGAGAACACCAGCT	080703_010s	NORMAL	NO	1	1	1	E	2	1	2	3	None	EAM126	no		EAM119 control	13		synthetic		None	None	None	AUTO	DETECTED	121.88	467.88	-3.90343	-1.35288	-52.032	-91.056	130.08	130.08	12.8	96	100	PASS	PASS	PASS	PASS	PASS	PASS	0	1948.79	1907	1199.18	77	150057
248	CGGCCTGATTGAGAACACCAGCT	080703_010s	NORMAL	NO	1	1	1	E	2	1	4	3	None	EAM126	no		EAM119 control	13		synthetic		None	None	None	AUTO	DETECTED	122.152	514.051	-5.93474	-0.746309	-52.032	-91.056	134.63	123.855	11.3138	106	100	PASS	PASS	PASS	PASS	PASS	PASS	0	2848.93	2863	1482.31	69	196576
262	CGGCCTGATTGAGAACACCAGCT	080703_010s	NORMAL	NO	1	1	1	E	2	1	6	3	None	EAM126	no		EAM119 control	13		synthetic		None	None	None	AUTO	DETECTED	122.68	560.538	-4.6289	3.99354	-52.032	-91.056	127.863	114.966	17.0344	118	100	PASS	PASS	PASS	PASS	PASS	PASS	0	3681.85	3685	2187.01	59	217229
276	CGGCCTGATTGAGAACACCAGCT	080703_010s	NORMAL	NO	1	1	1	E	2	1	8	3	None	EAM126	no		EAM119 control	13		synthetic		None	None	None	AUTO	DETECTED	123.201	606.874	-3.40573	6.75012	-52.032	-91.056	148.915	145.312	12.7746	95	100	PASS	PASS	PASS	PASS	PASS	PASS	0	3906.14	3449	3235.22	97	378896
686	TCATAGCCCTGTACAATGCTGCT	080703_010s	NORMAL	NO	1	1	1	M	4	1	2	7	None	EAM127	no	AL353194.13	AGCAGCATTGTACAGGGCTATGA	14		yes		None	None	None	AUTO	DETECTED	217.49	1168.83	-4.54097	-1.93246	-91.056	39.024	156.644	130.929	21.9434	112	100	PASS	PASS	PASS	PASS	PASS	PASS	0	2945.44	3139	1622.62	80	235635
700	TCATAGCCCTGTACAATGCTGCT	080703_010s	NORMAL	NO	1	1	1	M	4	1	4	7	None	EAM127	no	AL353194.13	AGCAGCATTGTACAGGGCTATGA	14		yes		None	None	None	AUTO	DETECTED	218.121	1215.18	-1.89118	0	-91.056	39.024	141.286	120.165	19.2828	136	100	PASS	PASS	PASS	PASS	PASS	PASS	0	3997.19	3993	1511.99	67	267812
714	TCATAGCCCTGTACAATGCTGCT	080703_010s	NORMAL	NO	1	1	1	M	4	1	6	7	None	EAM127	no	AL353194.13	AGCAGCATTGTACAGGGCTATGA	14		yes		None	None	None	AUTO	DETECTED	218.023	1261.88	-8.72268	8.54126	-91.056	39.024	179.298	134.904	30.9691	117	100	PASS	PASS	PASS	PASS	PASS	PASS	0	4180.69	4623	2713.47	87	363720
728	TCATAGCCCTGTACAATGCTGCT	080703_010s	NORMAL	NO	1	1	1	M	4	1	8	7	None	EAM127	no	AL353194.13	AGCAGCATTGTACAGGGCTATGA	14		yes		None	None	None	AUTO	DETECTED	218.3	1308.52	-10.6784	15.1898	-91.056	39.024	151.651	136.648	14.1221	110	100	PASS	PASS	PASS	PASS	PASS	PASS	0	5492.39	5485	3847.15	85	466853
238	TCATAGCCCTGAAGAATGCTGCT	080703_010s	NORMAL	NO	1	1	1	E	2	1	2	7	None	EAM128	no		EAM121 control	14		synthetic		None	None	None	AUTO	DETECTED	214.366	466.28	-0.801488	-11.0454	-52.032	-91.056	130.359	120.847	16.8379	110	100	PASS	PASS	PASS	PASS	PASS	PASS	0	1055.69	1196	497.915	67	70731
252	TCATAGCCCTGAAGAATGCTGCT	080703_010s	NORMAL	NO	1	1	1	E	2	1	4	7	None	EAM128	no		EAM121 control	14		synthetic		None	None	None	AUTO	DETECTED	214.948	512.741	1.21474	-6.65564	-52.032	-91.056	132.252	126.81	13.8727	88	100	PASS	PASS	PASS	PASS	PASS	PASS	0	1098.76	1152	665.794	75	82407
266	TCATAGCCCTGAAGAATGCTGCT	080703_010s	NORMAL	NO	1	1	1	E	2	1	6	7	None	EAM128	no		EAM121 control	14		synthetic		None	None	None	AUTO	DETECTED	215.542	559.361	3.37387	0	-52.032	-91.056	122.528	119.392	10.5529	93	100	PASS	PASS	PASS	PASS	PASS	PASS	0	1311.94	1214	838.382	66	86588
280	TCATAGCCCTGAAGAATGCTGCT	080703_010s	NORMAL	NO	1	1	1	E	2	1	8	7	None	EAM128	no		EAM121 control	14		synthetic		None	None	None	AUTO	DETECTED	216.058	605.802	4.53224	3.93162	-52.032	-91.056	128.477	128.477	15.1968	83	100	PASS	PASS	PASS	PASS	PASS	PASS	0	1837.13	1737.5	1296.97	76	139622
676	AGGCATTCACCGCGTGCCTTAT	080703_010s	NORMAL	NO	1	1	1	M	4	1	1	4	None	EAM129	no	48.P5.M13F	ATAAGGCACGCGGTGAATGCCT	15		yes		None	None	None	AUTO	TOO_LARGE	148.44	1146.56	0	0	-91.056	39.024	129	129	0	-1	100	PASS	PASS	PASS	PASS	PASS	PASS	0	48055.8	62938	23065.6	75	3604183
690	AGGCATTCACCGCGTGCCTTAT	080703_010s	NORMAL	NO	1	1	1	M	4	1	3	4	None	EAM129	no	48.P5.M13F	ATAAGGCACGCGGTGAATGCCT	15		yes		None	None	None	AUTO	TOO_LARGE	148.867	1192.68	0	0	-91.056	39.024	129	129	0	-1	100	PASS	PASS	PASS	PASS	PASS	PASS	0	45173.6	62665	25582.3	78	3523544
704	AGGCATTCACCGCGTGCCTTAT	080703_010s	NORMAL	NO	1	1	1	M	4	1	5	4	None	EAM129	no	48.P5.M13F	ATAAGGCACGCGGTGAATGCCT	15		yes		None	None	None	AUTO	TOO_LARGE	149.295	1238.81	0	0	-91.056	39.024	129	129	0	-1	100	PASS	PASS	PASS	PASS	PASS	PASS	0	48377	63591	23438.5	74	3579899
718	AGGCATTCACCGCGTGCCTTAT	080703_010s	NORMAL	NO	1	1	1	M	4	1	7	4	None	EAM129	no	48.P5.M13F	ATAAGGCACGCGGTGAATGCCT	15		yes		None	None	None	AUTO	TOO_LARGE	149.722	1284.93	0	0	-91.056	39.024	129	129	0	-1	100	PASS	PASS	PASS	PASS	PASS	PASS	0	45272.5	61151	22937.6	77	3485982
228	AGGCATTCAGCGGGTGCCTTAT	080703_010s	NORMAL	NO	1	1	1	E	2	1	1	4	None	EAM130	no		EAM123 control	15		synthetic		None	None	None	AUTO	DETECTED	144.45	444.294	-7.52124	-5.39446	-52.032	-91.056	167.903	167.903	12.7577	202	68.3594	PASS	PASS	PASS	PASS	FAIL	PASS	23	30706.8	26514.5	29602.6	128	3930473
242	AGGCATTCAGCGGGTGCCTTAT	080703_010s	NORMAL	NO	1	1	1	E	2	1	3	4	None	EAM130	no		EAM123 control	15		synthetic		None	None	None	AUTO	DETECTED	145.263	490.448	-2.51045	-4.99947	-52.032	-91.056	166.2	158.192	11.6764	194	100	PASS	PASS	PASS	PASS	PASS	PASS	1	26939.1	23984.5	24794.6	116	3124931
256	AGGCATTCAGCGGGTGCCTTAT	080703_010s	NORMAL	NO	1	1	1	E	2	1	5	4	None	EAM130	no		EAM123 control	15		synthetic		None	None	None	AUTO	DETECTED	145.317	536.842	-7.37178	-1.48627	-52.032	-91.056	158.06	149.667	14.3554	222	100	PASS	PASS	PASS	PASS	PASS	PASS	2	29928.1	28856.5	24460.5	102	3052665
270	AGGCATTCAGCGGGTGCCTTAT	080703_010s	NORMAL	NO	1	1	1	E	2	1	7	4	None	EAM130	no		EAM123 control	15		synthetic		None	None	None	AUTO	DETECTED	146	583.093	-4.04277	0	-52.032	-91.056	143.088	143.088	8.50762	230	86.3402	PASS	PASS	PASS	PASS	FAIL	PASS	15	33436.7	31920	24395.9	97	3243356
794	ACAGGCCGGGACAAGTGCAATAT	080703_010s	NORMAL	NO	1	1	1	O	4	3	2	3	None	EAM131	no	r.ch.5	ATATTGCACTTGTCCCGGCCTGT	16		yes		None	None	None	AUTO	DETECTED	823.375	1165.56	0	1.70698	-13.008	65.04	131.492	129.983	17.9273	140	100	PASS	PASS	PASS	PASS	PASS	PASS	0	1243.85	1256.5	498.682	74	92045
808	ACAGGCCGGGACAAGTGCAATAT	080703_010s	NORMAL	NO	1	1	1	O	4	3	4	3	None	EAM131	no	r.ch.5	ATATTGCACTTGTCCCGGCCTGT	16		yes		None	None	None	AUTO	DETECTED	823.885	1212.44	0	11.5392	-13.008	65.04	119.228	106.799	11.3792	146	100	PASS	PASS	PASS	PASS	PASS	PASS	0	759.774	731	184.721	53	40268
822	ACAGGCCGGGACAAGTGCAATAT	080703_010s	NORMAL	NO	1	1	1	O	4	3	6	3	None	EAM131	no	r.ch.5	ATATTGCACTTGTCCCGGCCTGT	16		yes		None	None	None	AUTO	DETECTED	824.09	1258.7	-2.71847	13.4336	-13.008	65.04	128.043	118.273	13.0211	137	100	PASS	PASS	PASS	PASS	PASS	PASS	0	684.227	685.5	267.257	66	45159
836	ACAGGCCGGGACAAGTGCAATAT	080703_010s	NORMAL	NO	1	1	1	O	4	3	8	3	None	EAM131	no	r.ch.5	ATATTGCACTTGTCCCGGCCTGT	16		yes		None	None	None	AUTO	DETECTED	824.986	1305.32	3.38141	19.8185	-13.008	65.04	123.22	114.106	12.2557	137	100	PASS	PASS	PASS	PASS	PASS	PASS	0	574.377	560	207.169	61	35037
346	ACAGGCCGGGAGAAGAGCAATAT	080703_010s	NORMAL	NO	1	1	1	G	2	3	2	3	None	EAM132	no		EAM125 control	16		synthetic		None	None	None	AUTO	DETECTED	817.394	467.182	-8.30705	-5.08482	0	-13.008	132.418	126.459	12.7142	82	100	PASS	PASS	PASS	PASS	PASS	PASS	0	316.451	346	106.171	71	22468
360	ACAGGCCGGGAGAAGAGCAATAT	080703_010s	NORMAL	NO	1	1	1	G	2	3	4	3	None	EAM132	no		EAM125 control	16		synthetic		None	None	None	AUTO	DETECTED	817.76	513.773	-9.10973	0.988462	0	-13.008	122.216	122.129	14.4889	96	100	PASS	PASS	PASS	PASS	PASS	PASS	0	248.783	280	94.7611	69	17166
374	ACAGGCCGGGAGAAGAGCAATAT	080703_010s	NORMAL	NO	1	1	1	G	2	3	6	3	None	EAM132	no		EAM125 control	16		synthetic		None	None	None	AUTO	DETECTED	818.338	560.25	-7.14471	5.59096	0	-13.008	118.135	111.497	12.76	87	100	PASS	PASS	PASS	PASS	PASS	PASS	0	251.696	265	84.6157	56	14095
388	ACAGGCCGGGAGAAGAGCAATAT	080703_010s	NORMAL	NO	1	1	1	G	2	3	8	3	None	EAM132	no		EAM125 control	16		synthetic		None	None	None	AUTO	DETECTED	818.443	606.457	-11.3439	6.67867	0	-13.008	122.275	114.47	9.53828	85	100	PASS	PASS	PASS	PASS	PASS	PASS	0	252.383	255	90.7743	60	15143
798	ACACCAATGCCCTAGGGGATGCG	080703_010s	NORMAL	NO	1	1	1	O	4	3	2	7	None	EAM133	no	r.ch.9	CGCATCCCCTAGGGCATTGGTGT	17		yes		None	None	None	AUTO	DETECTED	916.28	1164.66	7.66554	0	-13.008	65.04	137.069	129.869	17.7693	97	100	PASS	PASS	PASS	PASS	PASS	PASS	0	1070.11	1089.5	483.681	76	81328
812	ACACCAATGCCCTAGGGGATGCG	080703_010s	NORMAL	NO	1	1	1	O	4	3	4	7	None	EAM133	no	r.ch.9	CGCATCCCCTAGGGCATTGGTGT	17		yes		None	None	None	AUTO	DETECTED	916.56	1211.02	5.74816	4.21426	-13.008	65.04	132.403	126.498	11.5656	93	100	PASS	PASS	PASS	PASS	PASS	PASS	0	629.507	683	276.382	75	47213
826	ACACCAATGCCCTAGGGGATGCG	080703_010s	NORMAL	NO	1	1	1	O	4	3	6	7	None	EAM133	no	r.ch.9	CGCATCCCCTAGGGCATTGGTGT	17		yes		None	None	None	AUTO	DETECTED	917.024	1257.62	6.22691	10.4626	-13.008	65.04	120.352	120.352	12.9261	81	100	PASS	PASS	PASS	PASS	PASS	PASS	0	452.591	471	166.174	66	29871
840	ACACCAATGCCCTAGGGGATGCG	080703_010s	NORMAL	NO	1	1	1	O	4	3	8	7	None	EAM133	no	r.ch.9	CGCATCCCCTAGGGCATTGGTGT	17		yes		None	None	None	AUTO	DETECTED	917.743	1304.13	10.0124	15.447	-13.008	65.04	118.287	106.676	11.2574	80	100	PASS	PASS	PASS	PASS	PASS	PASS	0	392.596	408	125.217	52	20415
350	ACACCAATGGCGTAGGGGATGCG	080703_010s	NORMAL	NO	1	1	1	G	2	3	2	7	None	EAM134	no		EAM127 control	17		synthetic		None	None	None	AUTO	DETECTED	910.174	465.972	-1.37353	-9.71035	0	-13.008	135.674	129.425	11.3138	76	100	PASS	PASS	PASS	PASS	PASS	PASS	0	637.082	674	259.151	73	46507
364	ACACCAATGGCGTAGGGGATGCG	080703_010s	NORMAL	NO	1	1	1	G	2	3	4	7	None	EAM134	no		EAM127 control	17		synthetic		None	None	None	AUTO	DETECTED	910.545	512.421	-2.10951	-5.47028	0	-13.008	135.806	128.435	16.6022	77	100	PASS	PASS	PASS	PASS	PASS	PASS	0	424.041	451	157.216	74	31379
378	ACACCAATGGCGTAGGGGATGCG	080703_010s	NORMAL	NO	1	1	1	G	2	3	6	7	None	EAM134	no		EAM127 control	17		synthetic		None	None	None	AUTO	DETECTED	911.431	559.097	3.85063	1.71492	0	-13.008	116.903	116.903	16.4203	85	100	PASS	PASS	PASS	PASS	PASS	PASS	0	415.656	423	136.794	61	25355
392	ACACCAATGGCGTAGGGGATGCG	080703_010s	NORMAL	NO	1	1	1	G	2	3	8	7	None	EAM134	no		EAM127 control	17		synthetic		None	None	None	AUTO	DETECTED	911.41	605.41	-1.97057	4.1833	0	-13.008	104.064	104.064	10.1644	80	100	PASS	PASS	PASS	PASS	PASS	PASS	0	481.788	527.5	197.392	52	25053
788	CAACAAACATTTAATGAGGCC	080703_010s	NORMAL	NO	1	1	1	O	4	3	1	4	None	EAM135	no	r.ch.10	GGCCTCATTAAATGTTTGTTG	18		yes		None	None	None	AUTO	DETECTED	840.476	1143.26	-75.659	14.3879	-13.008	65.04	128.906	88.4908	84.1043	158	100	PASS	PASS	PASS	PASS	PASS	PASS	0	168.028	166	20.6612	36	6049
802	CAACAAACATTTAATGAGGCC	080703_010s	NORMAL	NO	1	1	1	O	4	3	3	4	None	EAM135	no	r.ch.10	GGCCTCATTAAATGTTTGTTG	18		yes		None	None	None	AUTO	LOW_SIGNAL	846.719	1188.27	0	0	-13.008	65.04	129	129	0	-1	100	PASS	PASS	PASS	PASS	PASS	FAIL	0	131.827	133	14.8619	75	9887
816	CAACAAACATTTAATGAGGCC	080703_010s	NORMAL	NO	1	1	1	O	4	3	5	4	None	EAM135	no	r.ch.10	GGCCTCATTAAATGTTTGTTG	18		yes		None	None	None	AUTO	LOW_SIGNAL	847.147	1234.4	0	0	-13.008	65.04	129	129	0	-1	100	PASS	PASS	PASS	FAIL	PASS	FAIL	0	116.301	120	12.7014	73	8490
830	CAACAAACATTTAATGAGGCC	080703_010s	NORMAL	NO	1	1	1	O	4	3	7	4	None	EAM135	no	r.ch.10	GGCCTCATTAAATGTTTGTTG	18		yes		None	None	None	AUTO	TOO_LARGE	847.574	1280.52	0	0	-13.008	65.04	129	129	0	-1	100	PASS	PASS	PASS	PASS	PASS	PASS	0	137.282	141.5	24.3918	78	10708
340	CAACAAAGATTAAATGAGGCC	080703_010s	NORMAL	NO	1	1	1	G	2	3	1	4	None	EAM136	no		EAM129 control	18		synthetic		None	None	None	AUTO	DETECTED	841.688	443.396	10.4944	-11.7325	0	-13.008	99.0163	99.0163	47.9126	92	100	PASS	PASS	PASS	PASS	PASS	PASS	0	101.109	100.5	8.33261	46	4651
354	CAACAAAGATTAAATGAGGCC	080703_010s	NORMAL	NO	1	1	1	G	2	3	3	4	None	EAM136	no		EAM129 control	18		synthetic		None	None	None	AUTO	DETECTED	841.55	490.067	3.14561	-4.61282	0	-13.008	119.049	94.424	13.7343	93	100	PASS	PASS	PASS	PASS	PASS	PASS	0	103.429	103.5	5.50894	42	4344
368	CAACAAAGATTAAATGAGGCC	080703_010s	NORMAL	NO	1	1	1	G	2	3	5	4	None	EAM136	no		EAM129 control	18		synthetic		None	None	None	AUTO	DETECTED	841.6	536.78	-1.76415	3.05986	0	-13.008	107.266	91.5263	49.9818	95	100	PASS	PASS	PASS	PASS	PASS	PASS	0	102.051	102	6.00416	39	3980
382	CAACAAAGATTAAATGAGGCC	080703_010s	NORMAL	NO	1	1	1	G	2	3	7	4	None	EAM136	no		EAM129 control	18		synthetic		None	None	None	AUTO	DETECTED	842.223	583.011	0	4.45403	0	-13.008	98.7889	93.2525	31.5077	89	100	PASS	PASS	PASS	PASS	PASS	PASS	0	95.8537	96	5.68578	41	3930
683	CCGACCATGGCTGTAGACTGTTA	080703_010s	NORMAL	NO	1	1	1	M	4	1	2	4	None	EAM137	no	r.ch.3	TAACAGTCTACAGCCATGGTCGG	19		yes		None	None	None	AUTO	DETECTED	147.5	1170	-15.0042	4.90341	-91.056	39.024	130.08	117.072	7.67377	182	100	PASS	PASS	PASS	PASS	PASS	PASS	0	2496.77	2655.5	910.556	62	154800
697	CCGACCATGGCTGTAGACTGTTA	080703_010s	NORMAL	NO	1	1	1	M	4	1	4	4	None	EAM137	no	r.ch.3	TAACAGTCTACAGCCATGGTCGG	19		yes		None	None	None	AUTO	DETECTED	148.032	1216.55	-13.6376	10.4801	-91.056	39.024	121.478	108.529	8.86058	281	100	PASS	PASS	PASS	PASS	PASS	PASS	0	3253.88	3234.5	1085.71	56	182217
711	CCGACCATGGCTGTAGACTGTTA	080703_010s	NORMAL	NO	1	1	1	M	4	1	6	4	None	EAM137	no	r.ch.3	TAACAGTCTACAGCCATGGTCGG	19		yes		None	None	None	AUTO	DETECTED	148.401	1262.6	-14.3982	9.47971	-91.056	39.024	119.575	110.376	7.99549	269	100	PASS	PASS	PASS	PASS	PASS	PASS	0	3862.63	3839.5	1105.82	54	208582
725	CCGACCATGGCTGTAGACTGTTA	080703_010s	NORMAL	NO	1	1	1	M	4	1	8	4	None	EAM137	no	r.ch.3	TAACAGTCTACAGCCATGGTCGG	19		yes		None	None	None	AUTO	DETECTED	149.097	1309.42	-10.9068	18.5132	-91.056	39.024	122.841	110.164	16.4203	230	100	PASS	PASS	PASS	PASS	PASS	PASS	0	6096.71	6076.5	3037.36	58	353609
235	CCGACCATGGGTGAAGACTGTTA	080703_010s	NORMAL	NO	1	1	1	E	2	1	2	4	None	EAM138	no		EAM131 control	19		synthetic		None	None	None	AUTO	DETECTED	144.94	467.58	-3.93162	-2.48108	-52.032	-91.056	137.361	111.777	21.7158	143	100	PASS	PASS	PASS	PASS	PASS	PASS	0	816.534	860.5	400.495	58	47359
249	CCGACCATGGGTGAAGACTGTTA	080703_010s	NORMAL	NO	1	1	1	E	2	1	4	4	None	EAM138	no		EAM131 control	19		synthetic		None	None	None	AUTO	DETECTED	145.048	513.706	-8.08752	-2.45409	-52.032	-91.056	121.22	110.056	10.718	129	100	PASS	PASS	PASS	PASS	PASS	PASS	0	1078.09	1109.5	417.021	56	60373
263	CCGACCATGGGTGAAGACTGTTA	080703_010s	NORMAL	NO	1	1	1	E	2	1	6	4	None	EAM138	no		EAM131 control	19		synthetic		None	None	None	AUTO	DETECTED	145.592	560.408	-6.56613	5.07331	-52.032	-91.056	105.236	104.936	13.554	170	100	PASS	PASS	PASS	PASS	PASS	PASS	0	1448.06	1507	657.809	52	75299
277	CCGACCATGGGTGAAGACTGTTA	080703_010s	NORMAL	NO	1	1	1	E	2	1	8	4	None	EAM138	no		EAM131 control	19		synthetic		None	None	None	AUTO	DETECTED	146.32	606.877	-2.66448	9.5726	-52.032	-91.056	110.241	100.564	10.0236	160	100	PASS	PASS	PASS	PASS	PASS	PASS	0	2489.44	2585	653.76	43	107046
673	TAACCCATGGAATTCAGTTCTCA	080703_010s	NORMAL	NO	1	1	1	M	4	1	1	1	None	EAM139	no	r.ch.7	TGAGAACTGAATTCCATGGGTTA	20		yes		None	None	None	AUTO	DETECTED	77.5562	1146.71	-22.0921	-6.3595	-91.056	39.024	139.12	132.378	16.6023	91	100	PASS	PASS	PASS	PASS	PASS	PASS	0	834.415	944.5	415.253	82	68422
687	TAACCCATGGAATTCAGTTCTCA	080703_010s	NORMAL	NO	1	1	1	M	4	1	3	1	None	EAM139	no	r.ch.7	TGAGAACTGAATTCCATGGGTTA	20		yes		None	None	None	AUTO	DETECTED	78.5964	1193.3	-14.1209	0	-91.056	39.024	136.258	119.609	19.3606	99	100	PASS	PASS	PASS	PASS	PASS	PASS	0	931.149	1008	351.544	67	62387
701	TAACCCATGGAATTCAGTTCTCA	080703_010s	NORMAL	NO	1	1	1	M	4	1	5	1	None	EAM139	no	r.ch.7	TGAGAACTGAATTCCATGGGTTA	20		yes		None	None	None	AUTO	DETECTED	78.2209	1240.17	-24.5646	9.43366	-91.056	39.024	135.757	127.48	11.4035	95	100	PASS	PASS	PASS	PASS	PASS	PASS	0	1062.31	1154	403.838	71	75424
715	TAACCCATGGAATTCAGTTCTCA	080703_010s	NORMAL	NO	1	1	1	M	4	1	7	1	None	EAM139	no	r.ch.7	TGAGAACTGAATTCCATGGGTTA	20		yes		None	None	None	AUTO	DETECTED	78.7471	1285.98	-23.2806	5.32737	-91.056	39.024	135.555	123.347	12.7142	103	100	PASS	PASS	PASS	PASS	PASS	PASS	0	1276.91	1414	516.836	69	88107
225	TAACCCATGGAAATGAGTTCTCA	080703_010s	NORMAL	NO	1	1	1	E	2	1	1	1	None	EAM140	no		EAM133 control	20		synthetic		None	None	None	AUTO	LOW_SIGNAL	75.8433	445.35	0	0	-52.032	-91.056	129	129	0	-1	100	PASS	PASS	PASS	FAIL	PASS	FAIL	0	66.64	67	1.25891	75	4998
239	TAACCCATGGAAATGAGTTCTCA	080703_010s	NORMAL	NO	1	1	1	E	2	1	3	1	None	EAM140	no		EAM133 control	20		synthetic		None	None	None	AUTO	LOW_SIGNAL	76.2707	491.474	0	0	-52.032	-91.056	129	129	0	-1	100	PASS	PASS	PASS	PASS	PASS	FAIL	0	68.4507	68	1.85772	71	4860
253	TAACCCATGGAAATGAGTTCTCA	080703_010s	NORMAL	NO	1	1	1	E	2	1	5	1	None	EAM140	no		EAM133 control	20		synthetic		None	None	None	AUTO	LOW_SIGNAL	76.6982	537.597	0	0	-52.032	-91.056	129	129	0	-1	100	PASS	PASS	PASS	PASS	PASS	FAIL	0	67.8077	68	2.21012	78	5289
267	TAACCCATGGAAATGAGTTCTCA	080703_010s	NORMAL	NO	1	1	1	E	2	1	7	1	None	EAM140	no		EAM133 control	20		synthetic		None	None	None	AUTO	LOW_SIGNAL	77.1256	583.721	0	0	-52.032	-91.056	129	129	0	-1	100	PASS	PASS	PASS	FAIL	PASS	FAIL	0	68.2237	68	1.91554	76	5185
677	TAACTATACAATCTACTACCTCA	080703_010s	NORMAL	NO	1	1	1	M	4	1	1	5	None	EAM141	no	let-7f	TGAGGTAGTAGATTGTATAGTTA	21		yes		None	None	None	AUTO	DETECTED	170.602	1145.93	-11.697	-5.40836	-91.056	39.024	138.048	125.323	8.87167	390	100	PASS	FAIL	FAIL	PASS	PASS	PASS	0	12860	15937	6987.19	74	951640
691	TAACTATACAATCTACTACCTCA	080703_010s	NORMAL	NO	1	1	1	M	4	1	3	5	None	EAM141	no	let-7f	TGAGGTAGTAGATTGTATAGTTA	21		yes		None	None	None	AUTO	TOO_LARGE	171.929	1192.47	0	0	-91.056	39.024	129	129	0	-1	100	PASS	FAIL	FAIL	PASS	PASS	PASS	0	11115.8	10358	8324.34	75	833685
705	TAACTATACAATCTACTACCTCA	080703_010s	NORMAL	NO	1	1	1	M	4	1	5	5	None	EAM141	no	let-7f	TGAGGTAGTAGATTGTATAGTTA	21		yes		None	None	None	AUTO	DETECTED	171.441	1238.98	-11.9042	5.04473	-91.056	39.024	133.444	121.865	8.94052	425	100	PASS	FAIL	FAIL	PASS	PASS	PASS	0	15227.6	17044.5	8201.45	68	1035479
719	TAACTATACAATCTACTACCTCA	080703_010s	NORMAL	NO	1	1	1	M	4	1	7	5	None	EAM141	no	let-7f	TGAGGTAGTAGATTGTATAGTTA	21		yes		None	None	None	AUTO	DETECTED	171.714	1285.13	-13.9216	5.35119	-91.056	39.024	139.323	126.805	15.0406	308	100	PASS	PASS	FAIL	PASS	PASS	PASS	0	16090.8	17546	9081.19	75	1206813
229	TAACTATACAATGTAGTACCTCA	080703_010s	NORMAL	NO	1	1	1	E	2	1	1	5	None	EAM142	no		EAM135 control	21		synthetic		None	None	None	AUTO	LOW_SIGNAL	168.09	444.495	0	0	-52.032	-91.056	129	129	0	-1	100	PASS	PASS	PASS	PASS	PASS	FAIL	0	80.3562	79	3.5173	73	5866
243	TAACTATACAATGTAGTACCTCA	080703_010s	NORMAL	NO	1	1	1	E	2	1	3	5	None	EAM142	no		EAM135 control	21		synthetic		None	None	None	AUTO	LOW_SIGNAL	168.518	490.619	0	0	-52.032	-91.056	129	129	0	-1	100	PASS	PASS	PASS	PASS	PASS	FAIL	0	86.4615	87	3.58095	78	6744
257	TAACTATACAATGTAGTACCTCA	080703_010s	NORMAL	NO	1	1	1	E	2	1	5	5	None	EAM142	no		EAM135 control	21		synthetic		None	None	None	AUTO	LOW_SIGNAL	168.945	536.742	0	0	-52.032	-91.056	129	129	0	-1	100	PASS	PASS	PASS	PASS	PASS	FAIL	0	90.4286	91	5.04566	77	6963
271	TAACTATACAATGTAGTACCTCA	080703_010s	NORMAL	NO	1	1	1	E	2	1	7	5	None	EAM142	no		EAM135 control	21		synthetic		None	None	None	AUTO	LOW_SIGNAL	169.373	582.866	0	0	-52.032	-91.056	129	129	0	-1	100	PASS	PASS	PASS	PASS	PASS	FAIL	0	82.4	82	3.81321	75	6180
795	TAACCATACAACCTATTACCTCA	080703_010s	NORMAL	NO	1	1	1	O	4	3	2	4	None	EAM143	no	let-7c, like	TGAGGTAATAGGTTGTATGGTTA	22		yes		None	None	None	AUTO	DETECTED	846.515	1165.38	0	2.19605	-13.008	65.04	163.696	160.852	15.5585	189	100	PASS	PASS	PASS	FAIL	PASS	PASS	3	24377.3	12702.5	25844.4	120	2925280
809	TAACCATACAACCTATTACCTCA	080703_010s	NORMAL	NO	1	1	1	O	4	3	4	4	None	EAM143	no	let-7c, like	TGAGGTAATAGGTTGTATGGTTA	22		yes		None	None	None	AUTO	DETECTED	847.078	1211.62	1.89197	3.64897	-13.008	65.04	161.893	149.829	16.6326	184	100	PASS	PASS	PASS	FAIL	PASS	PASS	0	22678.9	18849	22645.2	105	2381282
823	TAACCATACAACCTATTACCTCA	080703_010s	NORMAL	NO	1	1	1	O	4	3	6	4	None	EAM143	no	let-7c, like	TGAGGTAATAGGTTGTATGGTTA	22		yes		None	None	None	AUTO	DETECTED	847.392	1258.03	0	7.4742	-13.008	65.04	154.705	151.499	17.6045	167	100	PASS	PASS	PASS	PASS	PASS	PASS	0	19029.7	17042	18922.5	103	1960056
837	TAACCATACAACCTATTACCTCA	080703_010s	NORMAL	NO	1	1	1	O	4	3	8	4	None	EAM143	no	let-7c, like	TGAGGTAATAGGTTGTATGGTTA	22		yes		None	None	None	AUTO	DETECTED	847.837	1304.52	0	12.2125	-13.008	65.04	136.53	136.53	16.4408	160	100	PASS	PASS	PASS	PASS	PASS	PASS	0	19376.3	16408	18443.6	86	1666366
347	TAACCATAGAACGTATTACCTCA	080703_010s	NORMAL	NO	1	1	1	G	2	3	2	4	None	EAM144	no		EAM137 control	22		synthetic		None	None	None	AUTO	DETECTED	840.618	467.304	-6.20151	-0.723284	0	-13.008	114.494	101.988	75.3852	79	100	PASS	PASS	PASS	PASS	PASS	PASS	0	80.5106	80	2.3579	47	3784
361	TAACCATAGAACGTATTACCTCA	080703_010s	NORMAL	NO	1	1	1	G	2	3	4	4	None	EAM144	no		EAM137 control	22		synthetic		None	None	None	AUTO	LOW_SIGNAL	841.522	513.483	0	0	0	-13.008	129	129	0	-1	100	PASS	PASS	PASS	PASS	PASS	PASS	0	78.4667	79	2.85379	75	5885
375	TAACCATAGAACGTATTACCTCA	080703_010s	NORMAL	NO	1	1	1	G	2	3	6	4	None	EAM144	no		EAM137 control	22		synthetic		None	None	None	AUTO	LOW_SIGNAL	841.949	559.607	0	0	0	-13.008	129	129	0	-1	100	PASS	PASS	PASS	FAIL	PASS	FAIL	0	75.3816	76	2.65313	76	5729
389	TAACCATAGAACGTATTACCTCA	080703_010s	NORMAL	NO	1	1	1	G	2	3	8	4	None	EAM144	no		EAM137 control	22		synthetic		None	None	None	AUTO	LOW_SIGNAL	842.377	605.73	0	0	0	-13.008	129	129	0	-1	100	PASS	PASS	PASS	PASS	PASS	PASS	0	70.9467	71	2.50887	75	5321
785	AACCATACAACCTACTACCTCA	080703_010s	NORMAL	NO	1	1	1	O	4	3	1	1	None	EAM145	let-7c 14.50	let-7c	TGAGGTAGTAGGTTGTATGGTT	23		yes		None	None	None	AUTO	DETECTED	776.641	1142	-6.06336	-10.2911	-13.008	65.04	156.096	143.088	10.2542	245	100	PASS	PASS	PASS	PASS	PASS	PASS	1	38594	50060	27702.9	95	3666426
799	AACCATACAACCTACTACCTCA	080703_010s	NORMAL	NO	1	1	1	O	4	3	3	1	None	EAM145	let-7c 14.50	let-7c	TGAGGTAGTAGGTTGTATGGTT	23		yes		None	None	None	AUTO	DETECTED	777.028	1188.83	-6.58419	0	-13.008	65.04	162.945	158.171	8.50206	237	100	PASS	PASS	PASS	PASS	PASS	PASS	5	30369.5	18018	28696.5	115	3492498
813	AACCATACAACCTACTACCTCA	080703_010s	NORMAL	NO	1	1	1	O	4	3	5	1	None	EAM145	let-7c 14.50	let-7c	TGAGGTAGTAGGTTGTATGGTT	23		yes		None	None	None	AUTO	DETECTED	778.085	1235.28	1.61092	3.15355	-13.008	65.04	167.875	150.145	12.8739	289	91.0194	PASS	PASS	PASS	PASS	FAIL	PASS	14	31982	28064	28664.8	103	3294147
827	AACCATACAACCTACTACCTCA	080703_010s	NORMAL	NO	1	1	1	O	4	3	7	1	None	EAM145	let-7c 14.50	let-7c	TGAGGTAGTAGGTTGTATGGTT	23		yes		None	None	None	AUTO	DETECTED	777.836	1281.44	-7.18838	3.57434	-13.008	65.04	144.812	133.082	11.6408	222	100	PASS	PASS	PASS	PASS	PASS	PASS	9	36658.4	47436.5	26721.4	82	3005986
337	AACCATACAAGCTAGTACCTCA	080703_010s	NORMAL	NO	1	1	1	G	2	3	1	1	None	EAM146	no		EAM139 control	23		synthetic		None	None	None	AUTO	DETECTED	770.586	443.5	-14.4292	-18.7177	0	-13.008	156.096	156.096	11.4017	136	100	PASS	PASS	PASS	PASS	PASS	PASS	0	18434.9	14412	16959.2	114	2101575
351	AACCATACAAGCTAGTACCTCA	080703_010s	NORMAL	NO	1	1	1	G	2	3	3	1	None	EAM146	no		EAM139 control	23		synthetic		None	None	None	AUTO	DETECTED	771.21	490.431	-11.8766	-8.20939	0	-13.008	160.786	160.786	12.0095	132	100	PASS	PASS	PASS	PASS	PASS	PASS	0	14760.8	10955	14170.2	118	1741777
365	AACCATACAAGCTAGTACCTCA	080703_010s	NORMAL	NO	1	1	1	G	2	3	5	1	None	EAM146	no		EAM139 control	23		synthetic		None	None	None	AUTO	DETECTED	771.445	537.005	-14.3791	-2.35881	0	-13.008	143.5	140.597	15.4658	135	100	PASS	PASS	PASS	PASS	PASS	PASS	0	15512.1	12606.5	12437.2	92	1427110
379	AACCATACAAGCTAGTACCTCA	080703_010s	NORMAL	NO	1	1	1	G	2	3	7	1	None	EAM146	no		EAM139 control	23		synthetic		None	None	None	AUTO	DETECTED	771.987	583.119	-12.8913	-2.46996	0	-13.008	151.508	148.294	13.3088	131	100	PASS	PASS	PASS	PASS	PASS	PASS	0	14512.8	12317	12329.2	99	1436771
789	AACCACACAACCTACTACCTCA	080703_010s	NORMAL	NO	1	1	1	O	4	3	1	5	None	EAM147	let-7b 16.62	let-7b	TGAGGTAGTAGGTTGTGTGGTT	24		yes		None	None	None	AUTO	DETECTED	869.309	1141.52	0	-5.39883	-13.008	65.04	172.219	160.616	13.9852	246	100	PASS	PASS	PASS	PASS	PASS	PASS	0	30846.3	27504	28051.2	118	3639860
803	AACCACACAACCTACTACCTCA	080703_010s	NORMAL	NO	1	1	1	O	4	3	3	5	None	EAM147	let-7b 16.62	let-7b	TGAGGTAGTAGGTTGTGTGGTT	24		yes		None	None	None	AUTO	DETECTED	869.748	1187.91	0	-1.91023	-13.008	65.04	151.632	140.567	14.0611	300	100	PASS	PASS	PASS	PASS	PASS	PASS	0	35276	49272	25794.4	93	3280666
817	AACCACACAACCTACTACCTCA	080703_010s	NORMAL	NO	1	1	1	O	4	3	5	5	None	EAM147	let-7b 16.62	let-7b	TGAGGTAGTAGGTTGTGTGGTT	24		yes		None	None	None	AUTO	DETECTED	870.368	1234.17	2.07775	0	-13.008	65.04	167.78	155.242	12.4642	200	100	PASS	PASS	PASS	PASS	PASS	PASS	5	29233.7	23944	26960.5	105	3069540
831	AACCACACAACCTACTACCTCA	080703_010s	NORMAL	NO	1	1	1	O	4	3	7	5	None	EAM147	let-7b 16.62	let-7b	TGAGGTAGTAGGTTGTGTGGTT	24		yes		None	None	None	AUTO	DETECTED	870.516	1280.83	-1.56645	6.74854	-13.008	65.04	173.63	156.854	16.8706	179	100	PASS	PASS	PASS	FAIL	PASS	PASS	0	22878.7	6303	25416	116	2653931
341	AACCACACAAGCTAGTACCTCA	080703_010s	NORMAL	NO	1	1	1	G	2	3	1	5	None	EAM148			EAM147 control	24		synthetic		None	None	None	AUTO	DETECTED	863.045	442.724	-11.6686	-17.6951	0	-13.008	171.85	158.864	12.391	153	100	PASS	PASS	PASS	PASS	PASS	PASS	0	23119.1	15409	22294	119	2751172
355	AACCACACAAGCTAGTACCTCA	080703_010s	NORMAL	NO	1	1	1	G	2	3	3	5	None	EAM148			EAM147 control	24		synthetic		None	None	None	AUTO	DETECTED	863.529	489.246	-10.939	-12.5035	0	-13.008	167.014	163.955	12.209	146	100	PASS	PASS	PASS	PASS	PASS	PASS	0	17999.7	15737	17613.3	125	2249960
369	AACCACACAAGCTAGTACCTCA	080703_010s	NORMAL	NO	1	1	1	G	2	3	5	5	None	EAM148			EAM147 control	24		synthetic		None	None	None	AUTO	DETECTED	864.046	536.021	-9.77029	-4.03324	0	-13.008	157.176	151.793	7.59579	145	100	PASS	PASS	PASS	PASS	PASS	PASS	0	18099.7	14563	16467.6	105	1900467
383	AACCACACAAGCTAGTACCTCA	080703_010s	NORMAL	NO	1	1	1	G	2	3	7	5	None	EAM148			EAM147 control	24		synthetic		None	None	None	AUTO	DETECTED	864.705	582.148	-6.76203	-3.99354	0	-13.008	169.102	159.22	28.3251	140	100	PASS	PASS	PASS	FAIL	PASS	PASS	0	14702.7	9933	15068.8	119	1749620
456	GCATTCACCCGCGTGCCTTA	080703_010s	NORMAL	NO	1	1	1	I	3	1	2	1	None	EAM149II	no			25		yes		None	None	None	AUTO	LOW_SIGNAL	77.2626	820.338	0	0	-78.048	-13.008	129	129	0	-1	100	PASS	PASS	PASS	PASS	PASS	FAIL	0	71.5417	72	1.34203	72	5151
470	GCATTCACCCGCGTGCCTTA	080703_010s	NORMAL	NO	1	1	1	I	3	1	4	1	None	EAM149II	no			25		yes		None	None	None	AUTO	LOW_SIGNAL	77.69	866.461	0	0	-78.048	-13.008	129	129	0	-1	100	PASS	PASS	PASS	PASS	PASS	FAIL	0	72.973	73	1.40423	74	5400
484	GCATTCACCCGCGTGCCTTA	080703_010s	NORMAL	NO	1	1	1	I	3	1	6	1	None	EAM149II	no			25		yes		None	None	None	AUTO	LOW_SIGNAL	78.1175	912.585	0	0	-78.048	-13.008	129	129	0	-1	100	PASS	PASS	PASS	PASS	PASS	FAIL	0	74.0649	74	1.8732	77	5703
498	GCATTCACCCGCGTGCCTTA	080703_010s	NORMAL	NO	1	1	1	I	3	1	8	1	None	EAM149II	no			25		yes		None	None	None	AUTO	LOW_SIGNAL	78.5449	958.708	0	0	-78.048	-13.008	129	129	0	-1	100	PASS	PASS	PASS	PASS	PASS	FAIL	0	69.0506	69	2.03746	79	5455
8	TCATACAGCTAGATAACCAAAGA	080703_010s	NORMAL	NO	1	1	1	A	1	1	2	1	None	EAM150II	no, but 12/12 mir-131-(1,2,3) 13.92,11.91,16.62			26		yes		None	None	None	AUTO	DETECTED	67.8932	117.628	0.54286	-11.1551	-117.072	-143.088	151.984	149.798	15.921	96	100	PASS	PASS	PASS	PASS	PASS	PASS	0	6281.17	5346	5847.2	105	659523
22	TCATACAGCTAGATAACCAAAGA	080703_010s	NORMAL	NO	1	1	1	A	1	1	4	1	None	EAM150II	no, but 12/12 mir-131-(1,2,3) 13.92,11.91,16.62			26		yes		None	None	None	AUTO	DETECTED	67.7636	163.864	-6.70189	-9.69884	-117.072	-143.088	151.553	140.702	13.0242	101	100	PASS	PASS	PASS	PASS	PASS	PASS	0	6325.19	6157.5	5191.19	94	594568
36	TCATACAGCTAGATAACCAAAGA	080703_010s	NORMAL	NO	1	1	1	A	1	1	6	1	None	EAM150II	no, but 12/12 mir-131-(1,2,3) 13.92,11.91,16.62			26		yes		None	None	None	AUTO	DETECTED	68.3654	210.788	-4.43409	0.72507	-117.072	-143.088	145.768	133.85	11.1434	108	100	PASS	PASS	PASS	PASS	PASS	PASS	0	7475.69	7369	5700.45	83	620482
50	TCATACAGCTAGATAACCAAAGA	080703_010s	NORMAL	NO	1	1	1	A	1	1	8	1	None	EAM150II	no, but 12/12 mir-131-(1,2,3) 13.92,11.91,16.62			26		yes		None	None	None	AUTO	DETECTED	68.7991	257.184	-4.35142	4.26071	-117.072	-143.088	158.237	149.345	17.2877	106	100	PASS	PASS	PASS	PASS	PASS	PASS	0	10442.1	9411	9794.71	102	1065096
460	ACAAGATCGGATCTACGG	080703_010s	NORMAL	NO	1	1	1	I	3	1	2	5	None	EAM151	no			28		yes		None	None	None	AUTO	DETECTED	168.69	818.268	-10.6682	-15.8011	-78.048	-13.008	136.331	134.413	12.8106	73	100	PASS	PASS	PASS	PASS	PASS	PASS	0	1100.41	1107	703.839	83	91334
474	ACAAGATCGGATCTACGG	080703_010s	NORMAL	NO	1	1	1	I	3	1	4	5	None	EAM151	no			28		yes		None	None	None	AUTO	DETECTED	169	864.105	-12.1887	-19.5374	-78.048	-13.008	117.072	117.072	9.85093	76	100	PASS	PASS	PASS	PASS	PASS	PASS	0	1459.17	1350	696.527	65	94846
488	ACAAGATCGGATCTACGG	080703_010s	NORMAL	NO	1	1	1	I	3	1	6	5	None	EAM151	no			28		yes		None	None	None	AUTO	DETECTED	169.544	910.863	-10.6726	-11.2843	-78.048	-13.008	134.728	126.178	12.5122	75	100	PASS	PASS	PASS	PASS	PASS	PASS	0	1789.34	1768.5	1032.22	74	132411
502	ACAAGATCGGATCTACGG	080703_010s	NORMAL	NO	1	1	1	I	3	1	8	5	None	EAM151	no			28		yes		None	None	None	AUTO	DETECTED	169.729	957.271	-13.8232	-7.58059	-78.048	-13.008	137.971	128.773	11.6355	80	100	PASS	PASS	PASS	PASS	PASS	PASS	0	3163.27	3173.5	1853.17	74	234082
12	ACTTTCGGTTATCTAGCTTTAT	080703_010s	NORMAL	NO	1	1	1	A	1	1	2	5	None	EAM152	no			3		yes		None	None	None	AUTO	DETECTED	159.818	116	-3.645	-21.2152	-117.072	-143.088	130.08	117.072	12.5787	78	100	PASS	PASS	PASS	PASS	PASS	PASS	0	927.431	1012	442.495	65	60283
26	ACTTTCGGTTATCTAGCTTTAT	080703_010s	NORMAL	NO	1	1	1	A	1	1	4	5	None	EAM152	no			3		yes		None	None	None	AUTO	DETECTED	160.325	162.253	-2.61565	-19.536	-117.072	-143.088	140.682	133.281	10.4846	73	100	PASS	PASS	PASS	PASS	PASS	PASS	0	707.756	710	407.192	82	58036
40	ACTTTCGGTTATCTAGCTTTAT	080703_010s	NORMAL	NO	1	1	1	A	1	1	6	5	None	EAM152	no			3		yes		None	None	None	AUTO	DETECTED	160.589	208.922	-4.73926	-12.4314	-117.072	-143.088	140.098	128.05	10.077	84	100	PASS	PASS	PASS	PASS	PASS	PASS	0	1033.01	1024.5	538.213	76	78509
54	ACTTTCGGTTATCTAGCTTTAT	080703_010s	NORMAL	NO	1	1	1	A	1	1	8	5	None	EAM152	no			3		yes		None	None	None	AUTO	DETECTED	161.005	255.374	-4.89269	-8.16255	-117.072	-143.088	144.343	143.693	15.3504	76	100	PASS	PASS	PASS	PASS	PASS	PASS	0	1799.36	1551	1338.42	97	174538
450	AACTATACAACCTACTACCTCA	080703_010s	NORMAL	NO	1	1	1	I	3	1	1	2	None	EAM153	let-7a-(1,2,3,4) 13.37,12.84,15.55, 15.61			4		yes		None	None	None	AUTO	DETECTED	99.2647	795.669	-11.0043	-18.125	-78.048	-13.008	168.634	160.519	10.8552	163	100	PASS	PASS	PASS	PASS	PASS	PASS	1	25977.5	23453.5	23157.8	118	3065350
464	AACTATACAACCTACTACCTCA	080703_010s	NORMAL	NO	1	1	1	I	3	1	3	2	None	EAM153	let-7a-(1,2,3,4) 13.37,12.84,15.55, 15.61			4		yes		None	None	None	AUTO	DETECTED	99.5	842.372	-13.5034	-10.5841	-78.048	-13.008	156.096	156.096	9.82157	162	100	PASS	PASS	PASS	PASS	PASS	PASS	0	25690.3	27840.5	22705.7	116	2980075
478	AACTATACAACCTACTACCTCA	080703_010s	NORMAL	NO	1	1	1	I	3	1	5	2	None	EAM153	let-7a-(1,2,3,4) 13.37,12.84,15.55, 15.61			4		yes		None	None	None	AUTO	DETECTED	100.09	888.608	-11.3894	-9.12561	-78.048	-13.008	169.501	168.162	12.6306	166	100	PASS	PASS	PASS	FAIL	PASS	PASS	1	24050.5	7116.5	26450.8	132	3174659
492	AACTATACAACCTACTACCTCA	080703_010s	NORMAL	NO	1	1	1	I	3	1	7	2	None	EAM153	let-7a-(1,2,3,4) 13.37,12.84,15.55, 15.61			4		yes		None	None	None	AUTO	DETECTED	100.423	935.36	-12.6156	0	-78.048	-13.008	165.232	165.232	11.1806	172	100	PASS	PASS	PASS	PASS	PASS	PASS	3	28549.2	27834.5	26962.4	122	3482997
2	AAAGAGACCGGTTCACTGTGA	080703_010s	NORMAL	NO	1	1	1	A	1	1	1	2	None	EAM154	mir-128a/b 17.65/14.88			4		yes		None	None	None	AUTO	DETECTED	90.4113	93.871	-3.74851	-17.4222	-117.072	-143.088	160.643	155.948	13.8108	201	100	PASS	PASS	PASS	PASS	PASS	PASS	0	24291.9	19894	18655.9	107	2599236
16	AAAGAGACCGGTTCACTGTGA	080703_010s	NORMAL	NO	1	1	1	A	1	1	3	2	None	EAM154	mir-128a/b 17.65/14.88			4		yes		None	None	None	AUTO	DETECTED	90.849	140.339	-3.61473	-12.9411	-117.072	-143.088	172.863	160.988	10.6955	146	100	PASS	PASS	PASS	PASS	PASS	PASS	0	20882.6	15948	18817.6	121	2526798
30	AAAGAGACCGGTTCACTGTGA	080703_010s	NORMAL	NO	1	1	1	A	1	1	5	2	None	EAM154	mir-128a/b 17.65/14.88			4		yes		None	None	None	AUTO	DETECTED	91.0862	186.721	-6.08887	-9.58153	-117.072	-143.088	171.519	159.185	10.8408	177	100	PASS	PASS	PASS	PASS	PASS	PASS	0	25081.1	20084	21173.4	118	2959571
44	AAAGAGACCGGTTCACTGTGA	080703_010s	NORMAL	NO	1	1	1	A	1	1	7	2	None	EAM154	mir-128a/b 17.65/14.88			4		yes		None	None	None	AUTO	DETECTED	91.7057	233.351	-3.59062	-2.98781	-117.072	-143.088	173.041	162.127	13.9852	185	99.7899	PASS	PASS	PASS	PASS	FAIL	PASS	10	29027.2	21916	25315.9	119	3454235
568	TCCATCATCAAAACAAATGGAGT	080703_010s	NORMAL	NO	1	1	1	K	3	3	2	1	None	EAM155	no			5		yes		None	None	None	AUTO	DETECTED	774.06	816.164	0	3.08368	-13.008	13.008	156.73	148.991	10.3784	128	100	PASS	PASS	PASS	PASS	PASS	PASS	0	12298.4	9865	10955	102	1254437
582	TCCATCATCAAAACAAATGGAGT	080703_010s	NORMAL	NO	1	1	1	K	3	3	4	1	None	EAM155	no			5		yes		None	None	None	AUTO	DETECTED	774.096	862.674	-5.80056	8.11809	-13.008	13.008	145.69	132.693	12.665	121	100	PASS	PASS	PASS	PASS	PASS	PASS	0	13835.2	15537.5	11623.2	80	1106815
596	TCCATCATCAAAACAAATGGAGT	080703_010s	NORMAL	NO	1	1	1	K	3	3	6	1	None	EAM155	no			5		yes		None	None	None	AUTO	DETECTED	774.788	909.05	-2.35961	11.3923	-13.008	13.008	150.997	145.406	15.3504	110	100	PASS	PASS	PASS	FAIL	PASS	PASS	0	9828.25	3584.5	10459.8	98	963169
610	TCCATCATCAAAACAAATGGAGT	080703_010s	NORMAL	NO	1	1	1	K	3	3	8	1	None	EAM155	no			5		yes		None	None	None	AUTO	DETECTED	775.5	955.314	1.33859	13.2327	-13.008	13.008	130.08	130.08	14.04	99	100	PASS	PASS	PASS	FAIL	PASS	PASS	0	9020.66	5783	9184.3	80	721653
120	ACTCACCGAGAGCGTTGAATGTT	080703_010s	NORMAL	NO	1	1	1	C	1	3	2	1	None	EAM156	no			5		yes		None	None	None	AUTO	DETECTED	770.179	117.5	6.17848	-7.4738	13.008	-65.04	143.088	130.08	9.6472	151	100	PASS	PASS	PASS	PASS	PASS	PASS	0	14610.5	16485.5	9721.28	80	1168840
134	ACTCACCGAGAGCGTTGAATGTT	080703_010s	NORMAL	NO	1	1	1	C	1	3	4	1	None	EAM156	no			5		yes		None	None	None	AUTO	DETECTED	770.387	164	3.32663	-2.57596	13.008	-65.04	143.088	143.088	13.8385	138	100	PASS	PASS	PASS	PASS	PASS	PASS	0	8026.55	6538	6461.16	95	762522
148	ACTCACCGAGAGCGTTGAATGTT	080703_010s	NORMAL	NO	1	1	1	C	1	3	6	1	None	EAM156	no			5		yes		None	None	None	AUTO	DETECTED	770.727	210.51	2.1897	2.45587	13.008	-65.04	145.345	134.935	14.04	140	100	PASS	PASS	PASS	PASS	PASS	PASS	0	7562.83	7001.5	5461.61	84	635278
162	ACTCACCGAGAGCGTTGAATGTT	080703_010s	NORMAL	NO	1	1	1	C	1	3	8	1	None	EAM156	no			5		yes		None	None	None	AUTO	DETECTED	771.397	257.057	5.34643	7.95692	13.008	-65.04	130.491	130.387	14.04	127	100	PASS	PASS	PASS	PASS	PASS	PASS	0	7939.68	7400	5112.55	79	627235
572	TGGTGTCAGAAGTGGGATAC	080703_010s	NORMAL	NO	1	1	1	K	3	3	2	5	None	EAM157	no			6		yes		None	None	None	AUTO	DETECTED	865.983	815.052	-4.9304	0	-13.008	13.008	111.758	100.807	15.7145	147	100	PASS	PASS	PASS	PASS	PASS	PASS	0	433.222	439	114.433	45	19495
586	TGGTGTCAGAAGTGGGATAC	080703_010s	NORMAL	NO	1	1	1	K	3	3	4	5	None	EAM157	no			6		yes		None	None	None	AUTO	DETECTED	866.274	861.274	-6.70725	0	-13.008	13.008	91.056	91.056	14.5982	153	100	PASS	PASS	PASS	PASS	PASS	PASS	0	332.622	337	83.1479	37	12307
600	TGGTGTCAGAAGTGGGATAC	080703_010s	NORMAL	NO	1	1	1	K	3	3	6	5	None	EAM157	no			6		yes		None	None	None	AUTO	DETECTED	866.971	907.931	-3.20039	7.96724	-13.008	13.008	99.066	93.9419	9.2057	142	100	PASS	PASS	PASS	PASS	PASS	PASS	0	325.22	315	90.7647	41	13334
614	TGGTGTCAGAAGTGGGATAC	080703_010s	NORMAL	NO	1	1	1	K	3	3	8	5	None	EAM157	no			6		yes		None	None	None	AUTO	DETECTED	867.127	954.52	-6.71995	14.0123	-13.008	13.008	103.865	94.2071	14.0954	142	100	PASS	PASS	PASS	PASS	PASS	PASS	0	287.878	281	77.4316	41	11803
124	TACAGCTAAATAACCAAAGA	080703_010s	NORMAL	NO	1	1	1	C	1	3	2	5	None	EAM158	no			6		yes		None	None	None	AUTO	DETECTED	862.662	116.25	9.25026	-12.6142	13.008	-65.04	118.135	111.497	12.76	135	100	PASS	PASS	PASS	PASS	PASS	PASS	0	359.089	397.5	134.061	56	20109
138	TACAGCTAAATAACCAAAGA	080703_010s	NORMAL	NO	1	1	1	C	1	3	4	5	None	EAM158	no			6		yes		None	None	None	AUTO	DETECTED	863.181	162.659	10.4475	-8.89477	13.008	-65.04	119.605	114.639	17.1364	144	100	PASS	PASS	PASS	PASS	PASS	PASS	0	399.77	430	162.534	61	24386
152	TACAGCTAAATAACCAAAGA	080703_010s	NORMAL	NO	1	1	1	C	1	3	6	5	None	EAM158	no			6		yes		None	None	None	AUTO	DETECTED	863.377	209.377	7.4345	-1.16769	13.008	-65.04	110.376	110.376	13.554	150	100	PASS	PASS	PASS	PASS	PASS	PASS	0	425.704	454	188.381	54	22988
166	TACAGCTAAATAACCAAAGA	080703_010s	NORMAL	NO	1	1	1	C	1	3	8	5	None	EAM158	no			6		yes		None	None	None	AUTO	DETECTED	863.891	255.797	8.55635	2.68889	13.008	-65.04	114.033	106.508	21.6878	131	100	PASS	PASS	PASS	PASS	PASS	PASS	0	351.308	346	121.884	52	18268
562	ATGCCCTTTTAACATTGCACTG	080703_010s	NORMAL	NO	1	1	1	K	3	3	1	2	None	EAM159	mir-130a 15.24			7		yes		None	None	None	AUTO	DETECTED	796.457	792.37	-6.58657	-3.66485	-13.008	13.008	139.878	127.547	12.8	99	100	PASS	PASS	PASS	PASS	PASS	PASS	0	2154.23	2065	931.435	70	150796
576	ATGCCCTTTTAACATTGCACTG	080703_010s	NORMAL	NO	1	1	1	K	3	3	3	2	None	EAM159	mir-130a 15.24			7		yes		None	None	None	AUTO	DETECTED	796.753	838.879	-8.29196	1.36003	-13.008	13.008	133.801	127.98	10.1231	102	100	PASS	PASS	PASS	PASS	PASS	PASS	0	1440.64	1526.5	795.701	76	109489
590	ATGCCCTTTTAACATTGCACTG	080703_010s	NORMAL	NO	1	1	1	K	3	3	5	2	None	EAM159	mir-130a 15.24			7		yes		None	None	None	AUTO	DETECTED	797.006	885.437	-10.5547	7.00419	-13.008	13.008	118.806	117.904	11.5904	104	100	PASS	PASS	PASS	PASS	PASS	PASS	0	1713.03	1786	812.47	61	104495
604	ATGCCCTTTTAACATTGCACTG	080703_010s	NORMAL	NO	1	1	1	K	3	3	7	2	None	EAM159	mir-130a 15.24			7		yes		None	None	None	AUTO	DETECTED	797.287	931.787	-12.457	9.96004	-13.008	13.008	132.029	119.76	14.1085	105	100	PASS	PASS	PASS	PASS	PASS	PASS	0	1198.71	1278	529.477	66	79115
114	AACCTATCCTGAATTACTTGAA	080703_010s	NORMAL	NO	1	1	1	C	1	3	1	2	None	EAM160	mir-26b 11.65			7		yes		None	None	None	AUTO	DETECTED	792.55	93.6345	0	-15.1499	13.008	-65.04	158.986	147.208	12.086	135	100	PASS	PASS	PASS	PASS	PASS	PASS	0	5115.86	5417	3209.5	101	516702
128	AACCTATCCTGAATTACTTGAA	080703_010s	NORMAL	NO	1	1	1	C	1	3	3	2	None	EAM160	mir-26b 11.65			7		yes		None	None	None	AUTO	DETECTED	793.079	140.675	1.2981	-3.21488	13.008	-65.04	162.978	150.795	17.002	132	100	PASS	PASS	PASS	PASS	PASS	PASS	0	2835.41	2666	2001.36	106	300553
142	AACCTATCCTGAATTACTTGAA	080703_010s	NORMAL	NO	1	1	1	C	1	3	5	2	None	EAM160	mir-26b 11.65			7		yes		None	None	None	AUTO	DETECTED	793.34	186.632	0	-5.38533	13.008	-65.04	148.214	143.562	15.8536	129	100	PASS	PASS	PASS	PASS	PASS	PASS	0	2786.55	2431	1925.02	95	264722
156	AACCTATCCTGAATTACTTGAA	080703_010s	NORMAL	NO	1	1	1	C	1	3	7	2	None	EAM160	mir-26b 11.65			7		yes		None	None	None	AUTO	DETECTED	793.837	233.381	0	2.753	13.008	-65.04	145.394	137.907	14.4447	157	100	PASS	PASS	PASS	PASS	PASS	PASS	0	3169.86	3667	1861.36	87	275778
457	CTCAATAGACTGTGAGCTCCTT	080703_010s	NORMAL	NO	1	1	1	I	3	1	2	2	None	EAM161	no			8		yes		None	None	None	AUTO	DETECTED	99.3028	820.077	-13.2884	0	-78.048	-13.008	119.76	114.209	13.8368	101	100	PASS	PASS	PASS	PASS	PASS	PASS	0	553.783	652	279.019	60	33227
471	CTCAATAGACTGTGAGCTCCTT	080703_010s	NORMAL	NO	1	1	1	I	3	1	4	2	None	EAM161	no			8		yes		None	None	None	AUTO	DETECTED	99.6692	866.485	-14.0819	3.0813	-78.048	-13.008	107.805	107.805	13.554	108	100	PASS	PASS	PASS	PASS	PASS	PASS	0	585.962	660	296.75	52	30470
485	CTCAATAGACTGTGAGCTCCTT	080703_010s	NORMAL	NO	1	1	1	I	3	1	6	2	None	EAM161	no			8		yes		None	None	None	AUTO	DETECTED	100.089	912.568	-14.1808	2.56603	-78.048	-13.008	135.52	115.68	26.8486	100	100	PASS	PASS	PASS	PASS	PASS	PASS	0	747.344	825	374.358	61	45588
499	CTCAATAGACTGTGAGCTCCTT	080703_010s	NORMAL	NO	1	1	1	I	3	1	8	2	None	EAM161	no			8		yes		None	None	None	AUTO	DETECTED	100.817	959.135	-10.2653	8.32849	-78.048	-13.008	117.783	107.378	23.6194	103	100	PASS	PASS	PASS	PASS	PASS	PASS	0	999.346	1088.5	595.888	52	51966
9	ATCAAGGTCCGCTGTGAACACG	080703_010s	NORMAL	NO	1	1	1	A	1	1	2	2	None	EAM162	no			8		yes		None	None	None	AUTO	DETECTED	90.3281	117.875	-7.61036	-5.16481	-117.072	-143.088	110.928	106.854	15.3283	94	100	PASS	PASS	PASS	PASS	PASS	PASS	0	145.404	146.5	29.0633	52	7561
23	ATCAAGGTCCGCTGTGAACACG	080703_010s	NORMAL	NO	1	1	1	A	1	1	4	2	None	EAM162	no			8		yes		None	None	None	AUTO	DETECTED	91.2143	164.722	-1.64297	4.24959	-117.072	-143.088	108.436	106.026	17.1589	99	100	PASS	PASS	PASS	PASS	PASS	PASS	0	143.962	143.5	30.8551	52	7486
37	ATCAAGGTCCGCTGTGAACACG	080703_010s	NORMAL	NO	1	1	1	A	1	1	6	2	None	EAM162	no			8		yes		None	None	None	AUTO	DETECTED	91.1111	210.889	-8.54474	4.81131	-117.072	-143.088	91.056	91.056	7.75679	123	100	PASS	PASS	PASS	FAIL	PASS	FAIL	0	164.821	164	36.4265	39	6428
51	ATCAAGGTCCGCTGTGAACACG	080703_010s	NORMAL	NO	1	1	1	A	1	1	8	2	None	EAM162	no			8		yes		None	None	None	AUTO	DETECTED	91.75	257.219	-5.79392	7.49603	-117.072	-143.088	110.111	107.24	15.3283	94	100	PASS	PASS	PASS	PASS	PASS	PASS	0	280.981	270.5	87.138	52	14611
461	TCCATAAAGTAGGAAACACTACA	080703_010s	NORMAL	NO	1	1	1	I	3	1	2	6	None	EAM163	no			9		yes		None	None	None	AUTO	DETECTED	191.841	818.329	-9.4942	-12.2299	-78.048	-13.008	129.705	122.712	16.8379	74	100	PASS	PASS	PASS	PASS	PASS	PASS	0	276.188	287	89.7777	69	19057
475	TCCATAAAGTAGGAAACACTACA	080703_010s	NORMAL	NO	1	1	1	I	3	1	4	6	None	EAM163	no			9		yes		None	None	None	AUTO	DETECTED	192.321	864.808	-8.82252	-7.61235	-78.048	-13.008	127.001	119.653	13.0211	82	100	PASS	PASS	PASS	PASS	PASS	PASS	0	314.108	335	109.224	65	20417
489	TCCATAAAGTAGGAAACACTACA	080703_010s	NORMAL	NO	1	1	1	I	3	1	6	6	None	EAM163	no			9		yes		None	None	None	AUTO	DETECTED	192.707	910.927	-9.35069	-7.66951	-78.048	-13.008	146.884	117.847	24.8611	75	100	PASS	PASS	PASS	PASS	PASS	PASS	0	404.692	428	147.411	65	26305
503	TCCATAAAGTAGGAAACACTACA	080703_010s	NORMAL	NO	1	1	1	I	3	1	8	6	None	EAM163	no			9		yes		None	None	None	AUTO	DETECTED	193.228	957.228	-8.13238	-5.35199	-78.048	-13.008	117.072	117.072	12.6998	73	100	PASS	PASS	PASS	PASS	PASS	PASS	0	602.25	626.5	234.611	64	38544
13	GAGTGCTTGCTAGGTGCCAAG	080703_010s	NORMAL	NO	1	1	1	A	1	1	2	6	None	EAM164	no			9		yes		None	None	None	AUTO	LOW_SIGNAL	183.16	117.417	0	0	-117.072	-143.088	129	129	0	-1	100	PASS	PASS	PASS	PASS	PASS	FAIL	0	66.8493	67	1.52453	73	4880
27	GAGTGCTTGCTAGGTGCCAAG	080703_010s	NORMAL	NO	1	1	1	A	1	1	4	6	None	EAM164	no			9		yes		None	None	None	AUTO	LOW_SIGNAL	183.588	163.541	0	0	-117.072	-143.088	129	129	0	-1	100	PASS	PASS	PASS	PASS	PASS	FAIL	0	66.8974	67	1.4997	78	5218
41	GAGTGCTTGCTAGGTGCCAAG	080703_010s	NORMAL	NO	1	1	1	A	1	1	6	6	None	EAM164	no			9		yes		None	None	None	AUTO	LOW_SIGNAL	184.015	209.664	0	0	-117.072	-143.088	129	129	0	-1	100	PASS	PASS	PASS	FAIL	PASS	FAIL	0	70.1053	70	2.02372	76	5328
55	GAGTGCTTGCTAGGTGCCAAG	080703_010s	NORMAL	NO	1	1	1	A	1	1	8	6	None	EAM164	no			9		yes		None	None	None	AUTO	LOW_SIGNAL	184.442	255.788	0	0	-117.072	-143.088	129	129	0	-1	100	PASS	PASS	PASS	FAIL	PASS	FAIL	0	67.9324	68	1.76209	74	5027
451	GGGAGTGAAGACACGGAGCCAGA	080703_010s	NORMAL	NO	1	1	1	I	3	1	1	3	None	EAM165	no			10		yes		None	None	None	AUTO	DETECTED	121.89	796.058	-16.6867	-10.2808	-78.048	-13.008	123.361	118.921	14.4889	103	100	PASS	PASS	PASS	PASS	PASS	PASS	0	462	476	160.121	67	30954
465	GGGAGTGAAGACACGGAGCCAGA	080703_010s	NORMAL	NO	1	1	1	I	3	1	3	3	None	EAM165	no			10		yes		None	None	None	AUTO	DETECTED	122.118	842.5	-19.27	-6.14355	-78.048	-13.008	117.072	104.064	10.293	103	100	PASS	PASS	PASS	PASS	PASS	PASS	0	605.135	579.5	136.508	52	31467
479	GGGAGTGAAGACACGGAGCCAGA	080703_010s	NORMAL	NO	1	1	1	I	3	1	5	3	None	EAM165	no			10		yes		None	None	None	AUTO	DETECTED	122.85	888.813	-15.3135	-3.6847	-78.048	-13.008	120.221	119.371	14.1085	97	100	PASS	PASS	PASS	PASS	PASS	PASS	0	780.985	859	329.18	67	52326
493	GGGAGTGAAGACACGGAGCCAGA	080703_010s	NORMAL	NO	1	1	1	I	3	1	7	3	None	EAM165	no			10		yes		None	None	None	AUTO	DETECTED	123.151	935.151	-16.963	0	-78.048	-13.008	128.773	119.575	9.98412	95	100	PASS	PASS	PASS	PASS	PASS	PASS	0	1423.67	1438	633.691	67	95386
3	GCCTATCCTGGATTACTTGAA	080703_010s	NORMAL	NO	1	1	1	A	1	1	1	3	None	EAM166	mir-26a 15.46			10		yes		None	None	None	AUTO	DETECTED	112.719	93.9667	-13.5563	-13.3974	-117.072	-143.088	159.299	121.26	20.4711	123	100	PASS	PASS	PASS	PASS	PASS	PASS	0	6124.21	7352	3314.1	67	410322
17	GCCTATCCTGGATTACTTGAA	080703_010s	NORMAL	NO	1	1	1	A	1	1	3	3	None	EAM166	mir-26a 15.46			10		yes		None	None	None	AUTO	DETECTED	113.399	140.318	-10.2715	-10.4313	-117.072	-143.088	131.592	130.973	15.2748	113	100	PASS	PASS	PASS	PASS	PASS	PASS	0	4656.09	4534	3151.12	81	377143
31	GCCTATCCTGGATTACTTGAA	080703_010s	NORMAL	NO	1	1	1	A	1	1	5	3	None	EAM166	mir-26a 15.46			10		yes		None	None	None	AUTO	DETECTED	114.115	187.031	-6.52276	-2.76174	-117.072	-143.088	144.605	121.507	27.9217	136	100	PASS	PASS	PASS	PASS	PASS	PASS	0	6029.81	7253	3798.57	69	416057
45	GCCTATCCTGGATTACTTGAA	080703_010s	NORMAL	NO	1	1	1	A	1	1	7	3	None	EAM166	mir-26a 15.46			10		yes		None	None	None	AUTO	DETECTED	114.471	233.356	-7.44433	0	-117.072	-143.088	155.503	130.886	31.9486	126	100	PASS	PASS	PASS	PASS	PASS	PASS	0	8491.18	7332	6435.79	79	670803
569	GTTGTGGTCACTTACAATT	080703_010s	NORMAL	NO	1	1	1	K	3	3	2	2	None	EAM167	no			11		yes		None	None	None	AUTO	LOW_SIGNAL	797.177	815.713	0	0	-13.008	13.008	129	129	0	-1	100	PASS	PASS	PASS	FAIL	PASS	FAIL	0	89.76	90	2.99025	75	6732
583	GTTGTGGTCACTTACAATT	080703_010s	NORMAL	NO	1	1	1	K	3	3	4	2	None	EAM167	no			11		yes		None	None	None	AUTO	LOW_SIGNAL	797.604	861.837	0	0	-13.008	13.008	129	129	0	-1	100	PASS	PASS	PASS	PASS	PASS	FAIL	0	90.4937	90	2.71687	79	7149
597	GTTGTGGTCACTTACAATT	080703_010s	NORMAL	NO	1	1	1	K	3	3	6	2	None	EAM167	no			11		yes		None	None	None	AUTO	LOW_SIGNAL	798.031	907.96	0	0	-13.008	13.008	129	129	0	-1	100	PASS	PASS	PASS	FAIL	PASS	FAIL	0	87.2817	87	2.57562	71	6197
611	GTTGTGGTCACTTACAATT	080703_010s	NORMAL	NO	1	1	1	K	3	3	8	2	None	EAM167	no			11		yes		None	None	None	AUTO	LOW_SIGNAL	798.459	954.083	0	0	-13.008	13.008	129	129	0	-1	100	PASS	PASS	PASS	FAIL	PASS	FAIL	0	79.1781	79	2.44576	73	5780
121	CTATACAACCTCCTACCTCA	080703_010s	NORMAL	NO	1	1	1	C	1	3	2	2	None	EAM168	let-7e 14.53			11		yes		None	None	None	AUTO	DETECTED	792.683	117.491	-1.06547	-4.81319	13.008	-65.04	146.037	135.442	12.665	149	100	PASS	PASS	PASS	PASS	PASS	PASS	0	15302	12183.5	12705.8	84	1285370
135	CTATACAACCTCCTACCTCA	080703_010s	NORMAL	NO	1	1	1	C	1	3	4	2	None	EAM168	let-7e 14.53			11		yes		None	None	None	AUTO	DETECTED	793.096	164	-1.25285	0	13.008	-65.04	143.088	143.088	12.3149	139	100	PASS	PASS	PASS	PASS	PASS	PASS	0	11088.4	7888	10685	97	1075572
149	CTATACAACCTCCTACCTCA	080703_010s	NORMAL	NO	1	1	1	C	1	3	6	2	None	EAM168	let-7e 14.53			11		yes		None	None	None	AUTO	DETECTED	793.728	210.5	1.39814	5.1015	13.008	-65.04	145.325	135.052	9.52354	142	100	PASS	PASS	PASS	PASS	PASS	PASS	0	10358.9	7111	9043.65	84	870143
163	CTATACAACCTCCTACCTCA	080703_010s	NORMAL	NO	1	1	1	C	1	3	8	2	None	EAM168	let-7e 14.53			11		yes		None	None	None	AUTO	DETECTED	794.367	256.786	4.15948	7.2118	13.008	-65.04	139.878	134.375	12.8763	123	100	PASS	PASS	PASS	PASS	PASS	PASS	0	10280.9	8831	9342.66	83	853315
573	AACAGCACAAACTACTACCTCA	080703_010s	NORMAL	NO	1	1	1	K	3	3	2	6	None	EAM169	17/17 let-7i 16.63			12		yes		None	None	None	AUTO	DETECTED	889.265	815.021	-2.06664	2.11666	-13.008	13.008	159.517	152.197	15.3164	122	100	PASS	PASS	PASS	PASS	PASS	PASS	0	9198.59	7809	8261.39	104	956653
587	AACAGCACAAACTACTACCTCA	080703_010s	NORMAL	NO	1	1	1	K	3	3	4	6	None	EAM169	17/17 let-7i 16.63			12		yes		None	None	None	AUTO	DETECTED	890.51	861.51	8.57064	6.87001	-13.008	13.008	149.925	139.922	20.3969	132	100	PASS	PASS	PASS	PASS	PASS	PASS	0	8807.66	8226.5	7145.85	88	775074
601	AACAGCACAAACTACTACCTCA	080703_010s	NORMAL	NO	1	1	1	K	3	3	6	6	None	EAM169	17/17 let-7i 16.63			12		yes		None	None	None	AUTO	DETECTED	890.325	907.747	0	8.35389	-13.008	13.008	140.682	133.281	10.4846	127	100	PASS	PASS	PASS	PASS	PASS	PASS	0	8623.7	8653.5	7170.13	82	707143
615	AACAGCACAAACTACTACCTCA	080703_010s	NORMAL	NO	1	1	1	K	3	3	8	6	None	EAM169	17/17 let-7i 16.63			12		yes		None	None	None	AUTO	DETECTED	890.861	954.211	2.01662	12.7833	-13.008	13.008	143.523	135.633	15.5291	109	100	PASS	PASS	PASS	PASS	PASS	PASS	0	7844.84	6324.5	7721.38	86	674656
125	TGGCATTCACCGCCGTGCCTTA	080703_010s	NORMAL	NO	1	1	1	C	1	3	2	6	None	EAM170	no			12		yes		None	None	None	AUTO	DETECTED	885.958	116.402	12.295	-7.85768	13.008	-65.04	173.927	162.046	10.5935	307	100	PASS	PASS	PASS	PASS	PASS	PASS	0	35536.3	39395	29046.4	125	4442037
139	TGGCATTCACCGCCGTGCCTTA	080703_010s	NORMAL	NO	1	1	1	C	1	3	4	6	None	EAM170	no			12		yes		None	None	None	AUTO	DETECTED	886.417	162.715	12.7079	-5.38851	13.008	-65.04	174.99	166.893	18.7455	342	100	PASS	PASS	PASS	PASS	PASS	PASS	0	34529.4	37660	28607.6	127	4385236
153	TGGCATTCACCGCCGTGCCTTA	080703_010s	NORMAL	NO	1	1	1	C	1	3	6	6	None	EAM170	no			12		yes		None	None	None	AUTO	DETECTED	886.874	209.24	13.0961	0	13.008	-65.04	160.854	152.245	14.7361	423	12.0192	FAIL	PASS	PASS	PASS	FAIL	PASS	45	40662	56609.5	27995.1	104	4228850
167	TGGCATTCACCGCCGTGCCTTA	080703_010s	NORMAL	NO	1	1	1	C	1	3	8	6	None	EAM170	no			12		yes		None	None	None	AUTO	DETECTED	887.335	255.649	13.5296	3.54199	13.008	-65.04	153.409	151.676	17.9804	360	100	PASS	PASS	PASS	PASS	PASS	PASS	3	34590.8	33857.5	28574	106	3666629
563	CTACGCGTATTCTTAAGCAATAA	080703_010s	NORMAL	NO	1	1	1	K	3	3	1	3	None	EAM171	no			13		yes		None	None	None	AUTO	DETECTED	818.973	792.929	-13.6852	6.3865	-13.008	13.008	145.414	123.975	14.0396	120	100	PASS	PASS	PASS	PASS	PASS	PASS	0	6020.8	5867	3257.31	69	415435
577	CTACGCGTATTCTTAAGCAATAA	080703_010s	NORMAL	NO	1	1	1	K	3	3	3	3	None	EAM171	no			13		yes		None	None	None	AUTO	DETECTED	819.328	839.19	-14.6268	8.17684	-13.008	13.008	135.709	123.401	10.123	137	100	PASS	PASS	PASS	PASS	PASS	PASS	0	5227.83	5329	2450.25	69	360720
591	CTACGCGTATTCTTAAGCAATAA	080703_010s	NORMAL	NO	1	1	1	K	3	3	5	3	None	EAM171	no			13		yes		None	None	None	AUTO	DETECTED	820.13	885.599	-9.75282	11.8917	-13.008	13.008	132.363	119.466	18.2803	122	100	PASS	PASS	PASS	PASS	PASS	PASS	0	4366.52	4479	2364.26	65	283824
605	CTACGCGTATTCTTAAGCAATAA	080703_010s	NORMAL	NO	1	1	1	K	3	3	7	3	None	EAM171	no			13		yes		None	None	None	AUTO	DETECTED	820.784	931.852	-6.79935	13.5828	-13.008	13.008	142.329	125.799	14.1324	117	100	PASS	PASS	PASS	PASS	PASS	PASS	0	3465.72	3298.5	2550.21	72	249532
115	CTCGTACTGAGCAGGATTA	080703_010s	NORMAL	NO	1	1	1	C	1	3	1	3	None	EAM172	no			13		yes		None	None	None	AUTO	DETECTED	815.5	94.3806	-1.47515	-2.66408	13.008	-65.04	104.064	104.064	10.1644	113	100	PASS	PASS	PASS	PASS	PASS	PASS	0	173.596	177	41.4105	52	9027
129	CTCGTACTGAGCAGGATTA	080703_010s	NORMAL	NO	1	1	1	C	1	3	3	3	None	EAM172	no			13		yes		None	None	None	AUTO	DETECTED	816.2	140.517	2.0714	-2.50033	13.008	-65.04	116.29	99.943	18.3301	116	100	PASS	PASS	PASS	PASS	PASS	PASS	0	150.5	151.5	28.0474	46	6923
143	CTCGTACTGAGCAGGATTA	080703_010s	NORMAL	NO	1	1	1	C	1	3	5	3	None	EAM172	no			13		yes		None	None	None	AUTO	DETECTED	816.464	186.936	0	1.35288	13.008	-65.04	101.191	99.0552	17.1531	122	100	PASS	PASS	PASS	PASS	PASS	PASS	0	142.195	145	24.3066	41	5830
157	CTCGTACTGAGCAGGATTA	080703_010s	NORMAL	NO	1	1	1	C	1	3	7	3	None	EAM172	no			13		yes		None	None	None	AUTO	DETECTED	817	233.5	1.35765	7.07842	13.008	-65.04	91.056	78.048	8.16417	122	100	PASS	PASS	PASS	PASS	PASS	PASS	0	121.808	118.5	30.8714	26	3167
458	GTCTCGAAAAGGTAGCGTTC	080703_010s	NORMAL	NO	1	1	1	I	3	1	2	3	None	EAM173	no			14		yes		None	None	None	AUTO	LOW_SIGNAL	123.386	819.911	0	0	-78.048	-13.008	129	129	0	-1	100	PASS	PASS	PASS	FAIL	PASS	FAIL	0	77.12	77	2.04649	75	5784
472	GTCTCGAAAAGGTAGCGTTC	080703_010s	NORMAL	NO	1	1	1	I	3	1	4	3	None	EAM173	no			14		yes		None	None	None	AUTO	LOW_SIGNAL	123.814	866.034	0	0	-78.048	-13.008	129	129	0	-1	100	PASS	PASS	PASS	FAIL	PASS	FAIL	0	77.7763	77	2.23666	76	5911
486	GTCTCGAAAAGGTAGCGTTC	080703_010s	NORMAL	NO	1	1	1	I	3	1	6	3	None	EAM173	no			14		yes		None	None	None	AUTO	LOW_SIGNAL	124.241	912.158	0	0	-78.048	-13.008	129	129	0	-1	100	PASS	PASS	PASS	PASS	PASS	FAIL	0	77.0556	77	2.48312	72	5548
500	GTCTCGAAAAGGTAGCGTTC	080703_010s	NORMAL	NO	1	1	1	I	3	1	8	3	None	EAM173	no			14		yes		None	None	None	AUTO	LOW_SIGNAL	124.668	958.281	0	0	-78.048	-13.008	129	129	0	-1	100	PASS	PASS	PASS	PASS	PASS	FAIL	0	73.1067	73	2.48005	75	5483
10	AGAAAACATGCTCCAGGTGA	080703_010s	NORMAL	NO	1	1	1	A	1	1	2	3	None	EAM174	no			14		yes		None	None	None	AUTO	DETECTED	113.7	117.329	-3.57613	-9.49291	-117.072	-143.088	122.105	109.299	15.463	89	100	PASS	PASS	PASS	PASS	PASS	PASS	0	130.407	125.5	23.7268	54	7042
24	AGAAAACATGCTCCAGGTGA	080703_010s	NORMAL	NO	1	1	1	A	1	1	4	3	None	EAM174	no			14		yes		None	None	None	AUTO	DETECTED	114.049	163.655	-4.59228	-6.85393	-117.072	-143.088	119.927	112.755	13.8368	89	100	PASS	PASS	PASS	PASS	PASS	PASS	0	124.915	126	20.1557	59	7370
38	AGAAAACATGCTCCAGGTGA	080703_010s	NORMAL	NO	1	1	1	A	1	1	6	3	None	EAM174	no			14		yes		None	None	None	AUTO	DETECTED	114.439	210.349	-5.07768	0.561716	-117.072	-143.088	116.344	110.605	11.8335	92	100	PASS	PASS	PASS	PASS	PASS	PASS	0	133.2	129	25.2736	55	7326
52	AGAAAACATGCTCCAGGTGA	080703_010s	NORMAL	NO	1	1	1	A	1	1	8	3	None	EAM174	no			14		yes		None	None	None	AUTO	DETECTED	115.058	256.526	-2.58489	1.26436	-117.072	-143.088	122.207	110.753	8.86058	84	100	PASS	PASS	PASS	PASS	PASS	PASS	0	192.914	190.5	54.492	58	11189
462	TCGCCCTCTCAACCCAGCTTTT	080703_010s	NORMAL	NO	1	1	1	I	3	1	2	7	None	EAM175	no			15		yes		None	None	None	AUTO	DETECTED	215.447	817.819	-2.42292	-16.0853	-78.048	-13.008	136.199	132.467	17.6795	72	100	PASS	PASS	PASS	PASS	PASS	PASS	0	591.244	692.5	270.349	82	48482
476	TCGCCCTCTCAACCCAGCTTTT	080703_010s	NORMAL	NO	1	1	1	I	3	1	4	7	None	EAM175	no			15		yes		None	None	None	AUTO	DETECTED	215.556	864.309	-6.55997	-11.3201	-78.048	-13.008	133.747	120.778	11.3138	72	100	PASS	PASS	PASS	PASS	PASS	PASS	0	610.725	653	191.891	69	42140
490	TCGCCCTCTCAACCCAGCTTTT	080703_010s	NORMAL	NO	1	1	1	I	3	1	6	7	None	EAM175	no			15		yes		None	None	None	AUTO	DETECTED	216.093	910.698	-5.13663	-7.86959	-78.048	-13.008	127.983	127.982	11.4036	78	100	PASS	PASS	PASS	PASS	PASS	PASS	0	772.382	874.5	323.711	76	58701
504	TCGCCCTCTCAACCCAGCTTTT	080703_010s	NORMAL	NO	1	1	1	I	3	1	8	7	None	EAM175	no			15		yes		None	None	None	AUTO	DETECTED	216.574	957.037	-4.44391	-5.06378	-78.048	-13.008	139.379	139.379	16.4408	74	100	PASS	PASS	PASS	PASS	PASS	PASS	0	1256.27	1393	826.501	90	113064
14	TACAGTACTGTGATAGCTGAA	080703_010s	NORMAL	NO	1	1	1	A	1	1	2	7	None	EAM176	1 mismatch mir-101-(1,2,3) 13.43,11.79			15		yes		None	None	None	AUTO	DETECTED	206.5	116	3.61781	-15.6554	-117.072	-143.088	104.064	91.056	7.39034	85	100	PASS	PASS	PASS	PASS	PASS	PASS	0	91.95	97	13.0991	40	3678
28	TACAGTACTGTGATAGCTGAA	080703_010s	NORMAL	NO	1	1	1	A	1	1	4	7	None	EAM176	1 mismatch mir-101-(1,2,3) 13.43,11.79			15		yes		None	None	None	AUTO	DETECTED	206.882	162.5	3.02156	-10.7576	-117.072	-143.088	117.072	104.064	10.293	71	100	PASS	PASS	PASS	PASS	PASS	PASS	0	91.9808	96	12.0579	52	4783
42	TACAGTACTGTGATAGCTGAA	080703_010s	NORMAL	NO	1	1	1	A	1	1	6	7	None	EAM176	1 mismatch mir-101-(1,2,3) 13.43,11.79			15		yes		None	None	None	AUTO	DETECTED	207.439	209.349	4.71782	-1.32668	-117.072	-143.088	116.344	110.605	11.8335	77	100	PASS	PASS	PASS	PASS	PASS	PASS	0	99	103	16.8259	55	5445
56	TACAGTACTGTGATAGCTGAA	080703_010s	NORMAL	NO	1	1	1	A	1	1	8	7	None	EAM176	1 mismatch mir-101-(1,2,3) 13.43,11.79			15		yes		None	None	None	AUTO	DETECTED	207.674	255.181	2.20876	-5.10963	-117.072	-143.088	119.891	113.537	17.1364	73	100	PASS	PASS	PASS	PASS	PASS	PASS	0	95.4333	100	14.7572	60	5726
452	TTCAGCTATCACAGTACTGTA	080703_010s	NORMAL	NO	1	1	1	I	3	1	1	4	None	EAM177	1 mismatch mir-101-(1,2,3) 13.43,11.79			16		yes		None	None	None	AUTO	DETECTED	145.637	795.953	-7.76995	-8.8779	-78.048	-13.008	135.509	124.207	11.3238	78	100	PASS	PASS	PASS	PASS	PASS	PASS	0	426.781	452	162.587	73	31155
466	TTCAGCTATCACAGTACTGTA	080703_010s	NORMAL	NO	1	1	1	I	3	1	3	4	None	EAM177	1 mismatch mir-101-(1,2,3) 13.43,11.79			16		yes		None	None	None	AUTO	DETECTED	146.047	842.153	-7.98947	-7.88149	-78.048	-13.008	142.769	135.279	17.9613	85	100	PASS	PASS	PASS	PASS	PASS	PASS	0	442.23	496	200.081	87	38474
480	TTCAGCTATCACAGTACTGTA	080703_010s	NORMAL	NO	1	1	1	I	3	1	5	4	None	EAM177	1 mismatch mir-101-(1,2,3) 13.43,11.79			16		yes		None	None	None	AUTO	DETECTED	146.562	888.593	-6.85671	-3.7633	-78.048	-13.008	138.614	138.614	10.4846	83	100	PASS	PASS	PASS	PASS	PASS	PASS	0	659.102	761.5	313.716	88	58001
494	TTCAGCTATCACAGTACTGTA	080703_010s	NORMAL	NO	1	1	1	I	3	1	7	4	None	EAM177	1 mismatch mir-101-(1,2,3) 13.43,11.79			16		yes		None	None	None	AUTO	DETECTED	146.931	934.627	-7.60997	-4.91849	-78.048	-13.008	147.307	134.445	13.3227	87	100	PASS	PASS	PASS	PASS	PASS	PASS	0	1122.73	1165	514.314	83	93187
4	TGCCAATATTTCTGTGCTGCTA	080703_010s	NORMAL	NO	1	1	1	A	1	1	1	4	None	EAM178	no			16		yes		None	None	None	AUTO	DETECTED	136.589	94.0842	-3.04161	-9.08918	-117.072	-143.088	155.751	130.65	19.4741	100	100	PASS	PASS	PASS	PASS	PASS	PASS	0	1197.08	1366	647.536	79	94569
18	TGCCAATATTTCTGTGCTGCTA	080703_010s	NORMAL	NO	1	1	1	A	1	1	3	4	None	EAM178	no			16		yes		None	None	None	AUTO	DETECTED	137.262	140.421	0	-6.31643	-117.072	-143.088	145.359	134.407	14.4447	94	100	PASS	PASS	PASS	PASS	PASS	PASS	0	926.59	1037	534.262	83	76907
32	TGCCAATATTTCTGTGCTGCTA	080703_010s	NORMAL	NO	1	1	1	A	1	1	5	4	None	EAM178	no			16		yes		None	None	None	AUTO	DETECTED	137.521	186.553	-2.03568	-6.20051	-117.072	-143.088	136.448	132.517	10.4	100	100	PASS	PASS	PASS	PASS	PASS	PASS	0	906.889	984	488.178	81	73458
46	TGCCAATATTTCTGTGCTGCTA	080703_010s	NORMAL	NO	1	1	1	A	1	1	7	4	None	EAM178	no			16		yes		None	None	None	AUTO	DETECTED	138.35	233.134	3.17737	0	-117.072	-143.088	135.694	124.469	10.0926	101	100	PASS	PASS	PASS	PASS	PASS	PASS	0	1296.11	1398	665.829	70	90728
570	ACTATGCAACCTACTACCTCT	080703_010s	NORMAL	NO	1	1	1	K	3	3	2	3	None	EAM179	let-7d		AGAGGTAGTAGGTTGCATAGT	17				None	None	None	AUTO	DETECTED	819.778	816.071	-5.98476	7.44086	-13.008	13.008	168.33	153.033	12.0954	169	90.2778	PASS	PASS	PASS	PASS	FAIL	PASS	14	26749.1	22686.5	25993.5	108	2888899
584	ACTATGCAACCTACTACCTCT	080703_010s	NORMAL	NO	1	1	1	K	3	3	4	3	None	EAM179	let-7d		AGAGGTAGTAGGTTGCATAGT	17				None	None	None	AUTO	DETECTED	820.7	863.042	0	18.4568	-13.008	13.008	160.039	147.813	14.3554	174	100	PASS	PASS	PASS	FAIL	PASS	PASS	0	23353.7	15756	23565.1	102	2382079
598	ACTATGCAACCTACTACCTCT	080703_010s	NORMAL	NO	1	1	1	K	3	3	6	3	None	EAM179	let-7d		AGAGGTAGTAGGTTGCATAGT	17				None	None	None	AUTO	DETECTED	820.949	908.822	-1.87292	13.9925	-13.008	13.008	150.508	148.767	11.7	154	100	PASS	PASS	PASS	FAIL	PASS	PASS	5	22855.3	16937	24060.4	102	2331237
612	ACTATGCAACCTACTACCTCT	080703_010s	NORMAL	NO	1	1	1	K	3	3	8	3	None	EAM179	let-7d		AGAGGTAGTAGGTTGCATAGT	17				None	None	None	AUTO	DETECTED	821.149	955.088	-4.83116	15.8432	-13.008	13.008	148.046	148.046	12.3149	154	100	PASS	PASS	PASS	FAIL	PASS	PASS	2	20843.2	7594	22863.6	101	2105168
122	AACTATACAATCTACTACCTCA	080703_010s	NORMAL	NO	1	1	1	C	1	3	2	3	None	EAM180	let-7f-1		TGAGGTAGTAGATTGTATAGTT	17				None	None	None	AUTO	DETECTED	816.405	117.119	7.51469	-6.86941	13.008	-65.04	157.435	145.399	12.0043	183	100	PASS	PASS	PASS	PASS	PASS	PASS	0	24934.7	22846	20486.1	99	2468535
136	AACTATACAATCTACTACCTCA	080703_010s	NORMAL	NO	1	1	1	C	1	3	4	3	None	EAM180	let-7f-1		TGAGGTAGTAGATTGTATAGTT	17				None	None	None	AUTO	DETECTED	816.594	163.914	4.41275	1.86577	13.008	-65.04	156.382	143.447	10.2542	178	100	PASS	PASS	PASS	PASS	PASS	PASS	0	24303.7	21777	19720	96	2333156
150	AACTATACAATCTACTACCTCA	080703_010s	NORMAL	NO	1	1	1	C	1	3	6	3	None	EAM180	let-7f-1		TGAGGTAGTAGATTGTATAGTT	17				None	None	None	AUTO	DETECTED	817.065	210.187	4.98598	3.80935	13.008	-65.04	151.522	145.901	14.6139	188	100	PASS	PASS	PASS	PASS	PASS	PASS	0	21778.9	17518	19138	99	2156109
164	AACTATACAATCTACTACCTCA	080703_010s	NORMAL	NO	1	1	1	C	1	3	8	3	None	EAM180	let-7f-1		TGAGGTAGTAGATTGTATAGTT	17				None	None	None	AUTO	DETECTED	817.62	256.58	6.64294	7.31581	13.008	-65.04	146.161	134.375	19.1697	194	100	PASS	PASS	PASS	PASS	PASS	PASS	0	24976.9	20643	21317.5	85	2123037
574	AACTATACAATCTACTACCTCA	080703_010s	NORMAL	NO	1	1	1	K	3	3	2	7	None	EAM181	let-7f-2		TGAGGTAGTAGATTGTATAGTT	18				None	None	None	AUTO	DETECTED	912.952	814.787	6.07289	1.85227	-13.008	13.008	151.985	147.612	11.3382	138	100	PASS	PASS	PASS	FAIL	PASS	PASS	0	16544.5	12856.5	17201.8	100	1654455
588	AACTATACAATCTACTACCTCA	080703_010s	NORMAL	NO	1	1	1	K	3	3	4	7	None	EAM181	let-7f-2		TGAGGTAGTAGATTGTATAGTT	18				None	None	None	AUTO	DETECTED	912.871	861.452	0	8.90251	-13.008	13.008	146.723	135.36	10.0849	154	100	PASS	PASS	PASS	PASS	PASS	PASS	0	18884.6	15701	16902.1	85	1605191
602	AACTATACAATCTACTACCTCA	080703_010s	NORMAL	NO	1	1	1	K	3	3	6	7	None	EAM181	let-7f-2		TGAGGTAGTAGATTGTATAGTT	18				None	None	None	AUTO	DETECTED	913.734	907.626	5.1265	9.55593	-13.008	13.008	152.085	145.102	15.3504	130	100	PASS	PASS	PASS	FAIL	PASS	PASS	0	15687.6	10791	16576.3	97	1521693
616	AACTATACAATCTACTACCTCA	080703_010s	NORMAL	NO	1	1	1	K	3	3	8	7	None	EAM181	let-7f-2		TGAGGTAGTAGATTGTATAGTT	18				None	None	None	AUTO	DETECTED	914.386	954	8.04425	12.8135	-13.008	13.008	156.555	139.621	17.002	116	100	PASS	PASS	PASS	FAIL	PASS	PASS	0	15277.1	4362	17677	90	1374943
126	AACTGTACACACTACTACCTCA	080703_010s	NORMAL	NO	1	1	1	C	1	3	2	7	None	EAM182	let-7h		TGAGGTAGTAGTGTGTACAGTT	18				None	None	None	AUTO	DETECTED	909.31	116.16	16.0766	-8.22507	13.008	-65.04	140.099	137.868	20.6688	154	100	PASS	PASS	PASS	PASS	PASS	PASS	0	9303.26	8589.5	7417.37	86	800080
140	AACTGTACACACTACTACCTCA	080703_010s	NORMAL	NO	1	1	1	C	1	3	4	7	None	EAM182	let-7h		TGAGGTAGTAGTGTGTACAGTT	18				None	None	None	AUTO	DETECTED	909.459	162.541	12.457	-4.8778	13.008	-65.04	137.971	128.773	9.35722	164	100	PASS	PASS	PASS	PASS	PASS	PASS	0	8450.07	8254	5302.06	73	616855
154	AACTGTACACACTACTACCTCA	080703_010s	NORMAL	NO	1	1	1	C	1	3	6	7	None	EAM182	let-7h		TGAGGTAGTAGTGTGTACAGTT	18				None	None	None	AUTO	DETECTED	909.919	208.919	12.873	-1.56963	13.008	-65.04	128.773	128.773	9.85093	171	100	PASS	PASS	PASS	PASS	PASS	PASS	0	7671.74	7892	5293.66	73	560037
168	AACTGTACACACTACTACCTCA	080703_010s	NORMAL	NO	1	1	1	C	1	3	8	7	None	EAM182	let-7h		TGAGGTAGTAGTGTGTACAGTT	18				None	None	None	AUTO	DETECTED	910.489	255.443	14.7293	3.64778	13.008	-65.04	132.656	130.105	17.9273	137	100	PASS	PASS	PASS	PASS	PASS	PASS	0	6207.33	3390	5761.26	80	496586
564	AGCACAAACTACTACCTCA	080703_010s	NORMAL	NO	1	1	1	K	3	3	1	4	None	EAM183	let-7i		TGAGGTAGTAGTTTGTGCT	19				None	None	None	AUTO	DETECTED	842.883	792.483	-2.65019	3.36553	-13.008	13.008	157.347	141.664	9.99532	127	100	PASS	PASS	PASS	PASS	PASS	PASS	0	11070.9	11464	8759.86	92	1018525
578	AGCACAAACTACTACCTCA	080703_010s	NORMAL	NO	1	1	1	K	3	3	3	4	None	EAM183	let-7i		TGAGGTAGTAGTTTGTGCT	19				None	None	None	AUTO	DETECTED	843.161	839.125	-4.59218	10.1157	-13.008	13.008	168.935	140.036	32.4959	134	100	PASS	PASS	PASS	PASS	PASS	PASS	0	8956.72	8877	7273.08	93	832975
592	AGCACAAACTACTACCTCA	080703_010s	NORMAL	NO	1	1	1	K	3	3	5	4	None	EAM183	let-7i		TGAGGTAGTAGTTTGTGCT	19				None	None	None	AUTO	DETECTED	843.667	884.99	-3.57037	6.74695	-13.008	13.008	139.582	130.908	18.8772	135	100	PASS	PASS	PASS	PASS	PASS	PASS	0	8698.14	9421	6940.12	78	678455
606	AGCACAAACTACTACCTCA	080703_010s	NORMAL	NO	1	1	1	K	3	3	7	4	None	EAM183	let-7i		TGAGGTAGTAGTTTGTGCT	19				None	None	None	AUTO	DETECTED	844.615	931.375	3.1996	10.1546	-13.008	13.008	145.068	130.133	11.6355	119	100	PASS	PASS	PASS	PASS	PASS	PASS	0	6744.21	6552	5438.91	81	546281
116	CACAAGTTCGGATCTACGGGTT	080703_010s	NORMAL	NO	1	1	1	C	1	3	1	4	None	EAM184	mir-100-1		AACCCGTAGATCCGAACTTGTG	19				None	None	None	AUTO	DETECTED	839.302	93.8884	8.14985	-6.28636	13.008	-65.04	157.167	155.539	13.4104	110	100	PASS	PASS	PASS	PASS	PASS	PASS	0	3958.95	4254	2569.31	108	427567
130	CACAAGTTCGGATCTACGGGTT	080703_010s	NORMAL	NO	1	1	1	C	1	3	3	4	None	EAM184	mir-100-1		AACCCGTAGATCCGAACTTGTG	19				None	None	None	AUTO	DETECTED	840.117	139.952	13.2009	-7.06333	13.008	-65.04	151.768	146.36	11.3382	111	100	PASS	PASS	PASS	PASS	PASS	PASS	0	2065.9	2136	1266.48	99	204524
144	CACAAGTTCGGATCTACGGGTT	080703_010s	NORMAL	NO	1	1	1	C	1	3	5	4	None	EAM184	mir-100-1		AACCCGTAGATCCGAACTTGTG	19				None	None	None	AUTO	DETECTED	840.49	186.569	12.4895	-0.641905	13.008	-65.04	148.311	140.385	12.9921	120	100	PASS	PASS	PASS	PASS	PASS	PASS	0	1741.27	1866	1025.67	88	153232
158	CACAAGTTCGGATCTACGGGTT	080703_010s	NORMAL	NO	1	1	1	C	1	3	7	4	None	EAM184	mir-100-1		AACCCGTAGATCCGAACTTGTG	19				None	None	None	AUTO	DETECTED	840.853	233.02	11.6496	3.60928	13.008	-65.04	145.244	134.814	21.8888	112	100	PASS	PASS	PASS	PASS	PASS	PASS	0	1997.9	2113	1136.48	87	173817
459	TCATAGCCCTGTACAATGCTGCT	080703_010s	NORMAL	NO	1	1	1	I	3	1	2	4	None	EAM185	mir-103-1		AGCAGCATTGTACAGGGCTATGA	20				None	None	None	AUTO	DETECTED	145.742	818.784	-9.18039	-11.8711	-78.048	-13.008	140.684	133.292	12.8106	80	100	PASS	PASS	PASS	PASS	PASS	PASS	0	1192	1277	640.733	83	98936
473	TCATAGCCCTGTACAATGCTGCT	080703_010s	NORMAL	NO	1	1	1	I	3	1	4	4	None	EAM185	mir-103-1		AGCAGCATTGTACAGGGCTATGA	20				None	None	None	AUTO	DETECTED	146.27	865.534	-7.87197	-3.71805	-78.048	-13.008	132.155	130.721	19.2828	85	100	PASS	PASS	PASS	PASS	PASS	PASS	0	1211.17	1327	697.682	81	98105
487	TCATAGCCCTGTACAATGCTGCT	080703_010s	NORMAL	NO	1	1	1	I	3	1	6	4	None	EAM185	mir-103-1		AGCAGCATTGTACAGGGCTATGA	20				None	None	None	AUTO	DETECTED	146.661	911.704	-8.34317	-3.11624	-78.048	-13.008	135.796	135.796	15.2366	82	100	PASS	PASS	PASS	PASS	PASS	PASS	0	1412.27	1607	841.919	85	120043
501	TCATAGCCCTGTACAATGCTGCT	080703_010s	NORMAL	NO	1	1	1	I	3	1	8	4	None	EAM185	mir-103-1		AGCAGCATTGTACAGGGCTATGA	20				None	None	None	AUTO	DETECTED	147	958	-9.49717	0	-78.048	-13.008	143.088	117.072	12.8	79	100	PASS	PASS	PASS	PASS	PASS	PASS	0	2172.35	2276	1142.99	69	149892
11	GCTACCTGCACTGTAAGCACTTTT	080703_010s	NORMAL	NO	1	1	1	A	1	1	2	4	None	EAM186	mir-106		AAAAGTGCTTACAGTGCAGGTAGC	20				None	None	None	AUTO	DETECTED	137.154	117.759	1.53073	-1.11053	-117.072	-143.088	150.579	122.424	53.4896	82	100	PASS	PASS	PASS	PASS	PASS	PASS	0	282.582	320	136.613	67	18933
25	GCTACCTGCACTGTAAGCACTTTT	080703_010s	NORMAL	NO	1	1	1	A	1	1	4	4	None	EAM186	mir-106		AAAAGTGCTTACAGTGCAGGTAGC	20				None	None	None	AUTO	DETECTED	137.058	163.526	-5.27636	-5.75154	-117.072	-143.088	122.207	110.753	8.86058	83	100	PASS	PASS	PASS	PASS	PASS	PASS	0	300.879	342	112.285	58	17451
39	GCTACCTGCACTGTAAGCACTTTT	080703_010s	NORMAL	NO	1	1	1	A	1	1	6	4	None	EAM186	mir-106		AAAAGTGCTTACAGTGCAGGTAGC	20				None	None	None	AUTO	DETECTED	137.953	210.167	0.804664	0.976553	-117.072	-143.088	123.275	119.732	13.4409	88	100	PASS	PASS	PASS	PASS	PASS	PASS	0	334.176	354	154.979	68	22724
53	GCTACCTGCACTGTAAGCACTTTT	080703_010s	NORMAL	NO	1	1	1	A	1	1	8	4	None	EAM186	mir-106		AAAAGTGCTTACAGTGCAGGTAGC	20				None	None	None	AUTO	DETECTED	138.5	256.885	2.35583	8.70918	-117.072	-143.088	123.388	119.747	18.7173	78	100	PASS	PASS	PASS	PASS	PASS	PASS	0	504.439	492	260.592	66	33293
449	TGATAGCCCTGTACAATGCTGCT	080703_010s	NORMAL	NO	1	1	1	I	3	1	1	1	None	EAM187	mir-107		AGCAGCATTGTACAGGGCTATCA	21				None	None	None	AUTO	DETECTED	76.0517	795.971	-12.9716	-16.9753	-78.048	-13.008	133.926	128.872	8.58828	92	100	PASS	PASS	PASS	PASS	PASS	PASS	0	758.07	804	260.041	71	53823
463	TGATAGCCCTGTACAATGCTGCT	080703_010s	NORMAL	NO	1	1	1	I	3	1	3	1	None	EAM187	mir-107		AGCAGCATTGTACAGGGCTATCA	21				None	None	None	AUTO	DETECTED	76.093	842.302	-17.9942	-14.2743	-78.048	-13.008	127.983	127.982	11.4035	100	100	PASS	PASS	PASS	PASS	PASS	PASS	0	830.548	876	270.021	73	60630
477	TGATAGCCCTGTACAATGCTGCT	080703_010s	NORMAL	NO	1	1	1	I	3	1	5	1	None	EAM187	mir-107		AGCAGCATTGTACAGGGCTATCA	21				None	None	None	AUTO	DETECTED	76.7706	888.994	-14.7402	-6.88192	-78.048	-13.008	132.05	121.753	16.5521	95	100	PASS	PASS	PASS	PASS	PASS	PASS	0	1003.15	1098	409.893	68	68214
491	TGATAGCCCTGTACAATGCTGCT	080703_010s	NORMAL	NO	1	1	1	I	3	1	7	1	None	EAM187	mir-107		AGCAGCATTGTACAGGGCTATCA	21				None	None	None	AUTO	DETECTED	77.2813	935.375	-13.6573	-3.53385	-78.048	-13.008	138.156	131.997	11.6355	102	100	PASS	PASS	PASS	PASS	PASS	PASS	0	1431.74	1563.5	680.649	82	117403
1	AATGCCCCTAAAAATCCTTAT	080703_010s	NORMAL	NO	1	1	1	A	1	1	1	1	None	EAM188	mir-108-1		ATAAGGATTTTTAGGGGCATT	21				None	None	None	AUTO	LOW_SIGNAL	67.6377	95.424	0	0	-117.072	-143.088	129	129	0	-1	100	PASS	PASS	PASS	PASS	PASS	FAIL	0	76.6351	76	5.70166	74	5671
15	AATGCCCCTAAAAATCCTTAT	080703_010s	NORMAL	NO	1	1	1	A	1	1	3	1	None	EAM188	mir-108-1		ATAAGGATTTTTAGGGGCATT	21				None	None	None	AUTO	LOW_SIGNAL	68.0651	141.548	0	0	-117.072	-143.088	129	129	0	-1	100	PASS	PASS	PASS	PASS	PASS	FAIL	0	79.6883	79	5.5066	77	6136
29	AATGCCCCTAAAAATCCTTAT	080703_010s	NORMAL	NO	1	1	1	A	1	1	5	1	None	EAM188	mir-108-1		ATAAGGATTTTTAGGGGCATT	21				None	None	None	AUTO	LOW_SIGNAL	68.4926	187.671	0	0	-117.072	-143.088	129	129	0	-1	100	PASS	PASS	PASS	FAIL	PASS	FAIL	0	83.8378	83.5	5.78384	74	6204
43	AATGCCCCTAAAAATCCTTAT	080703_010s	NORMAL	NO	1	1	1	A	1	1	7	1	None	EAM188	mir-108-1		ATAAGGATTTTTAGGGGCATT	21				None	None	None	AUTO	LOW_SIGNAL	68.92	233.794	0	0	-117.072	-143.088	129	129	0	-1	100	PASS	PASS	PASS	FAIL	PASS	FAIL	0	82.8701	83	7.67832	77	6381
453	CACAAATTCGGATCTACAGGGTA	080703_010s	NORMAL	NO	1	1	1	I	3	1	1	5	None	EAM189	mir-10a		TACCCTGTAGATCCGAATTTGTG	22				None	None	None	AUTO	DETECTED	168.183	795.098	-14.4776	-17.2207	-78.048	-13.008	124.914	124.914	11.3254	73	100	PASS	PASS	PASS	PASS	PASS	PASS	0	151.786	159	45.8577	70	10625
467	CACAAATTCGGATCTACAGGGTA	080703_010s	NORMAL	NO	1	1	1	I	3	1	3	5	None	EAM189	mir-10a		TACCCTGTAGATCCGAATTTGTG	22				None	None	None	AUTO	DETECTED	168.715	841.411	-13.1134	-14.7444	-78.048	-13.008	129.322	116.788	15.5529	73	100	PASS	PASS	PASS	PASS	PASS	PASS	0	156.113	165	43.8926	62	9679
481	CACAAATTCGGATCTACAGGGTA	080703_010s	NORMAL	NO	1	1	1	I	3	1	5	5	None	EAM189	mir-10a		TACCCTGTAGATCCGAATTTGTG	22				None	None	None	AUTO	DETECTED	169.387	888.148	-9.93027	-6.76997	-78.048	-13.008	119.534	114.787	13.8368	83	100	PASS	PASS	PASS	PASS	PASS	PASS	0	175.633	186.5	63.5946	60	10538
495	CACAAATTCGGATCTACAGGGTA	080703_010s	NORMAL	NO	1	1	1	I	3	1	7	5	None	EAM189	mir-10a		TACCCTGTAGATCCGAATTTGTG	22				None	None	None	AUTO	DETECTED	169.628	934.115	-12.3566	-8.80009	-78.048	-13.008	119.909	119.909	13.0211	83	100	PASS	PASS	PASS	PASS	PASS	PASS	0	213.212	223.5	82.3201	66	14072
5	ACAAATTCGGTTCTACAGGGTA	080703_010s	NORMAL	NO	1	1	1	A	1	1	1	5	None	EAM190	mir-10b		TACCCTGTAGAACCGAATTTGT	22				None	None	None	AUTO	DETECTED	159.329	93.2857	-7.23403	-16.6955	-117.072	-143.088	120.146	111.139	15.463	76	100	PASS	PASS	PASS	PASS	PASS	PASS	0	80.8364	82	3.98499	55	4446
19	ACAAATTCGGTTCTACAGGGTA	080703_010s	NORMAL	NO	1	1	1	A	1	1	3	5	None	EAM190	mir-10b		TACCCTGTAGAACCGAATTTGT	22				None	None	None	AUTO	DETECTED	159.944	139.694	-4.78253	-12.985	-117.072	-143.088	130.131	107.135	18.1676	73	100	PASS	PASS	PASS	FAIL	PASS	FAIL	0	78.5926	78	3.7993	54	4244
33	ACAAATTCGGTTCTACAGGGTA	080703_010s	NORMAL	NO	1	1	1	A	1	1	5	5	None	EAM190	mir-10b		TACCCTGTAGAACCGAATTTGT	22				None	None	None	AUTO	DETECTED	160.534	186.059	-2.6746	-9.84492	-117.072	-143.088	107.474	94.5322	9.21051	75	100	PASS	PASS	PASS	PASS	PASS	PASS	0	78.7143	78	3.92792	42	3306
47	ACAAATTCGGTTCTACAGGGTA	080703_010s	NORMAL	NO	1	1	1	A	1	1	7	5	None	EAM190	mir-10b		TACCCTGTAGAACCGAATTTGT	22				None	None	None	AUTO	LOW_SIGNAL	161.167	232.94	0	0	-117.072	-143.088	129	129	0	-1	100	PASS	PASS	PASS	PASS	PASS	FAIL	0	81.2703	82	6.44959	74	6014
571	ACAAACACCATTGTCACACTCCA	080703_010s	NORMAL	NO	1	1	1	K	3	3	2	4	None	EAM191	mir-122a		TGGAGTGTGACAATGGTGTTTGT	23				None	None	None	AUTO	DETECTED	842.655	816.274	-8.39359	12.854	-13.008	13.008	159.393	96.5648	40.0952	133	100	PASS	PASS	PASS	PASS	PASS	PASS	0	283.116	280	53.2135	43	12174
585	ACAAACACCATTGTCACACTCCA	080703_010s	NORMAL	NO	1	1	1	K	3	3	4	4	None	EAM191	mir-122a		TGGAGTGTGACAATGGTGTTTGT	23				None	None	None	AUTO	DETECTED	843.571	863.171	-2.03012	22.9244	-13.008	13.008	142.872	105.337	36.8672	134	100	PASS	PASS	PASS	PASS	PASS	PASS	0	211.177	216	53.5342	51	10770
599	ACAAACACCATTGTCACACTCCA	080703_010s	NORMAL	NO	1	1	1	K	3	3	6	4	None	EAM191	mir-122a		TGGAGTGTGACAATGGTGTTTGT	23				None	None	None	AUTO	DETECTED	842.908	908.842	-16.2203	17.0341	-13.008	13.008	145.764	92.3635	32.9021	119	100	PASS	PASS	PASS	PASS	PASS	PASS	0	211.025	210.5	37.8008	40	8441
613	ACAAACACCATTGTCACACTCCA	080703_010s	NORMAL	NO	1	1	1	K	3	3	8	4	None	EAM191	mir-122a		TGGAGTGTGACAATGGTGTTTGT	23				None	None	None	AUTO	TOO_LARGE	844.582	953.656	0	0	-13.008	13.008	129	129	0	-1	100	PASS	PASS	PASS	PASS	PASS	PASS	0	157.654	148.5	54.5382	78	12297
123	CGCGTACCAAAAGTAATAATG	080703_010s	NORMAL	NO	1	1	1	C	1	3	2	4	None	EAM192	mir-123/mir126as		CATTATTACTTTTGGTACGCG	23				None	None	None	AUTO	DETECTED	839.765	116.823	11.3931	-7.9337	13.008	-65.04	143.409	130.293	13.3227	135	100	PASS	PASS	PASS	PASS	PASS	PASS	0	3435.42	3447	1828.71	78	267963
137	CGCGTACCAAAAGTAATAATG	080703_010s	NORMAL	NO	1	1	1	C	1	3	4	4	None	EAM192	mir-123/mir126as		CATTATTACTTTTGGTACGCG	23				None	None	None	AUTO	DETECTED	839.909	164.552	7.70603	12.9463	13.008	-65.04	180.062	139.016	29.6408	143	100	PASS	PASS	PASS	FAIL	PASS	PASS	0	2155.33	1802	2607.17	89	191824
151	CGCGTACCAAAAGTAATAATG	080703_010s	NORMAL	NO	1	1	1	C	1	3	6	4	None	EAM192	mir-123/mir126as		CATTATTACTTTTGGTACGCG	23				None	None	None	AUTO	DETECTED	840.609	210.239	11.2526	7.26817	13.008	-65.04	141.261	128.577	11.2893	125	100	PASS	PASS	PASS	PASS	PASS	PASS	0	1325.3	1499	684.038	76	100723
165	CGCGTACCAAAAGTAATAATG	080703_010s	NORMAL	NO	1	1	1	C	1	3	8	4	None	EAM192	mir-123/mir126as		CATTATTACTTTTGGTACGCG	23				None	None	None	AUTO	DETECTED	841.25	256.381	14.0346	7.50655	13.008	-65.04	130.266	117.212	17.9396	116	100	PASS	PASS	PASS	PASS	PASS	PASS	0	1637.32	1735	811.943	63	103151
561	CACAGGTTAAAGGGTCTCAGGGA	080703_010s	NORMAL	NO	1	1	1	K	3	3	1	1	None	EAM193	mir-125a		TCCCTGAGACCCTTTAACCTGTG	24				None	None	None	AUTO	DETECTED	773.477	792.385	-5.51554	-6.23803	-13.008	13.008	165.672	147.33	12.0095	141	100	PASS	PASS	PASS	PASS	PASS	PASS	0	19761.7	22994	12898.1	99	1956404
575	CACAGGTTAAAGGGTCTCAGGGA	080703_010s	NORMAL	NO	1	1	1	K	3	3	3	1	None	EAM193	mir-125a		TCCCTGAGACCCTTTAACCTGTG	24				None	None	None	AUTO	DETECTED	773.617	838.9	-9.26058	-1.15043	-13.008	13.008	157.131	145.804	17.6045	136	100	PASS	PASS	PASS	PASS	PASS	PASS	0	16945.5	18116	14917.7	99	1677607
589	CACAGGTTAAAGGGTCTCAGGGA	080703_010s	NORMAL	NO	1	1	1	K	3	3	5	1	None	EAM193	mir-125a		TCCCTGAGACCCTTTAACCTGTG	24				None	None	None	AUTO	DETECTED	774.129	885.241	-8.15144	1.68316	-13.008	13.008	155.685	148.276	13.6258	129	100	PASS	PASS	PASS	FAIL	PASS	PASS	0	14476.5	7505.5	15536.4	102	1476598
603	CACAGGTTAAAGGGTCTCAGGGA	080703_010s	NORMAL	NO	1	1	1	K	3	3	7	1	None	EAM193	mir-125a		TCCCTGAGACCCTTTAACCTGTG	24				None	None	None	AUTO	DETECTED	775.022	931.606	-2.0976	4.82242	-13.008	13.008	149.01	137.407	11.9421	120	100	PASS	PASS	PASS	PASS	PASS	PASS	0	14841.8	15748	12791.4	88	1306082
113	AAAAGAGACCGGTTCACTGTGA	080703_010s	NORMAL	NO	1	1	1	C	1	3	1	1	None	EAM194	mir-128a		TCACAGTGAACCGGTCTCTTTT	24				None	None	None	AUTO	DETECTED	769.48	93.6837	0	-17.2895	13.008	-65.04	175.197	166.458	9.33275	244	91.2698	PASS	PASS	PASS	PASS	FAIL	PASS	13	35056.3	38289	25504.8	126	4417089
127	AAAAGAGACCGGTTCACTGTGA	080703_010s	NORMAL	NO	1	1	1	C	1	3	3	1	None	EAM194	mir-128a		TCACAGTGAACCGGTCTCTTTT	24				None	None	None	AUTO	DETECTED	770.077	140.199	2.07537	-12.196	13.008	-65.04	175.821	175.821	12.399	232	100	PASS	PASS	PASS	PASS	PASS	PASS	0	30758.6	29862.5	26307.9	142	4367717
141	AAAAGAGACCGGTTCACTGTGA	080703_010s	NORMAL	NO	1	1	1	C	1	3	5	1	None	EAM194	mir-128a		TCACAGTGAACCGGTCTCTTTT	24				None	None	None	AUTO	DETECTED	770.317	186.958	0	-3.93182	13.008	-65.04	176.435	173.548	14.6029	218	100	PASS	PASS	PASS	PASS	PASS	PASS	0	28874.3	29138	25686.7	140	4042397
155	AAAAGAGACCGGTTCACTGTGA	080703_010s	NORMAL	NO	1	1	1	C	1	3	7	1	None	EAM194	mir-128a		TCACAGTGAACCGGTCTCTTTT	24				None	None	None	AUTO	DETECTED	770.9	233.045	1.66332	-4.40223	13.008	-65.04	173.544	170.528	14.9649	256	62.9562	PASS	PASS	PASS	PASS	FAIL	PASS	25	32161.3	34776	27846.4	137	4406097
565	GAAAGAGACCGGTTCACTGTGA	080703_010s	NORMAL	NO	1	1	1	K	3	3	1	5	None	EAM195	mir-128b		TCACAGTGAACCGGTCTCTTTC	25				None	None	None	AUTO	DETECTED	865.943	791.836	-2.67242	-2.26513	-13.008	13.008	161.671	157.175	18.9171	200	100	PASS	PASS	PASS	PASS	PASS	PASS	0	28257.7	26695	25989.4	114	3221372
579	GAAAGAGACCGGTTCACTGTGA	080703_010s	NORMAL	NO	1	1	1	K	3	3	3	5	None	EAM195	mir-128b		TCACAGTGAACCGGTCTCTTTC	25				None	None	None	AUTO	DETECTED	866.442	838.333	-1.73636	2.597	-13.008	13.008	174.046	159.214	16.4632	178	100	PASS	PASS	PASS	PASS	PASS	PASS	0	26397	21862	25443	117	3088444
593	GAAAGAGACCGGTTCACTGTGA	080703_010s	NORMAL	NO	1	1	1	K	3	3	5	5	None	EAM195	mir-128b		TCACAGTGAACCGGTCTCTTTC	25				None	None	None	AUTO	DETECTED	866.908	884.415	-1.23856	2.0587	-13.008	13.008	157.524	157.039	12.8711	195	96.4912	PASS	PASS	PASS	PASS	FAIL	PASS	11	26897.4	22231.5	26497.9	114	3066299
607	GAAAGAGACCGGTTCACTGTGA	080703_010s	NORMAL	NO	1	1	1	K	3	3	7	5	None	EAM195	mir-128b		TCACAGTGAACCGGTCTCTTTC	25				None	None	None	AUTO	DETECTED	867.761	930.71	4.29921	4.28572	-13.008	13.008	169.255	161.582	13.4468	182	100	PASS	PASS	PASS	FAIL	PASS	PASS	0	25557.9	11391	25620.3	121	3092502
736	GCAAGCCCAGACCGAAAAAAG	080703_010s	NORMAL	NO	1	1	1	N	4	2	2	1	None	EAM196	mir-129a		CTTTTTTCGGTCTGGGCTTGC	1				None	None	None	AUTO	LOW_SIGNAL	431.394	1164.06	0	0	-13.008	0	129	129	0	-1	100	PASS	PASS	PASS	PASS	PASS	FAIL	0	62.3014	62	1.31956	73	4548
750	GCAAGCCCAGACCGAAAAAAG	080703_010s	NORMAL	NO	1	1	1	N	4	2	4	1	None	EAM196	mir-129a		CTTTTTTCGGTCTGGGCTTGC	1				None	None	None	AUTO	LOW_SIGNAL	431.822	1210.18	0	0	-13.008	0	129	129	0	-1	100	PASS	PASS	PASS	PASS	PASS	FAIL	0	62.5753	63	1.44259	73	4568
764	GCAAGCCCAGACCGAAAAAAG	080703_010s	NORMAL	NO	1	1	1	N	4	2	6	1	None	EAM196	mir-129a		CTTTTTTCGGTCTGGGCTTGC	1				None	None	None	AUTO	LOW_SIGNAL	432.249	1256.31	0	0	-13.008	0	129	129	0	-1	100	PASS	PASS	PASS	FAIL	PASS	FAIL	0	62.9028	63	1.31256	72	4529
778	GCAAGCCCAGACCGAAAAAAG	080703_010s	NORMAL	NO	1	1	1	N	4	2	8	1	None	EAM196	mir-129a		CTTTTTTCGGTCTGGGCTTGC	1				None	None	None	AUTO	LOW_SIGNAL	432.677	1302.43	0	0	-13.008	0	129	129	0	-1	100	PASS	PASS	PASS	FAIL	PASS	FAIL	0	63.3514	63.5	1.30785	74	4688
288	GCAAGCCCAGACCGCAAAAAG	080703_010s	NORMAL	NO	1	1	1	F	2	2	2	1	None	EAM197	mir-129b		CTTTTTGCGGTCTGGGCTTGC	3				None	None	None	AUTO	DETECTED	425.986	466.189	0	-13.2299	0	-65.04	122.693	116.019	14.9739	77	100	PASS	PASS	PASS	PASS	PASS	PASS	0	495.954	551	208.708	65	32237
302	GCAAGCCCAGACCGCAAAAAG	080703_010s	NORMAL	NO	1	1	1	F	2	2	4	1	None	EAM197	mir-129b		CTTTTTGCGGTCTGGGCTTGC	3				None	None	None	AUTO	DETECTED	426.384	512.485	0	-10.9818	0	-65.04	119.927	111.433	11.1258	77	100	PASS	PASS	PASS	PASS	PASS	PASS	0	531.286	573	205.63	56	29752
316	GCAAGCCCAGACCGCAAAAAG	080703_010s	NORMAL	NO	1	1	1	F	2	2	6	1	None	EAM197	mir-129b		CTTTTTGCGGTCTGGGCTTGC	3				None	None	None	AUTO	DETECTED	426.7	559	-1.79471	-5.89584	0	-65.04	117.072	104.064	11.2574	71	100	PASS	PASS	PASS	PASS	PASS	PASS	0	624.896	655.5	207.913	48	29995
330	GCAAGCCCAGACCGCAAAAAG	080703_010s	NORMAL	NO	1	1	1	F	2	2	8	1	None	EAM197	mir-129b		CTTTTTGCGGTCTGGGCTTGC	3				None	None	None	AUTO	DETECTED	427.051	605.41	-2.78516	-2.16509	0	-65.04	125.181	119.915	13.0211	70	100	PASS	PASS	PASS	PASS	PASS	PASS	0	948.754	1007	541.541	65	61669
740	GCCCTTTCATCATTGCACTG	080703_010s	NORMAL	NO	1	1	1	N	4	2	2	5	None	EAM198	mir-130b		CAGTGCAATGATGAAAGGGC	5				None	None	None	AUTO	DETECTED	522.897	1162.43	-9.68772	-10.0513	-13.008	0	101.368	101.24	17.6562	70	100	PASS	PASS	PASS	PASS	PASS	PASS	0	121.861	130	22.7508	43	5240
754	GCCCTTTCATCATTGCACTG	080703_010s	NORMAL	NO	1	1	1	N	4	2	4	5	None	EAM198	mir-130b		CAGTGCAATGATGAAAGGGC	5				None	None	None	AUTO	DETECTED	523.42	1208.52	-8.43884	-10.4976	-13.008	0	105.296	80.6946	11.3898	76	100	PASS	PASS	PASS	PASS	PASS	PASS	0	121.781	129.5	25.3895	32	3897
768	GCCCTTTCATCATTGCACTG	080703_010s	NORMAL	NO	1	1	1	N	4	2	6	5	None	EAM198	mir-130b		CAGTGCAATGATGAAAGGGC	5				None	None	None	AUTO	DETECTED	523.889	1255.11	-7.89817	-4.41592	-13.008	0	91.056	91.056	7.75679	73	100	PASS	PASS	PASS	PASS	PASS	PASS	0	128.103	133	27.1029	39	4996
782	GCCCTTTCATCATTGCACTG	080703_010s	NORMAL	NO	1	1	1	N	4	2	8	5	None	EAM198	mir-130b		CAGTGCAATGATGAAAGGGC	5				None	None	None	AUTO	DETECTED	524.089	1301.71	-10.8524	1.8229	-13.008	0	111.89	97.0368	21.8582	70	100	PASS	PASS	PASS	PASS	PASS	PASS	0	157.488	154	84.9034	43	6772
292	ACGACCATGGCTGTAGACTGTTA	080703_010s	NORMAL	NO	1	1	1	F	2	2	2	5	None	EAM199	mir-132		TAACAGTCTACAGCCATGGTCGT	7				None	None	None	AUTO	DETECTED	518.51	464.71	3.63468	-21.3575	0	-65.04	147.523	137.907	13.495	77	100	PASS	PASS	PASS	PASS	PASS	PASS	0	1997.17	2194	1134.58	86	171757
306	ACGACCATGGCTGTAGACTGTTA	080703_010s	NORMAL	NO	1	1	1	F	2	2	4	5	None	EAM199	mir-132		TAACAGTCTACAGCCATGGTCGT	7				None	None	None	AUTO	DETECTED	518.719	511.625	0.797121	-11.0557	0	-65.04	138.156	131.997	11.6355	80	100	PASS	PASS	PASS	PASS	PASS	PASS	0	1854.38	1814.5	983.493	82	152059
320	ACGACCATGGCTGTAGACTGTTA	080703_010s	NORMAL	NO	1	1	1	F	2	2	6	5	None	EAM199	mir-132		TAACAGTCTACAGCCATGGTCGT	7				None	None	None	AUTO	DETECTED	519.572	557.696	6.33727	-11.7401	0	-65.04	140.633	133.763	10.4846	89	100	PASS	PASS	PASS	PASS	PASS	PASS	0	2653.23	2596	1644.71	84	222871
334	ACGACCATGGCTGTAGACTGTTA	080703_010s	NORMAL	NO	1	1	1	F	2	2	8	5	None	EAM199	mir-132		TAACAGTCTACAGCCATGGTCGT	7				None	None	None	AUTO	DETECTED	519.338	604.205	-2.26671	-6.7263	0	-65.04	145.336	145.336	13.4949	87	100	PASS	PASS	PASS	PASS	PASS	PASS	0	2012.57	1640.5	1781.16	98	197232
730	ACAGCTGGTTGAAGGGGACCAA	080703_010s	NORMAL	NO	1	1	1	N	4	2	1	2	None	EAM200	mir-133a-1		TTGGTCCCCTTCAACCAGCTGT	9				None	None	None	AUTO	DETECTED	453.247	1139.65	-12.952	-14.7833	-13.008	0	121.432	112.256	11.7635	70	100	PASS	PASS	PASS	PASS	PASS	PASS	0	294.224	289.5	84.1763	58	17065
744	ACAGCTGGTTGAAGGGGACCAA	080703_010s	NORMAL	NO	1	1	1	N	4	2	3	2	None	EAM200	mir-133a-1		TTGGTCCCCTTCAACCAGCTGT	9				None	None	None	AUTO	DETECTED	453.592	1186.18	-14.0183	-9.39555	-13.008	0	129.703	117.722	21.8414	70	100	PASS	PASS	PASS	PASS	PASS	PASS	0	305.016	301	122.751	64	19521
758	ACAGCTGGTTGAAGGGGACCAA	080703_010s	NORMAL	NO	1	1	1	N	4	2	5	2	None	EAM200	mir-133a-1		TTGGTCCCCTTCAACCAGCTGT	9				None	None	None	AUTO	DETECTED	454.048	1232.7	-13.6487	-4.22061	-13.008	0	121.22	110.056	10.718	77	100	PASS	PASS	PASS	PASS	PASS	PASS	0	404.5	405	137.104	56	22652
772	ACAGCTGGTTGAAGGGGACCAA	080703_010s	NORMAL	NO	1	1	1	N	4	2	7	2	None	EAM200	mir-133a-1		TTGGTCCCCTTCAACCAGCTGT	9				None	None	None	AUTO	DETECTED	454.488	1279.06	-13.4792	0	-13.008	0	135.734	126.486	11.4036	72	100	PASS	PASS	PASS	PASS	PASS	PASS	0	748.493	765	371.718	71	53143
282	TAGCTGGTTGAAGGGGACCAA	080703_010s	NORMAL	NO	1	1	1	F	2	2	1	2	None	EAM201	mir-133b		TTGGTCCCCTTCAACCAGCTA	11				None	None	None	AUTO	DETECTED	447.976	442.012	-11.1287	-24.9573	0	-65.04	139.627	114.138	11.3254	78	100	PASS	PASS	PASS	PASS	PASS	PASS	0	175.344	168	37.3063	61	10696
296	TAGCTGGTTGAAGGGGACCAA	080703_010s	NORMAL	NO	1	1	1	F	2	2	3	2	None	EAM201	mir-133b		TTGGTCCCCTTCAACCAGCTA	11				None	None	None	AUTO	DETECTED	449.247	489.512	0	-7.06056	0	-65.04	133.756	125.439	19.2828	70	100	PASS	PASS	PASS	PASS	PASS	PASS	0	154.493	156	39.6884	73	11278
310	TAGCTGGTTGAAGGGGACCAA	080703_010s	NORMAL	NO	1	1	1	F	2	2	5	2	None	EAM201	mir-133b		TTGGTCCCCTTCAACCAGCTA	11				None	None	None	AUTO	DETECTED	448.776	535.197	-11.833	-12.7523	0	-65.04	129.975	115.931	20.1142	78	100	PASS	PASS	PASS	PASS	PASS	PASS	0	160.609	163	34.9774	64	10279
324	TAGCTGGTTGAAGGGGACCAA	080703_010s	NORMAL	NO	1	1	1	F	2	2	7	2	None	EAM201	mir-133b		TTGGTCCCCTTCAACCAGCTA	11				None	None	None	AUTO	DETECTED	450	582.227	-1.47515	-0.962262	0	-65.04	130.08	117.072	12.5787	71	100	PASS	PASS	PASS	PASS	PASS	PASS	0	275.431	261	79.2886	65	17903
848	TCCCTCTGGTCAACCAGTCACA	080703_010s	NORMAL	NO	1	1	1	P	4	4	2	1	None	EAM202	mir-134		TGTGACTGGTTGACCAGAGGGA	1				None	None	None	AUTO	DETECTED	1128.59	1160.94	4.43498	3.77442	52.032	39.024	123.875	121.87	15.7493	73	100	PASS	PASS	PASS	PASS	PASS	PASS	0	325.87	328	137.875	69	22485
862	TCCCTCTGGTCAACCAGTCACA	080703_010s	NORMAL	NO	1	1	1	P	4	4	4	1	None	EAM202	mir-134		TGTGACTGGTTGACCAGAGGGA	1				None	None	None	AUTO	DETECTED	1129.5	1207.5	10.7453	9.48606	52.032	39.024	104.064	104.064	6.97118	82	100	PASS	PASS	PASS	PASS	PASS	PASS	0	201.596	213.5	57.259	52	10483
876	TCCCTCTGGTCAACCAGTCACA	080703_010s	NORMAL	NO	1	1	1	P	4	4	6	1	None	EAM202	mir-134		TGTGACTGGTTGACCAGAGGGA	1				None	None	None	AUTO	DETECTED	1129.5	1253.5	5.18446	7.8807	52.032	39.024	104.064	104.064	6.97118	75	100	PASS	PASS	PASS	PASS	PASS	PASS	0	168.827	172.5	43.1144	52	8779
890	TCCCTCTGGTCAACCAGTCACA	080703_010s	NORMAL	NO	1	1	1	P	4	4	8	1	None	EAM202	mir-134		TGTGACTGGTTGACCAGAGGGA	1				None	None	None	AUTO	DETECTED	1130.16	1299.62	8.15541	7.76637	52.032	39.024	106.632	106.632	16.3902	74	100	PASS	PASS	PASS	PASS	PASS	PASS	0	155.778	157.5	44.8758	54	8412
400	TTCACATAGGAATAAAAAGCCATA	080703_010s	NORMAL	NO	1	1	1	H	2	4	2	1	None	EAM203	mir-135a		TATGGCTTTTTATTCCTATGTGAA	3				None	None	None	AUTO	DETECTED	1123.66	466.429	-2.25957	-4.75772	78.048	13.008	135.804	134.535	11.7361	77	100	PASS	PASS	PASS	PASS	PASS	PASS	0	1170.45	1193	697.647	85	99488
414	TTCACATAGGAATAAAAAGCCATA	080703_010s	NORMAL	NO	1	1	1	H	2	4	4	1	None	EAM203	mir-135a		TATGGCTTTTTATTCCTATGTGAA	3				None	None	None	AUTO	DETECTED	1124.18	512.86	0	-0.761393	78.048	13.008	145.377	135.334	15.5892	76	100	PASS	PASS	PASS	PASS	PASS	PASS	0	983.988	918	594.02	85	83639
428	TTCACATAGGAATAAAAAGCCATA	080703_010s	NORMAL	NO	1	1	1	H	2	4	6	1	None	EAM203	mir-135a		TATGGCTTTTTATTCCTATGTGAA	3				None	None	None	AUTO	DETECTED	1124.94	559.707	3.23612	8.6548	78.048	13.008	132.011	123.364	12.9261	89	100	PASS	PASS	PASS	PASS	PASS	PASS	0	1137.54	1237	579.917	70	79628
442	TTCACATAGGAATAAAAAGCCATA	080703_010s	NORMAL	NO	1	1	1	H	2	4	8	1	None	EAM203	mir-135a		TATGGCTTTTTATTCCTATGTGAA	3				None	None	None	AUTO	DETECTED	1125.01	605.637	0	6.13085	78.048	13.008	134.119	133.848	12.8106	79	100	PASS	PASS	PASS	PASS	PASS	PASS	0	1338.1	1516	881.007	82	109724
852	ATCACATAGGAATAAAAAGCCATA	080703_010s	NORMAL	NO	1	1	1	P	4	4	2	5	None	EAM204	mir-135b		TATGGCTTTTTATTCCTATGTGAT	5				None	None	None	AUTO	DETECTED	1221.42	1159.18	12.0187	-7.98074	52.032	39.024	152.176	144.075	17.4669	75	100	PASS	PASS	PASS	PASS	PASS	PASS	0	1307.08	1354	903.934	97	126787
866	ATCACATAGGAATAAAAAGCCATA	080703_010s	NORMAL	NO	1	1	1	P	4	4	4	5	None	EAM204	mir-135b		TATGGCTTTTTATTCCTATGTGAT	5				None	None	None	AUTO	DETECTED	1222.02	1205.44	14.2608	-6.15784	52.032	39.024	138.271	122.019	13.8727	79	100	PASS	PASS	PASS	PASS	PASS	PASS	0	944.676	1054.5	420.269	68	64238
880	ATCACATAGGAATAAAAAGCCATA	080703_010s	NORMAL	NO	1	1	1	P	4	4	6	5	None	EAM204	mir-135b		TATGGCTTTTTATTCCTATGTGAT	5				None	None	None	AUTO	DETECTED	1222.11	1252.17	9.93226	1.70539	52.032	39.024	131.004	119.032	16.5521	82	100	PASS	PASS	PASS	PASS	PASS	PASS	0	894.576	971.5	295.047	66	59042
894	ATCACATAGGAATAAAAAGCCATA	080703_010s	NORMAL	NO	1	1	1	P	4	4	8	5	None	EAM204	mir-135b		TATGGCTTTTTATTCCTATGTGAT	5				None	None	None	AUTO	DETECTED	1222.37	1298.61	7.69492	5.84661	52.032	39.024	155.878	139.624	17.9481	75	100	PASS	PASS	PASS	PASS	PASS	PASS	0	617.534	689	315.23	88	54343
404	GATTCACAACACCAGCT	080703_010s	NORMAL	NO	1	1	1	H	2	4	2	5	None	EAM205	mir-138-2		AGCTGGTGTTGTGAATC	7				None	None	None	AUTO	DETECTED	1217.07	465.175	12.8048	-9.95409	78.048	13.008	158.709	151.578	9.83831	102	100	PASS	PASS	PASS	PASS	PASS	PASS	0	7755.63	9220	5941.04	104	806586
418	GATTCACAACACCAGCT	080703_010s	NORMAL	NO	1	1	1	H	2	4	4	5	None	EAM205	mir-138-2		AGCTGGTGTTGTGAATC	7				None	None	None	AUTO	DETECTED	1217.6	511.475	14.183	-7.658	78.048	13.008	172.33	149.431	30.4638	94	100	PASS	PASS	PASS	PASS	PASS	PASS	0	5618.01	5468	4531.43	103	578655
432	GATTCACAACACCAGCT	080703_010s	NORMAL	NO	1	1	1	H	2	4	6	5	None	EAM205	mir-138-2		AGCTGGTGTTGTGAATC	7				None	None	None	AUTO	DETECTED	1217.9	558.095	12.592	-1.20124	78.048	13.008	143.088	143.088	10.3784	95	100	PASS	PASS	PASS	PASS	PASS	PASS	0	6239.75	6190	4919.4	95	592776
446	GATTCACAACACCAGCT	080703_010s	NORMAL	NO	1	1	1	H	2	4	8	5	None	EAM205	mir-138-2		AGCTGGTGTTGTGAATC	7				None	None	None	AUTO	DETECTED	1218.16	604.714	10.3229	5.24242	78.048	13.008	147.417	146.476	12.6547	99	100	PASS	PASS	PASS	PASS	PASS	PASS	0	8160.52	8525	7047.86	99	807891
842	AGACACGTGCACTGTAGA	080703_010s	NORMAL	NO	1	1	1	P	4	4	1	2	None	EAM206	mir-139		TCTACAGTGCACGTGTCT	9				None	None	None	AUTO	DETECTED	1151.6	1136.4	6.51194	-12.5793	52.032	39.024	130.08	130.08	12.0762	89	100	PASS	PASS	PASS	PASS	PASS	PASS	0	3468.65	3743	1695.54	79	274023
856	AGACACGTGCACTGTAGA	080703_010s	NORMAL	NO	1	1	1	P	4	4	3	2	None	EAM206	mir-139		TCTACAGTGCACGTGTCT	9				None	None	None	AUTO	DETECTED	1152.2	1183.3	8.84296	-2.56444	52.032	39.024	140.196	140.196	21.017	77	100	PASS	PASS	PASS	PASS	PASS	PASS	0	1367.74	1291	876.826	93	127200
870	AGACACGTGCACTGTAGA	080703_010s	NORMAL	NO	1	1	1	P	4	4	5	2	None	EAM206	mir-139		TCTACAGTGCACGTGTCT	9				None	None	None	AUTO	DETECTED	1152.5	1229.61	7.16139	0	52.032	39.024	130.08	130.08	14.0396	75	100	PASS	PASS	PASS	PASS	PASS	PASS	0	1018.51	1010	587.966	78	79444
884	AGACACGTGCACTGTAGA	080703_010s	NORMAL	NO	1	1	1	P	4	4	7	2	None	EAM206	mir-139		TCTACAGTGCACGTGTCT	9				None	None	None	AUTO	DETECTED	1152.77	1275.94	5.10983	2.54856	52.032	39.024	134.166	128.542	16.6023	76	100	PASS	PASS	PASS	PASS	PASS	PASS	0	1046.21	1082.5	611.697	76	79512
394	CTACCATAGGGTAAAACCACT	080703_010s	NORMAL	NO	1	1	1	H	2	4	1	2	None	EAM207	mir-140		AGTGGTTTTACCCTATGGTAG	11				None	None	None	AUTO	DETECTED	1147.24	442.736	7.25984	-10.1939	78.048	13.008	129.077	120.111	12.85	82	100	PASS	PASS	PASS	PASS	PASS	PASS	0	363.507	394	106.944	67	24355
408	CTACCATAGGGTAAAACCACT	080703_010s	NORMAL	NO	1	1	1	H	2	4	3	2	None	EAM207	mir-140		AGTGGTTTTACCCTATGGTAG	11				None	None	None	AUTO	DETECTED	1147.58	489.405	6.15784	-3.09361	78.048	13.008	140.693	133.35	12.8106	78	100	PASS	PASS	PASS	PASS	PASS	PASS	0	295.262	313	128.657	84	24802
422	CTACCATAGGGTAAAACCACT	080703_010s	NORMAL	NO	1	1	1	H	2	4	5	2	None	EAM207	mir-140		AGTGGTTTTACCCTATGGTAG	11				None	None	None	AUTO	DETECTED	1148	536	6.00699	3.03605	78.048	13.008	117.072	117.072	7.97305	87	100	PASS	PASS	PASS	PASS	PASS	PASS	0	348.841	371	143.327	69	24070
436	CTACCATAGGGTAAAACCACT	080703_010s	NORMAL	NO	1	1	1	H	2	4	7	2	None	EAM207	mir-140		AGTGGTTTTACCCTATGGTAG	11				None	None	None	AUTO	DETECTED	1148.69	582.095	9.41937	2.66527	78.048	13.008	126.1	122.632	11.5904	89	100	PASS	PASS	PASS	PASS	PASS	PASS	0	425.086	409.5	177.624	70	29756
737	CCATCTTTACCAGACAGTGTT	080703_010s	NORMAL	NO	1	1	1	N	4	2	2	2	None	EAM208	mir-141		AACACTGTCTGGTAAAGATGG	1				None	None	None	AUTO	LOW_SIGNAL	454.456	1163.85	0	0	-13.008	0	129	129	0	-1	100	PASS	PASS	PASS	FAIL	PASS	FAIL	0	63.8	64	1.24118	75	4785
751	CCATCTTTACCAGACAGTGTT	080703_010s	NORMAL	NO	1	1	1	N	4	2	4	2	None	EAM208	mir-141		AACACTGTCTGGTAAAGATGG	1				None	None	None	AUTO	LOW_SIGNAL	454.883	1209.97	0	0	-13.008	0	129	129	0	-1	100	PASS	PASS	PASS	FAIL	PASS	FAIL	0	64.0946	64	1.40614	74	4743
765	CCATCTTTACCAGACAGTGTT	080703_010s	NORMAL	NO	1	1	1	N	4	2	6	2	None	EAM208	mir-141		AACACTGTCTGGTAAAGATGG	1				None	None	None	AUTO	LOW_SIGNAL	455.311	1256.09	0	0	-13.008	0	129	129	0	-1	100	PASS	PASS	PASS	PASS	PASS	FAIL	0	65.1644	65	1.20201	73	4757
779	CCATCTTTACCAGACAGTGTT	080703_010s	NORMAL	NO	1	1	1	N	4	2	8	2	None	EAM208	mir-141		AACACTGTCTGGTAAAGATGG	1				None	None	None	AUTO	LOW_SIGNAL	455.738	1302.21	0	0	-13.008	0	129	129	0	-1	100	PASS	PASS	PASS	FAIL	PASS	FAIL	0	64.2133	64	1.3182	75	4816
741	GTAGTGCTTTCTACTTTATG	080703_010s	NORMAL	NO	1	1	1	N	4	2	2	6	None	EAM209	mir-142		CATAAAGTAGAAAGCACTAC	#REF!				None	None	None	AUTO	LOW_SIGNAL	546.703	1162.99	0	0	-13.008	0	129	129	0	-1	100	PASS	PASS	PASS	PASS	PASS	FAIL	0	62.6711	63	1.31035	76	4763
755	GTAGTGCTTTCTACTTTATG	080703_010s	NORMAL	NO	1	1	1	N	4	2	4	6	None	EAM209	mir-142		CATAAAGTAGAAAGCACTAC	#REF!				None	None	None	AUTO	LOW_SIGNAL	547.13	1209.11	0	0	-13.008	0	129	129	0	-1	100	PASS	PASS	PASS	PASS	PASS	FAIL	0	61.8873	62	1.31529	71	4394
769	GTAGTGCTTTCTACTTTATG	080703_010s	NORMAL	NO	1	1	1	N	4	2	6	6	None	EAM209	mir-142		CATAAAGTAGAAAGCACTAC	#REF!				None	None	None	AUTO	DETECTED	547.433	1255.1	-1.61965	-1.78002	-13.008	0	110.056	107.231	13.7343	69	100	PASS	PASS	PASS	PASS	PASS	PASS	0	209.642	230	86.0438	53	11111
783	GTAGTGCTTTCTACTTTATG	080703_010s	NORMAL	NO	1	1	1	N	4	2	8	6	None	EAM209	mir-142		CATAAAGTAGAAAGCACTAC	#REF!				None	None	None	AUTO	DETECTED	547.758	1301.57	-2.95586	2.65654	-13.008	0	109.675	104.874	10.0655	72	100	PASS	PASS	PASS	PASS	PASS	PASS	0	296.824	286	124.359	51	15138
289	tgAGCTACAGTGCTTCATCTCA	080703_010s	NORMAL	NO	1	1	1	F	2	2	2	2	None	EAM210	mir-143		TGAGATGAAGCACTGTAGCTca	3				None	None	None	AUTO	DETECTED	449.041	466.665	0	-4.26468	0	-65.04	132.512	126.173	12.7142	71	100	PASS	PASS	PASS	PASS	PASS	PASS	0	631.158	676.5	359.921	76	47968
303	tgAGCTACAGTGCTTCATCTCA	080703_010s	NORMAL	NO	1	1	1	F	2	2	4	2	None	EAM210	mir-143		TGAGATGAAGCACTGTAGCTca	3				None	None	None	AUTO	DETECTED	449.256	512.829	-2.81215	-3.72996	0	-65.04	131.877	121.78	11.3254	71	100	PASS	PASS	PASS	PASS	PASS	PASS	0	689.657	718	319.955	67	46207
317	tgAGCTACAGTGCTTCATCTCA	080703_010s	NORMAL	NO	1	1	1	F	2	2	6	2	None	EAM210	mir-143		TGAGATGAAGCACTGTAGCTca	3				None	None	None	AUTO	DETECTED	450.032	559.146	1.71651	-1.22188	0	-65.04	127.364	122.654	11.5904	73	100	PASS	PASS	PASS	PASS	PASS	PASS	0	799.014	791	433.151	69	55132
331	tgAGCTACAGTGCTTCATCTCA	080703_010s	NORMAL	NO	1	1	1	F	2	2	8	2	None	EAM210	mir-143		TGAGATGAAGCACTGTAGCTca	3				None	None	None	AUTO	DETECTED	450.543	605.348	2.81454	0	0	-65.04	135.718	131.532	16.4892	72	100	PASS	PASS	PASS	PASS	PASS	PASS	0	1395.24	1474	1047.38	82	114410
293	CTAGTACATCATCTATACTGTA	080703_010s	NORMAL	NO	1	1	1	F	2	2	2	6	None	EAM211	mir-144		TACAGTATAGATGATGTACTAG	#REF!				None	None	None	AUTO	DETECTED	542.024	465.268	9.52893	-11.3097	0	-65.04	125.953	125.953	11.3254	71	100	PASS	PASS	PASS	PASS	PASS	PASS	0	291.222	317.5	134.059	72	20968
307	CTAGTACATCATCTATACTGTA	080703_010s	NORMAL	NO	1	1	1	F	2	2	4	6	None	EAM211	mir-144		TACAGTATAGATGATGTACTAG	#REF!				None	None	None	AUTO	DETECTED	542.676	511.743	12.4411	-6.73782	0	-65.04	122.57	115.144	14.9739	73	100	PASS	PASS	PASS	PASS	PASS	PASS	0	255	276	111.444	62	15810
321	CTAGTACATCATCTATACTGTA	080703_010s	NORMAL	NO	1	1	1	F	2	2	6	6	None	EAM211	mir-144		TACAGTATAGATGATGTACTAG	#REF!				None	None	None	AUTO	DETECTED	542.866	558.486	9.35982	1.31636	0	-65.04	119.663	110.751	18.0601	85	100	PASS	PASS	PASS	PASS	PASS	PASS	0	332.431	367.5	137.131	58	19281
335	CTAGTACATCATCTATACTGTA	080703_010s	NORMAL	NO	1	1	1	F	2	2	8	6	None	EAM211	mir-144		TACAGTATAGATGATGTACTAG	#REF!				None	None	None	AUTO	DETECTED	543.432	604.025	11.1621	-6.27931	0	-65.04	108.168	96.912	9.21051	78	100	PASS	PASS	PASS	PASS	PASS	PASS	0	214.951	177	95.5105	41	8813
731	AAGGGATTCCTGGGAAAACTGGAC	080703_010s	NORMAL	NO	1	1	1	N	4	2	1	3	None	EAM212	mir-145		GTCCAGTTTTCCCAGGAATCCCTT	#REF!				None	None	None	AUTO	DETECTED	475.934	1140.13	-17.8257	-5.76087	-13.008	0	133.449	122.651	9.98412	74	100	PASS	PASS	PASS	PASS	PASS	PASS	0	1445.94	1648	825.743	69	99770
745	AAGGGATTCCTGGGAAAACTGGAC	080703_010s	NORMAL	NO	1	1	1	N	4	2	3	3	None	EAM212	mir-145		GTCCAGTTTTCCCAGGAATCCCTT	#REF!				None	None	None	AUTO	DETECTED	476.171	1186.21	-20.3028	-6.31504	-13.008	0	129.814	122.691	11.3254	71	100	PASS	PASS	PASS	PASS	PASS	PASS	0	1449.9	1626	863.001	67	97143
759	AAGGGATTCCTGGGAAAACTGGAC	080703_010s	NORMAL	NO	1	1	1	N	4	2	5	3	None	EAM212	mir-145		GTCCAGTTTTCCCAGGAATCCCTT	#REF!				None	None	None	AUTO	DETECTED	477.013	1232.8	-14.9043	0	-13.008	0	117.924	117.63	15.9953	75	100	PASS	PASS	PASS	PASS	PASS	PASS	0	1912.41	2037	1212.7	65	124307
773	AAGGGATTCCTGGGAAAACTGGAC	080703_010s	NORMAL	NO	1	1	1	N	4	2	7	3	None	EAM212	mir-145		GTCCAGTTTTCCCAGGAATCCCTT	#REF!				None	None	None	AUTO	DETECTED	477.709	1278.97	-11.4154	0	-13.008	0	135.528	124.234	8.86734	77	100	PASS	PASS	PASS	PASS	PASS	PASS	0	3478.58	4562	2720.32	71	246979
283	AAACCCATGGAATTCAGTTCTCA	080703_010s	NORMAL	NO	1	1	1	F	2	2	1	3	None	EAM213	mir-146		TGAGAACTGAATTCCATGGGTTT	#REF!				None	None	None	AUTO	DETECTED	472	443	1.39298	-9.32806	0	-65.04	117.072	117.072	7.35432	72	100	PASS	PASS	PASS	PASS	PASS	PASS	0	1104.19	1380	580.088	69	76189
297	AAACCCATGGAATTCAGTTCTCA	080703_010s	NORMAL	NO	1	1	1	F	2	2	3	3	None	EAM213	mir-146		TGAGAACTGAATTCCATGGGTTT	#REF!				None	None	None	AUTO	DETECTED	472.292	489.552	0	-3.75258	0	-65.04	140.078	135.463	15.2279	71	100	PASS	PASS	PASS	PASS	PASS	PASS	0	875	750.5	587.953	84	73500
311	AAACCCATGGAATTCAGTTCTCA	080703_010s	NORMAL	NO	1	1	1	F	2	2	5	3	None	EAM213	mir-146		TGAGAACTGAATTCCATGGGTTT	#REF!				None	None	None	AUTO	DETECTED	472.773	535.83	0	-1.75065	0	-65.04	130.423	117.77	16.3479	75	100	PASS	PASS	PASS	PASS	PASS	PASS	0	1130.41	1222	607.881	65	73477
325	AAACCCATGGAATTCAGTTCTCA	080703_010s	NORMAL	NO	1	1	1	F	2	2	7	3	None	EAM213	mir-146		TGAGAACTGAATTCCATGGGTTT	#REF!				None	None	None	AUTO	DETECTED	473.08	582.205	-1.24332	1.52199	0	-65.04	135.577	127.814	12.5787	72	100	PASS	PASS	PASS	PASS	PASS	PASS	0	1510.35	1481	985.464	72	108745
849	ACAAAGTTCTGTAGTGCACTGA	080703_010s	NORMAL	NO	1	1	1	P	4	4	2	2	None	EAM214	mir-148a		TCAGTGCACTACAGAACTTTGT	1				None	None	None	AUTO	DETECTED	1151.94	1160.61	8.24115	2.22464	52.032	39.024	131.73	120.821	11.4036	77	100	PASS	PASS	PASS	PASS	PASS	PASS	0	540.836	604	254.954	67	36236
863	ACAAAGTTCTGTAGTGCACTGA	080703_010s	NORMAL	NO	1	1	1	P	4	4	4	2	None	EAM214	mir-148a		TCAGTGCACTACAGAACTTTGT	1				None	None	None	AUTO	DETECTED	1152.81	1206.89	13.9846	4.35558	52.032	39.024	119.884	119.884	14.9739	88	100	PASS	PASS	PASS	PASS	PASS	PASS	0	364.045	431	168.527	67	24391
877	ACAAAGTTCTGTAGTGCACTGA	080703_010s	NORMAL	NO	1	1	1	P	4	4	6	2	None	EAM214	mir-148a		TCAGTGCACTACAGAACTTTGT	1				None	None	None	AUTO	DETECTED	1152.88	1253.23	9.39555	7.2122	52.032	39.024	133.872	122.684	9.98412	73	100	PASS	PASS	PASS	PASS	PASS	PASS	0	292.735	313.5	122.902	68	19906
891	ACAAAGTTCTGTAGTGCACTGA	080703_010s	NORMAL	NO	1	1	1	P	4	4	8	2	None	EAM214	mir-148a		TCAGTGCACTACAGAACTTTGT	1				None	None	None	AUTO	DETECTED	1153.37	1299.65	10.1085	10.9676	52.032	39.024	116.253	112.312	12.76	76	100	PASS	PASS	PASS	PASS	PASS	PASS	0	285.464	301.5	115.666	56	15986
401	ACAAAGTTCTGTGATGCACTGA	080703_010s	NORMAL	NO	1	1	1	H	2	4	2	2	None	EAM215	mir-148b		TCAGTGCATCACAGAACTTTGT	3				None	None	None	AUTO	DETECTED	1146.92	466.735	0	2.00273	78.048	13.008	135.792	123.278	16.5521	78	100	PASS	PASS	PASS	PASS	PASS	PASS	0	598.957	732	323.954	69	41328
415	ACAAAGTTCTGTGATGCACTGA	080703_010s	NORMAL	NO	1	1	1	H	2	4	4	2	None	EAM215	mir-148b		TCAGTGCATCACAGAACTTTGT	3				None	None	None	AUTO	DETECTED	1147.66	513.183	4.34447	6.21897	78.048	13.008	129.553	128.113	16.8379	77	100	PASS	PASS	PASS	PASS	PASS	PASS	0	469.947	483	264.923	75	35246
429	ACAAAGTTCTGTGATGCACTGA	080703_010s	NORMAL	NO	1	1	1	H	2	4	6	2	None	EAM215	mir-148b		TCAGTGCATCACAGAACTTTGT	3				None	None	None	AUTO	DETECTED	1148.11	559.722	4.59218	11.6273	78.048	13.008	131.275	121.38	12.6998	77	100	PASS	PASS	PASS	PASS	PASS	PASS	0	501.848	514	272.498	66	33122
443	ACAAAGTTCTGTGATGCACTGA	080703_010s	NORMAL	NO	1	1	1	H	2	4	8	2	None	EAM215	mir-148b		TCAGTGCATCACAGAACTTTGT	3				None	None	None	AUTO	DETECTED	1148.79	605.958	7.9331	13.0866	78.048	13.008	129.723	122.414	9.98412	79	100	PASS	PASS	PASS	PASS	PASS	PASS	0	565.797	631	322.97	69	39040
853	GGAGTGAAGACACGGAGCCAGA	080703_010s	NORMAL	NO	1	1	1	P	4	4	2	6	None	EAM216	mir-149		TCTGGCTCCGTGTCTTCACTCC	5				None	None	None	AUTO	DETECTED	1245.21	1159.49	21.562	0	52.032	39.024	134.649	132.567	17.6795	83	100	PASS	PASS	PASS	PASS	PASS	PASS	0	1086.93	1156	532.404	82	89128
867	GGAGTGAAGACACGGAGCCAGA	080703_010s	NORMAL	NO	1	1	1	P	4	4	4	6	None	EAM216	mir-149		TCTGGCTCCGTGTCTTCACTCC	5				None	None	None	AUTO	DETECTED	1245.82	1205.99	23.8612	3.71566	52.032	39.024	130.044	121.999	11.3254	90	100	PASS	PASS	PASS	PASS	PASS	PASS	0	717.971	785	287.779	69	49540
881	GGAGTGAAGACACGGAGCCAGA	080703_010s	NORMAL	NO	1	1	1	P	4	4	6	6	None	EAM216	mir-149		TCTGGCTCCGTGTCTTCACTCC	5				None	None	None	AUTO	DETECTED	1245.91	1252.29	19.4834	6.0324	52.032	39.024	119.911	119.911	15.9953	83	100	PASS	PASS	PASS	PASS	PASS	PASS	0	644.788	663	259.296	66	42556
895	GGAGTGAAGACACGGAGCCAGA	080703_010s	NORMAL	NO	1	1	1	P	4	4	8	6	None	EAM216	mir-149		TCTGGCTCCGTGTCTTCACTCC	5				None	None	None	AUTO	DETECTED	1246.04	1298.83	15.6328	11.4026	52.032	39.024	140.068	132.462	20.4158	74	100	PASS	PASS	PASS	PASS	PASS	PASS	0	436.6	488.5	192.49	80	34928
405	ACACTGGTACAAGGGTTGGGAGA	080703_010s	NORMAL	NO	1	1	1	H	2	4	2	6	None	EAM217	mir-150		TCTCCCAACCCTTGTACCAGTGT	7				None	None	None	AUTO	DETECTED	1240.37	465.553	15.9774	-2.25441	78.048	13.008	140.1	135.259	10.4	78	100	PASS	PASS	PASS	PASS	PASS	PASS	0	376.659	397	169.217	85	32016
419	ACACTGGTACAAGGGTTGGGAGA	080703_010s	NORMAL	NO	1	1	1	H	2	4	4	6	None	EAM217	mir-150		TCTCCCAACCCTTGTACCAGTGT	7				None	None	None	AUTO	DETECTED	1240.88	511.868	17.0127	0	78.048	13.008	133.714	132.554	12.312	79	100	PASS	PASS	PASS	PASS	PASS	PASS	0	425.333	427	185.892	81	34452
433	ACACTGGTACAAGGGTTGGGAGA	080703_010s	NORMAL	NO	1	1	1	H	2	4	6	6	None	EAM217	mir-150		TCTCCCAACCCTTGTACCAGTGT	7				None	None	None	AUTO	DETECTED	1241.18	558.559	15.3946	7.61394	78.048	13.008	128.959	122.627	12.7142	79	100	PASS	PASS	PASS	PASS	PASS	PASS	0	460.38	462	185.829	71	32687
447	ACACTGGTACAAGGGTTGGGAGA	080703_010s	NORMAL	NO	1	1	1	H	2	4	8	6	None	EAM217	mir-150		TCTCCCAACCCTTGTACCAGTGT	7				None	None	None	AUTO	DETECTED	1241.46	604.713	13.4796	8.00694	78.048	13.008	131.007	112.655	15.7493	83	100	PASS	PASS	PASS	PASS	PASS	PASS	0	816.379	821.5	333.938	58	47350
843	CCAAGTTCTGTCATGCACTGA	080703_010s	NORMAL	NO	1	1	1	P	4	4	1	3	None	EAM218	mir-152		TCAGTGCATGACAGAACTTGG	9				None	None	None	AUTO	DETECTED	1174.91	1137	9.8084	-2.05791	52.032	39.024	117.072	117.072	13.0211	78	100	PASS	PASS	PASS	PASS	PASS	PASS	0	197.138	200	60.7873	65	12814
857	CCAAGTTCTGTCATGCACTGA	080703_010s	NORMAL	NO	1	1	1	P	4	4	3	3	None	EAM218	mir-152		TCAGTGCATGACAGAACTTGG	9				None	None	None	AUTO	DETECTED	1174.89	1183.67	3.93003	5.07172	52.032	39.024	117.358	116.265	15.463	78	100	PASS	PASS	PASS	PASS	PASS	PASS	0	135.508	146	32.9892	63	8537
871	CCAAGTTCTGTCATGCACTGA	080703_010s	NORMAL	NO	1	1	1	P	4	4	5	3	None	EAM218	mir-152		TCAGTGCATGACAGAACTTGG	9				None	None	None	AUTO	DETECTED	1175.79	1230.07	10.1847	8.69529	52.032	39.024	119.718	115.586	20.6758	77	100	PASS	PASS	PASS	PASS	PASS	PASS	0	132.016	142	29.2724	64	8449
885	CCAAGTTCTGTCATGCACTGA	080703_010s	NORMAL	NO	1	1	1	P	4	4	7	3	None	EAM218	mir-152		TCAGTGCATGACAGAACTTGG	9				None	None	None	AUTO	DETECTED	1176	1276.21	7.3043	8.91918	52.032	39.024	91.056	91.056	8.45899	89	100	PASS	PASS	PASS	PASS	PASS	PASS	0	143.927	146	22.8215	41	5901
395	TCACTTTTGTGACTATGCAA	080703_010s	NORMAL	NO	1	1	1	H	2	4	1	3	None	EAM219	mir-153-1		TTGCATAGTCACAAAAGTGA	11				None	None	None	AUTO	DETECTED	1170.15	443.151	5.27656	-2.02019	78.048	13.008	128.773	119.575	9.98412	94	100	PASS	PASS	PASS	PASS	PASS	PASS	0	1097.27	1170	504.508	67	73517
409	TCACTTTTGTGACTATGCAA	080703_010s	NORMAL	NO	1	1	1	H	2	4	3	3	None	EAM219	mir-153-1		TTGCATAGTCACAAAAGTGA	11				None	None	None	AUTO	DETECTED	1170.62	489.5	5.7561	0.918595	78.048	13.008	130.08	130.08	19.2828	83	100	PASS	PASS	PASS	PASS	PASS	PASS	0	743.692	698.5	434.897	78	58008
423	TCACTTTTGTGACTATGCAA	080703_010s	NORMAL	NO	1	1	1	H	2	4	5	3	None	EAM219	mir-153-1		TTGCATAGTCACAAAAGTGA	11				None	None	None	AUTO	DETECTED	1170.97	536.052	4.83195	6.48891	78.048	13.008	133.926	128.872	8.58828	81	100	PASS	PASS	PASS	PASS	PASS	PASS	0	938.197	994	540.791	71	66612
437	TCACTTTTGTGACTATGCAA	080703_010s	NORMAL	NO	1	1	1	H	2	4	7	3	None	EAM219	mir-153-1		TTGCATAGTCACAAAAGTGA	11				None	None	None	AUTO	DETECTED	1171.56	582.489	6.88668	10.5666	78.048	13.008	132.656	130.105	17.9273	78	100	PASS	PASS	PASS	PASS	PASS	PASS	0	1070.59	986	730.185	80	85647
738	CGAAGGCAACACGGATAACCTA	080703_010s	NORMAL	NO	1	1	1	N	4	2	2	3	None	EAM220	mir-154		TAGGTTATCCGTGTTGCCTTCG	1				None	None	None	AUTO	DETECTED	476.736	1163.17	-10.1704	-5.94347	-13.008	0	138.558	129.569	20.4158	71	100	PASS	PASS	PASS	PASS	PASS	PASS	0	1726.92	1896	1105.66	75	129519
752	CGAAGGCAACACGGATAACCTA	080703_010s	NORMAL	NO	1	1	1	N	4	2	4	3	None	EAM220	mir-154		TAGGTTATCCGTGTTGCCTTCG	1				None	None	None	AUTO	DETECTED	477.25	1210	-9.04343	3.19325	-13.008	0	127.982	116.347	10.1955	78	100	PASS	PASS	PASS	PASS	PASS	PASS	0	2316.23	2520	1244.41	65	150555
766	CGAAGGCAACACGGATAACCTA	080703_010s	NORMAL	NO	1	1	1	N	4	2	6	3	None	EAM220	mir-154		TAGGTTATCCGTGTTGCCTTCG	1				None	None	None	AUTO	DETECTED	477.919	1256.08	-5.90616	2.64543	-13.008	0	128.773	128.773	9.85093	79	100	PASS	PASS	PASS	PASS	PASS	PASS	0	2931.03	3503	2002.02	72	211034
780	CGAAGGCAACACGGATAACCTA	080703_010s	NORMAL	NO	1	1	1	N	4	2	8	3	None	EAM220	mir-154		TAGGTTATCCGTGTTGCCTTCG	1				None	None	None	AUTO	DETECTED	478.64	1302.5	-2.08173	6.48495	-13.008	0	143.088	130.08	15.5892	79	100	PASS	PASS	PASS	PASS	PASS	PASS	0	4571.36	5762.5	3444.35	78	356566
290	CCCCTATCACAATTAGCATTAA	080703_010s	NORMAL	NO	1	1	1	F	2	2	2	3	None	EAM221	mir-155		TTAATGCTAATTGTGATAGGGG	3				None	None	None	AUTO	LOW_SIGNAL	472.107	466.779	0	0	0	-65.04	129	129	0	-1	100	PASS	PASS	PASS	PASS	PASS	PASS	0	67.0921	67	2.04077	76	5099
304	CCCCTATCACAATTAGCATTAA	080703_010s	NORMAL	NO	1	1	1	F	2	2	4	3	None	EAM221	mir-155		TTAATGCTAATTGTGATAGGGG	3				None	None	None	AUTO	LOW_SIGNAL	472.534	512.902	0	0	0	-65.04	129	129	0	-1	100	PASS	PASS	PASS	PASS	PASS	PASS	0	67.9367	68	1.64349	79	5367
318	CCCCTATCACAATTAGCATTAA	080703_010s	NORMAL	NO	1	1	1	F	2	2	6	3	None	EAM221	mir-155		TTAATGCTAATTGTGATAGGGG	3				None	None	None	AUTO	LOW_SIGNAL	472.961	559.026	0	0	0	-65.04	129	129	0	-1	100	PASS	PASS	PASS	PASS	PASS	PASS	0	69.3099	70	2.53316	71	4921
332	CCCCTATCACAATTAGCATTAA	080703_010s	NORMAL	NO	1	1	1	F	2	2	8	3	None	EAM221	mir-155		TTAATGCTAATTGTGATAGGGG	3				None	None	None	AUTO	DETECTED	474.056	605.567	8.67227	5.429	0	-65.04	94.4982	84.5348	10.8879	72	100	PASS	PASS	PASS	PASS	PASS	PASS	0	74.1818	75	2.4168	33	2448
294	CACAAACCATTATGTGCTGCTA	080703_010s	NORMAL	NO	1	1	1	F	2	2	2	7	None	EAM222	mir-15a-1		TAGCAGCACATAATGGTTTGTG	#REF!				None	None	None	AUTO	DETECTED	565.39	465.11	13.482	-10.5889	0	-65.04	143.359	140.031	15.5892	74	100	PASS	PASS	PASS	PASS	PASS	PASS	0	1039.16	1256	681.218	91	94564
308	CACAAACCATTATGTGCTGCTA	080703_010s	NORMAL	NO	1	1	1	F	2	2	4	7	None	EAM222	mir-15a-1		TAGCAGCACATAATGGTTTGTG	#REF!				None	None	None	AUTO	DETECTED	564.552	510.771	-2.97809	-16.6066	0	-65.04	131.875	131.405	15.2279	74	100	PASS	PASS	PASS	PASS	PASS	PASS	0	873.136	928	495.928	81	70724
322	CACAAACCATTATGTGCTGCTA	080703_010s	NORMAL	NO	1	1	1	F	2	2	6	7	None	EAM222	mir-15a-1		TAGCAGCACATAATGGTTTGTG	#REF!				None	None	None	AUTO	DETECTED	565.958	558.211	9.74885	0	0	-65.04	129.723	122.414	9.98412	85	100	PASS	PASS	PASS	PASS	PASS	PASS	0	1241.67	1373	600.728	69	85675
336	CACAAACCATTATGTGCTGCTA	080703_010s	NORMAL	NO	1	1	1	F	2	2	8	7	None	EAM222	mir-15a-1		TAGCAGCACATAATGGTTTGTG	#REF!				None	None	None	AUTO	DETECTED	565.837	603.5	2.62002	-10.3348	0	-65.04	134.887	122.946	11.4036	77	100	PASS	PASS	PASS	PASS	PASS	PASS	0	1217.74	1172.5	803.378	72	87677
742	TGTAAACCATGATGTGCTGCTA	080703_010s	NORMAL	NO	1	1	1	N	4	2	2	7	None	EAM223	mir-15b		TAGCAGCACATCATGGTTTACA	5				None	None	None	AUTO	DETECTED	569.547	1162.08	-2.832	-9.10338	-13.008	0	132.545	126.045	12.7142	73	100	PASS	PASS	PASS	PASS	PASS	PASS	0	1273.07	1203	861.063	74	94207
756	TGTAAACCATGATGTGCTGCTA	080703_010s	NORMAL	NO	1	1	1	N	4	2	4	7	None	EAM223	mir-15b		TAGCAGCACATCATGGTTTACA	5				None	None	None	AUTO	DETECTED	570.045	1208.72	-1.90864	-2.32626	-13.008	0	122.096	109.133	16.8618	78	100	PASS	PASS	PASS	PASS	PASS	PASS	0	1711.64	1951	900.014	55	94140
770	TGTAAACCATGATGTGCTGCTA	080703_010s	NORMAL	NO	1	1	1	N	4	2	6	7	None	EAM223	mir-15b		TAGCAGCACATCATGGTTTACA	5				None	None	None	AUTO	DETECTED	570.56	1254.92	-0.782036	0	-13.008	0	124.473	122.121	15.6568	71	100	PASS	PASS	PASS	PASS	PASS	PASS	0	1503.21	1324	1175.85	71	106728
784	TGTAAACCATGATGTGCTGCTA	080703_010s	NORMAL	NO	1	1	1	N	4	2	8	7	None	EAM223	mir-15b		TAGCAGCACATCATGGTTTACA	5				None	None	None	AUTO	DETECTED	571.08	1301.19	0	0	-13.008	0	134.016	122.788	18.2803	77	100	PASS	PASS	PASS	PASS	PASS	PASS	0	2021.64	1605	1540.29	69	139493
732	ACTACCTGCACTGTAAGCACTTTG	080703_010s	NORMAL	NO	1	1	1	N	4	2	1	4	None	EAM224	mir-17as/mir-91		CAAAGTGCTTACAGTGCAGGTAGT	#REF!				None	None	None	AUTO	DETECTED	499.697	1140.05	-8.69569	-3.94114	-13.008	0	120.217	118.792	20.1142	73	100	PASS	PASS	PASS	PASS	PASS	PASS	0	762.985	803	414.534	65	49594
746	ACTACCTGCACTGTAAGCACTTTG	080703_010s	NORMAL	NO	1	1	1	N	4	2	3	4	None	EAM224	mir-17as/mir-91		CAAAGTGCTTACAGTGCAGGTAGT	#REF!				None	None	None	AUTO	DETECTED	500.145	1186.3	-8.43567	-2.2945	-13.008	0	123.27	120.507	20.1142	71	100	PASS	PASS	PASS	PASS	PASS	PASS	0	766.439	779	449.087	66	50585
760	ACTACCTGCACTGTAAGCACTTTG	080703_010s	NORMAL	NO	1	1	1	N	4	2	5	4	None	EAM224	mir-17as/mir-91		CAAAGTGCTTACAGTGCAGGTAGT	#REF!				None	None	None	AUTO	DETECTED	500.763	1232.8	-5.95141	2.60255	-13.008	0	124.361	114.092	11.9482	72	100	PASS	PASS	PASS	PASS	PASS	PASS	0	1058.61	1053.5	611.257	62	65634
774	ACTACCTGCACTGTAAGCACTTTG	080703_010s	NORMAL	NO	1	1	1	N	4	2	7	4	None	EAM224	mir-17as/mir-91		CAAAGTGCTTACAGTGCAGGTAGT	#REF!				None	None	None	AUTO	DETECTED	501.048	1278.89	-7.81083	2.16906	-13.008	0	133.914	133.914	12.4664	72	100	PASS	PASS	PASS	PASS	PASS	PASS	0	1131.24	1108	952.079	86	97287
284	TATCTGCACTAGATGCACCTTA	080703_010s	NORMAL	NO	1	1	1	F	2	2	1	4	None	EAM225	mir-18		TAAGGTGCATCTAGTGCAGATA	#REF!				None	None	None	AUTO	DETECTED	495.515	442.985	7.2908	-6.74536	0	-65.04	118.138	105.128	18.0003	72	100	PASS	PASS	PASS	PASS	PASS	PASS	0	76.283	76	3.46064	53	4043
298	TATCTGCACTAGATGCACCTTA	080703_010s	NORMAL	NO	1	1	1	F	2	2	3	4	None	EAM225	mir-18		TAAGGTGCATCTAGTGCAGATA	#REF!				None	None	None	AUTO	DETECTED	495.758	489.439	4.88475	-2.439	0	-65.04	119.928	104.359	11.8335	72	100	PASS	PASS	PASS	PASS	PASS	PASS	0	76.04	76	2.27641	50	3802
312	TATCTGCACTAGATGCACCTTA	080703_010s	NORMAL	NO	1	1	1	F	2	2	5	4	None	EAM225	mir-18		TAAGGTGCATCTAGTGCAGATA	#REF!				None	None	None	AUTO	DETECTED	496.418	536.172	7.91643	5.48616	0	-65.04	110.334	110.334	11.8698	74	100	PASS	PASS	PASS	PASS	PASS	PASS	0	79.2414	80	4.04063	58	4596
326	TATCTGCACTAGATGCACCTTA	080703_010s	NORMAL	NO	1	1	1	F	2	2	7	4	None	EAM225	mir-18		TAAGGTGCATCTAGTGCAGATA	#REF!				None	None	None	AUTO	DETECTED	496.774	582.5	6.9895	8.14509	0	-65.04	111.585	103.253	14.513	84	100	PASS	PASS	PASS	PASS	PASS	PASS	0	89.2	89	5.67846	50	4460
850	ACTCACCGACAGCGTTGAATGTT	080703_010s	NORMAL	NO	1	1	1	P	4	4	2	3	None	EAM226	mir-181a		AACATTCAACGCTGTCGGTGAGT	1				None	None	None	AUTO	DETECTED	1175.28	1160.38	11.8504	2.02932	52.032	39.024	166.389	158.929	10.0461	106	100	PASS	PASS	PASS	PASS	PASS	PASS	0	10923.6	9773	9932.26	117	1278057
864	ACTCACCGACAGCGTTGAATGTT	080703_010s	NORMAL	NO	1	1	1	P	4	4	4	3	None	EAM226	mir-181a		AACATTCAACGCTGTCGGTGAGT	1				None	None	None	AUTO	DETECTED	1175.68	1206.63	11.482	3.72996	52.032	39.024	145.077	140.496	10.6188	128	100	PASS	PASS	PASS	PASS	PASS	PASS	0	10394.8	10147	7125.08	91	945923
878	ACTCACCGACAGCGTTGAATGTT	080703_010s	NORMAL	NO	1	1	1	P	4	4	6	3	None	EAM226	mir-181a		AACATTCAACGCTGTCGGTGAGT	1				None	None	None	AUTO	DETECTED	1176.13	1252.94	11.7377	6.16419	52.032	39.024	151.204	151.204	11.7	96	100	PASS	PASS	PASS	PASS	PASS	PASS	0	6733.91	6818	5574.22	104	700327
[truncated: 373 more rows]
[truncated: 17 more columns]

## Sheet: hyb3
Number	Name	Array/Plate	Flagged As	Control Spot	Multi-Set	Multi-Set Row	Multi-Set Column	Set	Set Row	Set Column	Row	Column	Comments	Clone ID	UniGene cluster ID	Gene symbol	Locus ID	Chromosome ID	GenBank accession number	Tissue	Gene map	Gene name	Organism	Sequence	Detection Method (M1Adult_w595)	Detection Status (M1Adult_w595)	X Centroid (pixels) (M1Adult_w595)	Y Centroid (pixels) (M1Adult_w595)	X Spot Deviation (um) (M1Adult_w595)	Y Spot Deviation (um) (M1Adult_w595)	X Set Deviation (um) (M1Adult_w595)	Y Set Deviation (um) (M1Adult_w595)	Major Extent (um) (M1Adult_w595)	Minor Extent (um) (M1Adult_w595)	Compactness (%) (M1Adult_w595)	Threshold (M1Adult_w595)	Spot Confidence (M1Adult_w595)	Confidence Status (M1Adult_w595)	Background Mean Confidence Status (M1Adult_w595)	Background SD Confidence Status (M1Adult_w595)	Signal CV Confidence Status (M1Adult_w595)	Saturated Pixels Confidence Status (M1Adult_w595)	SNR Confidence Status (M1Adult_w595)	Spot Saturation (%) (M1Adult_w595)	Spot Mean Intensity (M1Adult_w595)	Spot Median Intensity (M1Adult_w595)	Spot Standard Deviation (M1Adult_w595)	Spot Number of Pixels (M1Adult_w595)	Spot Total Intensity (M1Adult_w595)
[truncated: 896 more rows]
[truncated: 17 more columns]

[truncated: 1 more sheets: hyb4]
